# Supplementary material for: Integrated Metabolomic and Transcriptomic Analysis Reveals the Pharmacological Effects and Differential Mechanisms of Isoflavone Biosynthesis in Four Species of Glycyrrhiza
Source: Int J Mol Sci. 2025 Mar 12;26(6):2539. doi: 10.3390/ijms26062539 (PMC11942288; doi:10.3390/ijms26062539)
Supplement: Supplementary file 1 [file ijms-26-02539-s001.zip]

Archive with 11 entries (11 files):
- figs1.tif
- figs2.tif
- figs3.tif
- figs4.tif
- figs5.tif
- table1.xlsx
- tableS1.xlsx
- tableS2.xlsx
- tableS3.xlsx
- tableS4.xlsx
- tableS5.xlsx
