# Supplementary material for: Integrated Metabolomic and Transcriptomic Analysis Reveals the Pharmacological Effects and Differential Mechanisms of Isoflavone Biosynthesis in Four Species of Glycyrrhiza
Source: Int J Mol Sci. 2025 Mar 12;26(6):2539. doi: 10.3390/ijms26062539 (PMC11942288; doi:10.3390/ijms26062539)
Supplement: Supplementary file 1 [file ijms-26-02539-s001.zip › table1.xlsx]

## Sheet: Sheet1
Statistical Analysis of Reads Mapping to the Reference Genome in Each Group
Sample	Total Reads	Reads mapped
Gasp_1	47498206	38202345(80.43%)
Gasp_2	44688516	35707659(79.90%)
Gasp_3	46353134	37110877(80.06%)
Ginf_1	43803934	40780463(93.10%)
Ginf_2	53088030	49443635(93.14%)
Ginf_3	43954566	40963011(93.19%)
Gpal_1	48659588	44585380(91.63%)
Gpal_2	45988796	42218272(91.80%)
Gpal_3	42524312	39088852(91.92%)
Gura_1	46388868	44009841(94.87%)
Gura_2	44436814	42180943(94.92%)
Gura_3	45695936	43363295(94.90%)
