# Supplementary material for: Integrated Metabolomic and Transcriptomic Analysis Reveals the Pharmacological Effects and Differential Mechanisms of Isoflavone Biosynthesis in Four Species of Glycyrrhiza
Source: Int J Mol Sci. 2025 Mar 12;26(6):2539. doi: 10.3390/ijms26062539 (PMC11942288; doi:10.3390/ijms26062539)
Supplement: Supplementary file 1 [file ijms-26-02539-s001.zip › tableS1.xlsx]

## Sheet: Sheet1
Based on UPLC-MS/MS and GC-MS techniques, a total of 2716 metabolites were detected from four types of licorice.
Index	Platform	Q1 (Da)	Q3 (Da)	Quantitative ion	Qualitative ion	Molecular weight (Da)	Formula	Ionization model	Compounds	Class I	Class II	CAS	Level	NIST_RI	Odor	Threshold	Ginf_1	Ginf_2	Ginf_3	Gura_1	Gura_2	Gura_3	Gpal_1	Gpal_2	Gpal_3	Gasp_1	Gasp_2	Gasp_3	QC01	QC02	QC03	cpd_ID	kegg_map
Zbqn002049	UPLC-MS/MS	236.092	164.071	-	-	237.1	C12H15NO4	[M-H]-	(2-carboxyethyl)-L-phenylalanine	Amino acids and derivatives	Amino acids and derivatives	-	3	-	-	-	31394.5	48750.6	45264.7	72273.2	79932	81845.1	165364	174914	204943	39847.2	43562.9	38934.3	33214.4	57997.2	91975.3	-	-
Zbqn002320	UPLC-MS/MS	236.092	88.0398	-	-	237.1	C12H15NO4	[M-H]-	(4-(2-oxopropoxy)phenyl)-L-alanine	Amino acids and derivatives	Amino acids and derivatives	-	3	-	-	-	229716	251950	245290	331843	302949	375511	194657	234385	224112	171290	185180	148471	166231	188981	238819	-	-
Zbqn003864	UPLC-MS/MS	206.082	88.0399	-	-	207.089	C11H13NO3	[M-H]-	(4-acetylphenyl)-L-alanine	Amino acids and derivatives	Amino acids and derivatives	-	1	-	-	-	1.27406e+06	1.31129e+06	1.31793e+06	1.23838e+06	1.38658e+06	1.32161e+06	1.53315e+06	1.47088e+06	1.55681e+06	1.75419e+06	1.74418e+06	1.71286e+06	1.42815e+06	1.60613e+06	1.47597e+06	-	-
MWS0933	UPLC-MS/MS	170.092	124.087	-	-	169.085	C7H11N3O2	[M+H]+	1-Methylhistidine*	Amino acids and derivatives	Amino acids and derivatives	332-80-9	3	-	-	-	78531.9	131161	113044	109151	48851.6	104470	52505	171636	125587	29560.6	76228.7	60543.3	92880.6	80163.9	109212	-	-
Zbqp001937	UPLC-MS/MS	203.139	130.05	-	-	202.132	C9H18N2O3	[M+H]+	2,6-diamino-7-methyl-5-oxooctanoic acid	Amino acids and derivatives	Amino acids and derivatives	-	3	-	-	-	91420.4	107274	99357.9	323949	296637	274748	54015.2	57293	19600.5	187617	150855	185717	174850	155207	155489	-	-
Zbqp003948	UPLC-MS/MS	281.15	150.05	-	-	280.142	C14H20N2O4	[M+H]+	2-amino-3-(4-aminophenyl)-2-isobutylsuccinic acid	Amino acids and derivatives	Amino acids and derivatives	-	3	-	-	-	17589.7	24268.5	29784.2	160588	168780	155774	39540.6	28648.4	34179.1	22496.3	24946.8	24339.2	41974.3	59708.1	46240.7	-	-
Zbqp000676	UPLC-MS/MS	203.15	116.07	-	-	202.143	C8H18N4O2	[M+H]+	3-(triazan-2-yl)propyl L-prolinate	Amino acids and derivatives	Amino acids and derivatives	-	1	-	-	-	1.24232e+06	1.18008e+06	1.18412e+06	1.05327e+06	1.09107e+06	1.12313e+06	764545	745589	747199	1.40547e+06	1.41278e+06	1.39828e+06	1.06663e+06	1.04912e+06	1.0275e+06	-	-
pme3827	UPLC-MS/MS	198.08	152.07	-	-	197.069	C9H11NO4	[M+H]+	3,4-Dihydroxy-L-phenylalanine (L-Dopa)	Amino acids and derivatives	Amino acids and derivatives	59-92-7	3	-	-	-	470661	1.31669e+06	561084	1.05225e+06	1.18009e+06	1.08488e+06	1.16514e+06	910757	1.15186e+06	627513	579086	615747	1.24292e+06	1.43134e+06	1.29766e+06	C00355	ko00350,ko00950,ko00965,ko01100,ko01110
Lmbn000121	UPLC-MS/MS	113.036	96.0086	-	-	114.043	C4H6N2O2	[M-H]-	3-Cyano-L-alanine	Amino acids and derivatives	Amino acids and derivatives	6232-19-5	1	-	-	-	23855.9	25092.3	24414.6	186017	180381	188664	7341.5	8602.81	8639.42	182831	199129	179318	89700.2	114706	97320.7	C02512	ko00460,ko01100,ko01110
pme2914	UPLC-MS/MS	161.046	99.0501	-	-	162.053	C6H10O5	[M-H]-	3-Hydroxy-3-methylpentane-1,5-dioic acid	Amino acids and derivatives	Amino acids and derivatives	503-49-1	1	-	-	-	5.01399e+06	5.6521e+06	5.48369e+06	4.76625e+07	4.7178e+07	4.95194e+07	2.37062e+06	1.97741e+06	1.91005e+06	9.91319e+06	9.87478e+06	1.01148e+07	1.84025e+07	1.88256e+07	1.90383e+07	C03761	-
MWS04559g	UPLC-MS/MS	182.082	136.076	-	-	181.074	C9H11NO3	[M+H]+	3-Hydroxy-L-phenylalanine	Amino acids and derivatives	Amino acids and derivatives	587-33-7	3	-	-	-	5.85146e+06	5.8983e+06	5.78054e+06	3.03597e+07	3.0393e+07	2.89465e+07	6.31106e+06	6.13921e+06	6.36195e+06	6.04295e+07	5.93754e+07	5.61292e+07	2.83817e+07	2.77648e+07	2.7124e+07	-	-
pme0181	UPLC-MS/MS	170.092	124.088	-	-	169.085	C7H11N3O2	[M+H]+	3-Methyl-L-Histidine*	Amino acids and derivatives	Amino acids and derivatives	368-16-1	3	-	-	-	391991	406125	414683	341897	287500	156102	332287	390373	396186	217479	250685	249581	340730	319416	218750	C01152	ko00340,ko01100
MWS2010	UPLC-MS/MS	451.11	163.05	-	-	226.059	C9H10N2O5	[2M-H]-	3-nitro-L-tyrosine	Amino acids and derivatives	Amino acids and derivatives	621-44-3	3	-	-	-	5129.78	8697.11	18128.2	5076.86	6936.22	6883.85	9903.6	29581.4	23299.1	13345.6	14871.2	12390.8	11438.3	13492.8	13315.9	-	-
MWSprf117	UPLC-MS/MS	221.09	130.06	-	-	220.085	C11H12N2O3	[M+H]+	5-Hydroxy-DL-tryptophan(5-HTP)	Amino acids and derivatives	Amino acids and derivatives	56-69-9	1	-	-	-	232387	287107	275009	1.43366e+06	1.35987e+06	1.43229e+06	505433	460238	444390	227568	213816	247706	644905	633875	562457	C01017	-
pme1228	UPLC-MS/MS	221.092	204.065	-	-	220.085	C11H12N2O3	[M+H]+	5-Hydroxy-L-tryptophan	Amino acids and derivatives	Amino acids and derivatives	4350-09-8	3	-	-	-	100769	124949	106520	227276	307888	286635	131534	164308	146495	121258	132255	141467	191661	145958	170205	C00643	ko00380,ko01100
mws3141	UPLC-MS/MS	235.11	176.07	-	-	234.1	C12H14N2O3	[M+H]+	5-Methoxy-DL-tryptophan	Amino acids and derivatives	Amino acids and derivatives	28052-84-8	3	-	-	-	85590.1	81549.7	26675	78001.1	102147	101236	103811	103413	74951.9	121034	124306	123636	148415	52521.9	114565	-	-
mws0263	UPLC-MS/MS	128.035	82.0298	-	-	129.043	C5H7NO3	[M-H]-	5-Oxo-L-Proline*	Amino acids and derivatives	Amino acids and derivatives	98-79-3	3	-	-	-	75493	71815.8	54613	34757.5	49097.9	56396.7	28239.4	38755.7	43440.1	69569.9	73019.8	52157.1	54620.5	86700	34847.5	C01879	ko00480,ko01100
MWS0813	UPLC-MS/MS	128.036	82.0295	-	-	129.043	C5H7NO3	[M-H]-	5-Oxoproline*	Amino acids and derivatives	Amino acids and derivatives	149-87-1	3	-	-	-	70925.3	165100	82842.2	39639.8	32757.6	37430.4	32504.5	28865.7	39664.7	46706.5	41243	49705.5	45241.6	45279.1	39887.5	C02237	ko00470,ko01100
pmb2673	UPLC-MS/MS	210.041	135.044	-	-	211.048	C9H9NO5	[M-H]-	6-Hydroxydopaquinone	Amino acids and derivatives	Amino acids and derivatives	135791-48-9	3	-	-	-	197939	104125	216981	267308	280443	261141	234352	256092	263617	602219	523424	559206	288387	298633	318631	-	-
Lcsp001369	UPLC-MS/MS	318.167	157.133	-	-	317.159	C13H23N3O6	[M+H]+	Ala-Ile-Asp	Amino acids and derivatives	Amino acids and derivatives	-	3	-	-	-	134096	111364	114271	91712.6	110765	36581.9	23374	22093.2	77760.7	92821.4	61355.8	118783	110259	96748.1	59317.2	-	-
Lcsp003132	UPLC-MS/MS	316.222	157.133	-	-	315.216	C15H29N3O4	[M+H]+	Ala-Ile-Leu	Amino acids and derivatives	Amino acids and derivatives	-	1	-	-	-	18424	15952.8	13997.8	124667	151332	141584	23340	14149.3	34981.9	6670	15005	18340	64036.9	47036.6	83450.8	-	-
MWS201426	UPLC-MS/MS	221.097	133.032	-	-	220.088	C8H16N2O3S	[M+H]+	Ala-Met	Amino acids and derivatives	Amino acids and derivatives	14486-05-6	3	-	-	-	440685	519285	541030	17512.4	9023.61	48345	736905	561110	581190	14499.6	18340	9498.08	250225	97313.5	253565	-	-
pme3351	UPLC-MS/MS	144.067	126.056	-	-	145.074	C6H11NO3	[M-H]-	Allysine(6-Oxo DL-Norleucine)	Amino acids and derivatives	Amino acids and derivatives	1962-83-0	3	-	-	-	21430	28680.8	24853.4	26095.3	18110.3	24673.2	39500.3	33776.8	26098.9	23602.7	71458.7	71491.4	17509	30894.6	35862	C04076	ko00300,ko00310,ko00960,ko01100,ko01110,ko01230
MWS201462	UPLC-MS/MS	290.146	175.119	-	-	289.139	C10H19N5O5	[M+H]+	Arg-Asp	Amino acids and derivatives	Amino acids and derivatives	15706-88-4	3	-	-	-	60107.2	65812.6	43420.2	45625.3	48548.8	51669	51421.3	47711.9	55969.9	30010	51079.1	56430.8	73908.6	56885.9	37394.9	-	-
Zmdp000292	UPLC-MS/MS	189.14	70.07	-	-	188.127	C7H16N4O2	[M+H]+	Arginine methyl ester*	Amino acids and derivatives	Amino acids and derivatives	-	1	-	-	-	1.03115e+07	1.05246e+07	1.06261e+07	9.76667e+06	9.5556e+06	9.65132e+06	2.00866e+06	2.06201e+06	2.07977e+06	1.4259e+07	1.4268e+07	1.43858e+07	8.33399e+06	8.15581e+06	8.10691e+06	-	-
MWS201387	UPLC-MS/MS	289.162	175.119	-	-	288.155	C10H20N6O4	[M+H]+	Asn-Arg	Amino acids and derivatives	Amino acids and derivatives	2478-01-5	3	-	-	-	53028.2	52297.7	55786.8	37319.6	60905.8	33233.4	35670.6	42638.6	47079.8	28390.4	65969.5	48978.3	32198.8	35077.5	43755	-	-
MWS201388	UPLC-MS/MS	246.109	141.066	-	-	245.101	C9H15N3O5	[M+H]+	Asn-Hyp	Amino acids and derivatives	Amino acids and derivatives	844640-50-2	3	-	-	-	94702	64371.3	91960.9	37120.7	97391.4	65516.2	108320	118318	59549.1	38184.6	71675	75247.4	23946.4	47234.9	47537.7	-	-
MWS201449	UPLC-MS/MS	246.145	141.102	-	-	245.138	C10H19N3O4	[M+H]+	Asn-Leu	Amino acids and derivatives	Amino acids and derivatives	22601-71-4	1	-	-	-	128079	127093	133030	292841	296993	315949	124531	133972	126253	170680	189940	150672	195235	186132	176191	-	-
MWS201408	UPLC-MS/MS	263.087	136.039	-	-	262.08	C9H14N2O7	[M+H]+	Asp-Glu	Amino acids and derivatives	Amino acids and derivatives	6157-06-8	3	-	-	-	205824	197536	155572	124672	124140	141662	60393.6	64120.8	55361.7	170968	152234	117929	143299	132614	134145	-	-
Zbqp003309	UPLC-MS/MS	360.212	201.123	-	-	359.206	C16H29N3O6	[M+H]+	Asp-Ile-Leu	Amino acids and derivatives	Amino acids and derivatives	-	1	-	-	-	64910.4	23391	9278.06	55908.6	39152.8	51373.7	35509.5	55015	59524.9	17393	31674.9	17060.7	36675	52345.1	49848.9	-	-
MWS201455	UPLC-MS/MS	262.14	84.0814	-	-	261.132	C10H19N3O5	[M+H]+	Asp-Lys*	Amino acids and derivatives	Amino acids and derivatives	5891-51-0	3	-	-	-	139737	141438	117794	114204	61659.1	119442	181967	180101	137288	70903.2	87562.4	71425.4	177438	105843	129963	-	-
MWSmce706	UPLC-MS/MS	129.065	56.0494	-	-	128.059	C5H8N2O2	[M+H]+	Cyclo(Ala-Gly)	Amino acids and derivatives	Amino acids and derivatives	4526-77-6	3	-	-	-	2.02172e+07	1.80625e+07	1.66724e+07	1.53163e+07	1.50283e+07	1.52383e+07	1.26356e+07	1.19741e+07	1.16073e+07	1.08291e+07	1.10992e+07	1.00961e+07	1.86399e+07	1.52337e+07	1.62626e+07	-	-
MWStz261	UPLC-MS/MS	211.145	70.0652	-	-	210.137	C11H18N2O2	[M+H]+	Cyclo(D-Leu-L-Pro)	Amino acids and derivatives	Amino acids and derivatives	36238-67-2	3	-	-	-	1670	2014.01	5253.23	1318.63	5917.88	5259.39	1319.97	2703.98	4562.61	56595.2	45993.4	51954.1	13821.8	10005	10507	-	-
MWStz205	UPLC-MS/MS	245.129	120.084	-	-	244.121	C14H16N2O2	[M+H]+	Cyclo(D-Phe-L-Pro)*	Amino acids and derivatives	Amino acids and derivatives	26488-24-4	3	-	-	-	2746.09	3523.26	3340	5558.19	15005	4933.41	20005	11972.9	9776.4	29293.8	7045.63	23722.9	14472.9	9003.42	13955.7	-	-
MWStz083	UPLC-MS/MS	197.129	70.0674	-	-	196.121	C10H16N2O2	[M+H]+	Cyclo(D-Val-L-Pro)	Amino acids and derivatives	Amino acids and derivatives	27483-18-7	3	-	-	-	10005	13340	10122.7	6670	7384.21	7862.6	7523.25	25207.3	11670	24664.6	32227.9	16692.1	16511.5	16779.2	19091.9	-	-
Zazp002547	UPLC-MS/MS	205.1	146.06	-	-	204.09	C11H12N2O2	[M+H]+	cyclo-(Gly-Phe)	Amino acids and derivatives	Amino acids and derivatives	10125-07-2	1	-	-	-	278539	281555	233067	1.00232e+06	959247	1.05035e+06	262591	210329	249600	661932	563216	606496	548145	483631	492289	-	-
Lmhp001430	UPLC-MS/MS	227.103	116.072	-	-	226.095	C10H14N2O4	[M+H]+	Cyclo(Pro-Glu)	Amino acids and derivatives	Amino acids and derivatives	-	3	-	-	-	228821	179913	194608	1.42485e+06	1.41283e+06	1.37073e+06	294833	321226	297722	1.5833e+06	1.5701e+06	1.62276e+06	835845	837410	797178	-	-
MWStz255	UPLC-MS/MS	245.128	120.083	-	-	244.121	C14H16N2O2	[M+H]+	Cyclo(Pro-Phe)*	Amino acids and derivatives	Amino acids and derivatives	3705-26-8	3	-	-	-	2746.09	3523.26	3340	5558.19	15005	4933.41	20005	11972.9	9776.4	29293.8	7045.63	23722.9	14472.9	9003.42	13955.7	C11847	-
Lmrj002244	UPLC-MS/MS	195.11	70.06	-	-	194.106	C10H14N2O2	[M+H]+	Cyclo(Pro-Pro)	Amino acids and derivatives	Amino acids and derivatives	6708-06-1	3	-	-	-	1.35906e+06	1.41504e+06	1.37484e+06	1.64194e+06	1.65261e+06	1.51051e+06	255306	197342	240622	2.38737e+06	2.61796e+06	2.28e+06	3.07164e+06	2.84695e+06	3.02097e+06	-	-
Lmrj001341	UPLC-MS/MS	185.09	70.06	-	-	184.085	C8H12N2O3	[M+H]+	Cyclo(Ser-Pro)	Amino acids and derivatives	Amino acids and derivatives	-	3	-	-	-	53006.1	22727	16532.1	148075	27288.9	182379	91118.6	75871.6	94592.1	475350	415894	422072	178027	168954	151812	-	-
ML10181668	UPLC-MS/MS	130.09	84.08	-	-	129.079	C6H11NO2	[M+H]+	Cycloleucine	Amino acids and derivatives	Amino acids and derivatives	52-52-8	1	-	-	-	611679	557408	582314	1.35998e+06	1.28185e+06	1.22807e+06	345093	347389	363837	2.84314e+06	2.82249e+06	2.85181e+06	1.32462e+06	1.26226e+06	1.36712e+06	C03969	-
MWS04555g	UPLC-MS/MS	132.102	86.0975	-	-	131.095	C6H13NO2	[M+H]+	D-Allo-Isoleucine*	Amino acids and derivatives	Amino acids and derivatives	1509-35-9	1	-	-	-	1.63991e+06	1.49331e+06	2.22343e+06	3.85877e+06	5.8896e+06	3.2024e+06	548752	552828	614800	9.57369e+06	9.54319e+06	1.63695e+07	4.03173e+06	3.79422e+06	4.03533e+06	-	-
MWS00275g	UPLC-MS/MS	180.07	119.05	-	-	181.074	C9H11NO3	[M-H]-	DL-O-tyrosine	Amino acids and derivatives	Amino acids and derivatives	2370-61-8	2	-	-	-	49520.9	77909.1	32175.1	25371	57603.9	64471.7	16598.6	4542.14	9594.42	13191.5	20353.7	35029.8	18198.3	32937.9	42183.2	-	-
MWSmce056	UPLC-MS/MS	205.09	146.06	-	-	204.09	C11H12N2O2	[M+H]+	DL-Tryptophan	Amino acids and derivatives	Amino acids and derivatives	54-12-6	1	-	-	-	333768	354916	344382	1.21749e+06	1.13175e+06	1.17127e+06	275916	264272	311036	709441	587148	685878	617752	579411	582311	-	-
ZbWp000749	UPLC-MS/MS	203.15	70.07	-	-	202.143	C8H18N4O2	[M+H]+	ethyl-L-arginine	Amino acids and derivatives	Amino acids and derivatives	-	3	-	-	-	5.10983e+06	5.11953e+06	5.00529e+06	4.11297e+06	4.04309e+06	4.02176e+06	2.95366e+06	3.1643e+06	2.80368e+06	5.36641e+06	5.71922e+06	5.18765e+06	4.47734e+06	4.51748e+06	4.35815e+06	-	-
MWS201444	UPLC-MS/MS	204.097	84.0448	-	-	203.091	C7H13N3O4	[M+H]+	Gln-Gly	Amino acids and derivatives	Amino acids and derivatives	2650-65-9	3	-	-	-	7.17748e+06	6.80777e+06	6.97111e+06	6.0909e+06	6.53012e+06	5.77753e+06	7.04365e+06	6.60763e+06	7.17252e+06	4.94738e+06	4.76792e+06	4.81295e+06	6.53353e+06	6.00222e+06	6.16883e+06	-	-
MWS201469	UPLC-MS/MS	304.162	175.119	-	-	303.154	C11H21N5O5	[M+H]+	Glu-Arg	Amino acids and derivatives	Amino acids and derivatives	7219-59-2	3	-	-	-	228130	272927	229396	422181	452422	457926	238367	252825	163083	606727	685553	513471	355695	349560	325596	-	-
Lcsn000385	UPLC-MS/MS	260.088	131.047	-	-	261.096	C9H15N3O6	[M-H]-	Glu-Asn	Amino acids and derivatives	Amino acids and derivatives	36314-37-1	3	-	-	-	54817.3	61879.6	59988.6	124992	136469	131587	77124.1	58761.2	69889	397079	393889	346569	77627	82915.6	69989.9	-	-
MWS20672	UPLC-MS/MS	366.166	120.081	-	-	365.159	C17H23N3O6	[M+H]+	Glu-Phe-Ala	Amino acids and derivatives	Amino acids and derivatives	-	3	-	-	-	52890.8	49454.7	48417.5	29367.3	23740.9	25951.3	53390.6	34009.5	50930	35731.1	36945.2	28989.2	35438.5	46405	41407.7	-	-
MWS201406	UPLC-MS/MS	232.14	158.093	-	-	231.133	C8H17N5O3	[M+H]+	Gly-Arg	Amino acids and derivatives	Amino acids and derivatives	18635-55-7	3	-	-	-	91904	41631	66650.4	19456.7	27537.3	52580.6	77847.6	46739.2	76459	108474	102550	129066	68867.2	81468.9	65923.4	-	-
Zmmp001429	UPLC-MS/MS	189.13	86.1	-	-	188.116	C8H16N2O3	[M+H]+	Glycyl-L-leucine	Amino acids and derivatives	Amino acids and derivatives	-	3	-	-	-	457250	490013	477884	1.40242e+06	1.41267e+06	1.40473e+06	482564	501428	556865	638600	589658	587027	776445	734074	751763	-	-
MWS4296	UPLC-MS/MS	223.108	120.082	-	-	222.1	C11H14N2O3	[M+H]+	Glycylphenylalanine*	Amino acids and derivatives	Amino acids and derivatives	3321-03-7	3	-	-	-	786990	830397	250464	1.47095e+06	1.44255e+06	1.49945e+06	764044	754692	821555	935790	917341	912143	988709	958011	957223	-	-
MWS4309	UPLC-MS/MS	262.119	188.071	-	-	261.111	C13H15N3O3	[M+H]+	Glycyl-tryptophan	Amino acids and derivatives	Amino acids and derivatives	2390-74-1	3	-	-	-	282563	236633	267234	525866	512824	535877	155087	117868	180015	419309	348479	344024	328059	289604	302302	-	-
Lcsn002767	UPLC-MS/MS	334.175	186.125	-	-	335.185	C17H25N3O4	[M-H]-	Gly-Leu-Phe	Amino acids and derivatives	Amino acids and derivatives	103213-38-3	3	-	-	-	129423	111045	118081	32109.7	38902.8	38907.1	16675	18340	21675	9804.19	8572.7	4933.85	41939.7	34242.5	31170.7	-	-
MWS20645	UPLC-MS/MS	239.103	136.076	-	-	238.095	C11H14N2O4	[M+H]+	Gly-Tyr*	Amino acids and derivatives	Amino acids and derivatives	658-79-7	3	-	-	-	365746	366189	347578	735124	776929	779170	361774	337541	352052	687535	637727	588143	599274	514334	489305	-	-
Lcsp002477	UPLC-MS/MS	288.192	129.102	-	-	287.185	C13H25N3O4	[M+H]+	Gly-Val-Leu	Amino acids and derivatives	Amino acids and derivatives	-	1	-	-	-	42323.5	23475.2	45274.8	96513.8	98948.8	63180.5	23924.6	25189.4	27817.7	46009	59497.8	44363	63363.4	27259	50516.1	-	-
Zbqp002414	UPLC-MS/MS	261.15	132.1	-	-	260.137	C11H20N2O5	[M+H]+	h-gamma-Glu-leu-oh	Amino acids and derivatives	Amino acids and derivatives	-	2	-	-	-	38373.2	26319.1	27989.9	53350	111531	99524	187408	204404	157285	458086	456207	494609	151662	164689	143923	-	-
Zbqp001884	UPLC-MS/MS	294.143	166.086	-	-	293.138	C14H19N3O4	[M+H]+	H-Gly-ala-phe-OH	Amino acids and derivatives	Amino acids and derivatives	17922-87-1	3	-	-	-	32131.5	47964.1	20027.5	118376	130756	130153	54045.5	40528.6	46831.7	66975.6	63607.5	49034.8	65306.4	76523.3	55122.7	-	-
MWS201405	UPLC-MS/MS	319.141	110.072	-	-	318.133	C15H18N4O4	[M+H]+	His-Tyr	Amino acids and derivatives	Amino acids and derivatives	35979-00-1	3	-	-	-	98292.9	128533	101180	220860	201446	212699	55015	101669	93378	90035	60905.6	57410.8	177079	174659	150712	-	-
Lcsp003035	UPLC-MS/MS	318.18	205.097	-	-	317.174	C17H23N3O3	[M+H]+	H-Leu-Trp-OH	Amino acids and derivatives	Amino acids and derivatives	5156-22-9	3	-	-	-	51213.5	52442.7	69267.3	117619	177056	148681	45750.6	56498.4	40790.9	49518.2	57213.5	57821.4	87807.5	66955.7	74922.6	-	-
pme3388	UPLC-MS/MS	189.13	144.1	-	-	188.127	C7H16N4O2	[M+H]+	Homoarginine	Amino acids and derivatives	Amino acids and derivatives	156-86-5	3	-	-	-	2.80724e+06	2.78274e+06	2.94013e+06	2.83052e+06	2.77875e+06	2.70073e+06	770338	818619	740822	3.86476e+06	3.56164e+06	3.82937e+06	2.29703e+06	2.32725e+06	2.37227e+06	C01924	-
MWS04447	UPLC-MS/MS	130.09	70.07	-	-	129.079	C6H11NO2	[M+H]+	Homoproline	Amino acids and derivatives	Amino acids and derivatives	56879-46-0	3	-	-	-	2.17295e+07	2.1002e+07	2.1226e+07	1.63663e+07	1.55561e+07	15792953	3.53253e+06	3.83104e+06	3.78539e+06	3.51973e+07	3.35995e+07	3.39262e+07	2.95366e+07	2.77667e+07	27696488	-	-
MWS201397	UPLC-MS/MS	231.134	86.0606	-	-	230.127	C10H18N2O4	[M+H]+	Hyp-Val	Amino acids and derivatives	Amino acids and derivatives	-	3	-	-	-	172748	145748	118248	111905	135281	114077	182591	179145	183314	115432	93069.6	51155	130500	159404	120932	-	-
MWS201424	UPLC-MS/MS	246.15	86.1	-	-	245.138	C10H19N3O4	[M+H]+	Ile-Asn	Amino acids and derivatives	Amino acids and derivatives	59652-59-4	3	-	-	-	164213	129503	125081	216124	168967	223265	156515	177193	119437	94482.2	80020.2	90004.8	158410	150326	189339	-	-
MWS201434	UPLC-MS/MS	269.162	156.077	-	-	268.154	C12H20N4O3	[M+H]+	Ile-His	Amino acids and derivatives	Amino acids and derivatives	97284-12-3	3	-	-	-	117012	99689.3	86198.3	175547	143104	129873	108982	140361	142305	102671	93071	49091	139775	98486.8	106971	-	-
Zbqp003125	UPLC-MS/MS	279.168	86.096	-	-	278.163	C15H22N2O3	[M+H]+	Ile-Phe	Amino acids and derivatives	Amino acids and derivatives	-	1	-	-	-	156046	124355	137324	314556	333473	350585	153195	171927	190764	110272	110967	95682	234777	224926	192055	-	-
Zbqp003165	UPLC-MS/MS	318.181	188.07	-	-	317.174	C17H23N3O3	[M+H]+	Ile-Trp	Amino acids and derivatives	Amino acids and derivatives	13589-06-5	1	-	-	-	244559	262932	221230	660222	643183	588760	209838	237013	193332	223710	209123	239297	316598	339205	277477	-	-
pme1987	UPLC-MS/MS	88.0404	71.0124	-	-	89.0477	C3H7NO2	[M-H]-	L-Alanine	Amino acids and derivatives	Amino acids and derivatives	56-41-7	3	-	-	-	6325.86	11954	12539.5	13210.2	11640.9	17052.4	1670	3411.41	3032.57	9665.65	10477	19200.2	8240.24	7977.19	6983.23	C00041	ko00250,ko00270,ko00430,ko00450,ko00470,ko00710,ko00970,ko01100,ko01110,ko01200,ko01230,ko02010,ko04122
mws4176	UPLC-MS/MS	237.123	120.088	-	-	236.116	C12H16N2O3	[M+H]+	L-Alanyl-L-Phenylalanine	Amino acids and derivatives	Amino acids and derivatives	3061-90-3	3	-	-	-	313177	335433	341894	651371	669906	633837	405481	412230	456940	259904	262735	261199	423724	388151	437205	-	-
pme2679	UPLC-MS/MS	132.102	86.0964	-	-	131.095	C6H13NO2	[M+H]+	L-Allo-isoleucine	Amino acids and derivatives	Amino acids and derivatives	1509-34-8	3	-	-	-	414778	109062	148718	522302	815665	534635	169053	140472	125506	434216	405285	404521	327996	315432	242720	C21096	-
mws0260	UPLC-MS/MS	175.12	116.07	-	-	174.112	C6H14N4O2	[M+H]+	L-Arginine	Amino acids and derivatives	Amino acids and derivatives	74-79-3	1	-	-	-	857412	701672	736322	2.56147e+06	2.54196e+06	2.3669e+06	75874.1	50261.9	72953.1	2.999e+06	3.01974e+06	3.1197e+06	1.53698e+06	1.38491e+06	1.3165e+06	C00062	ko00220,ko00261,ko00330,ko00470,ko00970,ko01100,ko01110,ko01230,ko02010
mws0001	UPLC-MS/MS	133.06	74.02	-	-	132.054	C4H8N2O3	[M+H]+	L-Asparagine	Amino acids and derivatives	Amino acids and derivatives	70-47-3	1	-	-	-	5.90816e+06	5.00831e+06	5.34171e+06	3.94196e+07	2.31049e+07	3.74802e+07	1.6634e+06	1.50565e+06	1.57881e+06	5.21132e+07	5.04449e+07	4.90667e+07	2.6211e+07	2.51298e+07	2.54388e+07	C00152	ko00250,ko00460,ko00970,ko01100,ko01110,ko01230
mws0219	UPLC-MS/MS	132.03	88.04	-	-	133.037	C4H7NO4	[M-H]-	L-Aspartic Acid*	Amino acids and derivatives	Amino acids and derivatives	56-84-8	1	-	-	-	7.04811e+06	6.8807e+06	7.17585e+06	1.6605e+07	1.63366e+07	1.60058e+07	2.69954e+06	2.76549e+06	2.56888e+06	1.69349e+07	1.77598e+07	1.75457e+07	8.24447e+06	8.96584e+06	9.08847e+06	C00049	ko00220,ko00250,ko00260,ko00261,ko00270,ko00300,ko00340,ko00410,ko00460,ko00470,ko00710,ko00760,ko00770,ko00970,ko00999,ko01100,ko01110,ko01200,ko01210,ko01230,ko01240,ko02010
mws0629	UPLC-MS/MS	281.113	166.086	-	-	280.106	C13H16N2O5	[M+H]+	L-Aspartyl-L-Phenylalanine	Amino acids and derivatives	Amino acids and derivatives	13433-09-5	1	-	-	-	890198	941597	940318	744293	756994	769802	709797	644355	773936	374898	353531	396049	726472	711927	679661	-	-
pme0116	UPLC-MS/MS	227.114	156.077	-	-	226.107	C9H14N4O3	[M+H]+	L-Carnosine	Amino acids and derivatives	Amino acids and derivatives	305-84-0	3	-	-	-	99967.8	95092.6	99978.9	67049.6	88841.1	76818.8	68068	78551.7	78515.8	66369.9	75367.2	98277.5	92060.7	79970.7	101395	C00386	ko00340,ko00410,ko01100
pme0008	UPLC-MS/MS	176.103	113.071	-	-	175.096	C6H13N3O3	[M+H]+	L-Citrulline	Amino acids and derivatives	Amino acids and derivatives	372-75-8	3	-	-	-	613191	643083	574997	2.49438e+06	2.65038e+06	2.46969e+06	202216	226213	204472	3.33597e+06	4.10107e+06	4.01936e+06	1.41779e+06	1.48705e+06	1.34972e+06	C00327	ko00220,ko01100,ko01110,ko01230
Hmsp000364	UPLC-MS/MS	144.098	98.09	-	-	143.095	C7H13NO2	[M+H]+	L-Cyclopentylglycine	Amino acids and derivatives	Amino acids and derivatives	2521-84-8	3	-	-	-	723852	684197	618830	870028	869504	869649	824695	776469	764149	1.62817e+06	1.56191e+06	1.56884e+06	1.01335e+06	999265	955470	-	-
mws0875	UPLC-MS/MS	179.048	76.0215	-	-	178.041	C5H10N2O3S	[M+H]+	L-Cysteinyl-L-glycine	Amino acids and derivatives	Amino acids and derivatives	19246-18-5	3	-	-	-	72800	62198.4	68684.6	197218	185155	223473	59806	56703.6	49327.4	656315	631811	631296	204324	213558	168878	C01419	ko00480,ko01100
mws0221	UPLC-MS/MS	241.031	151.983	-	-	240.024	C6H12N2O4S2	[M+H]+	L-Cystine	Amino acids and derivatives	Amino acids and derivatives	56-89-3	3	-	-	-	98291	89214.9	95772.1	144491	116265	132542	84227.6	81535.7	95157.7	171763	181632	179728	136621	106890	122541	C00491	ko00270,ko01100,ko02010
MWS201461	UPLC-MS/MS	288.204	175.119	-	-	287.196	C12H25N5O3	[M+H]+	Leu-Arg	Amino acids and derivatives	Amino acids and derivatives	26607-15-8	3	-	-	-	300717	303458	262650	525283	472245	433189	189858	253053	256450	332964	316827	407025	234974	311988	263965	-	-
MWS201437	UPLC-MS/MS	247.13	86.1	-	-	246.122	C10H18N2O5	[M+H]+	Leu-Asp	Amino acids and derivatives	Amino acids and derivatives	32949-40-9	1	-	-	-	1.73214e+06	1.77515e+06	1.73373e+06	8.92912e+06	9.2646e+06	9.08913e+06	1.52339e+06	1.50652e+06	1.55212e+06	2.93298e+06	2.73335e+06	2.88385e+06	4.23742e+06	3.79448e+06	3.7604e+06	-	-
Lcsp003066	UPLC-MS/MS	374.228	243.133	-	-	373.221	C17H31N3O6	[M+H]+	Leu-Glu-Ile	Amino acids and derivatives	Amino acids and derivatives	-	3	-	-	-	30010	35229.2	28340	39337.7	56353.4	83365	30454	25005	58101.1	16198	28340	48082.9	73044.8	46537.8	62703.6	-	-
pme0014	UPLC-MS/MS	148.06	84.04	-	-	147.053	C5H9NO4	[M+H]+	L-Glutamic acid	Amino acids and derivatives	Amino acids and derivatives	56-86-0	1	-	-	-	2.47814e+07	2.13996e+07	2.28247e+07	9.761e+06	9.70666e+06	9.93405e+06	6.58714e+06	6.29751e+06	6.6169e+06	1.60298e+07	1.789e+07	1.52757e+07	1.40868e+07	1.32791e+07	1.37346e+07	C00025	ko00220,ko00250,ko00330,ko00332,ko00340,ko00430,ko00470,ko00480,ko00524,ko00630,ko00650,ko00660,ko00860,ko00910,ko00970,ko01100,ko01110,ko01200,ko01210,ko01230,ko01240,ko02010
pme0193	UPLC-MS/MS	147.076	84.0444	-	-	146.069	C5H10N2O3	[M+H]+	L-Glutamine	Amino acids and derivatives	Amino acids and derivatives	56-85-9	3	-	-	-	4.89474e+06	4.39516e+06	4.71869e+06	2.0007e+07	2.0229e+07	1.99071e+07	3.88113e+06	3.70623e+06	3.6695e+06	8.93839e+06	7.88589e+06	9.49191e+06	1.05138e+07	1.0305e+07	1.0498e+07	C00064	ko00220,ko00230,ko00240,ko00250,ko00470,ko00630,ko00750,ko00910,ko00970,ko01100,ko01230,ko01232,ko01240,ko02010
Lcsp001322	UPLC-MS/MS	260.16	242.15	-	-	259.153	C11H21N3O4	[M+H]+	L-Glutaminyl-L-isoleucine	Amino acids and derivatives	Amino acids and derivatives	86416-45-7	3	-	-	-	107524	148981	139912	121713	102257	119640	197032	68740.4	127670	25788.8	46324	82179.6	202261	187928	194633	-	-
mws0217	UPLC-MS/MS	76.0393	59.0128	-	-	75.032	C2H5NO2	[M+H]+	L-Glycine	Amino acids and derivatives	Amino acids and derivatives	56-40-6	3	-	-	-	142595	137585	182087	280843	306618	236438	210469	181454	93682.1	887237	898758	956367	343457	319837	385712	C00037	ko00230,ko00260,ko00310,ko00440,ko00460,ko00470,ko00480,ko00630,ko00730,ko00785,ko00860,ko00970,ko01100,ko01110,ko01200,ko01230,ko01240,ko02010
mws5041	UPLC-MS/MS	189.123	86.0964	-	-	188.116	C8H16N2O3	[M+H]+	L-Glycyl-L-isoleucine*	Amino acids and derivatives	Amino acids and derivatives	19461-38-2	3	-	-	-	49447.4	64827.9	49255.6	167830	122507	134887	40177.4	46892.5	53175.2	177766	195312	180728	104382	75609.3	113575	-	-
mws5042	UPLC-MS/MS	223.108	120.088	-	-	222.1	C11H14N2O3	[M+H]+	L-Glycyl-L-phenylalanine*	Amino acids and derivatives	Amino acids and derivatives	721-66-4	3	-	-	-	793751	688454	792194	1.41835e+06	1.34267e+06	1.44432e+06	720753	773325	730806	890286	848413	873030	966063	979325	1.04083e+06	-	-
mws0254	UPLC-MS/MS	156.08	110.07	-	-	155.07	C6H9N3O2	[M+H]+	L-Histidine	Amino acids and derivatives	Amino acids and derivatives	71-00-1	1	-	-	-	2.04858e+07	2.00265e+07	2.13638e+07	8.31848e+07	8.21334e+07	8.16715e+07	6.50247e+06	6.46675e+06	6.595e+06	1.40956e+08	7.5632e+07	8.33751e+07	5.13407e+07	5.19519e+07	5.24674e+07	C00135	ko00340,ko00410,ko00470,ko00970,ko01100,ko01110,ko01230,ko02010
mws0193	UPLC-MS/MS	190.119	84.0823	-	-	189.111	C7H15N3O3	[M+H]+	L-Homocitrulline	Amino acids and derivatives	Amino acids and derivatives	1190-49-4	3	-	-	-	356120	391671	516479	713780	679922	790056	295113	333916	345690	580983	721750	558003	816791	544476	867959	C02427	-
pme0057	UPLC-MS/MS	136.043	118.032	-	-	135.035	C4H9NO2S	[M+H]+	L-Homocysteine	Amino acids and derivatives	Amino acids and derivatives	6027-13-0	3	-	-	-	25679.4	32466.6	47529.6	80481.8	95072.7	72159.8	27185.4	47778.8	34548.8	143736	51079.7	147570	90666.5	77622.1	85784.1	C00155	ko00270,ko00920,ko01100,ko01110,ko01230
pme2890	UPLC-MS/MS	269.062	136.043	-	-	268.055	C8H16N2O4S2	[M+H]+	L-Homocystine	Amino acids and derivatives	Amino acids and derivatives	626-72-2	3	-	-	-	77253.7	83607.1	71648.2	98868.9	103492	102549	63484.9	76737.2	74173.8	93794.8	64531.8	74869.7	82979.6	81947.2	69058.8	C01817	ko00270
mws0671	UPLC-MS/MS	120.066	74.0601	-	-	119.058	C4H9NO3	[M+H]+	L-Homoserine*	Amino acids and derivatives	Amino acids and derivatives	672-15-1	3	-	-	-	1.02325e+06	776313	841264	1.22997e+06	1.18826e+06	1.22027e+06	890716	861036	832467	5.07843e+06	4.87824e+06	4.79491e+06	2.14581e+06	2.13705e+06	2.05129e+06	C00263	ko00260,ko00270,ko00300,ko00920,ko01100,ko01110,ko01230
mws0258	UPLC-MS/MS	132.1	86.1	-	-	131.095	C6H13NO2	[M+H]+	L-Isoleucine*	Amino acids and derivatives	Amino acids and derivatives	73-32-5	1	-	-	-	1.54302e+06	1.56055e+06	2.20757e+06	3.7033e+06	3.48548e+06	3.3041e+06	614938	592691	583080	9.27457e+06	9.22557e+06	9.28577e+06	4.0649e+06	4.28029e+06	3.89427e+06	C00407	ko00280,ko00290,ko00460,ko00960,ko00966,ko00970,ko01100,ko01110,ko01210,ko01230,ko02010
Lmrj002087	UPLC-MS/MS	247.13	86.09	-	-	246.122	C10H18N2O5	[M+H]+	L-Isoleucyl-L-Aspartate	Amino acids and derivatives	Amino acids and derivatives	-	3	-	-	-	186431	133971	586762	904843	889021	863978	578799	587921	587051	592782	611536	617724	686343	673479	633394	-	-
MWS00327g	UPLC-MS/MS	106.05	60.0445	-	-	105.043	C3H7NO3	[M+H]+	L-Isoserine	Amino acids and derivatives	Amino acids and derivatives	632-13-3	3	-	-	-	852443	837037	809508	1.44098e+06	1.36048e+06	1.34837e+06	838555	849768	818840	1.1658e+06	1.04866e+06	1.05482e+06	1.35994e+06	1.26214e+06	1.2425e+06	-	-
mws0227	UPLC-MS/MS	132.102	86.0964	-	-	131.095	C6H13NO2	[M+H]+	L-Leucine*	Amino acids and derivatives	Amino acids and derivatives	61-90-5	1	-	-	-	1.5926e+06	1.63323e+06	2.67788e+06	3.23497e+06	6.04769e+06	3.3298e+06	584967	563233	595709	9.85711e+06	9.50533e+06	9.60684e+06	4.28493e+06	4.19932e+06	4.70161e+06	C00123	ko00280,ko00290,ko00966,ko00970,ko01100,ko01110,ko01210,ko01230,ko02010
Lmhp002031	UPLC-MS/MS	245.186	86.0954	-	-	244.179	C12H24N2O3	[M+H]+	L-Leucyl-L-Leucine	Amino acids and derivatives	Amino acids and derivatives	3303-31-9	1	-	-	-	368424	339035	367872	922283	714611	891816	564464	1.04693e+06	533537	364457	325716	331748	556055	501679	554137	-	-
mws5035	UPLC-MS/MS	279.17	120.085	-	-	278.163	C15H22N2O3	[M+H]+	L-Leucyl-L-phenylalanine	Amino acids and derivatives	Amino acids and derivatives	56217-82-4	3	-	-	-	225127	223991	206554	515877	515111	566122	294875	296315	307718	174178	169482	162806	337886	308860	280657	-	-
pme0026	UPLC-MS/MS	147.113	84.0808	-	-	146.106	C6H14N2O2	[M+H]+	L-Lysine	Amino acids and derivatives	Amino acids and derivatives	56-87-1	1	-	-	-	5.31403e+06	4.87002e+06	5.18933e+06	2.1298e+07	2.21686e+07	2.08104e+07	4.16175e+06	3.91817e+06	3.86989e+06	8.19736e+06	8.52466e+06	8.52222e+06	1.1623e+07	1.13768e+07	1.10981e+07	C00047	ko00300,ko00310,ko00470,ko00780,ko00960,ko00970,ko01100,ko01110,ko01210,ko01230,ko02010
pme1210	UPLC-MS/MS	150.058	61.0106	-	-	149.051	C5H11NO2S	[M+H]+	L-Methionine	Amino acids and derivatives	Amino acids and derivatives	63-68-3	1	-	-	-	164048	173247	189559	769292	665495	795500	123258	141819	127411	2.94974e+06	2.75647e+06	2.74728e+06	1.14182e+06	1.03055e+06	1.05653e+06	C00073	ko00270,ko00470,ko00966,ko00970,ko00999,ko01100,ko01110,ko01210,ko01230,ko01240
pme2617	UPLC-MS/MS	166.053	102.055	-	-	165.046	C5H11NO3S	[M+H]+	L-Methionine Sulfoxide	Amino acids and derivatives	Amino acids and derivatives	3226-65-1	3	-	-	-	3.08257e+06	3.44598e+06	3.12639e+06	2.44248e+06	2.47104e+06	2.4439e+06	3.16212e+06	2.81652e+06	3.04472e+06	2.15951e+06	2.29767e+06	2.29103e+06	2.9117e+06	2.58421e+06	3.02364e+06	C02989	ko00270,ko01100
pme0021	UPLC-MS/MS	166.09	120.08	-	-	165.079	C9H11NO2	[M+H]+	L-Phenylalanine	Amino acids and derivatives	Amino acids and derivatives	63-91-2	1	-	-	-	1.22691e+06	1.20081e+06	1.31694e+06	4.80277e+06	5.1525e+06	5.30171e+06	1.08184e+06	1.02814e+06	1.07498e+06	3.91885e+06	3.69208e+06	3.65782e+06	2.7493e+06	2.74491e+06	2.69637e+06	C00079	ko00360,ko00400,ko00460,ko00470,ko00940,ko00960,ko00966,ko00970,ko00996,ko00999,ko01100,ko01110,ko01210,ko01230,ko02010
mws0636	UPLC-MS/MS	313.155	166.086	-	-	312.147	C18H20N2O3	[M+H]+	L-Phenylalanyl-L-phenylalanine	Amino acids and derivatives	Amino acids and derivatives	2577-40-4	1	-	-	-	21802.4	18676.6	26821.1	50367.3	49828.8	67376.2	48420.2	31115.5	58639.4	16190.8	21876.2	14961.8	28628.9	32444	24947.7	-	-
pme0006	UPLC-MS/MS	116.071	70.0651	-	-	115.063	C5H9NO2	[M+H]+	L-Proline*	Amino acids and derivatives	Amino acids and derivatives	147-85-3	1	-	-	-	3.4958e+06	3.454e+06	3.36186e+06	1.00233e+07	1.0165e+07	9.99868e+06	2.33064e+06	2.32003e+06	2.27787e+06	2.19311e+07	2.26252e+07	2.13767e+07	1.14578e+07	1.03472e+07	9.68347e+06	C00148	ko00330,ko00332,ko00470,ko00970,ko01100,ko01110,ko01230,ko02010
Lmhp001461	UPLC-MS/MS	229.155	70.0651	-	-	228.147	C11H20N2O3	[M+H]+	L-Prolyl-L-Leucine	Amino acids and derivatives	Amino acids and derivatives	52899-07-7	3	-	-	-	346136	359447	348194	1.92965e+06	1.7001e+06	1.91741e+06	526863	496888	520330	1.1214e+06	1.08944e+06	980952	959784	883426	999055	-	-
Lmhp001732	UPLC-MS/MS	263.139	70.0638	-	-	262.132	C14H18N2O3	[M+H]+	L-Prolyl-L-Phenylalanine	Amino acids and derivatives	Amino acids and derivatives	13589-02-1	3	-	-	-	39356.1	35182.8	64734.6	109627	148565	175612	73083.2	90432	80257.3	410076	323789	385643	159509	144580	192663	-	-
pme0010	UPLC-MS/MS	106.05	70.0287	-	-	105.043	C3H7NO3	[M+H]+	L-Serine	Amino acids and derivatives	Amino acids and derivatives	56-45-1	3	-	-	-	81867.3	77378.2	96702.2	66592.4	115166	73721.7	50179.3	59042.4	71332.2	97510.5	102399	104628	107017	77289.5	109863	C00065	ko00260,ko00261,ko00270,ko00460,ko00470,ko00564,ko00600,ko00630,ko00920,ko00970,ko01100,ko01110,ko01200,ko01230,ko01240,ko02010
Lmrj001698	UPLC-MS/MS	219.13	60.04	-	-	218.127	C9H18N2O4	[M+H]+	L-Seryl-L-Isoleucine	Amino acids and derivatives	Amino acids and derivatives	91086-51-0	3	-	-	-	200115	202632	182841	462789	448430	498709	197704	203682	192558	258674	261085	262057	286011	268769	272728	-	-
Zmzn000113	UPLC-MS/MS	146.05	102.06	-	-	147.053	C5H9NO4	[M-H]-	L-threo-3-Methylaspartate	Amino acids and derivatives	Amino acids and derivatives	6061-13-8	1	-	-	-	2.0256e+06	1.75978e+06	1.90956e+06	2.14346e+06	2.05225e+06	2.17739e+06	489874	526829	489310	2.4611e+06	2.60347e+06	2.5964e+06	1.80012e+06	1.91583e+06	1.86816e+06	C03618	ko00630,ko00660,ko01100,ko01200
mws0230	UPLC-MS/MS	120.066	74.0601	-	-	119.058	C4H9NO3	[M+H]+	L-Threonine*	Amino acids and derivatives	Amino acids and derivatives	72-19-5	3	-	-	-	923945	814664	814540	1.11645e+06	1.12448e+06	1.11647e+06	843544	789918	838530	5.07207e+06	3.37178e+06	4.53546e+06	2.01177e+06	1.60648e+06	1.67894e+06	C00188	ko00260,ko00261,ko00290,ko00470,ko00860,ko00970,ko01100,ko01110,ko01230,ko02010
mws0282	UPLC-MS/MS	203.083	116.051	-	-	204.09	C11H12N2O2	[M-H]-	L-Tryptophan	Amino acids and derivatives	Amino acids and derivatives	73-22-3	1	-	-	-	343662	275802	265254	9.6076e+06	20579080	9.68643e+06	173532	120189	119167	9316985	4.42518e+06	4.13407e+06	1.65713e+06	1.56362e+06	1.70867e+06	C00078	ko00260,ko00380,ko00400,ko00901,ko00966,ko00970,ko00996,ko00999,ko01100,ko01110,ko01210,ko01230,ko01240
MWS20627g	UPLC-MS/MS	181.1	136.08	-	-	180.09	C9H12N2O2	[M+H]+	L-Tyrosinamide	Amino acids and derivatives	Amino acids and derivatives	4985-46-0	3	-	-	-	145834	119818	95059.5	587301	536185	508192	91700	96082.4	95589.6	89169.2	63017.2	99702.6	193024	166189	163755	-	-
mws0250	UPLC-MS/MS	182.081	136.076	-	-	181.074	C9H11NO3	[M+H]+	L-Tyrosine	Amino acids and derivatives	Amino acids and derivatives	60-18-4	3	-	-	-	4.69476e+06	5.20658e+06	4.72768e+06	2.68644e+07	2.79446e+07	2.73936e+07	5.3954e+06	5.62162e+06	5.68691e+06	5.41371e+07	5.25947e+07	5.02678e+07	2.60279e+07	2.47368e+07	2.35994e+07	C00082	ko00130,ko00261,ko00350,ko00360,ko00400,ko00460,ko00730,ko00940,ko00950,ko00965,ko00966,ko00970,ko00999,ko01100,ko01110,ko01210,ko01230,ko01240
mws0256	UPLC-MS/MS	118.086	72.0808	-	-	117.079	C5H11NO2	[M+H]+	L-Valine	Amino acids and derivatives	Amino acids and derivatives	72-18-4	1	-	-	-	5.70173e+06	5.2797e+06	5.25452e+06	2.2444e+07	2.11642e+07	2.19146e+07	3.96862e+06	3.65142e+06	3.90995e+06	8.35755e+07	7.73384e+07	8.28137e+07	3.43495e+07	2.99562e+07	2.89688e+07	C00183	ko00280,ko00290,ko00460,ko00770,ko00966,ko00970,ko01100,ko01110,ko01210,ko01230,ko01240,ko02010
Lmhp001670	UPLC-MS/MS	231.17	72.08	-	-	230.163	C11H22N2O3	[M+H]+	L-Valyl-L-Leucine	Amino acids and derivatives	Amino acids and derivatives	3989-97-7	1	-	-	-	188781	167235	192506	284830	278077	350421	213472	221699	210600	242048	231258	252013	221167	208945	221705	-	-
Lmhp002001	UPLC-MS/MS	265.155	72.0813	-	-	264.147	C14H20N2O3	[M+H]+	L-Valyl-L-Phenylalanine	Amino acids and derivatives	Amino acids and derivatives	3918-92-1	1	-	-	-	168092	172606	165657	396000	369099	384795	173120	186942	194617	187648	179028	155198	233385	239799	237234	-	-
MWS201403	UPLC-MS/MS	218.15	84.0816	-	-	217.143	C9H19N3O3	[M+H]+	Lys-Ala	Amino acids and derivatives	Amino acids and derivatives	17043-71-9	3	-	-	-	309273	257885	332322	351496	345278	342595	322467	314872	327323	172648	434522	425060	346664	328151	324245	-	-
MWS201411	UPLC-MS/MS	261.156	84.0814	-	-	260.149	C10H20N4O4	[M+H]+	Lys-Asn	Amino acids and derivatives	Amino acids and derivatives	19908-06-6	3	-	-	-	196438	92055.3	279063	97612	196296	183346	168058	161459	172658	155623	144561	197074	166897	205143	182515	-	-
MWS201412	UPLC-MS/MS	262.138	84.0816	-	-	261.132	C10H19N3O5	[M+H]+	Lys-Asp*	Amino acids and derivatives	Amino acids and derivatives	20556-18-7	3	-	-	-	139737	141438	117794	114204	61659.1	119442	181967	180101	137288	70903.2	87562.4	71425.4	177438	105843	129963	-	-
MWS201419	UPLC-MS/MS	204.134	84.0816	-	-	203.127	C8H17N3O3	[M+H]+	Lys-Gly	Amino acids and derivatives	Amino acids and derivatives	7563-03-3	3	-	-	-	8.13997e+06	8.11794e+06	8.69271e+06	6.47873e+06	7.05257e+06	6.62573e+06	8.03436e+06	8.01972e+06	8.35577e+06	5.51323e+06	5.60068e+06	5.32241e+06	7.70853e+06	7.35214e+06	6.79615e+06	-	-
MWS201436	UPLC-MS/MS	248.16	84.0813	-	-	247.153	C10H21N3O4	[M+H]+	Lys-Thr	Amino acids and derivatives	Amino acids and derivatives	97791-84-9	3	-	-	-	84756	78655.2	59158.3	121699	49693.2	50438	74051.8	54780.5	74051.9	88413.7	82501.5	79422.7	88377.2	68966.3	52181.4	-	-
MWS201475	UPLC-MS/MS	333.193	84.0811	-	-	332.185	C17H24N4O3	[M+H]+	Lys-Trp	Amino acids and derivatives	Amino acids and derivatives	50674-18-5	3	-	-	-	32778.9	11742	49416.8	388188	432165	439615	9848.83	95279.2	24770.7	32632.6	36039.3	14640.6	134830	140253	158095	-	-
MWS201471	UPLC-MS/MS	310.176	84.0811	-	-	309.169	C15H23N3O4	[M+H]+	Lys-Tyr	Amino acids and derivatives	Amino acids and derivatives	35978-98-4	3	-	-	-	139257	153147	118523	217324	223860	211348	85819.2	97844	126665	150737	132789	158141	130380	163872	143801	-	-
pmb0034	UPLC-MS/MS	277.103	148.06	-	-	276.096	C10H16N2O7	[M+H]+	L-α-Glutamyl-L-Glutamic Acid	Amino acids and derivatives	Amino acids and derivatives	3929-61-1	3	-	-	-	60845.7	65380.3	73673.6	39706.9	89278.1	67121.2	26654.4	37727.7	34238.8	125095	119458	103861	82837.4	65293.9	67904.6	C01425	-
Zmdp002216	UPLC-MS/MS	261.14	86.1	-	-	260.137	C11H20N2O5	[M+H]+	L-γ-Glutamyl-L-leucine	Amino acids and derivatives	Amino acids and derivatives	2566-39-4	1	-	-	-	271155	304596	284380	709423	727888	730287	293255	232164	272520	264499	240046	260888	372851	423339	350526	-	-
Wcfp004977	UPLC-MS/MS	291.1	245.09	-	-	290.09	C14H14N2O5	[M+H]+	Malonyltryptophan	Amino acids and derivatives	Amino acids and derivatives	-	1	-	-	-	1.51386e+06	972022	1.34484e+06	620878	620822	387195	421587	332722	559357	1.82071e+06	1.68096e+06	1.72267e+06	957951	889518	944281	-	-
MWSmce585	UPLC-MS/MS	104.07	59.01	-	-	103.063	C4H9NO2	[M+H]+	Methyl 3-aminopropanoate	Amino acids and derivatives	Amino acids and derivatives	4138-35-6	3	-	-	-	6.36604e+06	6199858	6.21689e+06	8.38711e+06	8.41155e+06	8.65314e+06	1.094e+07	1.07217e+07	1.05387e+07	1.08087e+07	1.08437e+07	1.08582e+07	9.63195e+06	8.97406e+06	9.06494e+06	-	-
pme0109	UPLC-MS/MS	212.092	166.086	-	-	211.084	C10H13NO4	[M+H]+	Methyldopa	Amino acids and derivatives	Amino acids and derivatives	555-30-6	3	-	-	-	373873	345020	350084	196864	188311	190348	349481	363306	391155	252885	188352	199707	284275	277744	307508	C07194	-
MWS201421	UPLC-MS/MS	297.127	104.056	-	-	296.12	C14H20N2O3S	[M+H]+	Met-Phe	Amino acids and derivatives	Amino acids and derivatives	14492-14-9	3	-	-	-	13400.1	8646.91	16374.8	18997.4	12676.7	13340	20967.3	25796.2	14102.3	10166.8	7490.64	6784.11	13256.8	19011.8	8768.51	-	-
ZbWp000212	UPLC-MS/MS	337.172	70.0654	-	-	336.164	C12H24N4O7	[M+H]+	N-(1-deoxy-1-fructosyl)arginine	Amino acids and derivatives	Amino acids and derivatives	-	3	-	-	-	73834.6	75261.7	68897.7	287295	247266	253544	64152.4	61540.6	51826.5	3.16766e+06	3.22007e+06	3.04738e+06	649797	697090	689227	-	-
Wayn000341	UPLC-MS/MS	293.097	131.046	-	-	294.107	C10H18N2O8	[M-H]-	N-(1-Deoxy-1-fructosyl)Asparagine	Amino acids and derivatives	Amino acids and derivatives	-	1	-	-	-	166454	180670	185475	563414	533637	549529	83523.4	93275.3	98878.7	8.0924e+06	8.00867e+06	7.92783e+06	817422	815454	830979	-	-
Wayn000815	UPLC-MS/MS	308.096	146.045	-	-	309.105	C11H19NO9	[M-H]-	N-(1-Deoxy-1-fructosyl)Glutamic acid	Amino acids and derivatives	Amino acids and derivatives	-	3	-	-	-	43423.8	42161.1	73601.6	66170.8	70625.6	80455	35010	27695.8	45505.3	806950	853249	793726	100134	84449	91493.1	-	-
Wayp000599	UPLC-MS/MS	318.129	238.117	-	-	317.122	C12H19N3O7	[M+H]+	N-(1-Deoxy-1-fructosyl)Histidine	Amino acids and derivatives	Amino acids and derivatives	-	3	-	-	-	40444.2	28017.1	37823.6	31454.8	25887.1	56329.5	48689.1	67676.5	72877.9	116474	275544	291066	106910	63327.7	104384	-	-
Wayn002083	UPLC-MS/MS	326.123	164.072	-	-	327.131	C15H21NO7	[M-H]-	N-(1-Deoxy-1-fructosyl)Phenylalanine	Amino acids and derivatives	Amino acids and derivatives	-	1	-	-	-	38266.9	31154.6	66144.1	35458	38774.3	31826	190574	203473	212508	47196.9	40128.6	50509.9	72962.2	71148.9	69040.1	-	-
Wayn000421	UPLC-MS/MS	276.107	114.056	-	-	277.116	C11H19NO7	[M-H]-	N-(1-Deoxy-1-fructosyl)Proline	Amino acids and derivatives	Amino acids and derivatives	-	3	-	-	-	85904.4	74884.5	68148.3	116474	110461	148483	62924.5	48757.6	80692.3	1.58011e+06	1.69945e+06	1.6407e+06	223819	237135	244886	-	-
Wayn002636	UPLC-MS/MS	365.132	203.082	-	-	366.142	C17H22N2O7	[M-H]-	N-(1-Deoxy-1-fructosyl)Tryptophan	Amino acids and derivatives	Amino acids and derivatives	-	3	-	-	-	769494	808698	784976	360904	390482	387004	83396.3	71347.4	63744.9	155753	165126	164906	313833	293818	304552	-	-
Zbqn002456	UPLC-MS/MS	266.07	88.04	-	-	267.074	C12H13NO6	[M-H]-	N-(3,4,5-trihydroxycinnamicacid)-alanine	Amino acids and derivatives	Amino acids and derivatives	-	1	-	-	-	5.21946e+06	5.52062e+06	5.40475e+06	6.33906e+06	6.17462e+06	6.17836e+06	2.89037e+06	3.00822e+06	3.16469e+06	8.67468e+06	8.33063e+06	8.49339e+06	5.46637e+06	5.58324e+06	5.52972e+06	-	-
MWS04412	UPLC-MS/MS	175.12	70.07	-	-	174.137	C8H18N2O2	[M+H]+	N(6),N(6)-Dimethyl-L-lysine	Amino acids and derivatives	Amino acids and derivatives	2259-86-1	3	-	-	-	542172	498197	506981	1.69957e+06	1.71495e+06	1.61591e+06	25309.7	51990.5	52280	2.02968e+06	2.11089e+06	2.09357e+06	988332	945080	927263	-	-
Zbqn004234	UPLC-MS/MS	250.07	164.07	-	-	251.079	C12H13NO5	[M-H]-	N-(malonyl)phenylalanine	Amino acids and derivatives	Amino acids and derivatives	-	1	-	-	-	9881.85	19702.8	14433.4	9288.64	18340	15005	17476.1	12054	15959.8	17147.9	22789.1	34824.9	30010	16713.7	16728.2	-	-
Zbqn004682	UPLC-MS/MS	289.08	203.08	-	-	290.09	C14H14N2O5	[M-H]-	N-(malonyl)tryptophan	Amino acids and derivatives	Amino acids and derivatives	-	1	-	-	-	28070	33681.9	21348.9	27739.2	25267.5	18340	8548.53	9831.06	6313.66	145118	159813	160056	51168.8	67617.7	49237.1	-	-
MWS5164	UPLC-MS/MS	203.15	70.07	-	-	202.143	C8H18N4O2	[M+H]+	N,N'-Dimethylarginine;SDMA*	Amino acids and derivatives	Amino acids and derivatives	30344-00-4	3	-	-	-	5.1692e+06	5.20869e+06	5.42335e+06	4.00353e+06	3.91424e+06	4.20564e+06	3.1162e+06	3.11182e+06	3.01245e+06	5.64254e+06	5.38832e+06	5.49256e+06	4.50312e+06	4.36114e+06	4.27572e+06	-	-
pme3033	UPLC-MS/MS	104.07	58.07	-	-	103.063	C4H9NO2	[M+H]+	N,N-Dimethylglycine*	Amino acids and derivatives	Amino acids and derivatives	1118-68-9	3	-	-	-	7.62329e+06	7.4634e+06	7.42994e+06	1.03456e+07	9.334e+06	1.01981e+07	1.37473e+07	1.34425e+07	1.30769e+07	1.34599e+07	1.39236e+07	1.35878e+07	11704968	1.10202e+07	1.08744e+07	C01026	ko00260,ko01100
pme0122	UPLC-MS/MS	189.12	126.09	-	-	188.116	C8H16N2O3	[M+H]+	N6-Acetyl-L-lysine	Amino acids and derivatives	Amino acids and derivatives	692-04-6	1	-	-	-	793311	516061	674167	735043	881955	671611	429029	360784	378168	747308	746929	479960	663691	677985	702831	C02727	ko00310,ko01100
MWS2413	UPLC-MS/MS	130.052	58.0302	-	-	131.058	C5H9NO3	[M-H]-	N-acetyl-beta-alanine	Amino acids and derivatives	Amino acids and derivatives	3025-95-4	3	-	-	-	93771	96204.5	88432.2	247023	249701	266507	212999	230681	213283	1.34682e+06	1.27767e+06	1.16168e+06	346734	314449	351799	C01073	ko00410
MWSslk120	UPLC-MS/MS	208.097	120.082	-	-	207.089	C11H13NO3	[M+H]+	N-Acetyl-DL-phenylalanine	Amino acids and derivatives	Amino acids and derivatives	2901-75-9	1	-	-	-	40010	29287.8	26675	68631.1	34679.3	65405.4	27503.9	46637.8	36036.1	69360.6	107105	77929.6	61524.3	74080.2	34776.5	-	-
pme0170	UPLC-MS/MS	217.13	158.081	-	-	216.122	C8H16N4O3	[M+H]+	N-Acetyl-L-Arginine	Amino acids and derivatives	Amino acids and derivatives	155-84-0	3	-	-	-	303643	319271	260087	308122	323696	328103	130956	38246.2	153680	424020	367310	399772	302686	358523	310243	-	-
pme2559	UPLC-MS/MS	174.041	88.0404	-	-	175.048	C6H9NO5	[M-H]-	N-Acetyl-L-Aspartic Acid	Amino acids and derivatives	Amino acids and derivatives	997-55-7	3	-	-	-	35255.4	31220.7	64258.1	82052.3	60873.9	55967.6	83612.3	73129.4	78490.1	183451	269534	254988	85431.2	61029.7	79101.6	C01042	ko00250,ko01100
pme0075	UPLC-MS/MS	188.056	128.035	-	-	189.064	C7H11NO5	[M-H]-	N-Acetyl-L-glutamic acid	Amino acids and derivatives	Amino acids and derivatives	1188-37-0	3	-	-	-	154557	161519	176744	117753	119166	100835	207210	240717	204687	324941	283198	336574	167475	208571	168827	C00624	ko00220,ko00470,ko01100,ko01110,ko01210,ko01230
pme0137	UPLC-MS/MS	187.072	125.072	-	-	188.08	C7H12N2O4	[M-H]-	N-Acetyl-L-Glutamine	Amino acids and derivatives	Amino acids and derivatives	2490-97-3	3	-	-	-	694946	830999	852013	1.23225e+06	1.13864e+06	1.15954e+06	1.9821e+06	2.12389e+06	2.13735e+06	901846	813927	1.04677e+06	1.34452e+06	1.41671e+06	1.34607e+06	-	-
pme3193	UPLC-MS/MS	116.035	74.0248	-	-	117.043	C4H7NO3	[M-H]-	N-Acetyl-L-glycine	Amino acids and derivatives	Amino acids and derivatives	543-24-8	3	-	-	-	13483	11988.1	27306	8829.33	14101.9	22685.8	34447.6	22762.7	31855.2	111716	146304	129965	54408.7	38057.9	38296.9	-	-
Zmgn002106	UPLC-MS/MS	206.08	58.03	-	-	207.089	C11H13NO3	[M-H]-	N-Acetyl-L-phenylalanine	Amino acids and derivatives	Amino acids and derivatives	2018-61-3	2	-	-	-	1.20949e+06	1.2107e+06	1.27098e+06	1.18076e+06	1.39466e+06	1.4063e+06	1.13606e+06	1.50661e+06	1.53794e+06	2.06517e+06	1.95294e+06	1.65687e+06	1.57583e+06	1.52392e+06	1.6121e+06	C03519	ko00360,ko01100
pme3382	UPLC-MS/MS	160.061	98.0237	-	-	161.069	C6H11NO4	[M-H]-	N-Acetyl-L-threonine	Amino acids and derivatives	Amino acids and derivatives	17093-74-2	3	-	-	-	46978.3	51737.9	29185	39022.4	35412	55460.5	48738.3	56512.3	66605.6	214663	185463	209698	73722.2	80464.1	71311.3	-	-
pmb2591	UPLC-MS/MS	245.09	203.08	-	-	246.1	C13H14N2O3	[M-H]-	N-Acetyl-L-Tryptophan	Amino acids and derivatives	Amino acids and derivatives	1218-34-4	1	-	-	-	5.78348e+06	6.08713e+06	6.29712e+06	9.81927e+06	1.04737e+07	1.06286e+07	3.85809e+06	4.02571e+06	3.83341e+06	5.21469e+07	5.60424e+07	5.57053e+07	1.77634e+07	1.81783e+07	1.77678e+07	-	-
mws0805	UPLC-MS/MS	308.099	87.0088	-	-	309.106	C11H19NO9	[M-H]-	N-Acetylneuraminic acid	Amino acids and derivatives	Amino acids and derivatives	131-48-6	3	-	-	-	6461.53	2512.47	7110.52	12963.7	7531.76	2589.17	11625.7	8622.68	18137.6	17175.3	17220.6	17454.3	4960.72	3149.62	6276.47	C00270	ko00520,ko01100,ko01250
Zbqn004681	UPLC-MS/MS	245.09	203.08	-	-	246.1	C13H14N2O3	[M-H]-	N-acetyl-tryptophan	Amino acids and derivatives	Amino acids and derivatives	-	1	-	-	-	1.50033e+06	1.60085e+06	1.58903e+06	2.3597e+06	2.5123e+06	2.55875e+06	921622	886682	862671	1.28851e+07	1.34123e+07	1.32233e+07	4.41135e+06	4.27852e+06	4.16961e+06	-	-
ZbWn002006	UPLC-MS/MS	158.082	116.078	-	-	159.089	C7H13NO3	[M-H]-	N-acetylvaline*	Amino acids and derivatives	Amino acids and derivatives	-	3	-	-	-	72167.5	92542	82332.6	93051.3	105985	94036.8	130397	132314	119708	152018	135441	103289	119941	142149	130257	-	-
Zbqn000412	UPLC-MS/MS	160.061	88.04	-	-	161.069	C6H11NO4	[M-H]-	N-alanicacidalkyl-alanine	Amino acids and derivatives	Amino acids and derivatives	-	3	-	-	-	48062.1	65116.6	99196.8	86653.9	88056.1	57532.2	207231	215094	184231	188352	184348	121845	83934.4	81357.7	134411	-	-
MWS4471	UPLC-MS/MS	173.057	58.0297	-	-	174.064	C6H10N2O4	[M-H]-	N-Alpha-Acetyl-L-Asparagine	Amino acids and derivatives	Amino acids and derivatives	4033-40-3	3	-	-	-	320415	344414	311171	730532	688317	655833	117483	143519	145491	848824	852683	1.57256e+06	479847	484999	485249	-	-
Zbqn003921	UPLC-MS/MS	250.07	88.04	-	-	251.079	C12H13NO5	[M-H]-	N-carboxy-N-(2-oxo-2-phenylethyl)-L-alanine	Amino acids and derivatives	Amino acids and derivatives	-	1	-	-	-	1.74342e+07	1.91489e+07	1.87305e+07	1.83134e+07	1.88041e+07	1.9058e+07	2.06522e+07	2.18981e+07	2.12756e+07	2.36306e+07	2.26419e+07	2.38051e+07	1.96648e+07	2.13078e+07	2.00804e+07	-	-
MWS00204g	UPLC-MS/MS	104.071	58.0659	-	-	103.063	C4H9NO2	[M+H]+	N-Ethylglycine*	Amino acids and derivatives	Amino acids and derivatives	627-01-0	3	-	-	-	6.69242e+06	6.80395e+06	6.87604e+06	1.0608e+07	9.88356e+06	1.02737e+07	1.35011e+07	1.31842e+07	1.30418e+07	1.23955e+07	1.28775e+07	1.35907e+07	1.17509e+07	1.0198e+07	1.10086e+07	-	-
NK10251888	UPLC-MS/MS	203.15	70.07	-	-	202.143	C8H18N4O2	[M+H]+	NG,NG-Dimethyl-L-arginine*	Amino acids and derivatives	Amino acids and derivatives	30315-93-6	3	-	-	-	5.11357e+06	5.18606e+06	5.25609e+06	4.10585e+06	3.8509e+06	4.0907e+06	3.02627e+06	3.08961e+06	3.07082e+06	5.54299e+06	5.45517e+06	5.66214e+06	4.4984e+06	4.37695e+06	4.23078e+06	C03626	-
mws0736	UPLC-MS/MS	189.123	86.0964	-	-	188.116	C8H16N2O3	[M+H]+	N-Glycyl-L-leucine*	Amino acids and derivatives	Amino acids and derivatives	869-19-2	3	-	-	-	240260	244627	254499	891483	864236	858987	204996	206194	202706	443622	387086	452423	409007	399539	393507	C02155	-
ZbWp002423	UPLC-MS/MS	180.102	120.081	-	-	179.095	C10H13NO2	[M+H]+	N-methylphenylalanine	Amino acids and derivatives	Amino acids and derivatives	-	3	-	-	-	136685	143892	146112	130682	113652	118344	65020	110580	95035	57360.1	75527.5	119981	156992	137378	81059.8	-	-
Zmjp000182	UPLC-MS/MS	189.13	70.07	-	-	188.127	C7H16N4O2	[M+H]+	N-Monomethyl-L-arginine*	Amino acids and derivatives	Amino acids and derivatives	17035-90-4	1	-	-	-	9.92448e+06	9.95173e+06	9.79038e+06	8.89368e+06	9.19306e+06	9.16696e+06	1.93409e+06	1.98057e+06	1.91943e+06	1.33881e+07	1.36962e+07	1.36911e+07	7.89899e+06	7.6472e+06	7.89217e+06	C03884	-
MWS3166	UPLC-MS/MS	312.255	74.0256	-	-	313.262	C18H35NO3	[M-H]-	N-Palmitoylglycine	Amino acids and derivatives	Amino acids and derivatives	2441-41-0	3	-	-	-	16872.6	17067	15189.4	7635.03	9476.35	8274.26	14536.3	10632.5	10779.7	62581.9	56051.5	53819.7	19272.5	22383.1	22246.6	-	-
pme2743	UPLC-MS/MS	194.081	91.0542	-	-	193.074	C10H11NO3	[M+H]+	N-Phenylacetylglycine	Amino acids and derivatives	Amino acids and derivatives	500-98-1	3	-	-	-	24191.5	78709.6	45010	69592.4	48838.4	82396.3	82939.5	69968	68859.4	122207	135338	115950	129196	108389	81439.6	C05598	ko00360
mws0712	UPLC-MS/MS	130.051	86.0595	-	-	131.058	C5H9NO3	[M-H]-	N-Propionylglycine	Amino acids and derivatives	Amino acids and derivatives	21709-90-0	3	-	-	-	16150.9	38378.5	54340.4	694845	1.12165e+06	1.08865e+06	119856	140451	54722.1	42331.3	40883.9	102120	343244	394360	336237	-	-
Zbqn002318	UPLC-MS/MS	214.071	114.059	-	-	215.079	C9H13NO5	[M-H]-	N-succinyl-proline	Amino acids and derivatives	Amino acids and derivatives	-	3	-	-	-	100465	101610	104979	308459	342310	345064	217898	220667	248062	513739	517901	495791	285127	267137	278516	-	-
Zmyn000155	UPLC-MS/MS	173.11	131.08	-	-	174.1	C7H14N2O3	[M-H]-	N-α-Acetyl-L-ornithine	Amino acids and derivatives	Amino acids and derivatives	6205-08-9	3	-	-	-	9.74133e+06	1.00745e+07	9.24459e+06	2.60689e+07	2.71918e+07	2.52774e+07	729775	844052	715052	3.64684e+07	3.58155e+07	3.54043e+07	1.3681e+07	1.59174e+07	1.47125e+07	C00437	ko00220,ko01100,ko01110,ko01210,ko01230
MWS201054	UPLC-MS/MS	162.076	56.0503	-	-	161.069	C6H11NO4	[M+H]+	O-Acetyl-L-homoserine	Amino acids and derivatives	Amino acids and derivatives	250736-84-6	3	-	-	-	315166	188123	235673	279952	277080	274057	187938	160457	210733	470223	488897	459177	299516	323763	280025	-	-
mws1050	UPLC-MS/MS	148.06	88.0393	-	-	147.053	C5H9NO4	[M+H]+	O-Acetylserine	Amino acids and derivatives	Amino acids and derivatives	5147-00-2	3	-	-	-	750546	681428	758897	839911	840292	848500	685034	746386	771277	545567	666665	511222	796520	777305	769915	C00979	ko00270,ko00908,ko00920,ko01100,ko01110,ko01200,ko01230,ko04122
MWS20633g	UPLC-MS/MS	262.048	216.043	-	-	261.04	C9H12NO6P	[M+H]+	O-phosphate-L-tyrosine	Amino acids and derivatives	Amino acids and derivatives	21820-51-9	3	-	-	-	1.34917e+06	1.37456e+06	1.03898e+06	533157	522774	654879	552929	576121	551899	1.32982e+06	984851	1.33845e+06	917915	1.04876e+06	961325	C06501	-
mws3133	UPLC-MS/MS	174.077	86.0607	-	-	173.069	C7H11NO4	[M+H]+	Oxaceprol	Amino acids and derivatives	Amino acids and derivatives	33996-33-7	3	-	-	-	366089	490810	493360	457247	497726	459454	353091	541843	227566	383748	285884	326559	455266	519339	450751	-	-
mws4134	UPLC-MS/MS	611.145	306.079	-	-	612.152	C20H32N6O12S2	[M-H]-	Oxiglutatione	Amino acids and derivatives	Amino acids and derivatives	27025-41-8	3	-	-	-	6656.22	8953.82	13201.8	27204.5	34812	23837.1	15674.3	12992.7	7166.32	181892	171309	193711	31942.6	25944.6	30427	C00127	ko00480,ko01100,ko01240
MWS201447	UPLC-MS/MS	237.124	120.086	-	-	236.116	C12H16N2O3	[M+H]+	Phe-Ala	Amino acids and derivatives	Amino acids and derivatives	3918-87-4	3	-	-	-	54134.4	41719.4	44200.9	148219	162489	142674	46994.1	58615	58597.7	73329.9	76102.4	95479	91983.4	86209.7	76576.2	-	-
MWS201439	UPLC-MS/MS	303.146	156.077	-	-	302.138	C15H18N4O3	[M+H]+	Phe-His	Amino acids and derivatives	Amino acids and derivatives	16874-81-0	3	-	-	-	23269.2	31028.5	19078	34847.2	84575.3	74885.1	122395	95309	83389.6	56373.8	155960	76106.7	120400	118271	102663	-	-
MWS201458	UPLC-MS/MS	279.171	120.087	-	-	278.163	C15H22N2O3	[M+H]+	Phe-Ile	Amino acids and derivatives	Amino acids and derivatives	22951-94-6	1	-	-	-	79200.1	140659	106545	197490	135916	233315	135988	115177	145984	131405	114058	126283	152049	126151	155521	-	-
MWS201478	UPLC-MS/MS	253.12	120.09	-	-	252.111	C12H16N2O4	[M+H]+	Phe-Ser	Amino acids and derivatives	Amino acids and derivatives	16053-39-7	1	-	-	-	217928	225027	241230	591937	564047	571756	283438	304608	319020	207055	217600	181287	356378	325064	342637	-	-
MWS201442	UPLC-MS/MS	267.13	120.08	-	-	266.127	C13H18N2O4	[M+H]+	Phe-Thr	Amino acids and derivatives	Amino acids and derivatives	51352-44-4	1	-	-	-	315836	335692	342368	555615	579535	572254	409722	410750	445870	339705	350957	333529	422833	423775	393029	-	-
MWS201414	UPLC-MS/MS	230.115	70.0659	-	-	229.106	C9H15N3O4	[M+H]+	Pro-Asn	Amino acids and derivatives	Amino acids and derivatives	107856-82-6	3	-	-	-	1.68707e+06	1.48041e+06	1.63649e+06	1.8969e+06	1.85587e+06	1.91162e+06	1.28692e+06	1.27956e+06	1.27197e+06	2.8829e+06	3.02717e+06	3.01033e+06	2.46441e+06	2.08816e+06	2.16684e+06	-	-
MWS201415	UPLC-MS/MS	231.098	70.0659	-	-	230.09	C9H14N2O5	[M+H]+	Pro-Asp	Amino acids and derivatives	Amino acids and derivatives	85227-98-1	3	-	-	-	818541	811845	711065	1.83885e+06	1.99546e+06	1.81711e+06	649185	710936	687656	2.84116e+06	2.37548e+06	2.78328e+06	1.387e+06	1.37839e+06	1.52818e+06	-	-
MWS201448	UPLC-MS/MS	244.129	130.05	-	-	243.122	C10H17N3O4	[M+H]+	Pro-Gln	Amino acids and derivatives	Amino acids and derivatives	18668-08-1	3	-	-	-	63067.6	64178.7	42071.7	25849.9	40737.9	51200.1	44973.6	42576.8	57136.7	99758.5	91541.1	98782.3	59200.6	75181.1	57035.8	-	-
Zbqn001255	UPLC-MS/MS	130.087	88.0441	-	-	131.095	C6H13NO2	[M-H]-	propyl-L-alanine	Amino acids and derivatives	Amino acids and derivatives	-	3	-	-	-	50031.7	50389.6	59043.2	115682	115182	113447	154950	157615	163346	511404	491735	492409	194299	181394	211457	-	-
mws4516	UPLC-MS/MS	130.05	84.05	-	-	129.043	C5H7NO3	[M+H]+	Pyroglutamic acid	Amino acids and derivatives	Amino acids and derivatives	4042-36-8	2	-	-	-	76618.1	142220	133745	570863	523165	559628	97600.3	134205	105204	2.06834e+06	1.95787e+06	2.05132e+06	779126	734498	694779	-	-
pme1286	UPLC-MS/MS	385.129	250	-	-	384.122	C14H20N6O5S	[M+H]+	S-(5'-Adenosy)-L-homocysteine	Amino acids and derivatives	Amino acids and derivatives	979-92-0	1	-	-	-	56860	68045	56297.2	46625.8	47478.8	51066.8	28119.7	29624.1	38969.9	38729	78321.7	85740.6	41153.7	48521	61591	C00021	ko00270,ko01100,ko01230,ko01240
MWStz103	UPLC-MS/MS	399.15	250.09	-	-	398.137	C15H22N6O5S	[M+H]+	S-(5'-Adenosyl)-L-methionine	Amino acids and derivatives	Amino acids and derivatives	29908-03-0	1	-	-	-	1.77013e+06	1.91764e+06	1.94116e+06	355966	705402	565688	711626	713617	747467	982856	738014	893217	1.04783e+06	803947	716168	C00019	ko00261,ko00270,ko00330,ko00908,ko00999,ko01100,ko01110,ko01230,ko01240,ko04122
mws0582	UPLC-MS/MS	322.107	130.05	-	-	321.099	C11H19N3O6S	[M+H]+	S-(Methyl)glutathione	Amino acids and derivatives	Amino acids and derivatives	2922-56-7	3	-	-	-	75181.1	87505.9	67219.4	76738.7	59953.8	52838.5	67481.5	63507.1	61833.7	382910	347385	368421	124428	69202.7	137286	C11347	-
mws1051	UPLC-MS/MS	399.144	250.094	-	-	399.144	C15H23N6O5S+	[M]+	S-Adenosylmethionine	Amino acids and derivatives	Amino acids and derivatives	485-80-3	3	-	-	-	2.83502e+06	2.85928e+06	3.05269e+06	1.44144e+06	1.17191e+06	1.50924e+06	1.04395e+06	1.16067e+06	1.14295e+06	2.20112e+06	2.19066e+06	2.25185e+06	1.69213e+06	1.94227e+06	1.76218e+06	-	-
Lcsp001306	UPLC-MS/MS	334.16	173.128	-	-	333.154	C13H23N3O7	[M+H]+	Ser-Ile-Asp	Amino acids and derivatives	Amino acids and derivatives	-	1	-	-	-	10811.9	21615.9	29242.3	11185.3	15855.6	18572.6	8854.82	19601.6	17326.2	37108	18223.8	24657.8	16796.3	18329.3	30431.4	-	-
Lcsp003090	UPLC-MS/MS	332.217	173.129	-	-	331.211	C15H29N3O5	[M+H]+	Ser-Leu-Leu	Amino acids and derivatives	Amino acids and derivatives	10329-74-5	1	-	-	-	50848.7	50061.4	45583.3	147806	240559	157998	62945.6	56661.2	87742	53195.8	21502	17694.9	83101.1	85379.5	96946.8	-	-
MWS201443	UPLC-MS/MS	234.145	84.0812	-	-	233.138	C9H19N3O4	[M+H]+	Ser-Lys	Amino acids and derivatives	Amino acids and derivatives	22677-61-8	3	-	-	-	558297	620318	594782	250362	231854	268283	408050	407129	419487	411253	447842	386233	499621	383859	405843	-	-
MWS201381	UPLC-MS/MS	292.13	188.071	-	-	291.122	C14H17N3O4	[M+H]+	Ser-Trp	Amino acids and derivatives	Amino acids and derivatives	94421-70-2	1	-	-	-	501978	482975	459309	927192	1.00154e+06	994462	386555	381109	381657	696786	650173	660740	586794	590437	651633	-	-
Lcsp002417	UPLC-MS/MS	318.202	159.113	-	-	317.195	C14H27N3O5	[M+H]+	Ser-Val-Leu	Amino acids and derivatives	Amino acids and derivatives	-	1	-	-	-	52409.4	41918	38219.1	148293	152759	152530	37251	42073.1	51116.4	50781.6	47376	39694	90489	67718.6	66176.9	-	-
Zmdp000972	UPLC-MS/MS	136.042	91.0537	-	-	135.035	C4H9NO2S	[M+H]+	S-Methyl-L-cysteine	Amino acids and derivatives	Amino acids and derivatives	1187-84-4	3	-	-	-	1.72421e+06	1.81487e+06	1.84029e+06	9.07998e+06	7.96226e+06	9.21906e+06	1.96255e+06	2.03948e+06	2.06863e+06	1.70805e+07	1.69532e+07	1.72687e+07	8.80209e+06	8.37525e+06	8.15905e+06	C22040	ko02010
Zmgn001039	UPLC-MS/MS	266.09	134.048	-	-	267.078	C9H17NO6S	[M-H]-	S-Ribosyl-L-homocysteine	Amino acids and derivatives	Amino acids and derivatives	-	3	-	-	-	101875	109096	101885	30315.2	37410.4	29057.1	72185.1	84627.4	85114	208050	227875	210962	108618	114531	102299	C03539	ko00270,ko01100,ko01230
MWS0631	UPLC-MS/MS	199.969	80.9643	-	-	200.977	C3H7NO5S2	[M-H]-	S-Sulfo-L-Cysteine	Amino acids and derivatives	Amino acids and derivatives	1637-71-4	3	-	-	-	18078	10072.7	14219.1	10165.2	8188.7	20799.1	7531.76	11057.9	10799.1	29700.1	33427.9	33570.2	5649.76	17451.7	16315.1	C05824	ko00270,ko01100,ko01230
Lcsn001170	UPLC-MS/MS	231.134	130.088	-	-	232.142	C10H20N2O4	[M-H]-	Thr-Leu	Amino acids and derivatives	Amino acids and derivatives	50299-12-2	1	-	-	-	23263.8	22874.7	24566.5	56564.5	50744.7	51520.3	29165.9	19771.7	20400	36456.9	30625.3	59085.2	35870.1	37816.3	34135.9	-	-
MWS201394	UPLC-MS/MS	283.129	136.076	-	-	282.122	C13H18N2O5	[M+H]+	Thr-Tyr	Amino acids and derivatives	Amino acids and derivatives	145295-02-9	3	-	-	-	113040	121635	101968	197589	169801	186192	89573.9	114428	119161	134953	126884	114635	115637	158735	107430	-	-
mws0216	UPLC-MS/MS	132.065	86.0601	-	-	131.058	C5H9NO3	[M+H]+	Trans-4-Hydroxy-L-proline	Amino acids and derivatives	Amino acids and derivatives	51-35-4	3	-	-	-	110296	319567	217018	855390	470542	587330	242630	63235.8	208202	937371	870394	952170	787986	377170	372155	C01157	ko00330,ko00470,ko01100,ko02010
pmp001257	UPLC-MS/MS	272.222	254.211	-	-	271.215	C15H29NO3	[M+H]+	Tridecanoylglycine	Amino acids and derivatives	Amino acids and derivatives	-	3	-	-	-	15574.9	33340	8340	86346.3	114373	100188	282415	282872	280500	225570	238087	240106	133017	146704	272720	-	-
MWS2426	UPLC-MS/MS	332.125	203.082	-	-	333.132	C16H19N3O5	[M-H]-	Tryptophan glutamic acid	Amino acids and derivatives	Amino acids and derivatives	36099-95-3	3	-	-	-	92490.8	113528	97427.9	173884	151616	187179	68676	54352	58253.4	87953.4	91538.2	77909.8	77428.4	95335.1	93584.2	-	-
MWS201480	UPLC-MS/MS	253.119	136.077	-	-	252.111	C12H16N2O4	[M+H]+	Tyr-Ala	Amino acids and derivatives	Amino acids and derivatives	730-08-5	3	-	-	-	83294.2	59274.8	77577	91958	89640.2	118786	84551	62895.1	77401.6	66192.9	54885.9	57444.7	66500.7	116482	100163	-	-
MWS201479	UPLC-MS/MS	239.103	136.076	-	-	238.095	C11H14N2O4	[M+H]+	Tyr-Gly*	Amino acids and derivatives	Amino acids and derivatives	673-08-5	3	-	-	-	391543	426005	407618	800426	832504	801118	375441	413223	360207	692930	665572	667667	633912	585678	534198	-	-
MWS201474	UPLC-MS/MS	319.141	156.077	-	-	318.133	C15H18N4O4	[M+H]+	Tyr-His	Amino acids and derivatives	Amino acids and derivatives	3788-44-1	3	-	-	-	353043	354570	305438	210448	245333	190089	214942	225336	206223	280095	237972	236746	274816	250834	248904	-	-
Zbqp002380	UPLC-MS/MS	295.163	136.075	-	-	294.158	C15H22N2O4	[M+H]+	Tyrosylleucine	Amino acids and derivatives	Amino acids and derivatives	17355-10-1	1	-	-	-	370325	397785	363690	790998	775042	645397	421221	369038	510788	442421	397803	401662	457162	683457	646722	-	-
MWS201400	UPLC-MS/MS	304.166	188.071	-	-	303.158	C16H21N3O3	[M+H]+	Val-Trp	Amino acids and derivatives	Amino acids and derivatives	24587-37-9	1	-	-	-	296240	301356	342565	81545.2	107040	68417.9	431884	483322	524837	101621	41257.3	60310.1	235779	184996	181069	-	-
Zbqp003189	UPLC-MS/MS	217.154	144.078	-	-	216.147	C10H20N2O3	[M+H]+	Val-Val	Amino acids and derivatives	Amino acids and derivatives	3918-94-3	3	-	-	-	103716	76037.8	100376	141591	154984	137116	204190	174523	157870	1.8112e+06	1.92073e+06	1.8728e+06	590771	556043	534497	-	-
Zmdp001647	UPLC-MS/MS	247.129	184.097	-	-	246.122	C10H18N2O5	[M+H]+	γ-Glutamyl-L-valine	Amino acids and derivatives	Amino acids and derivatives	-	3	-	-	-	63549.8	77655.3	62145	218268	218917	199283	162772	173725	203443	532395	516225	548551	237895	218949	225509	-	-
Zmdn001564	UPLC-MS/MS	293.115	164.072	-	-	294.122	C14H18N2O5	[M-H]-	γ-Glutamylphenylalanine	Amino acids and derivatives	Amino acids and derivatives	7432-24-8	3	-	-	-	438888	447908	456931	49553.4	120567	43403.5	661226	663204	748990	96705	55558.9	46071.5	337599	292913	297114	-	-
Zmdp001857	UPLC-MS/MS	311.124	165.055	-	-	310.116	C14H18N2O6	[M+H]+	γ-Glutamyltyrosine	Amino acids and derivatives	Amino acids and derivatives	7432-23-7	3	-	-	-	67235.2	107169	57873.8	98965.5	131998	128898	115018	112697	100086	422496	439033	405442	185799	184560	211837	-	-
Lmrn001951	UPLC-MS/MS	181.051	135.043	-	-	182.058	C9H10O4	[M-H]-	(S)-2-Hydroxy-3-(4-Hydroxyphenyl)Propanoic Acid	Phenolic acids	Phenolic acids	23508-35-2	3	-	-	-	361470	387107	381161	338041	312964	294034	387176	486110	141461	335839	381970	390169	366320	368603	387308	-	-
Zbfn002690	UPLC-MS/MS	299.08	93.03	-	-	300.084	C13H16O8	[M-H]-	1-(4-Hydroxybenzoyl)Glucose; 25545-07-7	Phenolic acids	Phenolic acids	-	1	-	-	-	1.65922e+06	1.95154e+06	2.00812e+06	3.70308e+06	3.60991e+06	3.98351e+06	5.57635e+06	5.67687e+06	5.09188e+06	5.63932e+06	5.22482e+06	4.74587e+06	3.97195e+06	4.02793e+06	4.04962e+06	-	-
pmn001681	UPLC-MS/MS	165.092	149.061	-	-	166.099	C10H14O2	[M-H]-	1-(4-Methoxyphenyl)-1-propanol	Phenolic acids	Phenolic acids	5349-60-0	3	-	-	-	39385.2	49755.2	45925.2	35881.8	35819.8	34381	40970.5	36199.4	39811.9	42680.8	37774.7	40379	53321.7	61476.4	52101	-	-
Lmsn004534	UPLC-MS/MS	613.12	169.014	-	-	614.127	C29H26O15	[M-H]-	1,2-Di-O-galloyl-6-O-Cinnamoyl-β-D-glucose	Phenolic acids	Phenolic acids	-	3	-	-	-	10591.5	9879.58	4514.51	7578.05	5258.69	6595.13	12427.7	12027.1	11041	15079.4	5265.43	13340	9100.56	10574.9	8338.06	-	-
MWSmce346	UPLC-MS/MS	517.133	163.039	-	-	516.127	C25H24O12	[M+H]+	1,3-O-Dicaffeoylquinic Acid (Cynarin)	Phenolic acids	Phenolic acids	30964-13-7	3	-	-	-	9762.21	11636.8	12946.6	5023.06	7803	10005	41921.4	26932.3	50528	8791.73	1670	6281.69	19730.1	12557.7	12073.2	C10445	-
Hmbn005951	UPLC-MS/MS	383.115	163.04	-	-	384.121	C21H20O7	[M-H]-	1,3-O-Di-p-Coumaroylglycerol	Phenolic acids	Phenolic acids	-	3	-	-	-	44579.3	34053.9	33063.4	30571.1	33764	30794.6	12967.9	15321.6	14018.1	558792	578935	642502	71482.4	72984.1	81511.3	-	-
Lmsn004322	UPLC-MS/MS	503.12	179.035	-	-	504.127	C24H24O12	[M-H]-	1,6-Di-O-caffeoyl-β-D-glucose*	Phenolic acids	Phenolic acids	-	3	-	-	-	209277	163029	182847	30428.4	31655.7	41432.3	39905.1	45734.9	35135.7	71107.5	82323.6	63750.4	50393.8	47853.9	47257.6	-	-
MWS2066	UPLC-MS/MS	143.051	115.055	-	-	144.058	C10H8O	[M-H]-	1-Naphthol*	Phenolic acids	Phenolic acids	90-15-3	3	-	-	-	17359.4	13396.4	14725.9	17977.6	18551.5	20000.4	19873	17406.3	17668.2	45736.7	48450.2	52149.5	13439.7	17928.2	21552.9	C11714	-
pmn001420	UPLC-MS/MS	341.09	179.04	-	-	342.095	C15H18O9	[M-H]-	1-O-Caffeoyl-β-D-glucose*	Phenolic acids	Phenolic acids	14364-08-0	1	-	-	-	1.15561e+06	1.3309e+06	1.3866e+06	7.09937e+06	6.98689e+06	7.17819e+06	3.15403e+06	2.88409e+06	3.14904e+06	1.28569e+06	1.14065e+06	1.11903e+06	2.5396e+06	2.68077e+06	2.49397e+06	C10433	-
Lmsn002887	UPLC-MS/MS	311.077	163.04	-	-	312.084	C14H16O8	[M-H]-	1-O-Caffeoyl-β-D-xylose	Phenolic acids	Phenolic acids	-	3	-	-	-	797186	779894	808774	599982	574222	599323	722217	678246	614383	616481	536764	481925	760661	685837	730735	-	-
Cmbn007148	UPLC-MS/MS	429.12	429.121	-	-	430.126	C22H22O9	[M-H]-	1-O-Feruloyl-3-O-caffeoylglycerol	Phenolic acids	Phenolic acids	-	3	-	-	-	1.78445e+06	2.86189e+06	2.86017e+06	107138	96325.3	106644	717536	657098	716491	614313	667832	494749	755152	603294	661196	-	-
Zmhn002422	UPLC-MS/MS	355.103	193.052	-	-	356.111	C16H20O9	[M-H]-	1-O-Feruloyl-β-D-glucose*	Phenolic acids	Phenolic acids	7196-71-6	1	-	-	-	332709	358905	346290	1.15921e+06	1.24065e+06	1.23193e+06	666020	623584	591181	983428	823018	851585	790158	813450	869661	C17759	-
Lmsn003644	UPLC-MS/MS	507.114	169.014	-	-	508.122	C23H24O13	[M-H]-	1-O-Galloyl-6-O-Feruloyl-β-D-glucose	Phenolic acids	Phenolic acids	-	3	-	-	-	19210.8	26764.9	31241.8	18340	10984.7	14465.2	20380.1	27603	22766.2	37180.9	9770.86	16675	16280.2	18223.9	18729.5	-	-
Lmsn003409	UPLC-MS/MS	477.104	169.014	-	-	478.111	C22H22O12	[M-H]-	1-O-Galloyl-6-O-p-Coumaroyl-β-D-glucose	Phenolic acids	Phenolic acids	-	3	-	-	-	15321.1	15092.8	13898.5	3269.18	5249.85	5249.77	11180.9	9296.41	15140.7	11252.4	5888.88	11670	11915.9	6509.37	8813.06	-	-
Lmsn001014	UPLC-MS/MS	331.067	169.014	-	-	332.074	C13H16O10	[M-H]-	1-O-Galloyl-β-D-glucose*	Phenolic acids	Phenolic acids	58511-73-2	1	-	-	-	747727	767630	684946	411336	409124	433511	356578	467254	410279	1.53384e+06	1.52511e+06	326985	537833	624947	400280	C01158	ko00999
pmb2871	UPLC-MS/MS	315.072	153.019	-	-	316.079	C13H16O9	[M-H]-	1-O-Gentisoyl-β-D-glucoside*	Phenolic acids	Phenolic acids	23445-11-6	1	-	-	-	1.67178e+07	1.67346e+07	17659783	9.46662e+07	7.54675e+07	9.2192e+07	28560381	3.0996e+07	3.1729e+07	1.22459e+08	1.16801e+08	1.18738e+08	7.51093e+07	7.91734e+07	7.69627e+07	-	-
Waln003742	UPLC-MS/MS	341.088	195.052	-	-	342.095	C15H18O9	[M-H]-	1-O-p-Coumaroyl Galactonic Acid	Phenolic acids	Phenolic acids	-	3	-	-	-	4164.24	11153.1	8340	17459.8	17961.4	7628.1	6512.67	7791.17	9878	10005	2780.22	16722.9	12544.1	20849.5	13944.1	-	-
pmb3068	UPLC-MS/MS	337.093	163.04	-	-	338.1	C16H18O8	[M-H]-	1-O-p-Coumaroylquinic acid	Phenolic acids	Phenolic acids	-	3	-	-	-	272870	210454	170218	212455	261323	199484	209370	181268	134721	145725	169831	185233	136613	232299	117065	-	-
pmn001419	UPLC-MS/MS	325.093	163.04	-	-	326.1	C15H18O8	[M-H]-	1-O-p-Coumaroyl-β-D-glucose*	Phenolic acids	Phenolic acids	7139-64-2	3	-	-	-	93675.2	141148	101073	1.4315e+06	1.5227e+06	1.59329e+06	265648	196248	174401	2.08219e+06	2.30534e+06	2.29912e+06	699172	763683	820185	C16827	-
Zmhn001926	UPLC-MS/MS	299.08	137.02	-	-	300.084	C13H16O8	[M-H]-	1-O-Salicyloyl-β-D-glucose*	Phenolic acids	Phenolic acids	60517-74-0	1	-	-	-	4.17488e+06	4.45267e+06	4.32687e+06	9.16585e+06	8.46628e+06	9.07514e+06	1.32641e+07	1.20298e+07	1.09262e+07	1.2117e+07	1.13625e+07	1.14535e+07	8.76505e+06	9.24518e+06	9.19862e+06	-	-
HJN003	UPLC-MS/MS	385.113	223.062	-	-	386.121	C17H22O10	[M-H]-	1-O-Sinapoyl-β-D-glucose	Phenolic acids	Phenolic acids	-	3	-	-	-	148134	170904	186778	607940	670060	691936	523711	604485	655123	768560	851339	753273	503833	581163	545152	C01175	ko00940,ko01110
Lmtn002565	UPLC-MS/MS	329.11	167.03	-	-	330.095	C14H18O9	[M-H]-	1-O-Vanilloyl-D-Glucose	Phenolic acids	Phenolic acids	-	1	-	-	-	235771	211520	230214	1.89e+07	1.75068e+07	1.85218e+07	776866	857301	962670	272823	264610	318769	4.18067e+06	4.43284e+06	4.33843e+06	C20470	-
Zbfn004680	UPLC-MS/MS	625.17	463.12	-	-	626.185	C28H34O16	[M-H]-	2-(3,4-Dihydroxyphenethoxy)-6-(3,4,5-trihydroxycaffeoyl)-O-arabinopyranosyl-D-glucose	Phenolic acids	Phenolic acids	-	3	-	-	-	479942	385589	621862	757230	927227	1.01373e+06	1.02422e+06	1.05199e+06	1.0811e+06	1.31179e+06	1.28136e+06	1.11496e+06	850887	978836	950119	-	-
Jmwn002117	UPLC-MS/MS	331.103	153.02	-	-	332.111	C14H20O9	[M-H]-	2-(3,4-dihydroxyphenyl)ethanediol 1-O-β-D-glucopyranoside*	Phenolic acids	Phenolic acids	-	1	-	-	-	474239	500073	484090	1.53404e+06	1.47833e+06	1.56066e+06	505547	503725	541273	1.22692e+06	1.25201e+06	1.21469e+06	753748	770405	835575	-	-
Zbfn005212	UPLC-MS/MS	609.18	193.05	-	-	610.19	C28H34O15	[M-H]-	2-(3,4-dihydroxyphenylmethyl)-6-feruloyl-O-glucosyl-D-xylose	Phenolic acids	Phenolic acids	-	2	-	-	-	1.34929e+07	1.2745e+07	1.19896e+07	6.8274e+06	6.73172e+06	6.78569e+06	3.45768e+06	3.54188e+06	3.32062e+06	565360	271919	529144	4.85783e+06	4.43003e+06	4.66551e+06	-	-
pme3083	UPLC-MS/MS	164.035	120.045	-	-	165.043	C8H7NO3	[M-H]-	2-(Formylamino)benzoic acid	Phenolic acids	Phenolic acids	3342-77-6	3	-	-	-	84656	85791.8	128454	107766	123462	153347	65847.4	41680	68445.9	497696	486605	510013	151296	139249	144045	C05653	ko00380,ko01100
Labn002833	UPLC-MS/MS	417.14	123.05	-	-	418.147	C18H26O11	[M-H]-	2-(Hydroxymethyl)Phenyl 6-O-Beta-D-Xylopyranosyl-Beta-D-Glucopyranoside	Phenolic acids	Phenolic acids	-	3	-	-	-	89685.8	42066	89164.9	70901.9	59719.8	70641.8	60919.2	50633.4	66547.7	191554	220853	227015	71569.5	73585.7	88269.4	-	-
Lafp002342	UPLC-MS/MS	243.09	140.05	-	-	242.078	C11H14O6	[M+H]+	2,3-Dihydroxy-1-(4-hydroxy-3,5-dimethoxyphenyl)propan-1-one	Phenolic acids	Phenolic acids	33900-74-2	1	-	-	-	95522.9	70327.9	74513.9	67679.4	67371.1	88726.2	99690.7	75730	99184	445835	459419	526941	208972	165918	172247	-	-
mws0639	UPLC-MS/MS	153.019	109.029	-	-	154.027	C7H6O4	[M-H]-	2,3-Dihydroxybenzoic Acid*	Phenolic acids	Phenolic acids	303-38-8	3	-	-	-	89820	118390	84281.7	99476.3	268551	122702	150085	214830	125285	3.06293e+06	3.36044e+06	2.40984e+06	324518	289005	331481	C00196	ko01110
MWSmce528	UPLC-MS/MS	167.07	124.051	-	-	166.063	C9H10O3	[M+H]+	2,3-Dimethoxybenzaldehyde	Phenolic acids	Phenolic acids	86-51-1	3	-	-	-	31368	17151	17048.2	1.29002e+06	1.24764e+06	1299453	17554.1	35010	25443	164225	200355	209056	495827	576398	268986	-	-
Lmcn008512	UPLC-MS/MS	205.16	189.127	-	-	206.167	C14H22O	[M-H]-	2,4-Di-Tert-Butylphenol*	Phenolic acids	Phenolic acids	96-76-4	1	-	-	-	81729	73364.4	70558.9	37236.2	44431.3	39513.5	49225.1	54290.1	51690.9	45760.4	48657.2	44702.7	45926.6	43219.7	46067.6	-	-
mws0180	UPLC-MS/MS	153.019	109.029	-	-	154.027	C7H6O4	[M-H]-	2,5-Dihydroxybenzoic acid; Gentisic Acid*	Phenolic acids	Phenolic acids	490-79-9	3	-	-	-	49743.8	127822	61387.8	56685	36811.2	49395.1	173714	156067	44253.9	1.44397e+06	1.71108e+06	1.52185e+06	455657	493779	483994	C00628	ko00350,ko01100
Lakn000379	UPLC-MS/MS	665.215	383.121	-	-	666.237	C28H42O18	[M-H]-	2,5-Dihydroxyphenylacetate ethyl triglucoside	Phenolic acids	Phenolic acids	-	3	-	-	-	70625.6	45496.8	57714	42855.8	45372.2	53191.1	35591.8	31322.6	25759.9	143050	173228	130963	62045.1	64830.3	57108.6	-	-
Lmln010063	UPLC-MS/MS	205.16	189.13	-	-	206.167	C14H22O	[M-H]-	2,6-Di-tert-butylphenol*	Phenolic acids	Phenolic acids	128-39-2	1	-	-	-	73841.6	66422.6	72597.2	38722.7	35756.1	37793.3	49300.2	46591.4	47246.8	51360.8	41917.7	43874.2	39358.3	45492.5	44753.1	-	-
mws1153	UPLC-MS/MS	665.209	161.024	-	-	666.216	C31H38O16	[M-H]-	2'-Acetylacteoside	Phenolic acids	Phenolic acids	94492-24-7	3	-	-	-	57550	75157.1	59864.1	16675	15338.2	14702.6	333980	383668	379664	478050	394160	464041	217638	217095	206966	-	-
NK10253223	UPLC-MS/MS	168.065	94.0645	-	-	167.058	C8H9NO3	[M+H]+	2-Amino-3-methoxybenzoic acid	Phenolic acids	Phenolic acids	3177-80-8	3	-	-	-	133449	173526	115093	55312.4	42671	15995.5	321769	262290	303972	222450	230875	230153	200257	166597	201881	C05831	ko00380
MWS2001	UPLC-MS/MS	226.995	183.005	-	-	228.002	C7H4N2O7	[M-H]-	2-Hydroxy-3,5-dinitrobenzoic acid	Phenolic acids	Phenolic acids	609-99-4	3	-	-	-	13831.7	24782	5005	54490.3	68472.3	53019.5	24449.3	23559.4	23511.3	13340	11699.7	18340	27248.5	24296.8	28712.8	C11319	-
Lmrn003000	UPLC-MS/MS	165.056	103.056	-	-	166.063	C9H10O3	[M-H]-	2-Hydroxy-3-phenylpropanoic acid	Phenolic acids	Phenolic acids	7326-19-4	1	-	-	-	13571	5901.93	10021	1256.51	7927.27	3433.13	113603	119569	94462	59439.9	61618.4	47840.3	41297.8	39321.8	42607.2	C05607	ko00360,ko00960,ko01100,ko01110
Lmbn001930	UPLC-MS/MS	121.029	77.0394	-	-	122.037	C7H6O2	[M-H]-	2-Hydroxybenzaldehyde (Salicylaldehyde)	Phenolic acids	Phenolic acids	90-02-8	3	-	-	-	98798.8	113239	128997	38634.4	50523.8	48495.3	107734	94698.9	83990.6	124989	139310	119407	96743.1	102941	110562	C06202	ko01100
Lmmn001643	UPLC-MS/MS	163.04	119.046	-	-	164.047	C9H8O3	[M-H]-	2-Hydroxycinnamic acid*	Phenolic acids	Phenolic acids	583-17-5	3	-	-	-	477577	441483	378762	543664	594353	537436	276454	234075	319300	1.94143e+06	1.9695e+06	2.05197e+06	640489	583146	615009	C01772	ko00360,ko00999,ko01100,ko01110
Hmsn002948	UPLC-MS/MS	417.14	109.03	-	-	418.147	C18H26O11	[M-H]-	2-Hydroxyphenol-1-O-glucosyl(6→1)rhamnoside	Phenolic acids	Phenolic acids	-	3	-	-	-	2.19584e+06	2.25088e+06	2.37805e+06	402762	382534	373338	747025	740924	788244	87583.8	74091.5	87020.5	939075	1.02426e+06	906011	-	-
MWSmce247	UPLC-MS/MS	135.049	91.0588	-	-	136.052	C8H8O2	[M-H]-	2-Methylbenzoic acid	Phenolic acids	Phenolic acids	118-90-1	3	-	-	-	59801.6	32398.3	40221.4	36109.8	29639.8	29563.7	118638	105708	117567	290408	307786	391501	139444	119321	133839	C07215	ko01100
MWS1875	UPLC-MS/MS	143.05	115.055	-	-	144.058	C10H8O	[M-H]-	2-Naphthol*	Phenolic acids	Phenolic acids	135-19-3	3	-	-	-	16222.3	20008	17667.3	25009	18917.4	19059.3	18374.2	17719.3	15362	39948.4	48076.7	47803.5	20425.2	18871.3	16254.4	C11713	-
Wafn001957	UPLC-MS/MS	371.061	209.031	-	-	372.069	C15H16O11	[M-H]-	2-O-Caffeoylglucaric Acid	Phenolic acids	Phenolic acids	-	1	-	-	-	38120.5	13789.6	38064.1	35286.6	5479.44	18340	49745.6	53693.2	51561.5	592852	553045	486147	120637	109884	128335	C03062	-
Hmln000873	UPLC-MS/MS	331.07	169.01	-	-	332.074	C13H16O10	[M-H]-	2-O-Galloyl-D-glucose	Phenolic acids	Phenolic acids	-	2	-	-	-	125791	311108	124520	658370	666823	655277	1.358e+06	1.38331e+06	1.21706e+06	1.73099e+06	1.7326e+06	1.89885e+06	794890	765404	927508	-	-
HJN093	UPLC-MS/MS	451.089	313.054	-	-	452.096	C20H20O12	[M-H]-	2-O-Salicyl-6-O-Galloyl-D-Glucose	Phenolic acids	Phenolic acids	-	3	-	-	-	13333.7	10658.7	15340.5	35603.2	29505.5	19898.1	20156.1	6670	9762.88	9610.86	18340	19485.3	9608.8	7554.47	10296.2	-	-
Lakn001671	UPLC-MS/MS	329.09	123.05	-	-	330.095	C14H18O9	[M-H]-	2-β-D-Glucopyranosyloxy-5-hydroxy-phenylacetic acid	Phenolic acids	Phenolic acids	-	2	-	-	-	682631	745274	692504	917846	953176	442685	588312	647743	596616	1.18522e+06	1.1063e+06	671453	827548	774076	813151	-	-
Lakn003294	UPLC-MS/MS	343.1	181.05	-	-	344.111	C15H20O9	[M-H]-	2-β-D-Glucopyranosyloxy-5-hydroxyphenylacetic acidmethylester*	Phenolic acids	Phenolic acids	-	3	-	-	-	101888	106093	111913	610160	552326	556890	121604	109951	131308	212100	221228	200249	233073	198535	207101	-	-
MWS3046	UPLC-MS/MS	181.051	121.029	-	-	182.058	C9H10O4	[M-H]-	3-(3-Hydroxyphenyl)-3-hydroxypropanoic acid	Phenolic acids	Phenolic acids	3247-75-4	3	-	-	-	4.23356e+06	3.74423e+06	4.12509e+06	3.8118e+06	4.13981e+06	3.90047e+06	5.97993e+06	6.40234e+06	6.55927e+06	5.89087e+06	5.72264e+06	6.16413e+06	5.85247e+06	5.21502e+06	5.47997e+06	-	-
mws0346	UPLC-MS/MS	165.056	106.042	-	-	166.063	C9H10O3	[M-H]-	3-(3-Hydroxyphenyl)-propionic acid	Phenolic acids	Phenolic acids	621-54-5	3	-	-	-	1343.35	3726.58	5821.75	39851.7	35781.9	32216.3	6670	4371.59	8340	16514.8	25185.4	26180.4	23294.2	31423.9	34186.1	C11457	ko00360,ko01100
mws0467	UPLC-MS/MS	165.056	119.05	-	-	166.063	C9H10O3	[M-H]-	3-(4-Hydroxyphenyl)-propionic acid*	Phenolic acids	Phenolic acids	501-97-3	3	-	-	-	127219	175243	188013	107176	81644.5	95724.3	66583.4	149916	100308	84450	90101.8	99850.5	116285	117729	116297	C01744	ko01100
Zmyn002856	UPLC-MS/MS	123.045	108.022	-	-	124.052	C7H8O2	[M-H]-	3-(Hydroxymethyl)phenol	Phenolic acids	Phenolic acids	620-24-6	3	-	-	-	2000.3	1600.66	7146.57	22382.7	23561.6	29624.7	8833.22	9978.5	9625.56	203123	183121	208927	45845.3	60896.8	53600.4	C03351	-
Zahn005516	UPLC-MS/MS	195.065	150.032	-	-	196.074	C10H12O4	[M-H]-	3,4,5-trimethoxybenzaldehyde	Phenolic acids	Phenolic acids	86-81-7	3	-	-	-	174234	168080	186236	43154.7	23734.1	93862.3	69965.5	82311.1	80174.7	103214	103887	113775	103867	61616.9	75090.4	-	-
pmn001529	UPLC-MS/MS	629.078	169.013	-	-	630.086	C28H22O17	[M-H]-	3,4,5-Tri-O-Galloylshikimic acid	Phenolic acids	Phenolic acids	-	3	-	-	-	244668	230787	210582	54725.7	39358.6	58580.5	64427	60245.7	58735.4	48709.8	22311.2	46084	62971.1	68319.4	68055.1	-	-
Lmzn001925	UPLC-MS/MS	239.09	195.1	-	-	240.1	C12H16O5	[M-H]-	3,4'-Dihydroxy-3'-methoxybenzenepentanoic acid	Phenolic acids	Phenolic acids	-	1	-	-	-	19347.4	11039.1	22216.4	21366.4	23968.5	27240.6	46575.3	30819.3	27149.8	50748.7	45100	36643.9	40343	41680	38345	-	-
Laln005325	UPLC-MS/MS	457.17	149.06	-	-	458.179	C21H30O11	[M-H]-	3,4-dihydroxyallyl benzene-4-O-[α-L-rhamnosyl-(1→6)]-β-D-glucopyranoside	Phenolic acids	Phenolic acids	-	3	-	-	-	395053	406504	383842	48952.3	47988	45330.8	81106.5	52365.9	100536	244746	223425	239380	148154	161709	159262	-	-
pme2598	UPLC-MS/MS	167.035	123.045	-	-	168.042	C8H8O4	[M-H]-	3,4-Dihydroxybenzeneacetic acid*	Phenolic acids	Phenolic acids	102-32-9	3	-	-	-	2.29234e+06	2.22778e+06	2.18107e+06	1625900	2.4578e+06	2.6044e+06	4.1471e+06	4.33707e+06	4.12354e+06	3.2419e+06	3.27663e+06	2.93923e+06	2.84655e+06	3.35189e+06	3.25445e+06	C01161	ko00350,ko01100
mws0183	UPLC-MS/MS	153.019	109.029	-	-	154.027	C7H6O4	[M-H]-	3,4-Dihydroxybenzoic acid (Protocatechuic acid)*	Phenolic acids	Phenolic acids	99-50-3	3	-	-	-	83189.8	122989	241524	233688	480779	464266	508517	465103	463954	778571	589593	581706	480243	434546	458890	C00230	ko00400,ko01100,ko01110
Sakn003347	UPLC-MS/MS	609.2	447.15	-	-	610.211	C25H38O17	[M-H]-	3,4-Dihydroxyphenylethanol-8-O-(β-D-apinosyl(1→3)-D-glucosyl(1→6)]-β-D-glucoside	Phenolic acids	Phenolic acids	-	3	-	-	-	3.7232e+06	3.9434e+06	3.97913e+06	689806	602655	696320	3.57918e+06	3.26768e+06	3.48858e+06	8.62196e+06	8.40276e+06	8.91518e+06	3.77401e+06	4.16221e+06	3.98004e+06	-	-
MWSmce229	UPLC-MS/MS	183.061	165.051	-	-	182.058	C9H10O4	[M+H]+	3,4-Dimethoxybenzoic acid; Veratric acid	Phenolic acids	Phenolic acids	93-07-2	3	-	-	-	27320.4	26826.4	26864.4	13645	21675	29553.2	58095.6	18136.1	19392.2	4401.54	8340	5005	30010	20781.1	19387	-	-
mws0612	UPLC-MS/MS	195.066	121.028	-	-	196.074	C10H12O4	[M-H]-	3,4-Dimethoxyphenyl acetic acid	Phenolic acids	Phenolic acids	93-40-3	3	-	-	-	12848.6	13324.6	11670	22679.1	24539.6	26408.5	16417.9	8340	5703.65	17732.8	18340	15005	15426.3	14290.2	18631.8	-	-
HJN037	UPLC-MS/MS	183.03	124.02	-	-	184.037	C8H8O5	[M-H]-	3,5-Dihydroxy-4-methoxybenzoic acid; 4-O-Methylgallic Acid	Phenolic acids	Phenolic acids	4319-02-2	3	-	-	-	31675	26877.2	45112.3	47082.6	23331.5	61144.4	65020	81013.4	200472	421324	440001	489226	195378	208822	83365	-	-
MWSmce454	UPLC-MS/MS	151.041	65.0403	-	-	152.047	C8H8O3	[M-H]-	3,5-Dihydroxyacetophenone	Phenolic acids	Phenolic acids	51863-60-6	3	-	-	-	8340	6670	10005	162111	190481	146174	42886.1	50982.6	72689.8	31675	32501.7	19823.5	73904.9	69590.2	37252.3	-	-
MWS1944	UPLC-MS/MS	123.045	81.033	-	-	124.052	C7H8O2	[M-H]-	3,5-Dihydroxytoluene	Phenolic acids	Phenolic acids	504-15-4	3	-	-	-	3340	8340	4500.5	47074.4	33703.5	61412.4	7413.7	11936.2	8216.32	1670	5997.73	5969.25	16459.1	14243.3	18716.9	C00727	-
Waxn004903	UPLC-MS/MS	747.15	585.12	-	-	748.149	C33H32O20	[M-H]-	3,5-Di-O-caffeoyl-1-O-(2,4-dimaloyl)-quinic acid	Phenolic acids	Phenolic acids	-	3	-	-	-	132374	99755.3	171196	84514.8	106609	88691.1	187472	158627	146921	59690.4	83818.8	67674.6	139386	109482	74119	-	-
Lmjn003562	UPLC-MS/MS	693.204	175.04	-	-	694.211	C32H38O17	[M-H]-	3,6'-Diferuloylsucrose	Phenolic acids	Phenolic acids	107172-40-7	3	-	-	-	13183.6	7152.91	18340	7646.11	6625.41	5622.44	9196.6	10754.2	4602.1	10005	12900	13905.2	13460.3	8176.28	9322.21	-	-
Lmsn004970	UPLC-MS/MS	503.12	179.036	-	-	504.127	C24H24O12	[M-H]-	3,6-Di-O-caffeoyl glucose*	Phenolic acids	Phenolic acids	-	3	-	-	-	186852	135596	151750	28908.9	34188.9	37228.4	29286.6	28870.9	6670	50015	60025.4	53292.4	51142.7	46622.3	49504.8	-	-
MA10107783	UPLC-MS/MS	207.03	119.053	-	-	208.037	C10H8O5	[M-H]-	3-[(1-Carboxyvinyl)oxy]benzoic acid	Phenolic acids	Phenolic acids	16929-37-6	3	-	-	-	18814.4	60457	72266.6	54243.6	65974.8	62086.5	64937.3	78153.7	71969.4	156221	177167	158909	84918.7	67845.5	82054	C20772	ko00130,ko01100,ko01110,ko01240
mws0444	UPLC-MS/MS	152.035	108.046	-	-	153.043	C7H7NO3	[M-H]-	3-Aminosalicylic acid	Phenolic acids	Phenolic acids	570-23-0	3	-	-	-	84090.6	86215.9	89696	48585.3	43998.4	34926	80187.8	93454.6	66092.1	143511	128029	144235	80524.7	78393.8	91357.6	-	-
Zbyn001562	UPLC-MS/MS	343.067	191.056	-	-	344.075	C14H16O10	[M-H]-	3-Galloylquinic acid	Phenolic acids	Phenolic acids	17365-11-6	3	-	-	-	244104	253812	231425	113969	152217	217650	153666	152444	114531	378750	380052	452167	171165	259762	92634.8	C10834	-
pmn001690	UPLC-MS/MS	327.145	165.093	-	-	328.152	C16H24O7	[M-H]-	3-Hydroxy-4-isopropylbenzylalcohol-3-O-glucoside	Phenolic acids	Phenolic acids	-	3	-	-	-	395918	393175	403490	258332	200554	275536	240480	327801	261024	201178	126603	280319	274821	218131	322406	-	-
MWSslk066	UPLC-MS/MS	169.05	65.0388	-	-	168.042	C8H8O4	[M+H]+	3-Hydroxy-4-methoxybenzoic acid; Isovanillic Acid	Phenolic acids	Phenolic acids	645-08-9	3	-	-	-	76853.4	58801.3	62610.8	208228	220132	226480	16821.5	29681.3	17934.9	47101.4	29261.5	12437.7	78193.6	82339.2	91549.5	-	-
pmn001547	UPLC-MS/MS	589.12	437.1	-	-	590.127	C27H26O15	[M-H]-	3-Hydroxy-5-Methylphenol-1-O-(6'-Digalloyl)Glucoside	Phenolic acids	Phenolic acids	-	3	-	-	-	11127.1	11560.7	14355.1	1489.08	2143.28	1494.55	3672.33	8776.01	3476.94	11800	31475.8	10269.3	4282.28	8340	5259.42	-	-
pmn001511	UPLC-MS/MS	285.098	123.045	-	-	286.105	C13H18O7	[M-H]-	3-Hydroxy-5-Methylphenol-1-O-Glucoside	Phenolic acids	Phenolic acids	-	3	-	-	-	427513	448847	475704	1.11215e+06	1.18821e+06	1.04425e+06	1.55511e+06	1.42292e+06	1.30911e+06	2.66342e+06	2.40179e+06	2.58972e+06	1.42473e+06	1.52498e+06	1.47532e+06	-	-
MWSmce248	UPLC-MS/MS	163.045	119.054	-	-	164.047	C9H8O3	[M-H]-	3-Hydroxycinnamic Acid*	Phenolic acids	Phenolic acids	14755-02-3	3	-	-	-	424294	392614	395461	488004	468614	464959	264653	229793	107529	2.23573e+06	2.14483e+06	2.19192e+06	661529	597918	649048	C12621	ko00360,ko01100
MWS4301	UPLC-MS/MS	151.041	107.05	-	-	152.047	C8H8O3	[M-H]-	3-hydroxyphenylacetic acid*	Phenolic acids	Phenolic acids	621-37-4	3	-	-	-	11157.6	23340	34248.8	11984.3	11853.9	12556.2	19126.9	20807.1	23662.4	113972	127202	99255.3	47530.4	41680	25005	C05593	ko00350,ko00360,ko01100
Zmgn001989	UPLC-MS/MS	123.045	65.0397	-	-	124.052	C7H8O2	[M-H]-	3-Methylcatechol	Phenolic acids	Phenolic acids	488-17-5	3	-	-	-	7190.75	13340	6670	83237.1	68051.5	89871.4	6673.45	12072.5	10005	4424.83	10005	3340	14914.1	25351.8	33535.9	C02923	ko01100
Zmpn001713	UPLC-MS/MS	138.019	108.023	-	-	139.027	C6H5NO3	[M-H]-	3-Nitrophenol	Phenolic acids	Phenolic acids	554-84-7	3	-	-	-	25564.4	16675	21640.5	18340	18340	11974	23208.9	13304.7	22589.2	42294.9	40942.3	45046.3	27923.1	30599.3	30758.2	C14418	-
Hmln000659	UPLC-MS/MS	331.07	169.01	-	-	332.074	C13H16O10	[M-H]-	3-O-Galloyl-D-glucose*	Phenolic acids	Phenolic acids	-	1	-	-	-	502947	367615	326209	692844	726020	682638	839269	115891	446723	1.84227e+06	1.82658e+06	1.70735e+06	924564	1.03598e+06	966838	-	-
MWSmce387	UPLC-MS/MS	183.03	124.017	-	-	184.037	C8H8O5	[M-H]-	3-O-Methylgallic acid	Phenolic acids	Phenolic acids	3934-84-7	3	-	-	-	347544	326868	317506	283526	350779	181790	72512.9	90748.5	82229.1	269922	245165	311949	227318	266984	245189	C05616	-
Waln003350	UPLC-MS/MS	341.088	195.052	-	-	342.095	C15H18O9	[M-H]-	3-O-p-Coumaroyl Galactonic Acid*	Phenolic acids	Phenolic acids	-	3	-	-	-	14136.4	7650.31	10468.5	8270.13	1924.34	2606.54	3617.61	1670	5214.51	38537.5	26482.7	20929.2	9118.56	12367.9	10413.9	-	-
pmn001421	UPLC-MS/MS	337.093	191.056	-	-	338.1	C16H18O8	[M-H]-	3-O-p-Coumaroylquinic acid*	Phenolic acids	Phenolic acids	87099-71-6	3	-	-	-	118551	103270	119376	74156.7	85249.7	83765.1	70041.1	72785.8	69822.3	112043	92908.8	92955.5	90858.6	89387.2	74136.8	-	-
pmb3075	UPLC-MS/MS	319.082	145.03	-	-	320.09	C16H16O7	[M-H]-	3-O-p-Coumaroylshikimic acid	Phenolic acids	Phenolic acids	-	3	-	-	-	9586.9	14824.1	16466.9	8340	5162.69	8340	3340	5243.06	1478.49	5996.82	5005	6670	8340	4424.42	11277.4	-	-
pmb3072	UPLC-MS/MS	481.135	319.3	-	-	482.142	C22H26O12	[M-H]-	3-O-p-Coumaroylshikimic acid-O-glucoside	Phenolic acids	Phenolic acids	-	3	-	-	-	125032	87006.3	114171	39650.9	62182.5	64870.9	150376	137634	167211	110460	132357	148816	102239	117088	106145	-	-
Lmyn003835	UPLC-MS/MS	289.035	137.024	-	-	290.043	C14H10O7	[M-H]-	4-(3,4,5-Trihydroxybenzoxy)benzoic acid	Phenolic acids	Phenolic acids	-	3	-	-	-	4805.43	15784.9	10047.5	7000.16	1932.86	8340	94490.4	62322.3	69160.2	30829.6	13340	20156.7	32168.1	34182.1	39914.6	-	-
ML10177402	UPLC-MS/MS	152.034	108.046	-	-	153.043	C7H7NO3	[M-H]-	4-Aminosalicylic acid	Phenolic acids	Phenolic acids	65-49-6	3	-	-	-	124498	109993	117150	327145	321248	321228	77186.4	65251.6	54624.7	115953	89315.8	116983	178160	199126	288820	C02518	-
Zaln004057	UPLC-MS/MS	335.076	179.034	-	-	336.084	C16H16O8	[M-H]-	4-caffeoylshikimic acid	Phenolic acids	Phenolic acids	-	3	-	-	-	306390	309179	408322	1.52482e+06	1.58954e+06	1.53737e+06	77445.3	81755.1	95035	30753.6	34659.3	33951.9	360657	464163	391866	-	-
MWSmce697	UPLC-MS/MS	139.075	65.0388	-	-	138.068	C8H10O2	[M+H]+	4-Ethoxyphenol	Phenolic acids	Phenolic acids	622-62-8	3	-	-	-	142839	141744	122964	45721.2	49227.7	43892	63810.2	56613.6	47816.9	66625.4	63801.9	65613.7	81051.1	57737.4	57189.3	-	-
MWSslk083	UPLC-MS/MS	183.065	153.02	-	-	184.074	C9H12O4	[M-H]-	4-Hydroxy-3,5-dimethoxybenzyl alcohol	Phenolic acids	Phenolic acids	530-56-3	3	-	-	-	135312	143228	125783	72288	90560.3	76702.4	54685.9	55321.4	57111.6	73695.1	43035.2	58864.6	66789.8	62892.3	83192.4	-	-
MWSslk155	UPLC-MS/MS	197.046	137.025	-	-	198.053	C9H10O5	[M-H]-	4-Hydroxy-3-methoxymandelate	Phenolic acids	Phenolic acids	55-10-7	3	-	-	-	29097.7	32873.8	31918.4	33028.8	26131.6	10567.4	28346.3	29805.5	31913.1	85785.1	223483	71287.1	35985.8	49449.9	65019.2	C05584	ko00350,ko01100
mws0749	UPLC-MS/MS	137.02	93.03	-	-	138.032	C7H6O3	[M-H]-	4-Hydroxybenzoic acid	Phenolic acids	Phenolic acids	99-96-7	2	-	-	-	2.06722e+06	2.09921e+06	1.96307e+06	3.0304e+06	3.17633e+06	3.19237e+06	4.31171e+06	4.76268e+06	4.95887e+06	1.0379e+07	1.02826e+07	9.68404e+06	5.15936e+06	5.39279e+06	5.24136e+06	C00156	ko00130,ko00790,ko01100,ko01110,ko01240
Wayn001856	UPLC-MS/MS	379.03	241	-	-	380.041	C13H16O11S	[M-H]-	4-Hydroxybenzoic acid 4-(6-O-sulfo)glucopyranoside	Phenolic acids	Phenolic acids	-	2	-	-	-	4.87848e+06	5.04399e+06	5.39392e+06	2.52637e+06	2.60188e+06	2.87044e+06	7.56729e+06	7.84328e+06	7.37271e+06	588942	489163	556789	4.26109e+06	4.22919e+06	4.58323e+06	-	-
Lakn002075	UPLC-MS/MS	431.12	137.02	-	-	432.127	C18H24O12	[M-H]-	4-Hydroxybenzoic acid glucosyl xyloside	Phenolic acids	Phenolic acids	-	1	-	-	-	4.04546e+07	4.36419e+07	4.18603e+07	1.70266e+07	1.68652e+07	1.64713e+07	2.40334e+07	2.49932e+07	2.28002e+07	2.13548e+06	2.21077e+06	2.1731e+06	1.80239e+07	1.9561e+07	1.87033e+07	-	-
Lmhn003373	UPLC-MS/MS	253.04	137.02	-	-	254.043	C11H10O7	[M-H]-	4-Hydroxybenzoylmalic acid	Phenolic acids	Phenolic acids	-	1	-	-	-	1.38914e+06	1.456e+06	1.4632e+06	106862	86289.8	84138.2	1.73429e+06	1.71532e+06	1.80699e+06	483119	452106	428984	977583	827181	948273	-	-
Lmhn001650	UPLC-MS/MS	269.03	137.02	-	-	270.038	C11H10O8	[M-H]-	4-Hydroxybenzoyltartaric acid	Phenolic acids	Phenolic acids	-	3	-	-	-	39000.3	37802.1	43913	24604.1	20020.4	33354.2	38008.1	34839.4	42798.9	74694.3	85259.1	73127.9	36095.8	42422.7	34159.5	-	-
MWSmce370	UPLC-MS/MS	151.04	107.05	-	-	152.047	C8H8O3	[M-H]-	4-Hydroxyphenylacetic acid*	Phenolic acids	Phenolic acids	156-38-7	3	-	-	-	20005	15005	6670	31734.3	35860.8	30246.3	26675	16675	11836.9	45597.2	44702.9	44102.4	17942.6	30010	11615.8	C00642	ko00350,ko00360,ko01100
MWS5206	UPLC-MS/MS	181.05	135.04	-	-	182.058	C9H10O4	[M-H]-	4-Hydroxyphenyllactic Acid*	Phenolic acids	Phenolic acids	306-23-0	3	-	-	-	5.21916e+06	5.03354e+06	5.14613e+06	4.18271e+06	4.37486e+06	4.31136e+06	9.53085e+06	1.0341e+07	1.01334e+07	5.94995e+06	5.66565e+06	6.1044e+06	6.66197e+06	6.77058e+06	6.68511e+06	C03672	-
pmb2795	UPLC-MS/MS	177.056	133.066	-	-	178.063	C10H10O3	[M-H]-	4-Methoxycinnamic acid	Phenolic acids	Phenolic acids	830-09-1	3	-	-	-	309423	289539	271222	59717.9	66711.5	72310	222295	250721	249088	582852	621003	557340	242360	222908	231244	-	-
Lmbn004847	UPLC-MS/MS	179.071	146.038	-	-	180.079	C10H12O3	[M-H]-	4-Methoxyphenylpropionic acid	Phenolic acids	Phenolic acids	-	3	-	-	-	45861.8	69382.2	47436.1	33134.4	34861.2	51680	22281.4	28036.6	26382.6	14377.2	16633.3	18079.6	45110.7	35653.9	25261.9	-	-
MWS3136	UPLC-MS/MS	167.04	108.028	-	-	168.042	C8H8O4	[M-H]-	4-Methoxysalicylic Acid	Phenolic acids	Phenolic acids	2237-36-7	3	-	-	-	10464.7	15165.2	17150.6	323988	306833	331465	127458	129514	144661	2.28737e+06	2.4316e+06	2.41333e+06	626680	667660	664972	-	-
MWS2099	UPLC-MS/MS	137.06	77.0403	-	-	136.052	C8H8O2	[M+H]+	4-Methylbenzoic acid	Phenolic acids	Phenolic acids	99-94-5	3	-	-	-	114858	37930.4	43590.6	461054	520474	498296	233938	255678	210262	90127.3	69813.7	117651	245415	249852	251523	C01454	ko01100
mws0566	UPLC-MS/MS	123.045	108.022	-	-	124.052	C7H8O2	[M-H]-	4-Methylcatechol	Phenolic acids	Phenolic acids	452-86-8	3	-	-	-	13340	5005	4474.47	39512.4	42570.5	49384.2	64839.6	72209.3	72323.4	20130.7	10435.2	15663.5	31924.3	35771.2	23123.9	C06730	ko01100
pme2828	UPLC-MS/MS	140.034	98.9637	-	-	139.027	C6H5NO3	[M+H]+	4-Nitrophenol	Phenolic acids	Phenolic acids	100-02-7	3	-	-	-	1.25061e+07	1.17601e+07	1.1563e+07	4.70144e+06	4.59237e+06	4.59111e+06	1.36563e+07	1.32705e+07	1.31796e+07	2.29255e+07	2.52479e+07	2.35124e+07	1.27335e+07	1.17254e+07	1.17935e+07	C00870	-
Zmhn002032	UPLC-MS/MS	609.18	447.13	-	-	610.19	C28H34O15	[M-H]-	4-O-(6'-O-Glucosylcaffeoylglucosyl)-4-hydroxybenzyl alcohol	Phenolic acids	Phenolic acids	-	2	-	-	-	612153	639499	680699	981651	1.11554e+06	1.41278e+06	2.31327e+06	1.94674e+06	1.9781e+06	487040	726855	492421	1.17318e+06	1.16715e+06	966329	-	-
Zmhn001358	UPLC-MS/MS	299.08	137.02	-	-	300.084	C13H16O8	[M-H]-	4-O-Glucosyl-4-hydroxybenzoic acid	Phenolic acids	Phenolic acids	-	1	-	-	-	83375.5	84952.2	65883.6	268555	258974	278976	151080	228938	209640	473242	318520	311431	262203	288865	272756	-	-
Zmhn002227	UPLC-MS/MS	385.114	223.06	-	-	386.121	C17H22O10	[M-H]-	4-O-Glucosyl-sinapate	Phenolic acids	Phenolic acids	-	3	-	-	-	34571.2	36675	59447.8	502517	501869	522945	158996	166904	181009	700496	688250	730436	308836	334529	314064	C02919	-
pma6460	UPLC-MS/MS	337.093	163.04	-	-	338.1	C16H18O8	[M-H]-	4-O-p-Coumaroylquinic acid	Phenolic acids	Phenolic acids	32451-86-8	3	-	-	-	39271.7	45144.7	44205.6	34970	39817.9	38484.3	37308.9	24918.6	26537.5	32623	14966.1	33195.5	34975.9	48962.7	27873.9	C10441	-
Hmhn003518	UPLC-MS/MS	355.104	175.04	-	-	356.111	C16H20O9	[M-H]-	4-O-β-D-glucopyranosylferulic acid	Phenolic acids	Phenolic acids	-	1	-	-	-	17399.8	17825.9	14534.6	17262	20005	13340	19320.1	17375	18066.3	21142.6	20005	18077.3	16599	17926	15782.8	-	-
Zmhn002508	UPLC-MS/MS	471.151	309.098	-	-	472.158	C21H28O12	[M-H]-	4-p-Cumaroyl-rhamnosyl-(1→6)-D-glucose	Phenolic acids	Phenolic acids	-	3	-	-	-	45110.6	47125.8	49224.1	93565.8	82195	123558	284853	308644	268237	95757.2	100387	78257.2	142470	124275	153610	-	-
Hmtn001120	UPLC-MS/MS	315.109	153.056	-	-	316.116	C14H20O8	[M-H]-	5-(2-Hydroxyethyl)-2-O-glucosylphenol	Phenolic acids	Phenolic acids	-	3	-	-	-	1.58095e+07	1.62426e+07	1.63907e+07	8.8781e+07	8.37894e+07	9.12584e+07	4.15159e+07	4.59249e+07	4.32395e+07	1.34487e+08	1.27684e+08	1.32974e+08	6.32256e+07	6.50707e+07	6.50349e+07	-	-
Lmmn003663	UPLC-MS/MS	329.09	167.04	-	-	330.095	C14H18O9	[M-H]-	5-Glucosyloxy-2-Hydroxybenzoic acid methyl ester	Phenolic acids	Phenolic acids	-	1	-	-	-	221675	251257	219615	1.72964e+07	1.75832e+07	1.81351e+07	868218	817696	922952	153999	324306	313265	3.82468e+06	4.20935e+06	4.29413e+06	-	-
Lmzn001582	UPLC-MS/MS	387.17	207.1	-	-	388.173	C18H28O9	[M-H]-	5'-Glucosyloxyjasmanic acid	Phenolic acids	Phenolic acids	-	1	-	-	-	2.79476e+06	3.01545e+06	2.82372e+06	377066	314348	378968	4.2918e+06	4.52231e+06	4.62485e+06	845514	794962	799576	2.16988e+06	2.32146e+06	2.32435e+06	-	-
MWSHC20125	UPLC-MS/MS	335.078	135.046	-	-	336.084	C16H16O8	[M-H]-	5-O-Caffeoylshikimic acid	Phenolic acids	Phenolic acids	73263-62-4	3	-	-	-	235125	371073	357304	1.34494e+06	1.148e+06	1.08115e+06	82438.7	62799.2	75573.4	35120.1	24273.3	36675	307735	357259	298985	-	-
Zmhn001703	UPLC-MS/MS	331.07	169.02	-	-	332.074	C13H16O10	[M-H]-	5-O-Galloyl-D-hamamelose*	Phenolic acids	Phenolic acids	-	1	-	-	-	757622	740161	731220	445525	440793	445643	517250	468477	381865	1.61421e+06	1.65258e+06	345511	570169	1.08514e+06	550418	-	-
Waln003168	UPLC-MS/MS	341.088	195.052	-	-	342.095	C15H18O9	[M-H]-	5-O-p-Coumaroyl Galactonic Acid*	Phenolic acids	Phenolic acids	-	3	-	-	-	15505.7	13587.4	8329.21	6670	3340	4557.54	10522.5	20295.2	11670	25846.5	23126	28263.1	10986.6	9810.88	9193.26	-	-
pmb3074	UPLC-MS/MS	337.093	191.056	-	-	338.1	C16H18O8	[M-H]-	5-O-p-Coumaroylquinic acid*	Phenolic acids	Phenolic acids	1899-30-5	3	-	-	-	92347.7	110210	116414	71210.5	86591	74142	59601	88735.9	55230.6	81422.2	90791	93573.2	99164.8	132885	65822.7	C12208	ko00940,ko00941,ko00945,ko01110
pmb3066	UPLC-MS/MS	481.135	319.2	-	-	482.142	C22H26O12	[M-H]-	5-O-p-Coumaroylshikimic acid O-glucoside	Phenolic acids	Phenolic acids	-	3	-	-	-	95401.8	86516.7	81839.3	116949	98463.3	108594	115647	103202	115616	113477	120852	134969	109270	89763.6	89658.6	-	-
Lman003972	UPLC-MS/MS	433.114	161.025	-	-	434.121	C21H22O10	[M-H]-	6-O-Caffeoylarbutin	Phenolic acids	Phenolic acids	136172-60-6	3	-	-	-	297602	263656	243823	309939	360353	319132	288348	351466	281664	110409	71963	110045	260148	180495	236518	-	-
Zmhn001793	UPLC-MS/MS	341.09	179.03	-	-	342.095	C15H18O9	[M-H]-	6-O-Caffeoyl-D-glucose*	Phenolic acids	Phenolic acids	-	1	-	-	-	1.2679e+06	1.28949e+06	1.36222e+06	8.17305e+06	8.38469e+06	8.36281e+06	3.3534e+06	3.496e+06	3.66058e+06	1.19394e+06	1.23362e+06	1.15294e+06	2.85211e+06	2.98176e+06	3.17629e+06	-	-
Hmbn002692	UPLC-MS/MS	517.158	175.04	-	-	518.164	C22H30O14	[M-H]-	6'-O-Feruloyl-D-sucrose	Phenolic acids	Phenolic acids	118230-77-6	3	-	-	-	100195	82713.9	95962.4	126968	71544.6	93967.3	33193.8	71641.1	63998.7	162984	111078	34495.7	80184.5	86091.3	86075.8	-	-
Zmhn002334	UPLC-MS/MS	355.104	193.049	-	-	356.111	C16H20O9	[M-H]-	6-O-Feruloyl-β-D-glucose	Phenolic acids	Phenolic acids	137887-25-3	3	-	-	-	62536.6	57763.8	41955.7	175115	90035	132032	39247.3	47116.5	62451.6	61787.9	45172.9	71889.7	95949	45010	80522.3	-	-
Lmfn000604	UPLC-MS/MS	331.07	169.01	-	-	332.074	C13H16O10	[M-H]-	6-O-Galloyl-β-D-glucose*	Phenolic acids	Phenolic acids	13186-19-1	1	-	-	-	774080	667514	729597	442110	97580.3	493525	371686	459790	356804	1.58758e+06	1.63313e+06	1.51583e+06	569882	619391	201004	-	-
Lmfn003035	UPLC-MS/MS	325.092	145.03	-	-	326.1	C15H18O8	[M-H]-	6-O-p-Coumaroyl-β-D-glucose	Phenolic acids	Phenolic acids	114297-65-3	1	-	-	-	16894.9	33533.8	24637.3	42423	45847.3	29748	93071.6	99917.9	89279.3	131394	124557	132472	60897.2	75967.1	54106.5	-	-
Lmsn003628	UPLC-MS/MS	547.167	223.06	-	-	548.174	C23H32O15	[M-H]-	6'-O-Sinapoylsucrose	Phenolic acids	Phenolic acids	-	3	-	-	-	201539	204475	181896	245910	227192	273322	67851.7	67785.1	52615.1	184255	175422	149438	161348	147306	153754	-	-
Smcn001947	UPLC-MS/MS	623.201	161.029	-	-	624.205	C29H36O15	[M-H]-	Acteoside; Verbascoside	Phenolic acids	Phenolic acids	61276-17-3	3	-	-	-	10430.5	23340	28689.4	38874	27419	35560.9	32599	43319.4	21600.5	31369	25938.8	15637.7	42983.2	31866.2	20751.5	C10501	-
MWS1743	UPLC-MS/MS	217.159	129.071	-	-	216.151	C15H20O	[M+H]+	alpha-hexylcinnamaldehyde	Phenolic acids	Phenolic acids	101-86-0	3	-	-	-	22534.9	29062.9	35743.1	21070.9	20277	22442.4	24512.3	31592.9	29259.6	24512.3	28892.2	21879.7	24864.3	26387.6	24806.3	-	-
Lmtn002233	UPLC-MS/MS	327.11	165.05	-	-	328.116	C15H20O8	[M-H]-	Androsin	Phenolic acids	Phenolic acids	531-28-2	2	-	-	-	156909	180006	164373	401910	397920	409981	287187	264866	257396	249740	238956	216685	232543	258781	266169	-	-
pmb2654	UPLC-MS/MS	460.146	117.9	-	-	461.153	C19H27NO12	[M-H]-	Anthranilate-1-O-Sophoroside	Phenolic acids	Phenolic acids	-	3	-	-	-	1.64882e+06	2.26264e+06	9174845	808692	945121	817944	1.70118e+06	1.70789e+06	1.86016e+06	2.01179e+06	1.73842e+06	1.74275e+06	2.33231e+06	2.09316e+06	2.17854e+06	-	-
Lmcn002039	UPLC-MS/MS	183.066	153.016	-	-	184.074	C9H12O4	[M-H]-	Antiarol; 3,4,5-Trimethoxyphenol	Phenolic acids	Phenolic acids	642-71-7	3	-	-	-	121335	127202	144295	89890.1	74952.2	75588.5	52019.3	75601.7	63378.6	52024.7	51452.1	62892.3	77061.2	87672	82975.2	C10765	-
MWSmce675	UPLC-MS/MS	271.08	108.02	-	-	272.09	C12H16O7	[M-H]-	Arbutin	Phenolic acids	Phenolic acids	497-76-7	1	-	-	-	40847.3	36593.8	47940.7	319881	328836	301260	269911	266085	250976	189960	202314	195363	165714	178118	190965	C06186	ko00010
pme0241	UPLC-MS/MS	123.044	79.0537	-	-	122.037	C7H6O2	[M+H]+	Benzoic acid	Phenolic acids	Phenolic acids	65-85-0	3	-	-	-	11604.4	13726.6	37423.2	21395	30010	17515.7	30010	25596.7	20005	51680	18304.6	47473.7	18660.3	33059.6	18340	C00180	ko00996,ko01100,ko01110
Lmhn003240	UPLC-MS/MS	237.04	121.03	-	-	238.048	C11H10O6	[M-H]-	Benzoylmalic acid	Phenolic acids	Phenolic acids	22138-51-8	1	-	-	-	1.80339e+07	1.91509e+07	2.09013e+07	6.05114e+06	5.98334e+06	6.23119e+06	4.41315e+07	4.26846e+07	4.45057e+07	1.01087e+07	9.02627e+06	9.38364e+06	2.24622e+07	2.09823e+07	2.30259e+07	-	-
Labn003910	UPLC-MS/MS	401.14	269.1	-	-	402.153	C18H26O10	[M-H]-	Benzyl B-Primeveroside*	Phenolic acids	Phenolic acids	-	1	-	-	-	1.08777e+06	1.22842e+06	1.05632e+06	345425	574416	608506	1.19268e+06	1.02224e+06	1.04513e+06	4.21363e+06	3.93198e+06	4.13049e+06	1.73227e+06	1.80851e+06	1.76954e+06	-	-
mws2105	UPLC-MS/MS	229.086	211.075	-	-	228.079	C14H12O3	[M+H]+	Benzyl salicylate	Phenolic acids	Phenolic acids	118-58-1	3	-	-	-	8465.44	5847.66	5303.51	2815	4690	2815	12103.7	2510.46	8320.12	314782	375874	295847	122301	128577	152675	-	-
Lmtn002324	UPLC-MS/MS	431.15	269.1	-	-	432.163	C19H28O11	[M-H]-	Benzyl-(2''-O-glucosyl)glucoside	Phenolic acids	Phenolic acids	-	3	-	-	-	215037	258362	267934	893629	826256	896320	407524	447944	394893	697548	761478	639757	513217	573117	524196	C17564	-
Cmjn004337	UPLC-MS/MS	401.14	269.1	-	-	402.153	C18H26O10	[M-H]-	Benzyl-(2''-O-xylosyl)glucoside*	Phenolic acids	Phenolic acids	-	1	-	-	-	1.16656e+06	1.32188e+06	1.20069e+06	231860	656831	275270	1.21583e+06	1.13711e+06	1.18805e+06	4.31149e+06	4.39439e+06	4.36927e+06	1.9309e+06	1.97151e+06	2.12164e+06	-	-
mws2212	UPLC-MS/MS	179.03	135.05	-	-	180.042	C9H8O4	[M-H]-	Caffeic acid	Phenolic acids	Phenolic acids	331-39-5	1	-	-	-	1.72941e+07	1.63597e+07	1.68073e+07	2.88493e+06	2.95514e+06	2.98316e+06	2.95698e+07	3.31857e+07	3.50743e+07	7.55965e+06	5.99343e+06	5.9815e+06	1.55837e+07	1.55018e+07	1.56817e+07	C01197	ko00940,ko01100,ko01110
MWSCX015	UPLC-MS/MS	165.055	91.0526	-	-	164.047	C9H8O3	[M+H]+	Caffeic aldehyde	Phenolic acids	Phenolic acids	141632-15-7	3	-	-	-	42998.2	31969.4	30010	19257.8	30063.5	41744.1	32347.8	18032.7	39244.3	34817.7	33340	36985.2	39889.7	48524.4	39414.3	C10945	ko00940,ko01110
Zbfn002396	UPLC-MS/MS	343.102	163.04	-	-	344.111	C15H20O9	[M-H]-	Caffeoyl-O-mannitol	Phenolic acids	Phenolic acids	-	3	-	-	-	30357.8	44127.4	40939.6	52320.7	97830	64434.2	11929	30820.5	12753.4	89272	96876.1	106727	93725.4	80009.7	41934	-	-
Labn003679	UPLC-MS/MS	327.11	147.05	-	-	328.116	C15H20O8	[M-H]-	Caffeyl alcohol 4-O-β-D-glucopyranoside	Phenolic acids	Phenolic acids	-	1	-	-	-	1.36495e+06	1.40126e+06	1.45793e+06	366023	353527	384057	581271	593585	600341	109871	118072	89981.7	530315	554546	597540	-	-
mws0178	UPLC-MS/MS	353.09	191.06	-	-	354.095	C16H18O9	[M-H]-	Chlorogenic acid (3-O-Caffeoylquinic acid)*	Phenolic acids	Phenolic acids	327-97-9	3	-	-	-	259058	328986	211030	187357	204452	235317	284005	225495	201271	232118	197173	226100	179487	220210	179442	C00852	ko00940,ko00941,ko00945,ko01110
mws0179	UPLC-MS/MS	367.103	190.9	-	-	368.111	C17H20O9	[M-H]-	Chlorogenic acid methyl ester	Phenolic acids	Phenolic acids	29708-87-0	3	-	-	-	493315	638568	568643	377719	487850	406294	461878	424013	346955	246029	252645	297961	424074	461829	249236	-	-
pmn001687	UPLC-MS/MS	295.046	163.042	-	-	296.053	C13H12O8	[M-H]-	Cis-Coutaric acid	Phenolic acids	Phenolic acids	67920-37-0	3	-	-	-	75173.5	92552.6	94321.2	30238.9	25005	26083	64233.3	75173.5	73928.6	126816	126074	126797	67150.2	78798.7	74025.3	-	-
mws0906	UPLC-MS/MS	341.12	179.07	-	-	342.132	C16H22O8	[M-H]-	Coniferin	Phenolic acids	Phenolic acids	531-29-3	3	-	-	-	513257	472885	359705	553976	475224	454624	314193	288724	294179	298541	489947	556876	407853	471798	456437	C00761	ko00940,ko01110
mws0093	UPLC-MS/MS	179.071	146.038	-	-	180.079	C10H12O3	[M-H]-	Coniferyl alcohol	Phenolic acids	Phenolic acids	458-35-5	3	-	-	-	187093	204298	128462	90327.1	54275.7	99736.1	157236	165823	144918	81617.6	48115	96077.5	121373	127839	124729	C00590	ko00940,ko00999,ko01100,ko01110
Lmdn009099	UPLC-MS/MS	355.12	193.05	-	-	356.126	C20H20O6	[M-H]-	Coniferyl ferulate	Phenolic acids	Phenolic acids	63644-62-2	3	-	-	-	4153.84	12479.7	2911.38	417514	430652	445948	1.65536e+06	1.74766e+06	1.7605e+06	1.38866e+06	1.4189e+06	1.46806e+06	868580	880232	983931	C17855	-
pmn001411	UPLC-MS/MS	315.108	135.045	-	-	316.116	C14H20O8	[M-H]-	Cornoside	Phenolic acids	Phenolic acids	40661-45-8	3	-	-	-	286248	2.03162e+06	195826	9.12131e+06	8.65381e+06	8.60445e+06	1.03294e+06	1.47458e+06	1.22226e+06	1.9603e+07	1.96472e+07	1.99269e+07	1.40299e+07	1.6015e+07	1.38556e+07	-	-
mws2108	UPLC-MS/MS	353.09	191.06	-	-	354.095	C16H18O9	[M-H]-	Cryptochlorogenic acid (4-O-Caffeoylquinic acid)*	Phenolic acids	Phenolic acids	905-99-7	3	-	-	-	306856	370431	287680	191128	245474	246079	299835	261163	204840	265347	217945	270293	252088	360337	195267	-	-
mws4117	UPLC-MS/MS	353.139	165.055	-	-	354.147	C21H22O5	[M-H]-	Dehydroglyasperin C	Phenolic acids	Phenolic acids	199331-35-6	3	-	-	-	71331.1	83390.6	62618.5	426286	421903	469230	3.46397e+06	3.92165e+06	3.92039e+06	145901	157143	147347	983206	1.00525e+06	984145	-	-
Hmsn002272	UPLC-MS/MS	327.11	165.05	-	-	328.116	C15H20O8	[M-H]-	Demethyl coniferin	Phenolic acids	Phenolic acids	-	2	-	-	-	1.01996e+07	1.02232e+07	1.04408e+07	4.46435e+07	4.4456e+07	4.6244e+07	1.05999e+07	1.09299e+07	1.10439e+07	3.22542e+07	31767237	3.05913e+07	2.00638e+07	2.0488e+07	2.31424e+07	-	-
Lmmn005696	UPLC-MS/MS	243.1	228.08	-	-	244.11	C15H16O3	[M-H]-	Desoxyhemigossypol	Phenolic acids	Phenolic acids	57765-65-8	3	-	-	-	22533	7785.22	26631.6	4484.24	4730.6	6477.46	8982.07	1863.37	8303.2	982.46	2270.55	3938.23	3330.64	8538.67	5091.78	-	-
Lmmn000774	UPLC-MS/MS	343.103	181.051	-	-	344.111	C15H20O9	[M-H]-	Dihydrocaffeoylglucose*	Phenolic acids	Phenolic acids	-	3	-	-	-	1.4589e+06	1.4521e+06	1.52276e+06	2.75308e+06	3.90233e+06	2.85273e+06	717509	986596	930578	5.33731e+06	4.40803e+06	4.23335e+06	2.0125e+06	1.89919e+06	2.26542e+06	-	-
MWS20182	UPLC-MS/MS	195.066	136.054	-	-	196.074	C10H12O4	[M-H]-	Dihydroferulic Acid	Phenolic acids	Phenolic acids	1135-23-5	3	-	-	-	28401.5	42052.6	29966.4	19811.8	33340	44723.3	55375.4	56821.5	32842.8	231707	240431	261447	57520.4	69742.4	70657.9	-	-
Wafn002827	UPLC-MS/MS	357.12	195.07	-	-	358.126	C16H22O9	[M-H]-	Dihydroferulic acid glucoside	Phenolic acids	Phenolic acids	-	1	-	-	-	194700	193572	159005	384066	428705	414368	174882	149042	156967	1.5052e+06	1.28964e+06	1.38585e+06	498046	492692	437977	-	-
Hmhn002787	UPLC-MS/MS	443.19	161.04	-	-	444.2	C21H32O10	[M-H]-	Dihydrophaseic acid-O-β-D-glucoside	Phenolic acids	Phenolic acids	-	3	-	-	-	29817.4	24612.4	17765.6	8340	10303.4	6639.75	129189	138948	150859	39199.9	52096.1	13340	50895.9	54487.1	46989.5	-	-
Lmxp011770	UPLC-MS/MS	279.159	149.023	-	-	278.152	C16H22O4	[M+H]+	Diisobutyl phthalate	Phenolic acids	Phenolic acids	84-69-5	3	-	-	-	3.8844e+07	4.79692e+07	5.90354e+07	1.31371e+07	2.11738e+07	2.91726e+07	3.15392e+07	1.97559e+07	2.30388e+07	2.93881e+07	2.15693e+07	2.06956e+07	2.65555e+07	2.53375e+07	1.9618e+07	C15205	-
MWSslk097	UPLC-MS/MS	195.065	163.04	-	-	194.058	C10H10O4	[M+H]+	Dimethyl phthalate	Phenolic acids	Phenolic acids	131-11-3	3	-	-	-	725683	576313	661624	357764	310675	280661	193892	195974	206269	504829	492032	385904	544486	347056	313604	C11233	-
mws0014	UPLC-MS/MS	193.051	134.037	-	-	194.058	C10H10O4	[M-H]-	Ferulic acid*	Phenolic acids	Phenolic acids	537-98-4	3	-	-	-	1.03254e+06	1.13482e+06	1.00931e+06	532744	501047	614947	181790	320585	406448	1.32805e+06	1.26319e+06	1.11741e+06	685043	570642	721018	C01494	ko00940,ko01100,ko01110
MWSmce083	UPLC-MS/MS	207.072	133.033	-	-	208.074	C11H12O4	[M-H]-	Ferulic acid methyl ester	Phenolic acids	Phenolic acids	2309-07-1	3	-	-	-	16819.1	22454.2	19808.4	7130.16	9376.15	12919.9	20358.5	18018.3	21406.5	18018.2	7142.89	13637.2	10303.9	11145.1	10399.1	-	-
MWSHC2062	UPLC-MS/MS	355.1	193.05	-	-	356.111	C16H20O9	[M-H]-	Ferulic β-glucoside*	Phenolic acids	Phenolic acids	14364-12-6	1	-	-	-	305138	353531	373328	1.34933e+06	1.28348e+06	1.415e+06	662736	696219	634581	991438	1.17883e+06	1.07275e+06	827806	756089	938831	-	-
Lmhn003074	UPLC-MS/MS	309.06	193.05	-	-	310.069	C14H14O8	[M-H]-	Feruloylmalic acid	Phenolic acids	Phenolic acids	-	3	-	-	-	22513.8	37573.2	20280.2	13340	26675	12897	18762.8	12015.4	16675	16675	18340	8340	30788.9	40042.6	29886.1	-	-
Hmbp001276	UPLC-MS/MS	169.05	65.03	-	-	168.042	C8H8O4	[M+H]+	Gallacetophenone	Phenolic acids	Phenolic acids	528-21-2	2	-	-	-	1.0143e+06	1.15619e+06	1.12273e+06	1.2977e+06	1.08829e+06	1.34495e+06	776686	778896	747816	1.06876e+06	1.20959e+06	1.08032e+06	1.11659e+06	1.06482e+06	984807	-	-
MWSmce308	UPLC-MS/MS	197.046	124.017	-	-	198.053	C9H10O5	[M-H]-	Gallic Acid Ethyl Ester; Ethyl gallate	Phenolic acids	Phenolic acids	831-61-8	3	-	-	-	8570.7	8802.6	1670	21675	11670	25859.5	18340	22987.4	15473.7	20005	17476.5	32982.3	17474.4	8340	17555.7	-	-
Wayn002532	UPLC-MS/MS	301.06	168.01	-	-	302.064	C12H14O9	[M-H]-	Gallic acid-1-O-xyloside	Phenolic acids	Phenolic acids	-	1	-	-	-	2.3492e+06	2.65377e+06	2.52719e+06	4.21182e+06	3.92735e+06	4.27351e+06	1.67823e+07	1.64652e+07	1.49917e+07	2.45054e+07	2.27051e+07	2.2451e+07	1.02266e+07	1.10842e+07	1.11818e+07	-	-
pmp000370	UPLC-MS/MS	383.22	327.16	-	-	382.214	C24H30O4	[M+H]+	Gancaonin R	Phenolic acids	Phenolic acids	134958-53-5	1	-	-	-	160971	73288.7	55103	7.11095e+06	7.83338e+06	6.58698e+06	1.2781e+06	1.29523e+06	1.0875e+06	2.24846e+07	2.65356e+07	2.84791e+07	1.02452e+07	9.85048e+06	9.93636e+06	-	-
WaYn005157	UPLC-MS/MS	491.118	315.072	-	-	492.127	C23H24O12	[M-H]-	Gentisic acid 2-O-(6''-O-Feruloyl)Glucoside	Phenolic acids	Phenolic acids	-	3	-	-	-	11670	3148.72	9511.92	16726.7	14393	18165.5	11816.9	5083.92	15484.3	13340	14073.3	13340	18588.3	11823.6	9861.87	-	-
WaYn005032	UPLC-MS/MS	461.109	315.072	-	-	462.116	C22H22O11	[M-H]-	Gentisic acid 2-O-(6''-O-p-coumaroyl)Glucoside	Phenolic acids	Phenolic acids	-	3	-	-	-	167910	232421	212133	97510.1	139700	144768	781034	640965	593531	10862	26406.4	25005	267131	244961	280255	-	-
Labn004481	UPLC-MS/MS	459.112	153.019	-	-	460.122	C19H24O13	[M-H]-	Gentisic acid-[6''-(3-hydroxy-3-methylglutaryl)]-glucoside	Phenolic acids	Phenolic acids	-	3	-	-	-	5249.08	6670	7482.67	22300.9	31236.9	18783.3	26921	36615.7	28509.1	22441.2	18723	13466.7	13491.7	16491.3	19428.2	-	-
Jmyn002224	UPLC-MS/MS	357.119	135.04	-	-	358.126	C16H22O9	[M-H]-	glucoacetosyringone	Phenolic acids	Phenolic acids	86402-41-7	3	-	-	-	42291.2	21943.6	29961.6	41593.7	30894.8	41176.2	40814.3	18129.4	42952.5	264565	260214	281907	79992.3	106001	99235.4	-	-
Hmtn001302	UPLC-MS/MS	299.078	137.024	-	-	300.084	C13H16O8	[M-H]-	Glucosyloxybenzoic acid*	Phenolic acids	Phenolic acids	-	1	-	-	-	3.64422e+06	4.09867e+06	4.1566e+06	8.41259e+06	8.13942e+06	8.92409e+06	1.24271e+07	1.17916e+07	1.06413e+07	1.13077e+07	1.07366e+07	1.06556e+07	8.2949e+06	8.61845e+06	8.4425e+06	-	-
MWSHC2022	UPLC-MS/MS	359.1	197.05	-	-	360.106	C15H20O10	[M-H]-	Glucosyringic acid	Phenolic acids	Phenolic acids	33228-65-8	1	-	-	-	5.31642e+06	5.59966e+06	5.38033e+06	4.02496e+06	4.14083e+06	4.11737e+06	1.90038e+06	1.91916e+06	2.03964e+06	5.76441e+06	6.18441e+06	5.84915e+06	4.11423e+06	4.16489e+06	4.33085e+06	-	-
MWSslk110	UPLC-MS/MS	285.1	123.04	-	-	284.09	C13H16O7	[M+H]+	Helecin	Phenolic acids	Phenolic acids	618-65-5	3	-	-	-	43392.6	37294.9	54182.4	857197	881502	860663	4.50023e+06	5.08855e+06	5.35762e+06	732154	758950	734945	2.06256e+06	1.87144e+06	1.96535e+06	-	-
Lmcn101912	UPLC-MS/MS	655.187	637.175	-	-	656.195	C29H36O17	[M-H]-	Hellicoside	Phenolic acids	Phenolic acids	132278-04-7	3	-	-	-	116675	141018	85892.1	61948.6	77101.3	81517	20826.2	87601.3	82832.8	28340	56923.6	61635	86449.2	82036.4	71135.4	C10466	-
pme1292	UPLC-MS/MS	167.035	123.045	-	-	168.042	C8H8O4	[M-H]-	Homogentisic acid*	Phenolic acids	Phenolic acids	451-13-8	3	-	-	-	2.53334e+06	2.58691e+06	2.64968e+06	2.67006e+06	2.87765e+06	2.77689e+06	1.44475e+06	4.52729e+06	4.72378e+06	3.77608e+06	3.87271e+06	3.49293e+06	3.56485e+06	3.29889e+06	3.46883e+06	C00544	ko00130,ko00350,ko01100,ko01240
mws4193	UPLC-MS/MS	167.071	121.029	-	-	168.079	C9H12O3	[M-H]-	Homovanillic alcohol; 4-Hydroxy-3-methoxyphenethanol	Phenolic acids	Phenolic acids	2380-78-1	3	-	-	-	26285.9	13340	12532.2	66228.7	79450.8	80852.4	46214	55962.6	36640.8	55366.4	96571.6	93794.8	42379.7	45136.4	48292.5	-	-
MA10014775	UPLC-MS/MS	109.029	81.0336	-	-	110.037	C6H6O2	[M-H]-	Hydroquinone	Phenolic acids	Phenolic acids	123-31-9	3	-	-	-	127783	76179.4	123066	98337.5	80861.8	95106.9	119476	125382	133292	157283	101445	167529	103031	143109	129466	C00530	ko00350,ko01100
Wafn003070	UPLC-MS/MS	371.098	209.046	-	-	372.106	C16H20O10	[M-H]-	Hydroxyferulic acid glucoside	Phenolic acids	Phenolic acids	-	3	-	-	-	97810.2	95878.1	109177	267515	273462	272810	203305	187331	237254	293758	266465	249608	173419	200975	231811	-	-
MWSmce264	UPLC-MS/MS	153.06	123.049	-	-	154.063	C8H10O3	[M-H]-	Hydroxytyrosol	Phenolic acids	Phenolic acids	10597-60-1	3	-	-	-	215375	181731	195718	128195	139510	140416	83249.5	88663.4	74324.5	219834	219334	220483	161118	176057	170958	-	-
pmn001382	UPLC-MS/MS	515.12	353.09	-	-	516.127	C25H24O12	[M-H]-	Isochlorogenic acid A*	Phenolic acids	Phenolic acids	2450-53-5	3	-	-	-	39304.6	33690.5	27386.4	287090	285003	305132	55474.1	135070	88365	430463	110919	264609	172090	139073	82869	-	-
Li512115	UPLC-MS/MS	515.12	353.09	-	-	516.127	C25H24O12	[M-H]-	Isochlorogenic acid B	Phenolic acids	Phenolic acids	14534-61-3	3	-	-	-	49224.3	36019.7	45010	225773	207993	173080	56881	115050	101710	367821	152660	381778	82869	113837	80372.9	C10468	-
pmn001384	UPLC-MS/MS	515.12	353.09	-	-	516.127	C25H24O12	[M-H]-	Isochlorogenic acid C*	Phenolic acids	Phenolic acids	57378-72-0	3	-	-	-	39304.6	33690.5	27386.4	287090	285003	305132	55474.1	135070	88365	430463	110919	264609	172090	139073	82869	-	-
pme0422	UPLC-MS/MS	193.051	134.037	-	-	194.058	C10H10O4	[M-H]-	Isoferulic Acid*	Phenolic acids	Phenolic acids	25522-33-2	3	-	-	-	1.03254e+06	1.13482e+06	1.00931e+06	532744	501047	614947	181790	320585	406448	1.32805e+06	1.26319e+06	1.11741e+06	685043	570642	721018	C10470	-
Wbmn005986	UPLC-MS/MS	651.23	651.23	-	-	652.237	C31H40O15	[M-H]-	Isomartynoside	Phenolic acids	Phenolic acids	94410-22-7	2	-	-	-	679130	2.1209e+06	723214	468844	316369	624188	417641	398177	403878	1.82356e+06	1.02538e+06	1.48091e+06	406138	488985	508499	-	-
Lmmn001294	UPLC-MS/MS	331.1	153.02	-	-	332.111	C14H20O9	[M-H]-	Koaburaside*	Phenolic acids	Phenolic acids	41653-73-0	1	-	-	-	471699	568917	480906	1.59844e+06	1.60625e+06	1.56465e+06	561990	435248	521734	1.28861e+06	1.20924e+06	1.23075e+06	783145	832000	824255	-	-
MWSmce680	UPLC-MS/MS	125.059	110.036	-	-	124.052	C7H8O2	[M+H]+	Mequinol	Phenolic acids	Phenolic acids	150-76-5	3	-	-	-	26768.7	28299.7	14078.3	16474.3	15797.1	5023.06	15535.8	25797.8	4800.76	46154	67873.7	44711.4	59276.7	26875.1	46952.3	-	-
Hmtn001288	UPLC-MS/MS	181.051	135.045	-	-	182.058	C9H10O4	[M-H]-	Methyl 2,4-dihydroxyphenylacetate*	Phenolic acids	Phenolic acids	67828-42-6	3	-	-	-	2.92145e+06	2.51657e+06	2.92607e+06	2.74324e+06	3.16417e+06	2.86187e+06	4.75822e+06	4.75808e+06	5.18285e+06	4.3471e+06	3.89597e+06	3.95841e+06	3.96635e+06	3.79842e+06	3.65412e+06	-	-
Lmbn004790	UPLC-MS/MS	209.08	179.03	-	-	210.089	C11H14O4	[M-H]-	Methyl 3-(3-hydroxy-4-methoxyphenyl)propanoate*	Phenolic acids	Phenolic acids	129150-61-4	2	-	-	-	116790	118730	95035	123390	108380	247778	52167.1	37943.2	88365	203485	168440	213500	73355	168440	135070	-	-
Lmcn002982	UPLC-MS/MS	197.05	167	-	-	198.053	C9H10O5	[M-H]-	Methyl 3-O-Methyl Gallate	Phenolic acids	Phenolic acids	3934-86-9	1	-	-	-	401298	459488	489109	308409	366323	309987	378756	304520	355919	650172	639371	641453	404992	401368	377629	-	-
Zmgn004894	UPLC-MS/MS	151.04	136.017	-	-	152.047	C8H8O3	[M-H]-	Methyl 4-hydroxybenzoate*	Phenolic acids	Phenolic acids	99-76-3	3	-	-	-	49944.9	34073.1	60865.3	93600.3	78779.3	75255.2	156276	136944	127349	296833	259577	298231	133555	133000	141300	-	-
Wafn002807	UPLC-MS/MS	519.11	165.02	-	-	520.122	C24H24O13	[M-H]-	methyl 4-O-galloylchlorogenate	Phenolic acids	Phenolic acids	574747-58-3	3	-	-	-	21837.8	30873.8	30010	14463.3	5005	7565.67	15071.5	12473.6	20075.6	5846.26	17790.8	7559.78	15005	10511.9	15113.7	-	-
MWSmce230	UPLC-MS/MS	183.035	124.021	-	-	184.037	C8H8O5	[M-H]-	Methyl gallate	Phenolic acids	Phenolic acids	99-24-1	3	-	-	-	173253	138845	24121.9	37778.4	51523.4	82217.5	231883	95780.7	200374	534025	558978	521107	277514	290565	218563	-	-
Wbsp004755	UPLC-MS/MS	179.07	119.049	-	-	178.063	C10H10O3	[M+H]+	Methyl Hydroxycinnamate	Phenolic acids	Phenolic acids	80540-55-2	3	-	-	-	412617	425051	368246	310670	318063	299610	306227	283603	302779	232365	199531	212967	403235	323661	287402	-	-
Lmqp002115	UPLC-MS/MS	213.08	151.04	-	-	212.069	C10H12O5	[M+H]+	Methyl Syringate	Phenolic acids	Phenolic acids	884-35-5	2	-	-	-	227611	200145	237422	112547	140775	80399.8	417647	429418	410063	134013	166170	118535	166517	239836	216701	-	-
pme3255	UPLC-MS/MS	179.107	123.044	-	-	178.099	C11H14O2	[M+H]+	Methyleugenol	Phenolic acids	Phenolic acids	93-15-2	3	-	-	-	9115.8	8457.25	9603.07	142044	145913	168493	24058.9	32240.2	33685.4	34956.3	42772.9	199002	126207	113049	105983	C10454	ko00940
MWSHC20175	UPLC-MS/MS	313.099	151.043	-	-	314.1	C14H18O8	[M-H]-	Methylsalicylate-2-O-glucoside	Phenolic acids	Phenolic acids	10019-60-0	3	-	-	-	16794.5	11670	16675	104560	108427	124012	160873	136797	182637	36675	57458.1	42612.2	85155.3	87032	60329.1	-	-
pme1816	UPLC-MS/MS	353.09	191.06	-	-	354.095	C16H18O9	[M-H]-	Neochlorogenic acid (5-O-Caffeoylquinic acid)*	Phenolic acids	Phenolic acids	906-33-2	3	-	-	-	241361	276549	182914	195428	233503	255034	189574	210448	173917	289061	262000	301507	193304	281228	142676	C17147	-
mws0145	UPLC-MS/MS	151.04	93.0346	-	-	152.047	C8H8O3	[M-H]-	O-Anisic acid (2-Methoxybenzoic acid)*	Phenolic acids	Phenolic acids	529-75-9	3	-	-	-	7624.43	6670	6670	9643.01	7726.91	9760.83	8340	5543.51	4786.75	11670	11256.3	8340	13149.2	12556.3	13340	-	-
mws1200	UPLC-MS/MS	177.056	145.028	-	-	178.063	C10H10O3	[M-H]-	p-Coumaric acid methyl ester	Phenolic acids	Phenolic acids	19367-38-5	3	-	-	-	66218.3	63590.8	64792.9	22410.5	17908.3	21510.1	52441.5	52534.3	57079.5	27307.8	32912.6	28239.3	32618	42303.7	39157.2	-	-
Zmhn002301	UPLC-MS/MS	325.093	163.039	-	-	326.1	C15H18O8	[M-H]-	p-Coumaric acid-4-O-glucoside*	Phenolic acids	Phenolic acids	117405-48-8	3	-	-	-	61428.8	44716.2	51519.9	721407	589207	621152	81579.6	82568.1	79905.3	1.05997e+06	991162	909095	286273	289578	314775	C06739	-
Lmhn002683	UPLC-MS/MS	457.08	163.04	-	-	458.085	C22H18O11	[M-H]-	p-Coumaroylcaffeoyltartaric acid	Phenolic acids	Phenolic acids	-	3	-	-	-	3.68053e+06	7810230	4.45593e+06	1.43054e+06	1.59367e+06	3406950	5194745	3.04809e+06	6014425	353896	551070	564455	2.18397e+06	2.08446e+06	2.20179e+06	-	-
pmn001554	UPLC-MS/MS	329.067	123.044	-	-	330.074	C17H14O7	[M-H]-	Petasiphenone	Phenolic acids	Phenolic acids	162616-81-1	3	-	-	-	5629.76	8820.91	6498.75	26412.4	21509.7	16675	47576.9	50602.8	59639.6	92315.3	96964.8	87346.5	44817.5	30049.5	41539	-	-
mws1505	UPLC-MS/MS	283.098	135.044	-	-	284.105	C17H16O4	[M-H]-	Phenethyl caffeate	Phenolic acids	Phenolic acids	104594-70-9	3	-	-	-	11363.8	4456.72	7095.54	104286	106915	103496	40367.4	40128.8	47543.2	897859	973593	1.06386e+06	236967	247391	240946	C10484	-
MWS1846	UPLC-MS/MS	151.04	93.0347	-	-	152.047	C8H8O3	[M-H]-	Phenoxyacetic acid*	Phenolic acids	Phenolic acids	122-59-8	3	-	-	-	7624.43	6670	6670	9643.01	7726.91	9760.83	8340	5543.51	4786.75	11670	11256.3	8340	13149.2	12556.3	13340	C02181	-
MWS1848	UPLC-MS/MS	135.045	92.0274	-	-	136.052	C8H8O2	[M-H]-	Phenyl acetate	Phenolic acids	Phenolic acids	122-79-2	3	-	-	-	95710.4	138582	75841.7	203053	198680	177122	174259	191626	168225	998719	1.12304e+06	1.05785e+06	372517	408465	330368	C00548	-
Hmhn003067	UPLC-MS/MS	325.093	119.05	-	-	326.1	C15H18O8	[M-H]-	Phenylpropionic acid-O-β-D-glucopyranoside	Phenolic acids	Phenolic acids	-	1	-	-	-	75634.1	72573.5	74110.2	127962	126481	144158	89321.8	90869.6	87730.8	180259	139458	189908	131490	131968	121837	-	-
NK10264324	UPLC-MS/MS	127.039	81.0334	-	-	126.032	C6H6O3	[M+H]+	Phloroglucinol; 1,3,5-Benzenetriol	Phenolic acids	Phenolic acids	108-73-6	3	-	-	-	3.57932e+06	3.1683e+06	3.50746e+06	3.84437e+06	4.05577e+06	3.73307e+06	2.56596e+06	2.7598e+06	2.60708e+06	2.01359e+06	1.97906e+06	1.90553e+06	3.35107e+06	2.9309e+06	3.02371e+06	C02183	ko01100
Hmhn000927	UPLC-MS/MS	287.08	125.02	-	-	288.084	C12H16O8	[M-H]-	Phloroglucinol-1-O-β-D-glucopyranoside	Phenolic acids	Phenolic acids	-	1	-	-	-	33779.3	40710.7	42447	319503	335562	286136	134796	156673	165010	67782.1	63038.5	90197.3	158562	136440	161423	-	-
pme0282	UPLC-MS/MS	165.019	77.0397	-	-	166.027	C8H6O4	[M-H]-	Phthalic acid	Phenolic acids	Phenolic acids	88-99-3	3	-	-	-	131078	161982	142042	41599.1	35349.8	34177.6	156470	130391	159283	180475	159905	179107	126258	129710	122222	C01606	ko01100,ko02010
pmp001285	UPLC-MS/MS	149.02	65.04	-	-	148.016	C8H4O3	[M+H]+	Phthalic anhydride	Phenolic acids	Phenolic acids	85-44-9	1	-	-	-	2.85893e+07	2.24587e+07	3.47497e+07	8.24514e+06	1.29829e+07	1.28094e+07	1.2281e+07	1.32694e+07	1.23052e+07	1.16917e+07	2.25372e+07	9.20402e+06	1.43252e+07	2.01908e+07	1.14027e+07	-	-
Ymjm000152	UPLC-MS/MS	271.08	108.02	-	-	272.09	C12H16O7	[M-H]-	p-Hydroxypheny-β-D-allopyranoside	Phenolic acids	Phenolic acids	-	1	-	-	-	48861	48775.3	56873.4	337996	330929	322314	196512	214599	203997	208765	188421	201324	190648	181839	217212	-	-
Lmpn004316	UPLC-MS/MS	639.19	161.02	-	-	640.2	C29H36O16	[M-H]-	Plantainoside D*	Phenolic acids	Phenolic acids	147331-98-4	2	-	-	-	14758.5	19256.1	13657.2	19484.3	7407.03	8888.44	10304.5	3706.85	18378.8	44082	15816.4	20005	27299.9	16923.9	10449.2	-	-
mws1506	UPLC-MS/MS	639.193	161.023	-	-	640.2	C29H36O16	[M-H]-	Plantamajoside*	Phenolic acids	Phenolic acids	104777-68-6	2	-	-	-	71841.9	55315.5	56043.6	15452.1	13340	15005	32797	51314.9	39155.3	81056.2	67658.2	84718.9	63908.6	37776	55679.2	C10485	-
Wasn004683	UPLC-MS/MS	465.102	303.047	-	-	466.111	C21H22O12	[M-H]-	Protocatechuic acid 1-O-(Glucosylvanilloyl)	Phenolic acids	Phenolic acids	-	1	-	-	-	170075	180178	137002	338248	429894	369182	484975	345037	454294	230221	266352	195761	245505	351534	259828	-	-
Wasn002449	UPLC-MS/MS	461.13	152.01	-	-	462.137	C19H26O13	[M-H]-	Protocatechuic acid 1-O-Rutinoside	Phenolic acids	Phenolic acids	-	3	-	-	-	1.14941e+07	1.22955e+07	1.16772e+07	1.03818e+06	1.06664e+06	1.14273e+06	2.78537e+06	2.91755e+06	2.79516e+06	746882	688199	775507	3.65135e+06	3.92459e+06	3.85909e+06	-	-
MWSmce501	UPLC-MS/MS	167.036	108.025	-	-	168.042	C8H8O4	[M-H]-	Protocatechuic Acid Methyl Ester	Phenolic acids	Phenolic acids	2150-43-8	1	-	-	-	434948	465465	473117	301460	293118	242816	823162	866657	949615	1.49842e+06	1.40219e+06	1.39608e+06	791369	758457	791144	-	-
Lakn002786	UPLC-MS/MS	417.11	152.01	-	-	418.111	C17H22O12	[M-H]-	Protocatechuic acid xylosyl xyloside	Phenolic acids	Phenolic acids	-	1	-	-	-	1.43174e+07	1.51692e+07	1.42945e+07	2.19103e+06	2.14415e+06	2.38543e+06	4.73066e+06	4.54528e+06	4.72207e+06	397851	390642	372202	5.57436e+06	5.92553e+06	5.53773e+06	-	-
pmn001367	UPLC-MS/MS	315.07	153.02	-	-	316.079	C13H16O9	[M-H]-	Protocatechuic acid-4-O-glucoside*	Phenolic acids	Phenolic acids	-	1	-	-	-	2.69485e+06	2.51796e+06	2.64867e+06	3.19361e+07	3.14603e+07	2.87137e+07	7.81695e+06	5.5343e+06	7.27132e+06	5.43769e+07	4.89447e+07	5.02474e+07	2.70946e+07	3.18166e+07	2.43657e+07	-	-
HJAP140	UPLC-MS/MS	299.08	284.07	-	-	298.084	C17H14O5	[M+H]+	Puerol A*	Phenolic acids	Phenolic acids	152784-32-2	1	-	-	-	716541	637703	565395	811251	773215	790772	1.37101e+06	3.28426e+06	1.34672e+06	1.10748e+07	1.3418e+07	1.18957e+07	1.02587e+07	9.06827e+06	8.95263e+06	-	-
Labn003316	UPLC-MS/MS	403.12	109.03	-	-	404.132	C17H24O11	[M-H]-	pyrocatechol-β-D-xylopyranosyl(1-6)-β-D-glucopyranoside	Phenolic acids	Phenolic acids	-	1	-	-	-	11339.7	19543.1	13808.6	699828	607949	676105	510031	517819	525222	1.23567e+06	1.26205e+06	1.22891e+06	551163	532860	585668	-	-
mws0025	UPLC-MS/MS	125.024	79.0189	-	-	126.032	C6H6O3	[M-H]-	Pyrogallol	Phenolic acids	Phenolic acids	87-66-1	3	-	-	-	250023	228497	256065	380729	331452	355970	533838	540832	503580	348552	319090	301199	408144	406002	404899	C01108	-
Labn002291	UPLC-MS/MS	461.13	153.019	-	-	462.137	C19H26O13	[M-H]-	Rhamnosyl-gentisic acid-5-O-β-D-glucoside	Phenolic acids	Phenolic acids	-	3	-	-	-	1.91634e+06	1.92036e+06	1.9657e+06	189198	186712	186185	442916	521668	475447	143156	166231	157697	617811	665749	621370	-	-
pme0085	UPLC-MS/MS	359.077	161.024	-	-	360.084	C18H16O8	[M-H]-	Rosmarinic acid*	Phenolic acids	Phenolic acids	537-15-5	3	-	-	-	2.42879e+06	1.79917e+06	1.73479e+06	805847	1.00143e+06	857251	1.0233e+06	916101	761211	1.63344e+06	1.34412e+06	1.44453e+06	1.58201e+06	1.15088e+06	768833	C01850	ko00350,ko01100
pmn001710	UPLC-MS/MS	521.13	359.08	-	-	522.137	C24H26O13	[M-H]-	Rosmarinic acid-3'-O-glucoside	Phenolic acids	Phenolic acids	910028-78-3	3	-	-	-	867102	587934	802249	480318	459210	509893	164906	179691	206094	87237.5	169807	192577	251317	301842	330942	-	-
mws1521	UPLC-MS/MS	285.098	121.029	-	-	286.105	C13H18O7	[M-H]-	Salicin	Phenolic acids	Phenolic acids	138-52-3	3	-	-	-	175310	166079	140455	392055	397529	381206	541037	501778	450453	953345	901605	896713	524183	531630	524836	C01451	ko00010
WaYn002595	UPLC-MS/MS	365.055	96.9611	-	-	366.062	C13H18O10S	[M-H]-	Salicin 6'-Sulfate	Phenolic acids	Phenolic acids	-	3	-	-	-	9775.89	23988.2	12363.5	47747.9	21675	49459	228485	263627	241719	94904.4	95609.1	79945	112592	115252	103828	-	-
MWSmce274	UPLC-MS/MS	123.049	93.0376	-	-	124.052	C7H8O2	[M-H]-	Salicyl Alcohol	Phenolic acids	Phenolic acids	90-01-7	3	-	-	-	4843.17	5005	15005	3340	7589.89	9024.13	4826.44	15857	9715.68	31229.6	30429.7	21532	12375.4	13768.9	23340	C02323	-
Labn003067	UPLC-MS/MS	329.086	135.009	-	-	330.095	C14H18O9	[M-H]-	salicylate-6-O-β-D-glucopyranosylbenzoic acid	Phenolic acids	Phenolic acids	-	3	-	-	-	70093.6	100958	71250.2	45215.8	95143.2	23179.7	66233.3	67178.7	44996.2	90084.7	90843.5	87285.6	103255	86692.7	84519	-	-
Lmgn001670	UPLC-MS/MS	137.03	108.02	-	-	138.032	C7H6O3	[M-H]-	Salicylic acid	Phenolic acids	Phenolic acids	69-72-7	1	-	-	-	126416	122331	114734	85181.8	117337	114366	608802	522802	580100	1.94184e+06	1.82546e+06	1.77468e+06	655517	694716	723653	C00805	ko00996,ko01100,ko01110,ko04075
pmb3142	UPLC-MS/MS	299.077	137.024	-	-	300.084	C13H16O8	[M-H]-	Salicylic acid-2-O-glucoside	Phenolic acids	Phenolic acids	10366-91-3	3	-	-	-	3.84564e+06	4.25791e+06	4.04716e+06	1.44814e+07	1.52448e+07	1.49276e+07	3.93099e+06	4.44649e+06	4.56685e+06	4.52643e+06	5.11184e+06	4.61991e+06	6.60263e+06	7.17717e+06	6.70168e+06	-	-
Hmsn002598	UPLC-MS/MS	301.092	139.04	-	-	302.1	C13H18O8	[M-H]-	Salirepin	Phenolic acids	Phenolic acids	26652-12-0	3	-	-	-	9364.68	24485.2	4803.2	71478.7	59045.6	59410.7	38590.1	29471.1	54523.4	66112.9	66628.7	60442.6	47498	42908.3	56053.1	-	-
mws4085	UPLC-MS/MS	223.061	193.015	-	-	224.069	C11H12O5	[M-H]-	Sinapic acid	Phenolic acids	Phenolic acids	530-59-6	3	-	-	-	150072	163633	173070	117140	65636.5	97142.6	57948.6	64825.7	66561	1.10427e+06	1.10437e+06	1.11185e+06	238469	254331	249653	C00482	ko00940,ko01100,ko01110
pme3443	UPLC-MS/MS	207.066	192.041	-	-	208.074	C11H12O4	[M-H]-	Sinapinaldehyde	Phenolic acids	Phenolic acids	4206-58-0	3	-	-	-	269838	279212	284341	35010	122416	116209	185796	208625	176822	957804	980795	1.01343e+06	304163	289178	316945	C05610	ko00940,ko01100,ko01110
Lmhn002573	UPLC-MS/MS	399.09	205.04	-	-	400.101	C17H20O11	[M-H]-	Sinapoylglucuronic acid	Phenolic acids	Phenolic acids	-	3	-	-	-	11670	6670	8121.76	13746.7	13060.5	20005	16410.9	21640.5	23807.7	59749.2	53576.5	47852.7	24046.2	30923.2	28025.5	-	-
mws0853	UPLC-MS/MS	209.08	179.07	-	-	210.089	C11H14O4	[M-H]-	Sinapyl alcohol*	Phenolic acids	Phenolic acids	537-33-7	2	-	-	-	169782	158036	147239	95283.1	111715	238078	125237	216406	95964.2	149286	139457	321803	209884	101205	103453	C02325	ko00940,ko01100,ko01110
Zmln000899	UPLC-MS/MS	343.11	181.05	-	-	344.111	C15H20O9	[M-H]-	Syringaldehyde-4-O-glucoside	Phenolic acids	Phenolic acids	-	3	-	-	-	1.34051e+07	1.55352e+07	1.43278e+07	2.28627e+07	2.47894e+07	2.3792e+07	8.42004e+06	9.94938e+06	1.03942e+07	3.14393e+07	3.07231e+07	3.028e+07	2.05782e+07	2.05547e+07	1.97728e+07	-	-
mws0027	UPLC-MS/MS	197.05	123.01	-	-	198.053	C9H10O5	[M-H]-	Syringic acid	Phenolic acids	Phenolic acids	530-57-4	2	-	-	-	6.84061e+06	7.4046e+06	7.13874e+06	1.16028e+06	1.08035e+06	1.0548e+06	1.27904e+07	1.25718e+07	1.25915e+07	947166	957123	926049	4.99811e+06	5.25907e+06	5.18312e+06	C10833	-
mws0011	UPLC-MS/MS	371.135	209.081	-	-	372.142	C17H24O9	[M-H]-	Syringin	Phenolic acids	Phenolic acids	118-34-3	3	-	-	-	77486.4	76962.1	89013.3	242187	348765	217766	108871	108234	122292	189032	185169	188332	137738	164616	126165	C01533	ko00940
Lsmp121705	UPLC-MS/MS	303.107	141.054	-	-	302.1	C13H18O8	[M+H]+	Tachioside	Phenolic acids	Phenolic acids	109194-60-7	1	-	-	-	10972.1	16453.1	11865.5	163082	167398	151174	163782	184119	152465	117949	91886.6	125861	69596.3	149311	136144	-	-
pme0281	UPLC-MS/MS	165.019	121.029	-	-	166.027	C8H6O4	[M-H]-	Terephthalic acid	Phenolic acids	Phenolic acids	100-21-0	3	-	-	-	9.93673e+06	9.54884e+06	9.88927e+06	8.90192e+06	9.92005e+06	9.30923e+06	9.64734e+06	1.08917e+07	9.75218e+06	9.84366e+06	9.82158e+06	9.28079e+06	9.30105e+06	9.87436e+06	1.01871e+07	C06337	ko01100
pmn001523	UPLC-MS/MS	473.036	169.013	-	-	474.043	C21H14O13	[M-H]-	Trigallic acid	Phenolic acids	Phenolic acids	2131-66-0	3	-	-	-	20005	10005	18340	6670	5522.16	5527.5	275693	290333	229580	11686.5	11748.9	21675	94127.8	80398.1	81766.4	-	-
mws2368	UPLC-MS/MS	137.061	119.05	-	-	138.068	C8H10O2	[M-H]-	Tyrosol; 4-Hydroxyphenylethanol	Phenolic acids	Phenolic acids	501-94-0	1	-	-	-	13998.2	11603.7	13299.3	18532.3	16057.1	14657.3	85775.4	67559.1	79630.3	288362	257101	241980	99498.7	96904.1	99752.2	C06044	ko00350,ko01100
mws0028	UPLC-MS/MS	167.03	108.02	-	-	168.042	C8H8O4	[M-H]-	Vanillic acid	Phenolic acids	Phenolic acids	121-34-6	2	-	-	-	535428	471624	527721	791071	804498	767336	693071	733196	607919	4.67756e+06	4.92989e+06	4.93817e+06	1.92082e+06	1.87692e+06	1.90544e+06	C06672	-
MWSmce632	UPLC-MS/MS	195.065	93.0339	-	-	194.058	C10H10O4	[M+H]+	Vanillin acetate	Phenolic acids	Phenolic acids	881-68-5	3	-	-	-	26843	8340	24728.7	19971.1	14233	26345.3	11113.9	6591.95	19726.4	77652.9	62171.3	68107	54182.1	25035.9	24657.1	-	-
Lmhn002321	UPLC-MS/MS	461.07	167.04	-	-	462.08	C21H18O12	[M-H]-	Vnilloylcaffeoyltartaric acid	Phenolic acids	Phenolic acids	-	3	-	-	-	1.76457e+07	1.95547e+07	1.96855e+07	3.34226e+06	3.07563e+06	3.10628e+06	1.03619e+08	1.02539e+08	1.10791e+08	1.3651e+07	1.27341e+07	1.3062e+07	3.63414e+07	3.718e+07	3.90379e+07	-	-
Lmbn002648	UPLC-MS/MS	163.04	119.05	-	-	164.047	C9H8O3	[M-H]-	α-Hydroxycinnamic Acid*	Phenolic acids	Phenolic acids	5801-57-0	3	-	-	-	436899	477541	549016	598745	565507	565927	238724	246201	262974	2.15466e+06	2.33364e+06	2.30924e+06	545441	574325	597799	C02763	ko00360,ko01100
Hmln002996	UPLC-MS/MS	639.194	621.18	-	-	640.2	C29H36O16	[M-H]-	β-Hydroxyacteoside	Phenolic acids	Phenolic acids	95587-86-3	3	-	-	-	33942.2	32556.5	71929.1	54159.3	63350	53350	107374	127295	104085	31675	37197.5	70528.8	79153.7	68842.9	75528.2	C17528	-
Hmgn002038	UPLC-MS/MS	637.179	475.14	-	-	638.185	C29H34O16	[M-H]-	β-Oxoacteoside	Phenolic acids	Phenolic acids	-	3	-	-	-	46421.2	26070.8	28340	112747	152958	113371	130187	140881	121929	146813	95861.5	149409	72258.7	43222.7	106710	-	-
mws0663	UPLC-MS/MS	181.072	124.05	-	-	180.065	C7H8N4O2	[M+H]+	1,7-Dimethylxanthine	Nucleotides and derivatives	Nucleotides and derivatives	611-59-6	3	-	-	-	70422.4	56122.9	66811	44131.2	60813	57688.3	48177.9	45201.2	19276.8	92771	87795.1	76767.8	73809.7	67848.6	55382.3	C13747	ko00232,ko01100,ko01110
MWSmce295	UPLC-MS/MS	245.072	113.032	-	-	244.07	C9H12N2O6	[M+H]+	1-Arabinosyluracil	Nucleotides and derivatives	Nucleotides and derivatives	3083-77-0	3	-	-	-	1.20594e+06	1.29919e+06	1.21018e+06	655555	585696	575134	1.19685e+06	1.18741e+06	1.25302e+06	386110	339148	326836	831662	878454	893340	-	-
mws0847	UPLC-MS/MS	150.077	133.051	-	-	149.07	C6H7N5	[M+H]+	1-Methyladenine	Nucleotides and derivatives	Nucleotides and derivatives	5142-22-3	3	-	-	-	81966.2	44952.1	56608.3	117820	39635.1	98684.8	66444.1	75564.8	93042.1	218889	201195	215070	135616	128561	108243	C02216	-
pme3967	UPLC-MS/MS	312.13	180.09	-	-	311.123	C12H17N5O5	[M+H]+	2-(Dimethylamino)guanosine*	Nucleotides and derivatives	Nucleotides and derivatives	2140-67-2	2	-	-	-	611248	627180	611808	816205	870522	859650	506725	588481	536482	3.24439e+06	3.40976e+06	3.42101e+06	1.28912e+06	1.36436e+06	1.38213e+06	-	-
pmb0374	UPLC-MS/MS	136.06	119.04	-	-	135.054	C5H5N5	[M+H]+	2-Aminopurine	Nucleotides and derivatives	Nucleotides and derivatives	452-06-2	1	-	-	-	1.21078e+06	1.2139e+06	1.16314e+06	448138	715352	563357	752093	656403	990671	3.27228e+06	3.44544e+06	3.57479e+06	1.2901e+06	1.59471e+06	1.55532e+06	-	-
pme3961	UPLC-MS/MS	252.109	136.062	-	-	251.102	C10H13N5O3	[M+H]+	2'-Deoxyadenosine	Nucleotides and derivatives	Nucleotides and derivatives	958-09-8	3	-	-	-	205007	180383	174678	925441	908500	1.03639e+06	1.08291e+06	1.06282e+06	1.07766e+06	3.45389e+06	3.54419e+06	3.47261e+06	1.44012e+06	1.27653e+06	1.27726e+06	C00559	ko00230,ko01100,ko01232,ko02010
pme3184	UPLC-MS/MS	332.075	136.062	-	-	331.068	C10H14N5O6P	[M+H]+	2'-Deoxyadenosine-5'-monophosphate	Nucleotides and derivatives	Nucleotides and derivatives	653-63-4	3	-	-	-	63993.2	54495	58250.2	134618	134824	145588	456074	498547	519905	206288	160517	177844	218648	209019	214500	C00360	ko00230,ko01100,ko01232
pme1194	UPLC-MS/MS	228.1	112.05	-	-	227.091	C9H13N3O4	[M+H]+	2'-Deoxycytidine	Nucleotides and derivatives	Nucleotides and derivatives	951-77-9	3	-	-	-	167410	208864	204902	140796	158974	132820	137790	186418	113402	244614	184611	228092	254501	209002	195180	C00881	ko00240,ko01100,ko01232,ko02010
pme1184	UPLC-MS/MS	268.104	152.057	-	-	267.097	C10H13N5O4	[M+H]+	2'-Deoxyguanosine	Nucleotides and derivatives	Nucleotides and derivatives	961-07-9	3	-	-	-	232949	215908	132500	276246	393061	405232	343739	453368	485633	954635	749165	849475	618941	543718	619291	C00330	ko00230,ko01100,ko01232,ko02010
pmc0066	UPLC-MS/MS	333.06	137.05	-	-	332.052	C10H13N4O7P	[M+H]+	2'-Deoxyinosine-5'-monophosphate	Nucleotides and derivatives	Nucleotides and derivatives	3393-18-8	3	-	-	-	1465845	457630	465545	37663.2	29338.8	43754.1	35010	13971.1	10005	855433	751667	737922	53685.8	89716.4	95813.5	C06196	ko00230,ko01232
pmb2507	UPLC-MS/MS	213.017	96.9696	-	-	214.024	C5H11O7P	[M-H]-	2-Deoxyribose-1-phosphate	Nucleotides and derivatives	Nucleotides and derivatives	17210-42-3	3	-	-	-	157898	118374	135134	312698	335760	331810	83411.5	94062.2	78311.5	97274.3	98120.7	98537.5	236882	243305	266796	C00672	ko00030,ko00240,ko01100
Hmhp001812	UPLC-MS/MS	282.12	136.06	-	-	281.112	C11H15N5O4	[M+H]+	2'-O-Methyladenosine	Nucleotides and derivatives	Nucleotides and derivatives	2140-79-6	1	-	-	-	2.67745e+06	2.70638e+06	2682328	4.18079e+06	4.18126e+06	4.1854e+06	1.33543e+06	1.37182e+06	1.45139e+06	6.91775e+06	7.16884e+06	7.15787e+06	3.81627e+06	3.68141e+06	3.70271e+06	-	-
mws0874	UPLC-MS/MS	346.056	211.001	-	-	347.063	C10H14N5O7P	[M-H]-	3'-Adenylic Acid	Nucleotides and derivatives	Nucleotides and derivatives	84-21-9	3	-	-	-	19120.8	22562.6	20360.8	25461.8	18987.1	21675	11578.1	13760.2	8694.24	7315.99	12866.5	17435.6	15438.3	20287.8	23464.9	C01367	ko00230,ko01100
pme0152	UPLC-MS/MS	129.066	84.0444	-	-	128.059	C5H8N2O2	[M+H]+	5,6-Dihydro-5-methyluracil	Nucleotides and derivatives	Nucleotides and derivatives	696-04-8	3	-	-	-	1.55031e+06	1.58484e+06	1.71193e+06	620374	593142	717768	639394	725258	710840	885684	885178	850643	895281	919603	953609	C00906	-
Lmqp000329	UPLC-MS/MS	296.067	104.108	-	-	295.057	C8H14N3O7P	[M+H]+	5-Aminoimidazole ribonucleotide	Nucleotides and derivatives	Nucleotides and derivatives	25635-88-5	3	-	-	-	196810	225185	108548	179352	200333	167090	26688.5	20504.2	20094.8	529629	573488	615755	193977	188274	227976	-	-
pme1474	UPLC-MS/MS	298.1	136.06	-	-	297.09	C11H15N5O3S	[M+H]+	5'-Deoxy-5'-(methylthio)adenosine	Nucleotides and derivatives	Nucleotides and derivatives	2457-80-9	1	-	-	-	1.33901e+07	1.36206e+07	1.34976e+07	5.07774e+06	4.94024e+06	5.03492e+06	4.91547e+06	5.18295e+06	5.26635e+06	1.33618e+07	1.35079e+07	1.37158e+07	8.90775e+06	8.89417e+06	9.09352e+06	C00170	ko00270,ko00908,ko01100
MWSmce116	UPLC-MS/MS	252.104	136.061	-	-	251.102	C10H13N5O3	[M+H]+	5'-Deoxyadenosine	Nucleotides and derivatives	Nucleotides and derivatives	4754-39-6	3	-	-	-	135690	162666	160724	869430	844259	905610	902739	940729	997324	3.07928e+06	3.24402e+06	3.20134e+06	1.23389e+06	1.18776e+06	1.19009e+06	C05198	-
pme2879	UPLC-MS/MS	141.031	123.02	-	-	142.038	C5H6N2O3	[M-H]-	5-Hydroxymethyluracil	Nucleotides and derivatives	Nucleotides and derivatives	4433-40-3	3	-	-	-	28044	5586.79	10021	15005	8909.78	11778	27095.4	25931.8	21711.3	26675	49750.2	14162.9	9800.9	11909.8	15396.2	C03088	-
MWS2910	UPLC-MS/MS	242.11	126.07	-	-	241.106	C10H15N3O4	[M+H]+	5-Methyl-2'-Deoxycytidine	Nucleotides and derivatives	Nucleotides and derivatives	838-07-3	3	-	-	-	280708	248008	304282	918423	796773	868597	147962	141907	128807	349311	405565	453585	467363	436869	447219	C03592	-
mws0572	UPLC-MS/MS	126.066	109.04	-	-	125.059	C5H7N3O	[M+H]+	5-Methylcytosine	Nucleotides and derivatives	Nucleotides and derivatives	554-01-8	3	-	-	-	168304	158452	143579	365856	369031	282134	162923	168781	152498	418380	353712	430708	282462	311264	314603	C02376	ko00240,ko01100
Zmmp000969	UPLC-MS/MS	255.1	123.06	-	-	254.09	C11H14N2O5	[M+H]+	5-Ribofuranosylnicotinamide	Nucleotides and derivatives	Nucleotides and derivatives	107325-67-7	1	-	-	-	1.46595e+06	1.38481e+06	1.37463e+06	1.11058e+06	1.00396e+06	1.02502e+06	1.20789e+06	1.28336e+06	1.24194e+06	2.66599e+06	2.20939e+06	2.54545e+06	1.68813e+06	1.69213e+06	1.53858e+06	-	-
MWSslk102	UPLC-MS/MS	155.012	119.036	-	-	154.005	C5H3ClN4	[M+H]+	6-Chloropurine	Nucleotides and derivatives	Nucleotides and derivatives	87-42-3	3	-	-	-	2.23512e+06	1.9969e+06	2.07755e+06	1.67703e+06	1.63699e+06	1.64946e+06	1.74086e+06	1.85562e+06	1.86589e+06	2.23262e+06	2.23232e+06	2.27922e+06	1.84264e+06	1.94303e+06	1.91915e+06	-	-
MWS4525	UPLC-MS/MS	166.072	124.05	-	-	165.065	C6H7N5O	[M+H]+	6-O-methylguanine	Nucleotides and derivatives	Nucleotides and derivatives	20535-83-5	3	-	-	-	119160	142566	117998	158258	132561	163862	97993.1	120177	102066	373070	361756	401199	182287	180191	169556	-	-
pme3968	UPLC-MS/MS	166.072	149.046	-	-	165.065	C6H7N5O	[M+H]+	7-Methylguanine	Nucleotides and derivatives	Nucleotides and derivatives	578-76-7	3	-	-	-	89446.6	105848	77487.3	147311	97052.5	170604	20349.1	73542.4	38265.8	160809	276254	301681	146725	147163	158820	C02242	-
pme2801	UPLC-MS/MS	167.06	150.03	-	-	166.049	C6H6N4O2	[M+H]+	7-Methylxanthine	Nucleotides and derivatives	Nucleotides and derivatives	552-62-5	3	-	-	-	494223	314421	386325	645119	1.03658e+06	719179	385356	333483	826049	154427	268226	250145	300595	454988	277180	C16353	ko00232,ko01100,ko01110
MWS2984	UPLC-MS/MS	153.052	136.026	-	-	152.045	C4H4N6O	[M+H]+	8-Azaguanine	Nucleotides and derivatives	Nucleotides and derivatives	134-58-7	3	-	-	-	3.07864e+06	3.29249e+06	4.12906e+06	2.2306e+06	2.33021e+06	2.32168e+06	1.00057e+06	1.03889e+06	986486	2.34978e+06	2.52386e+06	2.41215e+06	2.43545e+06	2.24848e+06	2.28057e+06	-	-
mws1060	UPLC-MS/MS	267.074	135.031	-	-	268.081	C10H12N4O5	[M-H]-	9-(Arabinosyl)hypoxanthine	Nucleotides and derivatives	Nucleotides and derivatives	7013-16-3	1	-	-	-	1.22462e+06	1.23423e+06	1.33237e+06	1.0344e+06	1.12315e+06	1.09522e+06	377396	401967	388100	1.46274e+06	1.25828e+06	1.38523e+06	1.00736e+06	931546	1.0821e+06	-	-
MWSHC2054	UPLC-MS/MS	136.06	119.04	-	-	135.054	C5H5N5	[M+H]+	Adenine	Nucleotides and derivatives	Nucleotides and derivatives	73-24-5	1	-	-	-	385651	389302	405023	676592	666689	661793	307107	317059	343935	950881	898468	929546	679553	621697	604612	C00147	ko00230,ko00908,ko01100,ko01110,ko01232
pme0230	UPLC-MS/MS	268.104	136.062	-	-	267.097	C10H13N5O4	[M+H]+	Adenosine	Nucleotides and derivatives	Nucleotides and derivatives	58-61-7	1	-	-	-	3.13591e+07	3.22728e+07	2.9744e+07	9.40601e+06	1.03011e+07	9.94313e+06	2.13375e+07	2.36206e+07	2.11784e+07	9.16057e+07	9.40865e+07	9.01113e+07	3.58954e+07	3.48137e+07	3.66492e+07	C00212	ko00230,ko01100,ko01232,ko02010
Zmjn001030	UPLC-MS/MS	346.057	211.002	-	-	347.063	C10H14N5O7P	[M-H]-	Adenosine 2'-Phosphate	Nucleotides and derivatives	Nucleotides and derivatives	130-49-4	3	-	-	-	99293.1	107810	98133.1	199837	208755	220576	91746.4	87299.5	69404.5	477975	453233	439968	183214	200694	210813	C00946	-
pme2117	UPLC-MS/MS	426.022	158.925	-	-	427.029	C10H15N5O10P2	[M-H]-	Adenosine 5'-diphosphate	Nucleotides and derivatives	Nucleotides and derivatives	58-64-0	3	-	-	-	148617	129408	146279	79210	73142.6	66555.8	98697.4	85526.5	102351	43657.5	34497.5	34059.9	94801.9	84898.9	68988.4	C00008	ko00190,ko00195,ko00230,ko00908,ko01100,ko01110,ko01232,ko01240
pmb0981	UPLC-MS/MS	348.07	136.062	-	-	347.063	C10H14N5O7P	[M+H]+	Adenosine 5'-monophosphate	Nucleotides and derivatives	Nucleotides and derivatives	61-19-8	3	-	-	-	342466	340796	446186	293014	260959	294763	258807	322966	308056	246247	245213	232045	306199	312861	294450	C00020	ko00230,ko00908,ko01100,ko01110,ko01232,ko01240
pme1173	UPLC-MS/MS	137.046	110.035	-	-	136.038	C5H4N4O	[M+H]+	Allopurinol	Nucleotides and derivatives	Nucleotides and derivatives	315-30-0	3	-	-	-	305976	354723	309800	443139	455047	620542	318657	266453	259550	743675	767743	677605	620728	574472	584371	-	-
MWSmce613	UPLC-MS/MS	489.115	264.042	-	-	488.107	C14H26N4O11P2	[M+H]+	Citicoline	Nucleotides and derivatives	Nucleotides and derivatives	987-78-0	3	-	-	-	19039.5	35010	12299.5	23370.2	23340	9883.14	26088.3	16915.1	22559.3	17786.1	32675.7	18469.5	17057.4	27366.6	16305.2	C00307	ko00564,ko01100
Zmyp000878	UPLC-MS/MS	284.1	152.06	-	-	283.092	C10H13N5O5	[M+H]+	Crotonoside; 2-Hydroxyadenosine	Nucleotides and derivatives	Nucleotides and derivatives	1818-71-9	1	-	-	-	4.29602e+06	4.2722e+06	4.4833e+06	6.71028e+06	6.89781e+06	6.86986e+06	2.46635e+06	2.35031e+06	2.68017e+06	1.50356e+07	1.42026e+07	1.41497e+07	7.26256e+06	7.27059e+06	7.10528e+06	C08432	-
mws0884	UPLC-MS/MS	328.05	134.05	-	-	329.053	C10H12N5O6P	[M-H]-	Cyclic 3',5'-Adenylic acid	Nucleotides and derivatives	Nucleotides and derivatives	60-92-4	1	-	-	-	205654	176894	192480	2.35878e+06	2.30603e+06	2.50202e+06	68017	70185	62265.1	154515	154498	155909	671924	660326	663207	C00575	ko00230,ko01100
ML10180524	UPLC-MS/MS	244.09	112.05	-	-	243.085	C9H13N3O5	[M+H]+	Cytarabine	Nucleotides and derivatives	Nucleotides and derivatives	147-94-4	1	-	-	-	4.42653e+06	5.22263e+06	5.35332e+06	4.46225e+06	4.49849e+06	3.81022e+06	1.91969e+06	1.82301e+06	2.08586e+06	2.95042e+06	2.57195e+06	2.34471e+06	4.5218e+06	3.98485e+06	3.95682e+06	C02961	-
pme3732	UPLC-MS/MS	244.09	112.05	-	-	243.085	C9H13N3O5	[M+H]+	Cytidine	Nucleotides and derivatives	Nucleotides and derivatives	65-46-3	2	-	-	-	2.04773e+06	1.81602e+06	1.85042e+06	1.86346e+06	1.64456e+06	1.61866e+06	594643	588019	635534	2.70246e+06	1.72335e+06	2.25567e+06	1.63087e+06	1.84495e+06	1.46862e+06	C00475	ko00240,ko01100,ko01232,ko02010
MWSslk257	UPLC-MS/MS	324.06	112.052	-	-	323.052	C9H14N3O8P	[M+H]+	Cytidine 5'-monophosphate(Cytidylic acid)	Nucleotides and derivatives	Nucleotides and derivatives	63-37-6	3	-	-	-	20981.1	19409.8	19000.3	45131.1	25781	24229.9	14100.8	15604.1	20424.9	13682.7	29468.4	22861	19976.9	27058.9	37708.8	C00055	ko00240,ko01100,ko01232
mws0255	UPLC-MS/MS	112.05	95.0239	-	-	111.043	C4H5N3O	[M+H]+	Cytosine	Nucleotides and derivatives	Nucleotides and derivatives	71-30-7	3	-	-	-	2.00825e+06	1.89187e+06	1.88909e+06	1.92044e+06	1.83086e+06	1.78331e+06	891128	925128	844643	2.41103e+06	2.2161e+06	2.43548e+06	1.91231e+06	1.78129e+06	1694480	C00380	ko00240,ko01100,ko01232
MWS5083	UPLC-MS/MS	455.097	96.9685	-	-	456.105	C17H21N4O9P	[M-H]-	Flavin Single Nucleotide(FMN)	Nucleotides and derivatives	Nucleotides and derivatives	6184-17-4	3	-	-	-	106696	94560.4	112622	198883	206532	210706	78192.2	73698.5	88908.7	83147.1	117870	89688.4	111541	96310.4	103217	C00061	ko00190,ko00740,ko01100,ko01110,ko01240
pme1109	UPLC-MS/MS	152.06	135.03	-	-	151.049	C5H5N5O	[M+H]+	Guanine	Nucleotides and derivatives	Nucleotides and derivatives	73-40-5	1	-	-	-	3.33455e+06	3.25063e+06	2.97043e+06	2.87331e+06	2.73302e+06	2.85062e+06	1.26659e+06	1.24892e+06	1.26451e+06	2.98286e+06	3.38333e+06	3.13056e+06	2.56944e+06	2.59507e+06	2.65184e+06	C00242	ko00230,ko01100,ko01232
pme1178	UPLC-MS/MS	284.1	152.06	-	-	283.092	C10H13N5O5	[M+H]+	Guanosine	Nucleotides and derivatives	Nucleotides and derivatives	118-00-3	1	-	-	-	3.15001e+06	3.4075e+06	3.18738e+06	5.17654e+06	5.4799e+06	5.01297e+06	1.96092e+06	1.77934e+06	1.9554e+06	1.14962e+07	1.12729e+07	1.0176e+07	5.56016e+06	5.22633e+06	5.25363e+06	C00387	ko00230,ko01100,ko01232,ko02010
mws0609	UPLC-MS/MS	344.04	150.043	-	-	345.047	C10H12N5O7P	[M-H]-	Guanosine 3',5'-cyclic monophosphate	Nucleotides and derivatives	Nucleotides and derivatives	7665-99-8	1	-	-	-	182099	150818	163490	2.45996e+06	2.61136e+06	2.44872e+06	66593.7	87321	70226.6	221838	210351	234408	754715	692179	848933	C00942	ko00230,ko01100
pme0033	UPLC-MS/MS	137.046	119.035	-	-	136.038	C5H4N4O	[M+H]+	Hypoxanthine	Nucleotides and derivatives	Nucleotides and derivatives	68-94-0	3	-	-	-	342409	362891	453306	598796	572400	578032	339125	357930	303270	909128	869898	875629	576605	598728	594442	C00262	ko00230,ko01100,ko01232
pme1119	UPLC-MS/MS	269.088	137.046	-	-	268.081	C10H12N4O5	[M+H]+	Inosine	Nucleotides and derivatives	Nucleotides and derivatives	58-63-9	3	-	-	-	56150.6	62386.6	64876.4	73690.8	50536.7	22768.2	29953.3	48352.6	37449.4	14871.4	22263.9	18925.7	52432.5	64866.6	58477.6	C00294	ko00230,ko01100,ko01232,ko02010
MWS5173	UPLC-MS/MS	112.05	70.0284	-	-	111.043	C4H5N3O	[M+H]+	Isocytosine	Nucleotides and derivatives	Nucleotides and derivatives	108-53-2	3	-	-	-	910208	800229	743831	763663	763189	750428	203045	166889	168832	1.32896e+06	1.35753e+06	1.30721e+06	1.20346e+06	1.0407e+06	1.04284e+06	-	-
pme0183	UPLC-MS/MS	152.057	135.03	-	-	151.049	C5H5N5O	[M+H]+	Isoguanine	Nucleotides and derivatives	Nucleotides and derivatives	3373-53-3	3	-	-	-	1.71852e+06	1.62789e+06	1.70808e+06	1.61443e+06	1.61049e+06	1.51595e+06	684666	615739	637556	1.71239e+06	1.87177e+06	1.97118e+06	1.41591e+06	1.40683e+06	1.49416e+06	-	-
mws0981	UPLC-MS/MS	178.037	136.015	-	-	179.044	C6H5N5O2	[M-H]-	Isoxanthopterin	Nucleotides and derivatives	Nucleotides and derivatives	529-69-1	3	-	-	-	43913	31230.6	44387.2	40896	43267.2	41099.6	63170.5	58224	72771.6	64812.9	66298.8	69808.1	41492	38349.9	42010.8	C03975	-
mws0984	UPLC-MS/MS	236.079	164.058	-	-	237.086	C9H11N5O3	[M-H]-	L-Sepiapterin	Nucleotides and derivatives	Nucleotides and derivatives	17094-01-8	3	-	-	-	42898.9	55124.8	57537.5	19934.1	23144.6	17382	200682	240907	237077	88570.1	80207.8	80850.2	64379.3	72960.4	53260.4	C00835	ko00790,ko01100
Wayp001104	UPLC-MS/MS	344.13	182.08	-	-	343.126	C15H21NO8	[M+H]+	N-(1-Deoxy-1-fructosyl)Tyrosine	Nucleotides and derivatives	Nucleotides and derivatives	-	3	-	-	-	152824	193492	202430	33052.3	32755.6	62964.5	178822	174837	143188	318358	258634	107287	156718	178954	200977	-	-
Lmcp002302	UPLC-MS/MS	312.13	180.09	-	-	311.123	C12H17N5O5	[M+H]+	N6-(2-Hydroxyethyl)adenosine*	Nucleotides and derivatives	Nucleotides and derivatives	4338-48-1	2	-	-	-	611248	627180	611808	816205	870522	859650	506725	588481	536482	3.24439e+06	3.40976e+06	3.42101e+06	1.28912e+06	1.36436e+06	1.38213e+06	-	-
pme2060	UPLC-MS/MS	204.124	136.061	-	-	203.117	C10H13N5	[M+H]+	N6-Isopentenyladenine	Nucleotides and derivatives	Nucleotides and derivatives	2365-40-4	3	-	-	-	21777	16192.4	25548	36084.6	28026.2	17423.8	28015.1	28628.3	63919.2	3730.95	6908.77	10005	65808.7	48451	77797.2	C04083	ko00908,ko01110,ko04075
pmb0197	UPLC-MS/MS	298.115	166.072	-	-	297.107	C11H15N5O5	[M+H]+	N7-Methylguanosine	Nucleotides and derivatives	Nucleotides and derivatives	20244-86-4	3	-	-	-	177019	191743	186390	414156	362181	379379	132733	137678	128352	173728	166061	200029	262629	211066	238003	C20674	-
pme2651	UPLC-MS/MS	742.068	620.02	-	-	743.076	C21H28N7O17P3	[M-H]-	NADP (Nicotinamide adenine dinucleotide phosphate)	Nucleotides and derivatives	Nucleotides and derivatives	53-59-8	3	-	-	-	11136.7	9282.28	9463.63	5557.22	13938.9	6180.43	3996.63	6834.45	6670	10019.2	19742.2	10158.3	7262.5	7568.99	7039.3	C00006	ko00195,ko00480,ko00760,ko01100,ko01240
pmb0530	UPLC-MS/MS	664.116	136.062	-	-	663.109	C21H27N7O14P2	[M+H]+	Nicotinic acid adenine dinucleotide	Nucleotides and derivatives	Nucleotides and derivatives	53-84-9	3	-	-	-	615206	689686	756045	732541	824566	760875	497810	558589	646478	630630	559650	520876	645007	573364	550230	C00003	ko00190,ko00730,ko00760,ko01100,ko01240
pmf0289	UPLC-MS/MS	336.167	148.061	-	-	335.159	C15H21N5O4	[M+H]+	Riboprine	Nucleotides and derivatives	Nucleotides and derivatives	7724-76-7	3	-	-	-	57091.1	51330.6	45643.1	69788	70855.4	81776	1670	30815.4	29899.5	44662.9	40877.2	33333.2	46555.6	40927.7	70247.6	C16427	ko00908,ko01110
pmc0281	UPLC-MS/MS	400.146	136.062	-	-	399.139	C15H21N5O8	[M+H]+	Ribosyladenosine	Nucleotides and derivatives	Nucleotides and derivatives	-	3	-	-	-	1.49371e+06	1.62592e+06	1.61421e+06	1.99377e+06	1.81715e+06	1.93034e+06	1.32671e+06	1.22288e+06	1.39465e+06	1.82297e+06	1.80485e+06	1.90314e+06	1.71022e+06	1.58725e+06	1.6279e+06	-	-
pme3337	UPLC-MS/MS	384.12	252.07	-	-	383.108	C14H17N5O8	[M+H]+	Succinyladenosine	Nucleotides and derivatives	Nucleotides and derivatives	4542-23-8	1	-	-	-	1.14731e+07	1.18697e+07	1.14396e+07	7.25037e+06	7.44274e+06	7.85599e+06	1.09725e+07	1.11401e+07	1.10372e+07	1.39666e+07	1.38632e+07	1.35215e+07	1.08067e+07	1.05856e+07	1.05877e+07	-	-
pme0264	UPLC-MS/MS	243.1	127.05	-	-	242.09	C10H14N2O5	[M+H]+	Thymidine	Nucleotides and derivatives	Nucleotides and derivatives	50-89-5	2	-	-	-	17924.5	16449.8	8398.38	134779	160337	135818	57829.3	57269.5	61595.3	45893.4	42614.2	20407.7	75649.8	68852.7	69969.8	C00214	ko00240,ko01100,ko01232
pme0257	UPLC-MS/MS	111.02	67.0302	-	-	112.027	C4H4N2O2	[M-H]-	Uracil	Nucleotides and derivatives	Nucleotides and derivatives	66-22-8	1	-	-	-	1.86822e+06	2.15804e+06	2.05967e+06	2.25813e+06	2.58074e+06	2.64734e+06	746109	721295	668431	1.18156e+06	1.14725e+06	1.09287e+06	1.65526e+06	1.73908e+06	1.64543e+06	C00106	ko00240,ko00410,ko00770,ko01100,ko01232
mws0248	UPLC-MS/MS	243.06	110.02	-	-	244.07	C9H12N2O6	[M-H]-	Uridine	Nucleotides and derivatives	Nucleotides and derivatives	58-96-8	1	-	-	-	487775	491236	537209	705785	823969	704618	320013	365265	373956	841429	794341	909601	687128	649608	685886	C00299	ko00240,ko01100,ko01232,ko02010
pme3007	UPLC-MS/MS	402.995	158.925	-	-	404.002	C9H14N2O12P2	[M-H]-	Uridine 5'-diphosphate	Nucleotides and derivatives	Nucleotides and derivatives	27821-45-0	3	-	-	-	167526	189161	181504	155533	147941	151299	203512	196452	187826	84860.2	88673.9	85943.4	154530	152012	152444	C00015	ko00240,ko00908,ko01100,ko01232,ko01240
pmb2922	UPLC-MS/MS	565.05	323.03	-	-	566.055	C15H24N2O17P2	[M-H]-	Uridine 5'-diphospho-D-glucose	Nucleotides and derivatives	Nucleotides and derivatives	133-89-1	1	-	-	-	1.37801e+06	1.1916e+06	1.42109e+06	1.5315e+06	1.67412e+06	1.53704e+06	565733	514150	553589	1.78057e+06	1.83417e+06	1.99582e+06	1.12348e+06	1.14349e+06	1.20233e+06	C00029	ko00040,ko00052,ko00053,ko00500,ko00520,ko00524,ko00561,ko00908,ko01100,ko01110,ko01240,ko01250
Lmqn000780	UPLC-MS/MS	606.076	384.985	-	-	607.082	C17H27N3O17P2	[M-H]-	Uridine 5'-diphospho-N-acetylglucosamine	Nucleotides and derivatives	Nucleotides and derivatives	528-04-1	3	-	-	-	10150.9	3830.88	10762.5	18888.1	17844.4	14475.7	10835.7	6510.31	7381.46	53060.4	67994.6	73658.5	11017.5	15015.3	18450	C00043	ko00520,ko00524,ko01100,ko01250
pme3188	UPLC-MS/MS	323.029	211.001	-	-	324.036	C9H13N2O9P	[M-H]-	Uridine 5'-monophosphate	Nucleotides and derivatives	Nucleotides and derivatives	58-97-9	3	-	-	-	30294.6	14389.4	36502.8	186164	214696	230713	6669.16	16047.6	13490.4	29537.4	55120.7	54897.8	84127.3	67043.3	78035.1	C00105	ko00240,ko01100,ko01232,ko01240
Zmfn000481	UPLC-MS/MS	535.037	323.026	-	-	536.044	C14H22N2O16P2	[M-H]-	Uridine-5'-Diphosphate-D-Xylose	Nucleotides and derivatives	Nucleotides and derivatives	3616-06-6	3	-	-	-	192096	148580	140093	204617	196951	219898	88702.8	65341.9	78542.9	218604	236101	252278	138670	152117	159668	C00190	ko00520,ko00908,ko01100,ko01250
mws1409	UPLC-MS/MS	579.027	402.995	-	-	580.034	C15H22N2O18P2	[M-H]-	Uridine-5'-diphosphoglucuronic acid	Nucleotides and derivatives	Nucleotides and derivatives	-	3	-	-	-	83799.2	76479.6	59364.1	93345	95024.9	82394.3	46369.4	38974.9	74099.8	96246.1	77226.5	88467.7	97540.2	82544	57497.3	-	-
Zmjp000966	UPLC-MS/MS	268.11	136.06	-	-	267.097	C10H13N5O4	[M+H]+	Vidarabine	Nucleotides and derivatives	Nucleotides and derivatives	5536-17-4	1	-	-	-	2.84812e+07	2.85145e+07	2.82323e+07	9.11607e+06	9.0049e+06	9.13083e+06	1.97223e+07	2.08704e+07	1.98512e+07	8.20401e+07	8.31444e+07	8.44287e+07	3.44538e+07	3.36418e+07	3.32796e+07	-	-
pme0256	UPLC-MS/MS	151.026	108.02	-	-	152.033	C5H4N4O2	[M-H]-	Xanthine	Nucleotides and derivatives	Nucleotides and derivatives	69-89-6	1	-	-	-	822351	670242	884674	229477	291413	239902	265900	235858	222253	446955	416556	535326	498765	417326	495387	C00385	ko00230,ko00232,ko01100,ko01110,ko01232
mws0668	UPLC-MS/MS	283.07	151.03	-	-	284.076	C10H12N4O6	[M-H]-	Xanthosine	Nucleotides and derivatives	Nucleotides and derivatives	146-80-5	1	-	-	-	3.88017e+06	3.96884e+06	4.09757e+06	4.85912e+06	4.89699e+06	4.8867e+06	1.44894e+06	1.44373e+06	1.411e+06	4.29395e+06	4.15427e+06	4.23593e+06	3.66357e+06	3.66807e+06	3.62715e+06	C01762	ko00230,ko00232,ko01100,ko01110,ko01232,ko02010
mws0675	UPLC-MS/MS	335.064	123.055	-	-	334.057	C11H15N2O8P	[M+H]+	β-Nicotinamide mononucleotide	Nucleotides and derivatives	Nucleotides and derivatives	1094-61-7	3	-	-	-	243960	231521	241466	103908	113155	59602.2	144744	188231	116567	315658	350365	389267	172849	163709	182197	C00455	ko00760,ko01100
Zblp003803	UPLC-MS/MS	275.09	123.04	-	-	274.084	C15H14O5	[M+H]+	2,4,2',5'-Tetrahydroxydihydrochalcone	Flavonoids	Chalcones	-	3	-	-	-	37591.1	39566.9	55372.1	18469.7	41518.4	16675	399490	447505	410779	55663.7	62756.1	39068.6	187080	171585	154230	-	-
Lmmp007480	UPLC-MS/MS	257.08	137.02	-	-	256.074	C15H12O4	[M+H]+	2,4,4'-trihydroxychalcone*	Flavonoids	Chalcones	-	1	-	-	-	6.61483e+06	6.07191e+06	5.58458e+06	1.88217e+07	1.70984e+07	1.89282e+07	2.21262e+07	2.08857e+07	2.41372e+07	6.74817e+07	6.98814e+07	7.07926e+07	2.83966e+07	2.50284e+07	2.61216e+07	-	-
Lamp007647	UPLC-MS/MS	257.08	137.023	-	-	256.073	C15H12O4	[M+H]+	2',4,4'-Trihydroxychalcone*	Flavonoids	Chalcones	-	1	-	-	-	4.90145e+06	4.54499e+06	4.50766e+06	1.48571e+07	1.42623e+07	1.45933e+07	1.67272e+07	1.67738e+07	1.79704e+07	6.02334e+07	6.50817e+07	6.53048e+07	2.32835e+07	2.09649e+07	2.01812e+07	-	-
Hmln005624	UPLC-MS/MS	257.082	121.03	-	-	258.089	C15H14O4	[M-H]-	2,4,4'-trihydroxydihydrochalcone	Flavonoids	Chalcones	15097-74-2	3	-	-	-	33751.1	42030.4	34042.7	56445.5	50143.6	67383	106286	97827.3	103784	17599.9	28252.8	15588.2	79650.5	74371	75309.5	-	-
Zblp004976	UPLC-MS/MS	303.12	165.06	-	-	302.115	C17H18O5	[M+H]+	2,4'-Dihydroxy-4,6-dimethoxydihydrochalcone	Flavonoids	Chalcones	151752-07-7	3	-	-	-	110702	46035.4	26953	563748	446665	546393	60801.2	114102	67810.4	396683	437464	437229	268959	293172	313056	-	-
Hmlp006326	UPLC-MS/MS	273.112	137.06	-	-	272.105	C16H16O4	[M+H]+	2',4'-dihydroxy-4-methoxydihydrochalcone	Flavonoids	Chalcones	-	3	-	-	-	514807	415642	388242	3.67198e+06	3.57175e+06	3.57858e+06	8.09723e+06	8.22222e+06	8.20283e+06	5.85732e+07	5.95894e+07	5.52222e+07	2.31932e+07	2.03321e+07	1.91018e+07	-	-
Zmpn002440	UPLC-MS/MS	287.06	135.05	-	-	288.063	C15H12O6	[M-H]-	3,4,2',4',6'-Pentahydroxychalcone	Flavonoids	Chalcones	73692-51-0	1	-	-	-	139632	148565	139218	3.1772e+07	2.96246e+07	3.27588e+07	1.17282e+07	1.20874e+07	1.18147e+07	4.77017e+07	4.89403e+07	5.07803e+07	1.93289e+07	1.94075e+07	1.91937e+07	C15525	ko00941,ko01100,ko01110
Lmsn003297	UPLC-MS/MS	449.11	287.06	-	-	450.116	C21H22O11	[M-H]-	3,4,2',4',6'-Pentahydroxychalcone-4'-O-glucoside	Flavonoids	Chalcones	-	2	-	-	-	141416	105684	72742.1	463472	459747	460477	1.41842e+06	1.3877e+06	1.32185e+06	432980	267063	309661	1.01435e+06	1.04271e+06	1.05276e+06	C16408	ko00941,ko01110
pmp000360	UPLC-MS/MS	355.15	299.09	-	-	354.147	C21H22O5	[M+H]+	3-Hydroxylicochalcone A	Flavonoids	Chalcones	-	3	-	-	-	60249.6	235085	55438.7	2.29302e+07	2.2899e+07	2.3023e+07	6.2771e+06	6.07807e+06	6.23003e+06	2.39875e+06	2.30311e+06	1.15321e+06	9.28056e+06	9.13124e+06	9.43314e+06	-	-
pmp000359	UPLC-MS/MS	355.15	313.14	-	-	354.147	C21H22O5	[M+H]+	3-Hydroxylicochalcone E	Flavonoids	Chalcones	-	1	-	-	-	2.28358e+07	2.12419e+07	1.96376e+07	2.74636e+06	4.20436e+06	2.92387e+06	1.55062e+06	1.6332e+06	1.51795e+06	592464	611334	635114	6.6124e+06	6.03833e+06	5.98931e+06	-	-
Lmsp004851	UPLC-MS/MS	291.086	123.044	-	-	290.079	C15H14O6	[M+H]+	3-Hydroxyphloretin	Flavonoids	Chalcones	57765-66-9	3	-	-	-	204417	121648	134817	30010	13184.6	54567	19882.4	31709.9	33258.4	738040	700084	679575	175892	185351	154967	-	-
Lalp008933	UPLC-MS/MS	303.12	137.06	-	-	302.115	C17H18O5	[M+H]+	4,4'-dihydroxy-2,6-dimethoxydihydrochalcone	Flavonoids	Chalcones	151752-08-8	3	-	-	-	3.5481e+06	2.67935e+06	3.62168e+06	590209	523869	436384	979055	1.11655e+06	1.21039e+06	5.80446e+06	5.42945e+06	4.99461e+06	2.77582e+06	2.40851e+06	2.29527e+06	-	-
MWSHY0129	UPLC-MS/MS	271.1	177.05	-	-	270.089	C16H14O4	[M+H]+	4,4'-Dihydroxy-2-methoxychalcone; Echinatin	Flavonoids	Chalcones	34221-41-5	1	-	-	-	2.25194e+07	2.0541e+07	2.06355e+07	4.84373e+06	5.79466e+06	6.17786e+06	8.35871e+06	9.33136e+06	1.01698e+07	2.98365e+07	2.95559e+07	2.86258e+07	1.73277e+07	1.56254e+07	1.41941e+07	-	-
Zblp004882	UPLC-MS/MS	287.14	121.03	-	-	286.12	C17H18O4	[M+H]+	4'-Hydroxy-3,5-dimethoxydihydrochalcone	Flavonoids	Chalcones	-	3	-	-	-	1.2257e+06	1.11859e+06	1.15404e+06	664748	614767	637996	961495	1.06313e+06	1.27901e+06	1.28055e+06	1.35032e+06	1.32448e+06	1.10666e+06	1.08756e+06	1.08902e+06	-	-
MWSmce108	UPLC-MS/MS	273.07	137.02	-	-	272.068	C15H12O5	[M+H]+	Butein	Flavonoids	Chalcones	487-52-5	1	-	-	-	302040	226654	253932	2.82163e+06	2.78555e+06	2.77251e+06	6.59248e+06	6.75921e+06	6.64473e+06	4.84442e+07	4.96056e+07	4.67539e+07	1.97515e+07	1.69513e+07	1.59707e+07	C08578	ko00941
pmn001716	UPLC-MS/MS	447.09	285.04	-	-	448.101	C21H20O11	[M-H]-	Carthamone*	Flavonoids	Chalcones	86579-00-2	3	-	-	-	1.27218e+06	1.33554e+06	1.417e+06	1351385	1454055	1669735	908067	1720335	2012460	692642	671412	578480	1595560	1676480	1526475	C08598	-
Zapp009110	UPLC-MS/MS	341.14	285.08	-	-	340.131	C20H20O5	[M+H]+	dementhyxanthohumol	Flavonoids	Chalcones	-	1	-	-	-	78093.4	70908.6	43637.6	126948	63387.2	65964.8	488600	408984	338011	2.03642e+06	2.23527e+06	828421	1.35024e+06	609732	1.44126e+06	-	-
HJN055	UPLC-MS/MS	435.13	273.077	-	-	436.137	C21H24O10	[M-H]-	Dihydrocharcone-4'-O-glucoside	Flavonoids	Chalcones	-	3	-	-	-	324100	291508	307154	205607	248192	193638	404388	554132	541109	194552	175484	158960	282227	336581	319520	-	-
Labn004865	UPLC-MS/MS	433.11	271.06	-	-	434.121	C21H22O10	[M-H]-	Hydroxy isoliquiritigenin glucoside*	Flavonoids	Chalcones	-	1	-	-	-	173277	173285	181952	256673	289600	271977	1.45182e+06	1.54056e+06	1.37712e+06	4967.53	1374.08	2509.01	558527	548636	541001	-	-
MWSHY0037	UPLC-MS/MS	257.08	137.02	-	-	256.074	C15H12O4	[M+H]+	Isoliquiritigenin*	Flavonoids	Chalcones	961-29-5	1	-	-	-	6.07667e+06	5.98417e+06	5.60328e+06	1.92486e+07	1.74843e+07	1.91663e+07	2.24126e+07	2.26116e+07	2.40786e+07	6.71799e+07	6.87719e+07	7.04899e+07	2.80685e+07	2.50101e+07	2.55857e+07	C08650	ko00941,ko01100,ko01110
MWSslk181	UPLC-MS/MS	419.13	257.09	-	-	418.126	C21H22O9	[M+H]+	Isoliquiritin	Flavonoids	Chalcones	5041-81-6	1	-	-	-	2.30471e+06	2.28722e+06	1.99045e+06	8.03538e+06	7.98649e+06	7.70814e+06	1.13377e+07	7.84219e+06	1.04924e+07	12531	51680	31675	5.93442e+06	5.80411e+06	6.65629e+06	C16978	-
pmp000393	UPLC-MS/MS	551.18	419.13	-	-	550.169	C26H30O13	[M+H]+	Isoliquiritin apioside*	Flavonoids	Chalcones	120926-46-7	1	-	-	-	1.68432e+06	1.39915e+06	1.03263e+06	520650	592182	517825	2.25812e+06	1.70174e+06	3.34056e+06	45010	38895.6	30691.3	1.4599e+06	807023	824667	-	-
Lmlp006175	UPLC-MS/MS	435.129	273.089	-	-	434.121	C21H22O10	[M+H]+	Isosalipurposide (Phlorizin Chalcone)*	Flavonoids	Chalcones	4547-85-7	1	-	-	-	1.46483e+06	1.17231e+06	1.6455e+06	1.10945e+07	1.2634e+07	1.42469e+07	2.33076e+06	1.59051e+06	1.68011e+06	146595	179746	194582	2.7436e+06	2.44101e+06	2.67096e+06	C16406	ko00941
mws4100	UPLC-MS/MS	353.14	151.04	-	-	354.147	C21H22O5	[M-H]-	Licoagrochalcone C	Flavonoids	Chalcones	325144-68-1	2	-	-	-	1.08913e+06	950833	923476	222260	212614	214582	148200	137689	138621	185067	179019	145705	373830	434125	396515	-	-
pmp000358	UPLC-MS/MS	355.15	299.06	-	-	354.147	C21H22O5	[M+H]+	Licoagrochalcone D	Flavonoids	Chalcones	325144-69-2	2	-	-	-	42748.6	61330.4	36027.9	2.36473e+07	2.26731e+07	2.3404e+07	7.35919e+06	8.03235e+06	8.49334e+06	3.68542e+06	2.98984e+06	3.59608e+06	5.45119e+06	5.59341e+06	3.89422e+06	-	-
mws4061	UPLC-MS/MS	339.16	121.03	-	-	338.152	C21H22O4	[M+H]+	Licochalcone A	Flavonoids	Chalcones	58749-22-7	1	-	-	-	20524.7	21529.2	17352.7	16612.6	6577.48	20971	31917.7	32889.7	34268.9	14295.6	7877.68	22321.9	26888.7	24938	32179.7	-	-
MWSmce588	UPLC-MS/MS	287.09	121.03	-	-	286.084	C16H14O5	[M+H]+	Licochalcone B	Flavonoids	Chalcones	58749-23-8	1	-	-	-	908144	876834	815290	403730	432686	386020	600651	669917	701270	836907	803897	831628	808760	703107	726809	-	-
MWSHY0087	UPLC-MS/MS	339.159	253.089	-	-	338.152	C21H22O4	[M+H]+	Licochalcone C	Flavonoids	Chalcones	144506-14-9	3	-	-	-	1.22157e+08	123368463	1.16403e+08	3.81955e+06	4.15166e+06	4.12697e+06	395830	447624	401252	1.6717e+06	1.45991e+06	1.54792e+06	1.3131e+07	12314426	1.20727e+07	-	-
MWSHY0108	UPLC-MS/MS	355.15	193.05	-	-	354.147	C21H22O5	[M+H]+	Licochalcone D	Flavonoids	Chalcones	144506-15-0	1	-	-	-	3.8755e+07	3.38432e+07	3.35269e+07	4.26005e+06	4.14904e+06	4.40083e+06	2.12899e+06	2.22344e+06	2.38128e+06	422414	416594	534772	9.64542e+06	8.99647e+06	9.02068e+06	-	-
pme2960	UPLC-MS/MS	273.08	153.02	-	-	272.068	C15H12O5	[M+H]+	Naringenin chalcone; 2',4,4',6'-Tetrahydroxychalcone*	Flavonoids	Chalcones	73692-50-9	2	-	-	-	1.01492e+06	1.26386e+06	1.24845e+06	4.65543e+07	4.42442e+07	4.51357e+07	3.1777e+07	3.19539e+07	3.14538e+07	2.27986e+07	2.51361e+07	2.45201e+07	3.2426e+07	2.91865e+07	2.71557e+07	C06561	ko00941,ko01100,ko01110
zjgp122004	UPLC-MS/MS	451.12	289.07	-	-	450.116	C21H22O11	[M+H]+	Okanin-3'-O-β-D-glucoside*	Flavonoids	Chalcones	-	3	-	-	-	1.22826e+06	1.29611e+06	1.28634e+06	1.06409e+06	999518	1.06532e+06	1.1916e+06	1.13381e+06	1.19903e+06	988094	861225	801284	1.14386e+06	1.04619e+06	995356	-	-
Cmxp003975	UPLC-MS/MS	451.12	289.07	-	-	450.116	C21H22O11	[M+H]+	Okanin-4'-O-glucoside(Marein)*	Flavonoids	Chalcones	535-96-6	3	-	-	-	1.31862e+06	1.25294e+06	1.26728e+06	992205	1.06347e+06	949705	1.26271e+06	1.16956e+06	1.18089e+06	876877	909062	899137	1.12947e+06	1.07323e+06	1.0555e+06	-	-
pme1201	UPLC-MS/MS	273.077	167.032	-	-	274.084	C15H14O5	[M-H]-	Phloretin	Flavonoids	Chalcones	60-82-2	1	-	-	-	1897.5	5495	2937.63	77131.4	67748.1	63973.7	13123.3	20106.7	18235.1	116875	144626	126801	42760.5	46720.5	36316.8	C00774	ko00941,ko01100,ko01110
Zbpn005001	UPLC-MS/MS	567.17	273.08	-	-	568.179	C26H32O14	[M-H]-	Phloretin-2'-O-(6''-O-xylosyl)glucoside	Flavonoids	Chalcones	-	3	-	-	-	295175	309488	274926	364572	349255	382979	263773	249611	305195	85030	106865	120870	241245	250243	243236	-	-
mws2118	UPLC-MS/MS	435.13	167.035	-	-	436.137	C21H24O10	[M-H]-	Phloretin-2'-O-glucoside (Phlorizin)	Flavonoids	Chalcones	60-81-1	1	-	-	-	61649.9	58365.2	61682.9	66953.9	119358	79631.8	236870	273600	160491	129380	127255	98183	140075	148415	90831.7	C01604	ko00941,ko01110
Hmpn005101	UPLC-MS/MS	451.123	289.07	-	-	452.132	C21H24O11	[M-H]-	Sieboldin	Flavonoids	Chalcones	18777-73-6	3	-	-	-	335622	358050	397037	317830	322946	316119	418908	462705	424304	131758	126655	117333	274209	286272	338861	-	-
MWSHY0112	UPLC-MS/MS	355.15	179.04	-	-	354.147	C21H22O5	[M+H]+	Xanthohumol	Flavonoids	Chalcones	6754-58-1	3	-	-	-	27072.8	7730.12	18455.4	351922	368733	360000	748507	687530	750918	26825.9	30005.1	33941.2	275173	227783	243119	C16417	ko00941
zjgp122014	UPLC-MS/MS	449.11	287.06	-	-	448.101	C21H20O11	[M+H]+	(Z)-6-O-β-D-glucopranosyl-6,7,3',4'-tetrahydroxyaurone*	Flavonoids	Aurones	-	3	-	-	-	364721	514194	470665	1.43134e+06	1.91071e+06	1.47236e+06	2.26589e+06	1.86582e+06	2.04151e+06	315467	410314	276465	455382	1.24521e+06	806371	-	-
Zmbp007582	UPLC-MS/MS	355.12	299.06	-	-	354.11	C20H18O6	[M+H]+	5-isopentene-Aureusidin*	Flavonoids	Aurones	-	1	-	-	-	1.22597e+06	1.12846e+06	1.2265e+06	1.29765e+06	1.25465e+06	1.73756e+06	9.36211e+06	8.82509e+06	8.65461e+06	320912	332079	390962	4.31188e+06	3.68328e+06	3.95851e+06	-	-
Lmsp004915	UPLC-MS/MS	449.11	287.06	-	-	448.101	C21H20O11	[M+H]+	Aureusidin-4-O-glucoside*	Flavonoids	Aurones	-	3	-	-	-	4.79197e+06	4.51492e+06	4.88676e+06	2.74564e+06	2.62916e+06	3.61577e+06	7.10933e+06	6.09845e+06	5.88737e+06	2.42282e+06	2.29391e+06	1.93649e+06	4.38367e+06	3.60822e+06	3.76456e+06	-	-
zjgp122007	UPLC-MS/MS	287.05	153.02	-	-	286.048	C15H10O6	[M+H]+	Maritimetin*	Flavonoids	Aurones	576-02-3	3	-	-	-	207698	193483	159487	7.82842e+06	7.71146e+06	8.0031e+06	1.22597e+06	1.34164e+06	1.31283e+06	4.13361e+06	4.3486e+06	4.29602e+06	3.67997e+06	3.34622e+06	3.25131e+06	C08720	-
Zbrp003982	UPLC-MS/MS	433.11	271.06	-	-	432.106	C21H20O10	[M+H]+	Sulfurein; Sulfuretin-6-O-glucoside	Flavonoids	Aurones	531-63-5	2	-	-	-	1.49314e+06	1.37163e+06	1.70857e+06	3.49839e+06	3.68121e+06	3.90228e+06	1.09121e+06	1.16149e+06	1.0256e+06	3.588e+06	3.52459e+06	3.4455e+06	2.43753e+06	2.31303e+06	2.28241e+06	-	-
Smrp002240	UPLC-MS/MS	271.06	161.02	-	-	270.053	C15H10O5	[M+H]+	Sulphuretin	Flavonoids	Aurones	120-05-8	2	-	-	-	859088	769602	663352	396242	183074	143574	1.09676e+06	1.11957e+06	1.2394e+06	3.94203e+06	6.88214e+06	3.80837e+06	2.67183e+06	2.38467e+06	2.36538e+06	C08730	-
Wmkn003942	UPLC-MS/MS	369.134	207.103	-	-	370.142	C21H22O6	[M-H]-	2'-HydroxyIsoxanthohumol	Flavonoids	Flavanones	-	3	-	-	-	15643.6	19843.4	20933.7	113251	109362	160710	529834	519973	176532	878419	974018	1.07593e+06	225461	181981	246927	-	-
Jmgn005927	UPLC-MS/MS	287.055	125.03	-	-	288.063	C15H12O6	[M-H]-	2-hydroxynaringenin*	Flavonoids	Flavanones	-	3	-	-	-	34245.6	34925.6	19054	5.13918e+06	4.80215e+06	5.3048e+06	313663	324543	313904	3.57258e+06	3.97317e+06	4.10335e+06	2.14912e+06	2.28191e+06	2.24235e+06	-	-
Lmsp004301	UPLC-MS/MS	451.123	289.071	-	-	450.116	C21H22O11	[M+H]+	3',5,5',7-Tetrahydroxyflavanone-7-O-glucoside*	Flavonoids	Flavanones	-	3	-	-	-	1.26648e+06	1.28059e+06	1.33694e+06	1.10098e+06	1.04885e+06	1.12086e+06	1.18492e+06	1.20706e+06	1.26928e+06	914652	908951	898961	1.16432e+06	1.13522e+06	979818	-	-
pmc1990	UPLC-MS/MS	299.092	119.05	-	-	300.1	C17H16O5	[M-H]-	4'-Hydroxy-5,7-dimethoxyflavanone	Flavonoids	Flavanones	-	3	-	-	-	1192.03	1312.88	2550.72	87045.7	89916.9	96632.8	72930.6	72723.9	74021.8	43476.6	48232.9	52799.5	73994.7	91026.5	74511	-	-
MWSHY0089	UPLC-MS/MS	287.091	167.035	-	-	286.084	C16H14O5	[M+H]+	5,4'-Dihydroxy-7-methoxyflavanone (Sakuranetin)*	Flavonoids	Flavanones	2957-21-3	1	-	-	-	13744.1	11798.3	13286.6	490686	507474	496876	32185.6	48628.3	47619.9	5.98102e+06	5.99767e+06	6.2311e+06	2.12168e+06	1.88356e+06	1.77894e+06	C09833	ko00941,ko01110
Hmqn003268	UPLC-MS/MS	303.052	151.03	-	-	304.058	C15H12O7	[M-H]-	5,7,3',4',5'-Pentahydroxydihydroflavone	Flavonoids	Flavanones	-	3	-	-	-	737140	625921	656674	419689	407496	382640	1.50702e+06	1.70914e+06	1.75789e+06	7.47026e+06	7.70035e+06	6.90398e+06	2.31624e+06	2.48539e+06	2.59742e+06	-	-
Zapp011268	UPLC-MS/MS	409.2	165.02	-	-	408.194	C25H28O5	[M+H]+	6,8-Diprenylnaringenin; Lonchocarpol A	Flavonoids	Flavanones	68236-11-3	2	-	-	-	9892.95	20873.6	7807.47	6801.8	17310.2	16491.1	792010	638140	728012	196361	166100	194237	275135	216722	183951	C09724	-
Yphn012690	UPLC-MS/MS	407.19	407.19	-	-	408.194	C25H28O5	[M-H]-	6-Geranylnaringenin; Mimulone; Bonannione A	Flavonoids	Flavanones	97126-57-3	3	-	-	-	1.76107e+06	5.00736e+06	1.58351e+06	1.88882e+07	9.14541e+07	1.95321e+07	1.13101e+08	111428101	1.10578e+08	9.70943e+07	9.74059e+07	9.61324e+07	9.54887e+07	1.02567e+08	9.66067e+07	-	-
Zmbp008419	UPLC-MS/MS	341.136	285.077	-	-	340.131	C20H20O5	[M+H]+	6-prenylnaringenin	Flavonoids	Flavanones	-	1	-	-	-	3.38952e+06	3.00208e+06	2.27397e+06	1.9948e+07	1.97073e+07	1.78917e+07	1.82393e+07	2.19e+07	2.16363e+07	4.65128e+07	5.06517e+07	9.07195e+07	5.70477e+07	2.94964e+07	4.84574e+07	-	-
Zblp004832	UPLC-MS/MS	257.08	137.02	-	-	256.074	C15H12O4	[M+H]+	7,4'-Dihydroxydihydroflavonoids*	Flavonoids	Flavanones	-	1	-	-	-	207356	223582	214439	161629	176708	183790	217334	197935	204649	30198	33922.7	32574.8	168434	160202	140404	-	-
Cmsp008121	UPLC-MS/MS	287.09	167.03	-	-	286.084	C16H14O5	[M+H]+	7-O-Methylnaringenin*	Flavonoids	Flavanones	-	1	-	-	-	19964.7	6506.4	6317.16	530562	575132	505823	35571.1	68436.9	28709.5	6.22076e+06	6.00848e+06	6.43264e+06	2.11681e+06	1.90173e+06	1.75944e+06	-	-
Smdp007779	UPLC-MS/MS	287.09	167.03	-	-	286.084	C16H14O5	[M+H]+	8-Demethylfarrerol	Flavonoids	Flavanones	-	1	-	-	-	2.79864e+06	2.745e+06	2.6057e+06	7.94697e+06	7.27997e+06	8.14405e+06	3.35671e+06	3.50042e+06	3.57817e+06	2.00739e+06	2.03054e+06	2.08703e+06	3.92401e+06	3.31267e+06	3.24033e+06	-	-
Zapp011308	UPLC-MS/MS	409.2	297.08	-	-	408.194	C25H28O5	[M+H]+	8-geranylnaringenin	Flavonoids	Flavanones	87893-18-3	3	-	-	-	57341.5	52999.3	50367.8	367238	139586	156406	1.173e+06	1.20321e+06	1.21839e+06	215316	220248	238991	458347	466174	406206	-	-
Ybnn006457	UPLC-MS/MS	301.069	151.003	-	-	302.079	C16H14O6	[M-H]-	Artocarpanone	Flavonoids	Flavanones	-	3	-	-	-	8720.79	16381.6	9754.33	2.8862e+06	2.73125e+06	3.22682e+06	113594	92070.3	103700	1.01461e+07	1.01223e+07	1.05511e+07	2.16224e+06	2.09958e+06	1.96781e+06	-	-
MWSHY0107	UPLC-MS/MS	325.143	269.083	-	-	324.136	C20H20O4	[M+H]+	Bavachin	Flavonoids	Flavanones	19879-32-4	3	-	-	-	4.3966e+06	4.31716e+06	4.1101e+06	1.95002e+06	1.86407e+06	3.4932e+06	4.12143e+06	7.92738e+06	3.54122e+06	2.83225e+07	2.87247e+07	2.55695e+07	1.3298e+07	1.14433e+07	1.11732e+07	-	-
MWSHY0138	UPLC-MS/MS	339.16	219.1	-	-	338.152	C21H22O4	[M+H]+	Bavachinin	Flavonoids	Flavanones	19879-30-2	3	-	-	-	357238	438403	340045	481985	465791	426048	470296	492675	487577	217405	203471	232828	458962	394823	397130	-	-
pme3475	UPLC-MS/MS	273.076	153.018	-	-	272.068	C15H12O5	[M+H]+	Butin; 7,3',4'-Trihydroxyflavanone*	Flavonoids	Flavanones	492-14-8	2	-	-	-	968334	1.1907e+06	901612	3.61664e+07	3.74722e+07	3.89065e+07	2.48366e+07	2.60176e+07	2.55068e+07	1.85243e+07	2.03038e+07	2.26412e+07	2.67375e+07	2.28114e+07	2.33747e+07	C09614	ko00941
HJN090	UPLC-MS/MS	433.11	271.06	-	-	434.121	C21H22O10	[M-H]-	Butin-7-O-glucoside*	Flavonoids	Flavanones	-	1	-	-	-	98063.6	57957.9	90051.7	241004	225959	72738.8	185993	204069	204146	2543.41	5233.3	5005	118547	128384	110935	-	-
Cmsp006026	UPLC-MS/MS	319.08	167.03	-	-	318.074	C16H14O7	[M+H]+	Dihydrorhamnetin	Flavonoids	Flavanones	-	3	-	-	-	12832.1	12872.9	7574.71	10481.7	6529.12	2814.81	45995.7	41653.7	38599	252582	219069	281403	101493	65481.5	75757.4	-	-
Zbnn006442	UPLC-MS/MS	287.05	135.04	-	-	288.063	C15H12O6	[M-H]-	Eriodictyol (5,7,3',4'-Tetrahydroxyflavanone)	Flavonoids	Flavanones	552-58-9	1	-	-	-	55083.1	56837.7	53739.9	1.23648e+07	1.0983e+07	1.17216e+07	4.49788e+06	4.90825e+06	4787295	1.63062e+07	1.89363e+07	1.94923e+07	7.40896e+06	7.17227e+06	7.29252e+06	C05631	ko00941,ko01100,ko01110
Zbnp004170	UPLC-MS/MS	451.123	289.07	-	-	450.116	C21H22O11	[M+H]+	Eriodictyol-3'-O-glucoside*	Flavonoids	Flavanones	-	3	-	-	-	1.27199e+06	1.2267e+06	1.24716e+06	1.021e+06	1.11293e+06	1.08233e+06	1.11445e+06	1.10218e+06	1.32282e+06	930958	861536	822905	1.07997e+06	987918	1.04425e+06	-	-
Hmmn002588	UPLC-MS/MS	741.208	621.16	-	-	742.196	C32H38O20	[M-H]-	Eriodictyol-7-O-(2''-O-rhamnosyl)xyloside-4'-O-glucuronide	Flavonoids	Flavanones	-	3	-	-	-	20811	8244.24	8202.45	74611.1	76529.9	60199.9	33332.1	35139.6	36842.9	116011	141282	102990	63221.7	54069.5	82303.2	-	-
Zbnn005416	UPLC-MS/MS	491.12	287.05	-	-	492.127	C23H24O12	[M-H]-	Eriodictyol-7-O-(6''-acetyl)glucoside	Flavonoids	Flavanones	-	3	-	-	-	115629	86824.8	120657	779828	542865	759716	532670	884458	609152	179344	147104	189029	529737	509147	495909	-	-
MWS20145	UPLC-MS/MS	451.12	289.07	-	-	450.116	C21H22O11	[M+H]+	Eriodictyol-7-O-glucoside*	Flavonoids	Flavanones	38965-51-4	3	-	-	-	1.3879e+06	1.28254e+06	1.28448e+06	958223	952043	1.07092e+06	1.09818e+06	1.1782e+06	1.11558e+06	977874	939363	868366	1.13077e+06	1.12871e+06	1.09216e+06	-	-
Zbnn003132	UPLC-MS/MS	611.159	371.077	-	-	612.169	C27H32O16	[M-H]-	Eriodictyol-8-C-glucoside-4'-O-glucoside	Flavonoids	Flavanones	-	3	-	-	-	6670	3164.2	4506.84	65234.3	71935.9	74263.3	8048.02	39170.8	15005	64421.4	52041	50074.8	39542.9	44082.1	37241.1	-	-
Lmqn009304	UPLC-MS/MS	325.108	293.082	-	-	326.115	C19H18O5	[M-H]-	Eucalyptin (5-Hydroxy-7,4'-dimethoxy-6,8-dimethylflavone)	Flavonoids	Flavanones	3122-88-1	3	-	-	-	7549.59	3508.55	7626.94	6673.57	9717.51	6940.04	14825.7	13137.9	13871.3	19152.4	16772.6	18060.8	13277.8	15110.2	14833.2	-	-
pmp000386	UPLC-MS/MS	425.2	369.13	-	-	424.189	C25H28O6	[M+H]+	Gancaonin E*	Flavonoids	Flavanones	124596-89-0	2	-	-	-	65553	155802	38119.3	2.13665e+07	2.15527e+07	2.24295e+07	1.00668e+07	9.8803e+06	1.09804e+07	6.93763e+06	6.56175e+06	7.4308e+06	1.4009e+07	1.4366e+07	1.35276e+07	-	-
mws4074	UPLC-MS/MS	325.143	149.023	-	-	324.136	C20H20O4	[M+H]+	Glabranine	Flavonoids	Flavanones	41983-91-9	3	-	-	-	731452	676477	638526	291653	274947	291422	2.16304e+06	2.38927e+06	2.20765e+06	744399	773243	790930	967089	916234	844836	-	-
MWSHY0049	UPLC-MS/MS	303.086	177.055	-	-	302.079	C16H14O6	[M+H]+	Hesperetin	Flavonoids	Flavanones	520-33-2	3	-	-	-	12313.7	33928.1	17517.2	69204.3	54922.8	67947.2	108351	107060	100284	155885	116869	110822	99351.2	82937.1	77810.5	C01709	ko00941
Zbhp004510	UPLC-MS/MS	465.14	303.09	-	-	464.132	C22H24O11	[M+H]+	Hesperetin-3'-O-glucoside*	Flavonoids	Flavanones	-	3	-	-	-	600757	477025	586722	1.09361e+06	1.14939e+06	1.15141e+06	1.94484e+06	1.6448e+06	1.52362e+06	251472	964934	961712	1.22254e+06	1.11318e+06	1.05761e+06	-	-
pmb2970	UPLC-MS/MS	625.177	565.3	-	-	626.185	C28H34O16	[M-H]-	Hesperetin-5,7-di-O-glucoside	Flavonoids	Flavanones	-	3	-	-	-	80909.1	134420	166479	42383.3	63397.6	12108.5	67889.4	79353.2	84435.5	56868.8	49829.6	59156	76401.6	76415.6	77400	-	-
pme1598	UPLC-MS/MS	463.12	301.07	-	-	464.132	C22H24O11	[M-H]-	Hesperetin-5-O-glucoside	Flavonoids	Flavanones	69651-80-5	1	-	-	-	683942	782640	843699	4.25269e+06	4.65922e+06	5.12176e+06	4.48191e+06	3.48933e+06	3.24274e+06	2.07067e+06	2.17112e+06	2.06684e+06	2.83308e+06	2.96868e+06	3.18366e+06	-	-
Lmzp002365	UPLC-MS/MS	465.139	303.09	-	-	464.132	C22H24O11	[M+H]+	Hesperetin-7-O-glucoside*	Flavonoids	Flavanones	31712-49-9	3	-	-	-	314644	276372	314982	788568	1.02242e+06	946226	1.07384e+06	1.00341e+06	851519	1.10299e+06	961879	689375	879784	834481	579648	C16422	ko00941
mws0036	UPLC-MS/MS	609.183	301.086	-	-	610.19	C28H34O15	[M-H]-	Hesperetin-7-O-rutinoside (Hesperidin)	Flavonoids	Flavanones	520-26-3	3	-	-	-	38838.6	37177.7	47394.6	13324.5	15888.3	9380.62	21159.2	54218.2	21201.7	58891.6	26675	45802.4	32064.3	35356.1	24507.8	C09755	-
Wahp006589	UPLC-MS/MS	303.089	153.019	-	-	302.079	C16H14O6	[M+H]+	Homeriodictyol*	Flavonoids	Flavanones	-	3	-	-	-	51295.2	54222.4	43009.6	236157	225409	235742	233873	250787	239824	310024	323565	405759	247708	216758	213664	-	-
Wahp004841	UPLC-MS/MS	465.142	303.088	-	-	464.131	C22H24O11	[M+H]+	Homeriodictyol-7-O-β-O-glucoside*	Flavonoids	Flavanones	-	3	-	-	-	314644	276372	314982	788568	1.02242e+06	946226	1.07384e+06	1.00341e+06	851519	1.10299e+06	961879	689375	879784	834481	579648	-	-
mws1033	UPLC-MS/MS	303.086	153.018	-	-	302.079	C16H14O6	[M+H]+	Homoeriodictyol*	Flavonoids	Flavanones	446-71-9	3	-	-	-	42966.9	36411.1	41234	146484	174825	186104	208348	209462	205576	106411	251380	261955	89026.9	186037	167015	C09756	ko00941
MWSHY0186	UPLC-MS/MS	287.091	153.018	-	-	286.084	C16H14O5	[M+H]+	Isosakuranetin (5,7-Dihydroxy-4'-methoxyflavanone)	Flavonoids	Flavanones	480-43-3	3	-	-	-	6670	16675	7190.51	401165	519938	540846	128972	85656.5	71862.3	520010	632020	639871	418363	260030	403932	C05334	ko00941,ko01110
WaYn004793	UPLC-MS/MS	579.17	285.08	-	-	580.179	C27H32O14	[M-H]-	Isosakuranetin 7-Alpha-L-Arabinofuranosyl-(1->6)-Glucoside	Flavonoids	Flavanones	-	1	-	-	-	4.26351e+06	4.32879e+06	4.61563e+06	764568	676462	782332	1.60551e+06	1.62306e+06	1.88806e+06	897455	782855	792755	1.72057e+06	1.80482e+06	1.75932e+06	-	-
pmp000401	UPLC-MS/MS	727.22	309.1	-	-	726.216	C36H38O16	[M+H]+	Licorice glycoside C2	Flavonoids	Flavanones	202657-55-4	1	-	-	-	183083	146044	139028	91407.1	91405.7	108493	233637	272289	163193	18475.8	28340	12421	85238.5	119765	123870	-	-
MWSHY0015	UPLC-MS/MS	257.08	137.02	-	-	256.074	C15H12O4	[M+H]+	Liquiritigenin*	Flavonoids	Flavanones	578-86-9	1	-	-	-	5.17401e+07	4.95628e+07	5.00904e+07	3.9278e+07	3.73503e+07	3.75121e+07	4.34575e+07	4.53688e+07	4.6193e+07	8.52517e+06	8.53186e+06	8.64256e+06	3.88721e+07	3.25412e+07	3.19166e+07	C09762	ko00941,ko00943,ko01100,ko01110
MWSHY0079	UPLC-MS/MS	419.13	257.08	-	-	418.126	C21H22O9	[M+H]+	Liquiritigenin-4'-O-Glucoside (Liquiritin)	Flavonoids	Flavanones	551-15-5	1	-	-	-	1.33404e+07	1.24024e+07	1.32408e+07	4.71871e+06	4.96603e+06	4.8778e+06	3.40653e+07	3.79101e+07	3.49096e+07	4.09498e+06	4.3121e+06	4.36085e+06	1.71064e+07	8.39751e+06	1.25271e+07	C16989	-
Zbgp003966	UPLC-MS/MS	581.19	257.08	-	-	580.179	C27H32O14	[M+H]+	Liquiritigenin-7,4'-O-diglucoside	Flavonoids	Flavanones	-	1	-	-	-	877819	1.14548e+06	1.24927e+06	8.14266e+06	6.64744e+06	1.04451e+07	3.21565e+06	3.18752e+06	3.79585e+06	85825.4	112908	113665	3.45455e+06	3.24577e+06	3.78201e+06	-	-
pmp000392	UPLC-MS/MS	551.18	419.13	-	-	550.169	C26H30O13	[M+H]+	Liquiritigenin-7-O-apioside-4'-O-glucoside*	Flavonoids	Flavanones	199796-12-8	1	-	-	-	1.32836e+06	1.04801e+06	1.27317e+06	485799	1657935	632748	2.31468e+06	1.38853e+06	1.94829e+06	16736.6	42554.7	33179.4	1.03845e+06	1.00349e+06	1.5432e+06	-	-
pme0376	UPLC-MS/MS	271.06	151	-	-	272.068	C15H12O5	[M-H]-	Naringenin (5,7,4'-Trihydroxyflavanone)*	Flavonoids	Flavanones	480-41-1	1	-	-	-	680683	696496	662468	4.34362e+07	4.79619e+07	4.6699e+07	3.05423e+07	2.9267e+07	3.23021e+07	3.10739e+07	3.17211e+07	3.41835e+07	2.90773e+07	2.98021e+07	2.97774e+07	C00509	ko00941,ko00943,ko01100,ko01110
HJN087	UPLC-MS/MS	433.12	271.06	-	-	434.121	C21H22O10	[M-H]-	Naringenin-4'-O-glucoside*	Flavonoids	Flavanones	-	1	-	-	-	93174.2	83835.9	94709.2	269332	264306	252260	175987	180743	179185	6685.53	8340	8340	102971	84889.3	90835	-	-
pmp000394	UPLC-MS/MS	551.18	419.13	-	-	550.169	C26H30O13	[M+H]+	Naringenin-7-O-(2''-O-apiosyl)glucoside	Flavonoids	Flavanones	-	1	-	-	-	35444.3	16804.1	27826.8	68355	73764	52358.2	29545.2	16788.7	31731.3	33007.3	21391	30715.4	19504	22872.8	30300.7	-	-
mws1179	UPLC-MS/MS	433.11	271.07	-	-	434.121	C21H22O10	[M-H]-	Naringenin-7-O-glucoside (Prunin)*	Flavonoids	Flavanones	529-55-5	1	-	-	-	2.69764e+06	2.93336e+06	2.74916e+06	4.95208e+06	4.7425e+06	4.62323e+06	2.26997e+07	2.41495e+07	2.39718e+07	100843	135974	81695	8.23333e+06	8.0152e+06	8.0655e+06	C09099	ko00941,ko01100
mws0046	UPLC-MS/MS	579.17	271.06	-	-	580.179	C27H32O14	[M-H]-	Naringenin-7-O-Neohesperidoside(Naringin)*	Flavonoids	Flavanones	10236-47-2	2	-	-	-	77065.7	68553.1	72567.4	86870.8	106752	107489	66710	79327.4	56829.2	26213.1	20751.5	37334.2	49648.4	46183.5	86326	C09789	ko00941,ko01100
mws1066	UPLC-MS/MS	579.172	271.061	-	-	580.179	C27H32O14	[M-H]-	Naringenin-7-O-Rutinoside(Narirutin)*	Flavonoids	Flavanones	14259-46-2	2	-	-	-	12942.2	10222.7	16367.8	14260.1	20005	11670	18340	11670	16675	4216.21	2812.28	15005	16675	18328.7	6037.02	C09793	-
Lmzn001875	UPLC-MS/MS	741.23	579.18	-	-	742.232	C33H42O19	[M-H]-	Naringenin-7-O-Rutinoside-4'-O-glucoside	Flavonoids	Flavanones	-	3	-	-	-	144244	80363.7	85922.5	353770	398422	448963	400390	393442	364116	324825	256041	212476	253221	283028	185386	-	-
WaYn005089	UPLC-MS/MS	447.13	285.08	-	-	448.137	C22H24O10	[M-H]-	Neosakuranin	Flavonoids	Flavanones	-	1	-	-	-	3.59476e+06	3.45645e+06	4.16223e+06	3311400	2.11456e+06	3285815	4213095	2.41013e+06	2.40998e+06	2.44519e+06	2.64397e+06	2.3689e+06	4.51553e+06	4.51045e+06	4.60067e+06	-	-
mws1454	UPLC-MS/MS	477.14	315.086	-	-	478.147	C23H26O11	[M-H]-	Persicoside	Flavonoids	Flavanones	28978-03-2	3	-	-	-	70633.8	49393.7	36720.9	68168.8	36176.9	66059	190541	152144	167974	225036	232454	227482	127734	135752	118201	-	-
mws0789	UPLC-MS/MS	255.066	151.004	-	-	256.074	C15H12O4	[M-H]-	Pinocembrin (Dihydrochrysin)	Flavonoids	Flavanones	480-39-7	1	-	-	-	12919.6	12478.2	16174	22156.6	21688.5	23619.7	11455.5	8896.89	8211.34	57239.3	54573.9	57787	20756.1	21228.8	19287.4	C09827	ko00941
Zmhn002685	UPLC-MS/MS	681.205	255.066	-	-	682.211	C31H38O17	[M-H]-	Pinocembrin 7-Apiosyl-(1→5)-Apiosyl-(1→2)-Glucoside	Flavonoids	Flavanones	-	3	-	-	-	12687.4	10848.3	16073.2	147288	164496	152251	167961	177287	185739	118183	104241	116461	76104.1	71503.7	77290.5	-	-
HJAP135	UPLC-MS/MS	505.123	257.08	-	-	504.127	C24H24O12	[M+H]+	Pinocembrin-7-O-(6''-O-malonyl)glucoside	Flavonoids	Flavanones	-	3	-	-	-	8.20689e+06	8.06685e+06	7.46747e+06	6.7208e+06	6.22693e+06	7.00607e+06	2.6363e+06	2.35226e+06	2.12533e+06	105991	35806.8	247152	3.65629e+06	3.28365e+06	3.37783e+06	-	-
Lmyp004617	UPLC-MS/MS	419.13	257.08	-	-	418.126	C21H22O9	[M+H]+	Pinocembrin-7-O-glucoside (Pinocembroside)	Flavonoids	Flavanones	75829-43-5	1	-	-	-	2.29125e+07	2.42024e+07	2.23542e+07	1.1623e+07	9.85086e+06	1.03792e+07	1.28487e+07	1.52153e+07	1.36626e+07	456367	215597	345132	1.19521e+07	1.00463e+07	9.73706e+06	-	-
HJN076	UPLC-MS/MS	563.179	255.066	-	-	564.184	C27H32O13	[M-H]-	Pinocembrin-7-O-neohesperidoside	Flavonoids	Flavanones	13241-31-1	3	-	-	-	3891.44	13650.9	2657.23	234631	197538	209613	17545.1	32553.4	38672.1	11215	10740.7	3050.67	53274.3	90782.4	78487.3	C09828	-
HJAP134	UPLC-MS/MS	581.18	257.08	-	-	580.179	C27H32O14	[M+H]+	Pinocembrin-7-O-sophoroside	Flavonoids	Flavanones	-	3	-	-	-	295731	161979	202349	294888	385313	127819	595297	687846	709632	10952.1	23353	21098.2	365661	320116	304166	-	-
Lmyn006922	UPLC-MS/MS	447.13	285.077	-	-	448.137	C22H24O10	[M-H]-	Sakuranin	Flavonoids	Flavanones	529-39-5	3	-	-	-	3762.34	7458.46	5442.18	7772.12	10925	10822.5	19165.8	14983.4	21241.9	11234.7	12516	8665.18	12099	12239.9	13152.7	C17391	-
pmp000637	UPLC-MS/MS	341.14	285.08	-	-	340.131	C20H20O5	[M+H]+	Sophoraflavanone B	Flavonoids	Flavanones	53846-50-7	1	-	-	-	47822.3	43573.5	31435.3	151423	158547	165539	843624	924300	881660	161134	201867	173098	350912	356245	324232	C18023	-
mws0914	UPLC-MS/MS	271.061	151.003	-	-	272.068	C15H12O5	[M-H]-	3,5,7-Trihydroxyflavanone (Pinobanksin)*	Flavonoids	Flavanonols	548-82-3	1	-	-	-	707408	738074	689807	4.47046e+07	4.35089e+07	4.68803e+07	2.84556e+07	2.88085e+07	3.00076e+07	2.79109e+07	3.1193e+07	3.21417e+07	2.74029e+07	2.69954e+07	2.78277e+07	C09826	ko00941
pmp000380	UPLC-MS/MS	409.201	363.197	-	-	408.194	C25H28O5	[M+H]+	3-Hydroxyglabrol	Flavonoids	Flavanonols	74148-41-7	3	-	-	-	33476.2	22834.5	15236.1	7903.05	3966.97	14326.1	32211.1	8927.86	8511.06	27239	22099.6	12685.5	53401.5	26771.2	21970.6	-	-
MWSHY0163	UPLC-MS/MS	289.071	215.071	-	-	288.063	C15H12O6	[M+H]+	Aromadendrin (Dihydrokaempferol)	Flavonoids	Flavanonols	480-20-6	3	-	-	-	17939	15222.7	52305.6	172465	151777	175731	61044.6	30489.1	35777.9	252927	285936	272945	132338	105583	94871.5	C00974	ko00941,ko01100,ko01110
Lmtn002796	UPLC-MS/MS	449.11	287.06	-	-	450.116	C21H22O11	[M-H]-	Aromadendrin-7-O-glucoside	Flavonoids	Flavanonols	28189-90-4	1	-	-	-	1.56366e+06	1.70993e+06	1.52241e+06	1.64219e+07	1.67194e+07	1.57561e+07	9.44249e+07	9.70521e+07	9.45372e+07	2.46518e+06	2.14024e+06	2.222e+06	3.41703e+07	3.34534e+07	3.51482e+07	-	-
Cmsp004086	UPLC-MS/MS	303.09	229.08	-	-	302.079	C16H14O6	[M+H]+	Dihydrokaempferide	Flavonoids	Flavanonols	137225-59-3	2	-	-	-	98642	79563.8	68355	2.3347e+07	2.20222e+07	2.40781e+07	4.22267e+06	4.29558e+06	4.48917e+06	6.52408e+06	6.66661e+06	7.15186e+06	1.05378e+07	9.82779e+06	9.69937e+06	-	-
Lmlp005236	UPLC-MS/MS	451.12	289.08	-	-	450.116	C21H22O11	[M+H]+	Dihydrokaempferol-3-O-glucoside*	Flavonoids	Flavanonols	31049-08-8	3	-	-	-	1.28615e+06	1.29166e+06	1.31806e+06	1.05604e+06	1.12756e+06	995531	1.1538e+06	1.1877e+06	1.19333e+06	929448	945092	881509	1.22805e+06	1.13861e+06	964422	-	-
Lmmn004625	UPLC-MS/MS	449.109	287.056	-	-	450.116	C21H22O11	[M-H]-	Dihydrokaempferol-7-O-glucoside	Flavonoids	Flavanonols	-	1	-	-	-	351036	379907	362616	1.20615e+06	1.34369e+06	1.25456e+06	990945	1.03884e+06	1.09632e+06	247217	254606	267344	869408	741394	854476	-	-
mws0744	UPLC-MS/MS	319.046	301.035	-	-	320.053	C15H12O8	[M-H]-	Dihydromyricetin (Ampelopsin)	Flavonoids	Flavanonols	27200-12-0	1	-	-	-	46910.4	72000.2	43062.3	45998.1	47046.5	25062.3	95927.5	82809	89884.2	89708.7	80665.4	118755	60155.2	79620.7	63539.5	C02906	ko00941,ko01110
HJN104	UPLC-MS/MS	481.135	319.084	-	-	482.106	C21H22O13	[M-H]-	Dihydromyricetin-3-O-glucoside	Flavonoids	Flavanonols	-	3	-	-	-	124351	114127	143162	73997.6	43145.4	126717	192443	181289	179234	144618	138733	139544	157048	138825	166213	-	-
mws0044	UPLC-MS/MS	303.051	125.024	-	-	304.058	C15H12O7	[M-H]-	Taxifolin(Dihydroquercetin)	Flavonoids	Flavanonols	480-18-2	3	-	-	-	20291.1	10726.1	6670	644092	626433	672494	94226.6	81320.5	64127.3	2.32668e+06	2.63791e+06	2.76873e+06	490381	487249	448732	C01617	ko00941,ko01100,ko01110
Zbxn003562	UPLC-MS/MS	465.1	303.05	-	-	466.111	C21H22O12	[M-H]-	Taxifolin-2-O-glucoside	Flavonoids	Flavanonols	-	1	-	-	-	812988	829303	828339	337208	354985	433792	3.42872e+06	3.37583e+06	3.50687e+06	381664	113853	408050	937018	970203	973607	-	-
Xmsn002700	UPLC-MS/MS	465.125	303.051	-	-	466.111	C21H22O12	[M-H]-	Taxifolin-3'-O-glucoside	Flavonoids	Flavanonols	31106-05-5	3	-	-	-	328774	334385	354109	838326	788396	986514	1.30541e+06	1.24562e+06	1.05169e+06	542467	423080	333695	772082	781292	800104	-	-
Lmdp003110	UPLC-MS/MS	289.07	243.07	-	-	288.063	C15H12O6	[M+H]+	2,6,7,4'-Tetrahydroxyisoflavanone	Flavonoids	Dihydroisoflavones	-	1	-	-	-	275089	134761	200267	147908	168311	116528	144768	147549	140492	199950	231466	184809	129544	128456	123519	C16233	ko00943,ko01110
Samp011310	UPLC-MS/MS	439.21	383.15	-	-	438.204	C26H30O6	[M+H]+	isosophoranone	Flavonoids	Dihydroisoflavones	-	2	-	-	-	14950.9	950.46	1694.34	1.30795e+06	1.37079e+06	1.44153e+06	231947	203238	223580	20096.1	21712.5	18956.6	637939	622629	610637	-	-
Lmqn006260	UPLC-MS/MS	301.04	151	-	-	302.043	C15H10O7	[M-H]-	2',3',4',5,7-Pentahydroxyflavone*	Flavonoids	Flavones	-	1	-	-	-	16251.5	17338.5	13728	2.7371e+06	2.49622e+06	2.74156e+06	89769.2	86609.3	86088.9	8.44991e+06	9.84698e+06	1.0247e+07	2.00491e+06	1.89941e+06	1.90656e+06	-	-
Zmzp010608	UPLC-MS/MS	491.24	435.18	-	-	490.236	C30H34O6	[M+H]+	2',4'-Hydroxy-3,6-di-prenyl-7-hydroxy-(3,3-dimethylprop-1-ene)flavonoid	Flavonoids	Flavones	-	2	-	-	-	10041	3593.95	4518.94	5.82111e+06	5.46107e+06	6.32171e+06	4.32496e+06	4.36417e+06	4.3889e+06	164563	167870	152482	3.12084e+06	2.99536e+06	3.11727e+06	-	-
Hmhp005160	UPLC-MS/MS	331.072	316.05	-	-	330.074	C17H14O7	[M+H]+	2',5,5'-Trihydroxy-7,8-dimethoxyflavone; Rehderianin I*	Flavonoids	Flavones	90965-30-3	3	-	-	-	8964.59	28413.2	11891.4	274919	269567	290773	2.30848e+06	2.54917e+06	2.42135e+06	1.66618e+06	1.59553e+06	1.68433e+06	1.65783e+06	1.49959e+06	1.28299e+06	-	-
pmp000344	UPLC-MS/MS	271.06	243.064	-	-	270.053	C15H10O5	[M+H]+	3',4',7-Trihydroxyflavone	Flavonoids	Flavones	2150-11-0	1	-	-	-	374110	404429	392928	2.14152e+07	2.10309e+07	2.17071e+07	3.42284e+06	3.3939e+06	3.36341e+06	8.6758e+06	9.30535e+06	9.74081e+06	1.05338e+07	9.43962e+06	9.28034e+06	-	-
Hmxp007521	UPLC-MS/MS	315.087	300.06	-	-	314.079	C17H14O6	[M+H]+	3',4'-Dihydroxy-7,5'-dimethoxyflavone	Flavonoids	Flavones	-	3	-	-	-	65483.3	40119.6	79651.9	177071	127042	94717.5	41731.2	48605.6	76433.4	563004	101502	223515	235087	154145	191841	-	-
MWSHY0013	UPLC-MS/MS	255.065	181.064	-	-	254.058	C15H10O4	[M+H]+	3,4'-Dihydroxyflavone	Flavonoids	Flavones	14919-49-4	3	-	-	-	1548.42	12148.9	2931.68	5628.64	4542.22	6738.34	60721.4	68604.1	72200.2	459961	342784	527840	84087.3	93153.3	162127	-	-
Lmtp003948	UPLC-MS/MS	481.134	319.046	-	-	480.127	C22H24O12	[M+H]+	3',5',5,7-Tetrahydroxy-4'-methoxyflavanone-3'-O-glucoside	Flavonoids	Flavones	-	3	-	-	-	60020	39827.4	45418.4	71444.2	118390	58727.3	100207	146126	121344	53454.9	52262.9	65020	55015	60436.8	64810.9	-	-
Wagp009375	UPLC-MS/MS	343.118	313.072	-	-	342.11	C19H18O6	[M+H]+	3,5,6,7-Tetramethoxyflavone	Flavonoids	Flavones	75413-07-9	1	-	-	-	10005	6670	3340	15005	5377.59	15668.7	2680.82	1352.7	7182.81	73253.2	76724.8	99450.9	27132.5	26933.5	31847.6	-	-
Zbqn006065	UPLC-MS/MS	285.04	133.03	-	-	286.048	C15H10O6	[M-H]-	3,5,7,2'-Tetrahydroxyflavone; Datiscetin	Flavonoids	Flavones	480-15-9	1	-	-	-	240338	204477	233724	111345	50837.8	122487	115022	135785	143741	382134	764239	745892	187554	330241	226815	C10036	-
Lmyn004949	UPLC-MS/MS	269.04	133.03	-	-	270.053	C15H10O5	[M-H]-	3,7,3'-Trihydroxyflavone	Flavonoids	Flavones	-	1	-	-	-	806801	703980	812012	1.69945e+06	1.6591e+06	1.63844e+06	7.65971e+06	7.51451e+06	7.96706e+06	2.89769e+07	2.78782e+07	2.63325e+07	8.48286e+06	8.48508e+06	8.42058e+06	-	-
MWSHY0053	UPLC-MS/MS	271.06	137.02	-	-	270.053	C15H10O5	[M+H]+	3,7,4'-Trihydroxyflavone	Flavonoids	Flavones	2034-65-3	1	-	-	-	773610	819151	716507	5.01538e+06	5.0007e+06	4.73855e+06	4.81624e+06	4.73277e+06	4.61872e+06	2.49929e+06	2.44233e+06	2.32033e+06	4.30341e+06	3.96447e+06	3.74121e+06	-	-
Hmlp005105	UPLC-MS/MS	285.08	270.05	-	-	284.068	C16H12O5	[M+H]+	3,7-dihydroxy-4'-methoxyflavone	Flavonoids	Flavones	-	2	-	-	-	1.94673e+06	2.0871e+06	2.00717e+06	1.65987e+06	1.56182e+06	1.7141e+06	774255	914905	838872	1776010	1.4324e+06	2.06445e+06	1.57543e+06	1.46333e+06	1.34743e+06	-	-
Hmlp005624	UPLC-MS/MS	285.08	270.05	-	-	284.068	C16H12O5	[M+H]+	3',7-dihydroxy-4'-methoxyflavone	Flavonoids	Flavones	-	1	-	-	-	17638	8722.36	11089.4	68983.8	46762.8	45011.6	10005	25005	15910.3	2.82166e+06	3.02274e+06	3.10615e+06	1.13156e+06	991667	915962	-	-
MWSHY0140	UPLC-MS/MS	269.081	226.064	-	-	268.074	C16H12O4	[M+H]+	3-Hydroxy-3'-methoxyflavone	Flavonoids	Flavones	76666-32-5	3	-	-	-	35709.9	11751.7	16142.9	22920.9	19706.9	25213.3	13576.9	43283.8	19933.2	205901	206837	194863	94673.4	100085	88210.4	-	-
Hmxp006108	UPLC-MS/MS	329.101	314.07	-	-	328.095	C18H16O6	[M+H]+	3-Hydroxy-5,7,8-trimethoxyflavone	Flavonoids	Flavones	103393-10-8	3	-	-	-	17224.2	11516.3	20005	65323.8	82210.1	81437.4	51578	28665	59115.9	347624	307290	310174	138265	62651.7	141098	-	-
Zbsp004450	UPLC-MS/MS	479.118	317.066	-	-	478.111	C22H22O12	[M+H]+	3'-O-Methyltricetin-7-O-glucoside	Flavonoids	Flavones	-	1	-	-	-	787772	756768	723690	851345	938311	1.89768e+06	863800	675856	768973	3.36501e+06	2.87708e+06	2.49958e+06	1.73377e+06	1.5887e+06	1.77035e+06	-	-
MWSHY0169	UPLC-MS/MS	331.08	301.04	-	-	330.074	C17H14O7	[M+H]+	4',5,7-Trihydroxy-3',6-dimethoxyflavone (Jaceosidin)	Flavonoids	Flavones	18085-97-7	1	-	-	-	20276.3	18063.9	26797.4	16199	40033.8	11984.5	4182.1	12210.9	38525.2	213808	245820	141196	80195.3	31138.6	97878	-	-
Lmsp008392	UPLC-MS/MS	315.09	272.07	-	-	314.079	C17H14O6	[M+H]+	4',5-Dihydroxy-3',5'-dimethoxyflavone	Flavonoids	Flavones	-	1	-	-	-	9093.68	8263.45	8736.39	1.14368e+06	1.15938e+06	1.02457e+06	27240.5	17759.9	24234.4	543077	548435	513021	455808	413243	417167	-	-
Lmsp008264	UPLC-MS/MS	329.1	268.08	-	-	328.095	C18H16O6	[M+H]+	4'-Hydroxy-5,6,7-trimethoxyflavone	Flavonoids	Flavones	6938-18-7	3	-	-	-	6998.16	8331.84	9257.97	130970	135721	154440	11670	3861.64	4450.22	2.33353e+06	2.44531e+06	2.37045e+06	686846	601943	622159	C14986	-
Hmlp005077	UPLC-MS/MS	283.1	268.07	-	-	282.089	C17H14O4	[M+H]+	4'-hydroxy-5-methoxy-8-methylflavone	Flavonoids	Flavones	-	3	-	-	-	45010	40010	27344.9	386026	361062	360580	114579	104542	177525	217177	255216	218340	136389	182632	193943	-	-
MWSslk146	UPLC-MS/MS	595.167	433.122	-	-	594.159	C27H30O15	[M+H]+	4'-O-Glucosylvitexin	Flavonoids	Flavones	38950-94-6	3	-	-	-	456240	451948	462444	503797	659208	810640	354011	292191	314428	3.16473e+06	3.06477e+06	2.8144e+06	1.7153e+06	1.60066e+06	1.50734e+06	-	-
Yyyn008289	UPLC-MS/MS	313.07	298.05	-	-	314.079	C17H14O6	[M-H]-	5,3'-Dihydroxy-7,4'-Dimethoxyflavone	Flavonoids	Flavones	32174-62-2	2	-	-	-	27573.6	23090.7	20442	17625	18219.8	19827.2	36129.1	20191.4	15042.8	118530	154086	150272	46035.5	40458.6	42815.5	-	-
Zmjp004795	UPLC-MS/MS	301.072	286.046	-	-	300.063	C16H12O6	[M+H]+	5,6,7-Tetrahydroxy-8-methoxyflavone*	Flavonoids	Flavones	-	1	-	-	-	9699.94	2480.72	8055.79	3.02274e+06	3.19219e+06	3.16975e+06	18749.5	20954.8	23528.9	4.43841e+06	4.90386e+06	4.68267e+06	3.06569e+06	2.49753e+06	2.42384e+06	-	-
MWSslk182	UPLC-MS/MS	313.108	283.067	-	-	312.1	C18H16O5	[M+H]+	5,6,7-Trimethoxyflavone	Flavonoids	Flavones	973-67-1	3	-	-	-	1670	12035.2	44555	743532	782090	676408	35028.6	15490.1	33749.3	284230	311105	313895	305455	286960	305963	-	-
Zmhn003257	UPLC-MS/MS	299.06	284.04	-	-	300.063	C16H12O6	[M-H]-	5,7,2'-Trihydroxy-8-methoxyflavone	Flavonoids	Flavones	-	1	-	-	-	560430	1.7882e+06	605232	1.0373e+06	1.02587e+06	1.1507e+06	1.67593e+07	1.67671e+07	1.63978e+07	6.62533e+06	6.73162e+06	5.88737e+06	6.18494e+06	6.14979e+06	6.7959e+06	-	-
MWSHY0047	UPLC-MS/MS	313.107	269.082	-	-	312.1	C18H16O5	[M+H]+	5,7,4'-Trimethoxyflavone	Flavonoids	Flavones	5631-70-9	1	-	-	-	3866.36	809.025	4402.81	70268.9	90151.7	50938.7	22179.6	19290.2	16305.2	53635.5	117952	96288.4	58015.8	52944	41766.5	-	-
Zmhp002814	UPLC-MS/MS	301.07	286.05	-	-	300.063	C16H12O6	[M+H]+	5,7,8-Tetrahydroxy-6-methoxyflavone	Flavonoids	Flavones	-	2	-	-	-	2.35322e+06	1.93409e+06	2.20172e+06	860194	662581	516775	703821	465688	833590	6.42278e+06	7.24805e+06	6.52698e+06	3.09929e+06	2.37801e+06	1.94502e+06	-	-
Wmkp002590	UPLC-MS/MS	595.19	127.04	-	-	594.159	C27H30O15	[M+H]+	5,7-Dihydroxy-4-methoxyflavone-3-O-xylose-(1-6)-glucose	Flavonoids	Flavones	-	3	-	-	-	10618.1	9688.69	11120.1	87550.7	65379.5	69833.8	31255	20005	11730.5	22270.6	66086.4	53012.5	38958.5	28779.8	52509.6	-	-
Wagp004812	UPLC-MS/MS	491.155	329.102	-	-	490.147	C24H26O11	[M+H]+	5-Hydroxy-6,7,4'-Trimethoxyflavone 5-O-glucoside	Flavonoids	Flavones	-	1	-	-	-	793378	912826	852858	910313	805085	859409	565565	742242	599100	551844	540512	562777	738355	696851	802730	-	-
Hmxp006586	UPLC-MS/MS	329.102	299.05	-	-	328.095	C18H16O6	[M+H]+	5-Hydroxy-7,3',4'-trimethoxyflavone	Flavonoids	Flavones	29080-58-8	3	-	-	-	26852.9	13340	26350.7	25469.1	43319.4	31233.2	3947.44	16675	22479.1	511557	656942	600994	159663	162133	187396	-	-
Lmqn001795	UPLC-MS/MS	267.066	249.053	-	-	268.074	C16H12O4	[M-H]-	5-Hydroxy-7-methoxyflavone	Flavonoids	Flavones	-	3	-	-	-	37662	24858	41680	22621.8	18340	17368.5	184626	180106	303660	29168	25005	50957.5	123390	81321.9	59522	-	-
MWSHY0159	UPLC-MS/MS	255.065	137.026	-	-	254.058	C15H10O4	[M+H]+	6,2'-Dihydroxyflavone	Flavonoids	Flavones	92439-20-8	3	-	-	-	44176.6	17330.8	19409.2	66629	65486.4	46557.9	68050.5	79814.3	73076.2	110122	116933	70720.9	88339.1	78341.5	65717.9	-	-
Zmhp003514	UPLC-MS/MS	301.07	286.05	-	-	300.063	C16H12O6	[M+H]+	6,7,8-Tetrahydroxy-5-methoxyflavone*	Flavonoids	Flavones	-	1	-	-	-	4262.13	3825.09	1704.8	2.94337e+06	3.14915e+06	3.43768e+06	27148.9	31795.9	37231.9	4.54505e+06	4.94584e+06	5.09745e+06	2.72742e+06	2.45561e+06	2.56432e+06	-	-
Hmlp005443	UPLC-MS/MS	255.067	137.02	-	-	254.058	C15H10O4	[M+H]+	6,7-Dihydroxyflavone*	Flavonoids	Flavones	38183-04-9	1	-	-	-	9.94989e+06	9.78843e+06	9.22281e+06	2.93702e+06	2.97644e+06	3.10534e+06	5.91788e+06	6.94867e+06	7.25299e+06	1.14493e+07	1.15706e+07	1.06066e+07	8.27107e+06	7.44736e+06	7.6292e+06	-	-
Lmjp003655	UPLC-MS/MS	463.12	301.08	-	-	462.116	C22H22O11	[M+H]+	6-C-MethylKaempferol-3-glucoside*	Flavonoids	Flavones	-	1	-	-	-	3.83728e+06	3.70773e+06	4.03186e+06	2.19308e+06	2.10714e+06	2.17215e+06	2.55138e+06	2.23079e+06	1.96174e+06	1.64354e+06	1.76248e+06	1.84201e+06	4.05024e+06	2.12848e+06	1.90398e+06	-	-
Zmyn003693	UPLC-MS/MS	267.07	252.04	-	-	268.074	C16H12O4	[M-H]-	6-Hydroxy-2'-methoxyflavone	Flavonoids	Flavones	61546-59-6	1	-	-	-	68308.3	68754.1	69332.2	99776.6	110842	110392	163976	181295	207810	3.58528e+06	3.9124e+06	4.17381e+06	587796	584364	611890	C15203	-
Hmcn002875	UPLC-MS/MS	301.035	255.02	-	-	302.043	C15H10O7	[M-H]-	6-Hydroxyluteolin	Flavonoids	Flavones	18003-33-3	3	-	-	-	29442.3	26685.1	14476.6	251472	226465	246909	65893.2	91232.9	65854.5	512635	552238	555337	180812	177888	180921	C10072	-
Hmcn001884	UPLC-MS/MS	463.09	301.03	-	-	464.096	C21H20O12	[M-H]-	6-Hydroxyluteolin 5-glucoside*	Flavonoids	Flavones	-	2	-	-	-	1.79856e+06	1.62432e+06	2.08409e+06	2.00755e+06	2.55285e+06	2.6439e+06	4.14976e+06	3.62742e+06	3.54243e+06	1.82541e+06	1.9912e+06	1.95092e+06	2.34086e+06	2.44578e+06	2.5832e+06	-	-
Zmbp006041	UPLC-MS/MS	301.072	167.035	-	-	300.063	C16H12O6	[M+H]+	6-methyl luteolin	Flavonoids	Flavones	-	3	-	-	-	30029.9	46378.4	18340	24444.6	32691.7	46680	718653	643684	659133	80142.2	76028.8	78247	332674	294131	232824	-	-
Zbbn005842	UPLC-MS/MS	253.05	117.04	-	-	254.058	C15H10O4	[M-H]-	7,4'-Dihydroxyflavone	Flavonoids	Flavones	2196-14-7	1	-	-	-	9.45995e+06	9.44281e+06	9609201	2.6179e+06	2.67289e+06	2.70025e+06	5.32596e+06	6.47979e+06	6.66677e+06	1.13975e+07	1.23771e+07	1.16314e+07	6.82223e+06	7.01604e+06	7.0161e+06	C12123	ko00941,ko00943
MWSslk130	UPLC-MS/MS	255.066	129.034	-	-	254.058	C15H10O4	[M+H]+	7,8-Dihydroxyflavone	Flavonoids	Flavones	38183-03-8	3	-	-	-	22516.4	29552.3	21045.8	21622.8	36689.7	34582	52259.5	62166.2	55500.8	257324	240820	276858	105648	100434	93004.9	-	-
mws0051	UPLC-MS/MS	285.08	242.05	-	-	284.068	C16H12O5	[M+H]+	Acacetin*	Flavonoids	Flavones	480-44-4	1	-	-	-	430914	392818	390383	4.80952e+06	4.72453e+06	7.81782e+06	2.8611e+06	3.14493e+06	3.34648e+06	3.94696e+07	2.76373e+07	4.42519e+07	1.23217e+07	1.02107e+07	1.06638e+07	C01470	ko00944
Labp006185	UPLC-MS/MS	533.129	285.076	-	-	532.122	C25H24O13	[M+H]+	Acacetin-7-O-(6''-malonyl)glucoside	Flavonoids	Flavones	-	1	-	-	-	2.80513e+07	2.77912e+07	2.73159e+07	2.17537e+07	2.25603e+07	2.24309e+07	5.2503e+07	5.2207e+07	4.97159e+07	3.11928e+06	3.04201e+06	3.2253e+06	2.86467e+07	2.72298e+07	2.4565e+07	-	-
Zbjp005497	UPLC-MS/MS	695.18	285.08	-	-	694.174	C31H34O18	[M+H]+	Acacetin-7-O-(6''-O-malonyl)sophorobiglycoside	Flavonoids	Flavones	-	3	-	-	-	229080	238699	235566	532013	589216	523736	298857	319782	280140	152067	156817	197869	418366	327087	312229	-	-
pmp000573	UPLC-MS/MS	447.129	285.076	-	-	446.121	C22H22O10	[M+H]+	Acacetin-7-O-galactoside*	Flavonoids	Flavones	-	3	-	-	-	4.21765e+06	4.25735e+06	2.39292e+06	296228	139826	294588	802185	557817	548152	398019	440063	485853	737130	732120	749104	-	-
pmp001288	UPLC-MS/MS	593.187	285.077	-	-	592.179	C28H32O14	[M+H]+	Acacetin-7-O-rutinoside (Linarin)*	Flavonoids	Flavones	480-36-4	3	-	-	-	18443.8	73245.1	27069.5	20402.4	38289.6	96864.8	27492.4	45941.9	14954.5	104236	68986.9	98386.8	98761.3	57893.1	91242.2	-	-
MWS20151	UPLC-MS/MS	271.06	153.02	-	-	270.053	C15H10O5	[M+H]+	Apigenin; 4',5,7-Trihydroxyflavone	Flavonoids	Flavones	520-36-5	2	-	-	-	2.10537e+06	2.05526e+06	1.93045e+06	2.07069e+07	2.06148e+07	2.09659e+07	3.60305e+06	3.63718e+06	3.97949e+06	1.11879e+07	1.13479e+07	1.20396e+07	1.12e+07	9.89998e+06	1.00665e+07	C01477	ko00941,ko00943,ko00944,ko01100,ko01110
MWS20148	UPLC-MS/MS	433.113	271.074	-	-	432.106	C21H20O10	[M+H]+	Apigenin-4'-O-glucoside*	Flavonoids	Flavones	20486-34-4	1	-	-	-	5.04853e+07	4.80088e+07	4.92331e+07	6.25796e+07	6.19126e+07	6.35338e+07	6.12177e+07	6.16926e+07	6.23717e+07	8.45452e+06	6.11506e+06	6.2733e+06	4.54785e+07	4.06745e+07	3.90001e+07	-	-
mws0072	UPLC-MS/MS	433.11	271.06	-	-	432.106	C21H20O10	[M+H]+	Apigenin-5-O-glucoside	Flavonoids	Flavones	28757-27-9	2	-	-	-	2.96232e+06	2.83606e+06	3.04598e+06	4.29678e+06	4.01671e+06	5.10525e+06	8.34704e+06	1.13794e+07	9.54631e+06	1.02817e+07	9.6648e+06	9.00939e+06	7.65929e+06	7.37927e+06	7.4374e+06	-	-
Lmtp002942	UPLC-MS/MS	535.14	499.12	-	-	534.137	C25H26O13	[M+H]+	Apigenin-6,8-di-C-arabinoside*	Flavonoids	Flavones	-	1	-	-	-	4.76194e+06	4.35926e+06	4.29072e+06	2.72309e+06	3.07549e+06	2.80733e+06	1.60938e+07	1.50524e+07	1.56403e+07	3.59095e+06	2.99271e+06	2.86389e+06	7.88837e+06	7.09658e+06	6.58663e+06	-	-
mws1073	UPLC-MS/MS	595.166	457.134	-	-	594.159	C27H30O15	[M+H]+	Apigenin-6,8-di-C-glucoside (Vicenin-2)	Flavonoids	Flavones	23666-13-9	1	-	-	-	54965.2	54890.1	49440	852099	918034	926095	187433	222964	183323	2.58704e+06	2.80052e+06	2.85703e+06	1.13386e+06	1.06458e+06	1.11936e+06	C10195	-
Lmtp002474	UPLC-MS/MS	565.16	427.1	-	-	564.148	C26H28O14	[M+H]+	Apigenin-6-C-(2''-glucosyl)arabinoside	Flavonoids	Flavones	-	1	-	-	-	812353	943345	841493	1.10371e+06	1.05123e+06	976614	976501	1.11145e+06	1.04944e+06	3.12079e+06	3.06619e+06	2.76807e+06	1.6883e+06	1.61394e+06	1.64324e+06	-	-
Zbjp003463	UPLC-MS/MS	565.16	433.11	-	-	564.148	C26H28O14	[M+H]+	Apigenin-6-C-(2''-xylosyl)glucoside*	Flavonoids	Flavones	-	1	-	-	-	7.4672e+06	7.62304e+06	8.2773e+06	1.04649e+07	9.44096e+06	9.35568e+06	8.87379e+06	9.64049e+06	1.01464e+07	3.06809e+07	2.84623e+07	2.80349e+07	1.5675e+07	1.61342e+07	1.53799e+07	-	-
Zbsp005056	UPLC-MS/MS	403.1	367.082	-	-	402.095	C20H18O9	[M+H]+	Apigenin-6-C-arabinoside*	Flavonoids	Flavones	-	3	-	-	-	267771	331006	303664	321198	403786	409048	1.22404e+06	1.06698e+06	1.18521e+06	991529	1.09568e+06	1.02468e+06	693004	702735	649560	-	-
Lmtp002822	UPLC-MS/MS	535.14	499.12	-	-	534.137	C25H26O13	[M+H]+	Apigenin-6-C-arabinoside-8-C-xyloside*	Flavonoids	Flavones	-	1	-	-	-	5.04342e+06	5.47121e+06	4.8145e+06	2.66045e+06	2.92064e+06	2.93009e+06	1.5835e+07	1.73843e+07	1.7337e+07	3.48424e+06	3.49197e+06	3.27493e+06	8.54222e+06	7.47143e+06	7.6436e+06	-	-
Lmyp005932	UPLC-MS/MS	417.12	381.1	-	-	416.111	C21H20O9	[M+H]+	Apigenin-6-C-fucoside	Flavonoids	Flavones	-	3	-	-	-	262455	300567	274351	375621	414040	338578	3.05356e+06	2.97821e+06	2.98002e+06	313338	235140	221650	1.15423e+06	1.04747e+06	1.01147e+06	-	-
Zbsp004086	UPLC-MS/MS	579.17	423.1	-	-	578.164	C27H30O14	[M+H]+	Apigenin-6-C-glucose-8-C-rhamnoside	Flavonoids	Flavones	-	1	-	-	-	533330	622694	636486	569810	482619	533243	816684	777570	830846	533948	539921	472613	580255	639537	615013	-	-
mws1434	UPLC-MS/MS	431.1	311.05	-	-	432.106	C21H20O10	[M-H]-	Apigenin-6-C-glucoside (Isovitexin)*	Flavonoids	Flavones	38953-85-4	1	-	-	-	57914.2	62335.5	80479.9	93146.7	72547.6	58502.8	35217.2	59843.1	50323.1	1.38228e+06	1.54793e+06	1.6117e+06	583751	580597	506321	C01714	ko00944
Zbsp004060	UPLC-MS/MS	535.14	481.11	-	-	534.137	C25H26O13	[M+H]+	Apigenin-6-C-xyloside-8-C-arabinoside	Flavonoids	Flavones	-	1	-	-	-	6.2274e+06	6.92707e+06	5.85538e+06	3.49711e+06	3.37756e+06	3.99549e+06	1.81807e+07	1.99576e+07	1.9699e+07	4.14411e+06	3.92002e+06	3.59386e+06	9.44698e+06	8.64049e+06	8.30606e+06	-	-
MWSHY0021	UPLC-MS/MS	299.091	256.075	-	-	298.084	C17H14O5	[M+H]+	Apigenin-7,4'-dimethyl ether	Flavonoids	Flavones	5128-44-9	3	-	-	-	5353.62	4655.9	1622.49	137009	141461	146820	55673.3	57607.6	75420.6	126958	118853	129886	120775	124050	103731	C10019	-
Zbsp004714	UPLC-MS/MS	565.16	271.06	-	-	564.148	C26H28O14	[M+H]+	Apigenin-7-O-(2''-glucosyl)arabinoside	Flavonoids	Flavones	-	1	-	-	-	7.33946e+07	7.165e+07	7.36997e+07	1.79319e+07	1.78981e+07	1.75753e+07	3.91613e+07	3.82029e+07	3.70697e+07	3.80725e+07	3.7516e+07	3.76628e+07	4.24638e+07	3.97131e+07	3.97397e+07	-	-
Hmqp003435	UPLC-MS/MS	651.15	271.06	-	-	650.148	C29H30O17	[M+H]+	Apigenin-7-O-(2''-O-apiosyl)(6''-Malonyl)glucoside	Flavonoids	Flavones	-	1	-	-	-	4.23848e+06	3.38755e+06	3.50171e+06	1.44432e+06	1.64707e+06	1.59647e+06	1.28284e+06	1.51449e+06	1.44036e+06	1.93754e+06	1.86225e+06	2.00277e+06	1.86189e+06	1.81302e+06	1.72076e+06	C05622	ko00944
pmp000585	UPLC-MS/MS	519.11	271.06	-	-	518.106	C24H22O13	[M+H]+	Apigenin-7-O-(6''-malonyl)glucoside	Flavonoids	Flavones	86546-87-4	1	-	-	-	2.19811e+06	2.12195e+06	2.18359e+06	3.48053e+06	3.25974e+06	3.25269e+06	4.47035e+06	4.015e+06	4.43097e+06	229757	195240	361251	2.27521e+06	2.29671e+06	2.09602e+06	C10020	-
MWSHY0189	UPLC-MS/MS	433.11	271.07	-	-	432.106	C21H20O10	[M+H]+	Apigenin-7-O-glucoside(Cosmosiin)*	Flavonoids	Flavones	578-74-5	1	-	-	-	4.33426e+07	4.58748e+07	4.54805e+07	6.07707e+07	6.07409e+07	5.7774e+07	5.79962e+07	5.5077e+07	5.1947e+07	5.49239e+06	5.24169e+06	8.32252e+06	4.08305e+07	3.58937e+07	3.74213e+07	C04608	ko00944
Zbsn004679	UPLC-MS/MS	739.21	269.045	-	-	740.216	C33H40O19	[M-H]-	Apigenin-7-O-glucoside-4'-O-rutinoside	Flavonoids	Flavones	-	3	-	-	-	239731	163588	265920	232944	212418	218086	204399	187853	197888	284713	265509	242157	201121	204073	211438	-	-
MWSHY0031	UPLC-MS/MS	447.09	271.061	-	-	446.085	C21H18O11	[M+H]+	Apigenin-7-O-glucuronide	Flavonoids	Flavones	29741-09-1	1	-	-	-	55015	123964	88235.6	26594.3	27027.6	26380.6	295640	2.33462e+06	316803	69532.9	54132.8	53457.1	315356	279900	300855	-	-
MWSmce498	UPLC-MS/MS	579.169	271.07	-	-	578.164	C27H30O14	[M+H]+	Apigenin-7-O-neohesperidoside (Rhoifolin)*	Flavonoids	Flavones	17306-46-6	3	-	-	-	23920.1	21444.5	34445.7	41124.2	59868.8	30293	85383.5	85523.7	98368.8	282041	309014	389234	139083	125994	130789	C12627	ko00944
pme0368	UPLC-MS/MS	579.171	271.063	-	-	578.164	C27H30O14	[M+H]+	Apigenin-7-O-rutinoside (Isorhoifolin)*	Flavonoids	Flavones	552-57-8	3	-	-	-	16412.2	9604.13	14396.1	23340	27407.5	33130.3	76586.2	80722.8	63628.4	311847	287879	353296	159749	125051	109539	-	-
Hmmp002266	UPLC-MS/MS	887.25	725.21	-	-	886.274	C39H50O23	[M+H]+	Apigenin-7-O-rutinoside-4'-O-rutinoside	Flavonoids	Flavones	-	3	-	-	-	157689	101881	88265.4	1.16697e+06	1.16467e+06	846946	26675	102485	56087.2	696138	514212	422814	501959	544058	390827	-	-
Lmtp002642	UPLC-MS/MS	565.16	457.11	-	-	564.148	C26H28O14	[M+H]+	Apigenin-8-C-(2''-glucosyl)arabinoside	Flavonoids	Flavones	-	2	-	-	-	1.52255e+07	1.95815e+07	2.02457e+07	2.54825e+07	2.33069e+07	2.29311e+07	2.16937e+07	2.20577e+07	2.31004e+07	6.91302e+07	6.30145e+07	6.47606e+07	3.5172e+07	3.24552e+07	3.35168e+07	-	-
pmb0681	UPLC-MS/MS	403.102	367.08	-	-	402.095	C20H18O9	[M+H]+	Apigenin-8-C-Arabinoside*	Flavonoids	Flavones	-	3	-	-	-	389620	310262	304805	464256	473284	492785	1.50263e+06	1.23074e+06	1.23623e+06	1.29415e+06	1.31487e+06	1.33736e+06	945124	881463	803258	-	-
Zbsn004665	UPLC-MS/MS	431.1	311.05	-	-	432.106	C21H20O10	[M-H]-	Apigenin-8-C-Glucoside (Vitexin)*	Flavonoids	Flavones	3681-93-4	1	-	-	-	64452	62499.4	50041.6	86598.1	58671.8	106808	25825.7	45140.2	31546.3	1.41446e+06	1.54757e+06	1.57483e+06	477695	511947	543652	C01460	ko00941,ko00944
mws0041	UPLC-MS/MS	271.06	123.008	-	-	270.053	C15H10O5	[M+H]+	Baicalein	Flavonoids	Flavones	491-67-8	3	-	-	-	4.58454e+06	4.02005e+06	4.16042e+06	1.15984e+06	1.31093e+06	1.38683e+06	1.70432e+06	1.83929e+06	2.06242e+06	5.59453e+06	5.66135e+06	5.61468e+06	3.41939e+06	2.91362e+06	2.98942e+06	C10023	-
MWSHY0071	UPLC-MS/MS	255.064	153.018	-	-	254.058	C15H10O4	[M+H]+	Chrysin	Flavonoids	Flavones	480-40-0	1	-	-	-	10872.8	15219	20203.7	64465.2	54116.7	57578.9	31123.9	12669	12226.1	347116	341248	330111	128934	109074	110710	C10028	ko00941
Zbsp004341	UPLC-MS/MS	503.12	255.07	-	-	502.111	C24H22O12	[M+H]+	Chrysin-7-O-(6''-malonyl)glucoside*	Flavonoids	Flavones	-	1	-	-	-	4.97729e+06	4.51798e+06	4.58371e+06	3.18088e+07	3.14676e+07	3.20878e+07	1.19866e+07	1.21562e+07	1.18692e+07	3.55134e+06	3.2644e+06	3.27185e+06	13911219	1.26725e+07	1.20192e+07	-	-
Zbhp006013	UPLC-MS/MS	503.118	255.066	-	-	502.111	C24H22O12	[M+H]+	Chrysin-7-O-(6'-malonyl)glucoside	Flavonoids	Flavones	-	1	-	-	-	88062.6	144652	70077	808544	882004	825955	307330	334099	317281	53350	110756	181924	404864	297675	302465	-	-
Lmyp005841	UPLC-MS/MS	417.118	255.059	-	-	416.111	C21H20O9	[M+H]+	Chrysin-7-O-glucoside	Flavonoids	Flavones	31025-53-3	3	-	-	-	256985	353515	320851	799454	746687	278030	204986	297158	254385	494541	236872	478849	360827	502967	321235	-	-
Zbsp004739	UPLC-MS/MS	417.12	297.08	-	-	416.111	C21H20O9	[M+H]+	Chrysin-8-C-glucoside	Flavonoids	Flavones	160880-89-7	3	-	-	-	257864	229137	258446	173555	189006	211036	378603	449197	404797	65443.5	120772	132347	203625	251556	206126	-	-
Zbrn008158	UPLC-MS/MS	299.055	284.032	-	-	300.063	C16H12O6	[M-H]-	Chrysoeriol; 5,7,4'-Trihydroxy-3'-Methoxyflavone	Flavonoids	Flavones	491-71-4	3	-	-	-	34768.9	20646.3	58750.4	713075	796825	762711	475361	471683	586458	1.61379e+07	1.99999e+07	2.00606e+07	1.84966e+06	1.79517e+06	1.72605e+06	C04293	ko00944
Zmxp002867	UPLC-MS/MS	625.17	301.07	-	-	624.169	C28H32O16	[M+H]+	Chrysoeriol-5,7-di-O-glucoside	Flavonoids	Flavones	-	2	-	-	-	139370	140697	182984	85537.6	229154	294799	183695	168598	186019	117000	178450	81695	188527	174177	154296	-	-
Hmmp002322	UPLC-MS/MS	917.29	755.21	-	-	916.285	C40H52O24	[M+H]+	Chrysoeriol-5,7-di-O-rutinoside	Flavonoids	Flavones	-	3	-	-	-	40010	61639.6	62312.3	99579.6	73441.2	94612.5	85030	126403	134620	122196	167412	103284	146287	117618	112880	-	-
pmb2999	UPLC-MS/MS	461.109	299.056	-	-	462.116	C22H22O11	[M-H]-	Chrysoeriol-5-O-glucoside	Flavonoids	Flavones	-	3	-	-	-	671082	702556	656670	501870	518323	510103	636782	517571	480156	527815	485669	289383	408183	551356	428748	-	-
pmp000127	UPLC-MS/MS	625.176	607.166	-	-	624.169	C28H32O16	[M+H]+	Chrysoeriol-6,8-di-C-glucoside	Flavonoids	Flavones	-	3	-	-	-	28361	101710	58434.8	1.86781e+06	1.54773e+06	1.75437e+06	309722	357897	284497	2.45696e+06	2.29897e+06	2.69377e+06	1.22781e+06	1.10625e+06	1.2633e+06	-	-
HJAP026	UPLC-MS/MS	625.18	463.13	-	-	624.169	C28H32O16	[M+H]+	Chrysoeriol-6-C-glucoside-4'-O-glucoside	Flavonoids	Flavones	-	3	-	-	-	126244	90968.6	117608	443109	389439	345849	129259	144961	133171	252285	292064	387743	284698	258546	225181	-	-
Zbsn005918	UPLC-MS/MS	503.122	299.058	-	-	504.127	C24H24O12	[M-H]-	Chrysoeriol-7-O-(6''-acetyl)glucoside*	Flavonoids	Flavones	-	3	-	-	-	56049.5	41535.9	71964.4	360168	172151	354227	64271.9	148415	147999	480525	664438	657086	227708	286262	201038	-	-
pmb0608	UPLC-MS/MS	549.12	301.07	-	-	548.117	C25H24O14	[M+H]+	Chrysoeriol-7-O-(6''-malonyl)glucoside*	Flavonoids	Flavones	-	1	-	-	-	378957	389499	358342	3.59312e+06	3.42371e+06	3.55466e+06	1.19123e+06	862712	868698	1.60586e+06	1.65122e+06	1.76486e+06	1.19496e+06	1.18758e+06	1.15171e+06	-	-
pmb3012	UPLC-MS/MS	461.109	299.055	-	-	462.116	C22H22O11	[M-H]-	Chrysoeriol-7-O-glucoside	Flavonoids	Flavones	19993-32-9	3	-	-	-	344763	362176	397307	849272	739027	1.03639e+06	632900	601154	450048	1.93915e+06	1.82944e+06	1.9676e+06	931464	936331	1.12642e+06	-	-
pmb3019	UPLC-MS/MS	463.103	299.056	-	-	464.111	C25H20O9	[M-H]-	Chrysoeriol-7-O-homovanillic acid	Flavonoids	Flavones	-	3	-	-	-	14871.3	13095.3	18211.3	5380.71	8453.46	8679.39	43840.6	40656.1	39196.4	43045.7	34883.8	30851.3	27565.1	23891.2	25200.5	-	-
pmb3002	UPLC-MS/MS	607.167	299.056	-	-	608.174	C28H32O15	[M-H]-	Chrysoeriol-7-O-rutinoside	Flavonoids	Flavones	-	3	-	-	-	294628	289472	318657	18081	41918.3	33153.2	130550	135607	123608	112214	114700	157808	128815	167975	164339	-	-
HJAP011	UPLC-MS/MS	463.11	343.08	-	-	462.116	C22H22O11	[M+H]+	Chrysoeriol-8-C-glucoside (Scoparin)*	Flavonoids	Flavones	301-16-6	3	-	-	-	60629.2	89829.1	103305	140075	222592	111715	63205.5	61451.4	102166	1587135	1316060	1460790	470780	374738	479145	-	-
MWSHY0009	UPLC-MS/MS	301.07	286.05	-	-	300.063	C16H12O6	[M+H]+	Diosmetin (5,7,3'-Trihydroxy-4'-methoxyflavone)*	Flavonoids	Flavones	520-34-3	1	-	-	-	7177.35	8022.34	6335.33	3.21811e+06	3.1469e+06	3.25243e+06	29193.1	30988.8	10024.9	4.47288e+06	4.68742e+06	4.92411e+06	2.89239e+06	2.5572e+06	2.44773e+06	C10038	-
pmp000120	UPLC-MS/MS	463.123	427.1	-	-	462.116	C22H22O11	[M+H]+	Diosmetin-6-C-glucoside	Flavonoids	Flavones	-	3	-	-	-	53710.6	59871.2	35502.6	162375	154758	102574	76621.1	69566.9	77789.9	2.27197e+06	2.47608e+06	2.14388e+06	718052	554339	632700	-	-
Zbjn005361	UPLC-MS/MS	549.125	301.072	-	-	548.117	C25H24O14	[M+H]+	Diosmetin-7-O-(6''-malonyl)glucoside*	Flavonoids	Flavones	-	1	-	-	-	190157	168055	186044	1.45959e+06	1.68766e+06	1.53784e+06	402227	393033	385378	727941	726752	762378	525566	514954	501987	-	-
pmp000579	UPLC-MS/MS	463.12	301.07	-	-	462.116	C22H22O11	[M+H]+	Diosmetin-7-O-galactoside*	Flavonoids	Flavones	-	1	-	-	-	4.16056e+06	3.43286e+06	3.8714e+06	2.10649e+06	1.76067e+06	1.91932e+06	4.06285e+06	2.33358e+06	2.0846e+06	1.35413e+06	1.76993e+06	1.69748e+06	1.96693e+06	1.907e+06	1.92255e+06	-	-
Hmmp004965	UPLC-MS/MS	463.124	301.07	-	-	462.116	C22H22O11	[M+H]+	Diosmetin-7-O-glucoside*	Flavonoids	Flavones	20126-59-4	1	-	-	-	2.42052e+06	2.67768e+06	2.58736e+06	2.0892e+06	3.76867e+06	2.988e+06	2.61115e+06	2.81107e+06	2.36714e+06	1.95298e+06	1.99065e+06	2.27347e+06	3.34915e+06	2.95244e+06	2.58749e+06	-	-
pmp001080	UPLC-MS/MS	609.181	301.073	-	-	608.174	C28H32O15	[M+H]+	Diosmetin-7-O-Neohesperidoside (Neodiosmin)*	Flavonoids	Flavones	38665-01-9	3	-	-	-	3340	14489.1	5005	1670	5422.13	3478.2	21472	26851.7	24792.1	23254.2	25005	43345	21187	24122.1	15754.5	-	-
MWSHY0190	UPLC-MS/MS	609.181	301.079	-	-	608.174	C28H32O15	[M+H]+	Diosmetin-7-O-rutinoside (Diosmin)*	Flavonoids	Flavones	520-27-4	3	-	-	-	44852.4	13297.2	10256.1	18492.2	20701.2	35123.1	170882	167459	141777	191327	214025	161782	103512	107685	108381	C10039	-
Lamn006680	UPLC-MS/MS	515.12	267.07	-	-	516.127	C25H24O12	[M-H]-	Formononetin 7-O-Glucoside-6''-Malonate	Flavonoids	Flavones	-	1	-	-	-	14751.8	24849.2	17743.4	59657.8	54563.2	51608.8	30409.7	32294.7	29728.3	38000.6	42990.4	39360.8	37058.6	39649.1	31936.3	-	-
Lmyn006227	UPLC-MS/MS	269.046	151.005	-	-	270.053	C15H10O5	[M-H]-	Galangin (3,5,7-Trihydroxyflavone)	Flavonoids	Flavones	548-83-4	3	-	-	-	1.54614e+06	1.37104e+06	1.47638e+06	2.41038e+06	2.39459e+06	2.59174e+06	724876	783460	834062	4.30187e+06	4.49645e+06	4.54567e+06	2.11161e+06	2.06101e+06	2.0927e+06	C10044	ko00941
Lmlp005572	UPLC-MS/MS	433.11	271.06	-	-	432.106	C21H20O10	[M+H]+	Galangin-7-O-glucoside	Flavonoids	Flavones	-	1	-	-	-	3.79172e+06	5.74428e+06	5.63635e+06	6.66902e+06	7.23051e+06	6.42009e+06	1.1087e+07	1.03436e+07	1.09128e+07	1.72236e+06	1.60782e+06	1.94781e+06	6.68763e+06	6.19434e+06	4.75777e+06	-	-
MWSHY0196	UPLC-MS/MS	285.08	242.06	-	-	284.068	C16H12O5	[M+H]+	Genkwanin (Apigenin 7-methyl ether)*	Flavonoids	Flavones	437-64-9	1	-	-	-	128649	146005	113638	1.49286e+06	1.34412e+06	1.348e+06	737717	785621	754496	6.76747e+06	7.70165e+06	8.56146e+06	3.28571e+06	3.19398e+06	2.87439e+06	C10046	-
Hmgp002189	UPLC-MS/MS	463.13	301.07	-	-	462.116	C22H22O11	[M+H]+	Hispidulin-7-O-glucoside(Homoplantaginin)*	Flavonoids	Flavones	17680-84-1	1	-	-	-	2.74074e+06	2.47406e+06	1.78655e+06	2.1504e+06	1.65393e+06	2.24071e+06	2.01288e+06	2.17338e+06	2.06511e+06	1.83798e+06	1.74135e+06	1.44159e+06	1.80266e+06	2.02772e+06	2.05421e+06	C17762	-
Lmnp003080	UPLC-MS/MS	565.16	433.11	-	-	564.148	C26H28O14	[M+H]+	Hispidulin-8-C-(2''-O-xylosyl)xyloside	Flavonoids	Flavones	-	3	-	-	-	1.2774e+06	1.42788e+06	1.26395e+06	314953	233942	193468	411946	401033	628856	821153	536102	620712	710662	717061	659897	-	-
Lmnp002845	UPLC-MS/MS	463.13	343.09	-	-	462.116	C22H22O11	[M+H]+	Hispidulin-8-C-glucoside*	Flavonoids	Flavones	-	3	-	-	-	43042.8	36725.9	63632.9	72112.9	270935	186336	64862.7	51680	107392	3.3165e+06	3.32705e+06	3.25618e+06	970178	994144	904010	-	-
Zmpn004713	UPLC-MS/MS	301.039	149.026	-	-	302.043	C15H10O7	[M-H]-	Isoetin (5,7,2',4',5'-Pentahydroxyflavone)	Flavonoids	Flavones	1621-84-7	3	-	-	-	1.00711e+06	825651	985802	530644	537338	546838	1.92733e+06	2.03087e+06	2.29475e+06	1.18182e+07	1.09324e+07	1.05915e+07	3.77587e+06	4.06138e+06	4.0316e+06	C10079	-
mws1292	UPLC-MS/MS	565.16	409.09	-	-	564.148	C26H28O14	[M+H]+	Isoschaftoside	Flavonoids	Flavones	52012-29-0	1	-	-	-	462199	509255	435420	552131	522976	627239	555272	546914	586799	1.72229e+06	1.59086e+06	1.68007e+06	915207	912663	813046	-	-
Hmbp002730	UPLC-MS/MS	287.06	153.01	-	-	286.048	C15H10O6	[M+H]+	Isoscutellarein*	Flavonoids	Flavones	41440-05-5	3	-	-	-	207691	177522	206761	8.6888e+06	8.62496e+06	8.8353e+06	1.62618e+06	1.60154e+06	1.68344e+06	4.8996e+06	5.16533e+06	4.87035e+06	4.31553e+06	3.88937e+06	3.67848e+06	C10097	-
Smhp004476	UPLC-MS/MS	565.15	433.11	-	-	564.148	C26H28O14	[M+H]+	Isovitexin-2''-O-xyloside	Flavonoids	Flavones	-	1	-	-	-	331533	299121	306983	226484	341735	265009	700054	713771	626837	2.15775e+06	1.8401e+06	1.67191e+06	2.37052e+06	4.98366e+06	4.65957e+06	-	-
pme1665	UPLC-MS/MS	593.151	311.055	-	-	594.159	C27H30O15	[M-H]-	Isovitexin-7-O-glucoside(Saponarin)	Flavonoids	Flavones	20310-89-8	1	-	-	-	228809	209606	249183	1.76809e+06	1.74113e+06	1.6969e+06	412499	443023	422779	1.2823e+07	1.22929e+07	1.18748e+07	3.9683e+06	4.17402e+06	4.33603e+06	C08064	-
Zbzp003832	UPLC-MS/MS	565.15	313.07	-	-	564.148	C26H28O14	[M+H]+	Isovitexin-8-O-xyloside	Flavonoids	Flavones	-	1	-	-	-	745784	690364	784301	882693	783873	755645	903735	786820	948375	2.02061e+06	2.08004e+06	2.02117e+06	1.22887e+06	1.10158e+06	1.01596e+06	-	-
pme0088	UPLC-MS/MS	285.04	151	-	-	286.048	C15H10O6	[M-H]-	Luteolin (5,7,3',4'-Tetrahydroxyflavone)	Flavonoids	Flavones	491-70-3	2	-	-	-	151995	156644	158970	2.33892e+06	2.28314e+06	2.3354e+06	783110	773885	794896	5.76355e+06	5.84815e+06	5.54682e+06	1.75456e+06	1.83441e+06	1.79659e+06	C01514	ko00941,ko00944,ko01100,ko01110
MWS20147	UPLC-MS/MS	449.108	287.061	-	-	448.101	C21H20O11	[M+H]+	Luteolin-3'-O-glucoside*	Flavonoids	Flavones	-	3	-	-	-	619249	581190	464909	1.63231e+06	1.53297e+06	1.63577e+06	2.16041e+06	1.80246e+06	1.66408e+06	273268	369199	325702	861879	879677	1.4294e+06	-	-
Hmpp003270	UPLC-MS/MS	449.108	287.05	-	-	448.101	C21H20O11	[M+H]+	Luteolin-4'-O-glucoside*	Flavonoids	Flavones	6920-38-3	3	-	-	-	5.11909e+06	3.46929e+06	4.73333e+06	4.6289e+06	1.74328e+06	2.67313e+06	4.6468e+06	4.29267e+06	5.28014e+06	2.39321e+06	2.32178e+06	2.08919e+06	4.39625e+06	3.94973e+06	3.7414e+06	-	-
HJAP010	UPLC-MS/MS	551.14	497.1	-	-	550.132	C25H26O14	[M+H]+	Luteolin-6,8-di-C-arabinoside	Flavonoids	Flavones	-	3	-	-	-	19979.7	22651.5	9958.84	23340	13214.7	17424.7	87272.9	74247.8	102445	30010	17318.3	6950.86	72322	48706.2	47423.8	-	-
Zbsp002894	UPLC-MS/MS	611.157	473.107	-	-	610.153	C27H30O16	[M+H]+	Luteolin-6,8-di-C-glucoside	Flavonoids	Flavones	29428-58-8	1	-	-	-	2289.9	1670	7943.04	644779	565010	622897	36805.1	35282.6	6682.34	930001	884477	1.13407e+06	316320	324291	291596	C10102	-
MWSHY0016	UPLC-MS/MS	449.108	299.056	-	-	448.101	C21H20O11	[M+H]+	Luteolin-6-C-glucoside (Isoorientin)*	Flavonoids	Flavones	4261-42-1	3	-	-	-	78573.9	41138.4	35287.2	202586	171875	161432	83512.9	50934	37564.7	340228	348164	369005	139939	171273	167568	C01821	-
pmb3014	UPLC-MS/MS	641.151	285.3	-	-	642.159	C31H30O15	[M-H]-	Luteolin-7-O-(6''-eudesmyl)glucoside	Flavonoids	Flavones	-	3	-	-	-	22883.8	25306.5	32790.2	5005	7565.4	10433.9	31786.9	24129.4	28834.3	56535.3	41947.5	41951.4	26353.3	15204.1	18326.7	-	-
pmp000587	UPLC-MS/MS	535.108	287.05	-	-	534.101	C24H22O14	[M+H]+	Luteolin-7-O-(6''-malonyl)glucoside*	Flavonoids	Flavones	-	3	-	-	-	886497	762035	951059	403576	451679	401806	852916	810924	660458	710660	702790	618355	893757	663158	641750	C10103	-
Hmqp003184	UPLC-MS/MS	667.15	287.06	-	-	666.143	C29H30O18	[M+H]+	Luteolin-7-O-(6''-malonyl)glucoside-5-O-arabinoside	Flavonoids	Flavones	-	3	-	-	-	61730.6	116256	91726	18496.7	3429.8	18510.2	68174.6	74362.7	56479.5	46680	83335.7	65572.5	109305	67859.9	89502.9	-	-
Hmpp002612	UPLC-MS/MS	611.16	287.05	-	-	610.153	C27H30O16	[M+H]+	Luteolin-7-O-gentiobioside*	Flavonoids	Flavones	-	3	-	-	-	277769	98370	618925	608433	372562	184392	412188	245215	733725	553870	541562	558382	429665	475055	276165	-	-
MWSHY0104	UPLC-MS/MS	449.108	287.062	-	-	448.101	C21H20O11	[M+H]+	Luteolin-7-O-glucoside (Cynaroside)*	Flavonoids	Flavones	5373-11-5	3	-	-	-	5.14302e+06	4.207e+06	4.24376e+06	1.69602e+06	3.07934e+06	3.79216e+06	4535088	5.07423e+06	5.27324e+06	1.76746e+06	1.93642e+06	1.64396e+06	4.37751e+06	4.05019e+06	3.53363e+06	C03951	ko00944
mws1299	UPLC-MS/MS	449.108	299.055	-	-	448.101	C21H20O11	[M+H]+	Luteolin-8-C-glucoside (Orientin)*	Flavonoids	Flavones	28608-75-5	3	-	-	-	62427.3	41697.6	28297.5	297326	245455	259646	48446.8	97574.1	91082.2	611885	569594	530054	305624	265794	263154	C10114	-
MWSprf005	UPLC-MS/MS	299.09	284.07	-	-	298.084	C17H14O5	[M+H]+	Mosloflavone; 5-Hydroxy-6,7-Dimethoxyflavone	Flavonoids	Flavones	740-33-0	3	-	-	-	35124.1	20471.2	13667.9	1.18939e+06	1.09977e+06	1.19949e+06	111243	186645	175085	685080	1.13798e+06	801124	864477	749819	605501	-	-
Lmbn005454	UPLC-MS/MS	285.077	119.049	-	-	286.084	C16H14O5	[M-H]-	Naringenin-5-methyl ether	Flavonoids	Flavones	61823-56-1	3	-	-	-	82388.1	107141	109356	218688	221505	231521	94104	95317.6	117278	728330	801857	852871	106741	112968	118388	-	-
Hmmn004152	UPLC-MS/MS	595.171	459.11	-	-	596.174	C27H32O15	[M-H]-	Neoeriocitrin	Flavonoids	Flavones	13241-32-2	3	-	-	-	128576	123316	130941	140432	143274	123006	58695	55418.3	69874.4	125076	132072	71690	101327	110483	110214	C09805	-
pmp000003	UPLC-MS/MS	317.07	302.04	-	-	316.058	C16H12O7	[M+H]+	Nepetin (5,7,3',4'-Tetrahydroxy-6-methoxyflavone)*	Flavonoids	Flavones	520-11-6	1	-	-	-	31121	28340	35933.5	8.71942e+06	8.59363e+06	9.0955e+06	274598	274081	283417	1.29933e+07	1.43692e+07	1.43853e+07	6.39202e+06	5.81945e+06	5.38443e+06	-	-
Hmgp002036	UPLC-MS/MS	479.12	317.06	-	-	478.111	C22H22O12	[M+H]+	Nepetin-7-O-glucoside(Nepitrin)*	Flavonoids	Flavones	569-90-4	3	-	-	-	729533	578470	779071	367265	321731	428502	1.17465e+06	966312	1.03482e+06	735233	728616	784753	874237	822347	757367	-	-
Zbsp003249	UPLC-MS/MS	581.15	443.1	-	-	580.143	C26H28O15	[M+H]+	Orientin-6-C-arabinoside	Flavonoids	Flavones	-	2	-	-	-	146073	152375	130235	1.52759e+06	1.60968e+06	1.63484e+06	473386	395514	434671	541865	558818	488430	620469	649161	593067	-	-
mws1660	UPLC-MS/MS	565.16	529.13	-	-	564.148	C26H28O14	[M+H]+	Schaftoside	Flavonoids	Flavones	51938-32-0	1	-	-	-	480916	539665	465574	691298	625297	501283	477406	564082	618920	1.95404e+06	1.62692e+06	1.51943e+06	1.02543e+06	970614	987163	C10181	-
Lmdp006732	UPLC-MS/MS	301.07	258.048	-	-	300.063	C16H12O6	[M+H]+	Scutellarein-4'-methyl ether (5,6,7-Trihydroxy-4'-methoxyflavone)*	Flavonoids	Flavones	6563-66-2	3	-	-	-	64210.2	61891.2	75288.3	616708	662444	688562	927104	937589	984421	978709	949662	954338	688885	613878	603464	-	-
Lmxn007955	UPLC-MS/MS	359.077	329.031	-	-	360.084	C18H16O8	[M-H]-	Sudachitin	Flavonoids	Flavones	4281-28-1	3	-	-	-	75784.1	57313.8	55073.5	34497	43156.9	44087	56046.2	51621.1	39954.4	277900	281170	274117	57610.4	44980.6	37298	-	-
mws0920	UPLC-MS/MS	301.035	151.004	-	-	302.043	C15H10O7	[M-H]-	Tricetin (5,7,3',4',5'-Pentahydroxyflavone)	Flavonoids	Flavones	520-31-0	3	-	-	-	494644	421385	477384	254606	301793	237590	742826	863933	946171	5.07114e+06	4.89002e+06	5.18141e+06	1.96827e+06	1.68094e+06	1.84164e+06	C10192	ko00941
Wayn004603	UPLC-MS/MS	477.067	301.037	-	-	478.075	C21H18O13	[M-H]-	Tricetin 3'-glucuronide	Flavonoids	Flavones	-	3	-	-	-	27359.9	64491.4	19985.7	20410.4	20972.2	18819	104805	52791.4	58801.1	60154.7	44522.3	59686.3	45355.4	41508	54486.5	-	-
Wayn005861	UPLC-MS/MS	601.061	301.036	-	-	602.07	C30H18O14	[M-H]-	Tricetin 5-(2''-dihydroxybenzoyl)hydroxyterephthalic acid	Flavonoids	Flavones	-	3	-	-	-	98781.3	85453.7	106850	20752.8	19126.7	7594.55	94455.4	78480.1	73248.7	131857	151255	124349	78310.1	89907.9	86743.8	-	-
Zmxp005470	UPLC-MS/MS	579.135	331.083	-	-	578.127	C26H26O15	[M+H]+	Tricin-7-O-(6''-O-malonyl)glucoside	Flavonoids	Flavones	-	1	-	-	-	227244	252677	182743	96731.6	54804.5	76772.6	194089	187806	85019.8	497655	582525	616728	379840	247177	133493	-	-
pmb0736	UPLC-MS/MS	493.134	331.081	-	-	492.127	C23H24O12	[M+H]+	Tricin-7-O-Glucoside	Flavonoids	Flavones	32769-01-0	3	-	-	-	223835	240858	269704	121381	304802	252335	276936	347941	333772	1.76579e+06	1.77149e+06	1.92681e+06	839355	786912	827476	-	-
Lmgp004959	UPLC-MS/MS	639.192	331.082	-	-	638.185	C29H34O16	[M+H]+	Tricin-7-O-neohesperidoside*	Flavonoids	Flavones	53766-40-8	3	-	-	-	14600.5	13837.9	12670.2	20716.2	13340	15843.2	19253.6	14849.8	24274.7	79725.2	28154.4	48811.7	34044.4	23340	22923.4	-	-
Hmgp003086	UPLC-MS/MS	639.192	331.081	-	-	638.185	C29H34O16	[M+H]+	Tricin-7-O-rutinoside*	Flavonoids	Flavones	-	3	-	-	-	73762.2	86752.7	91998.9	232793	258238	231437	5005	6099.62	1967.43	801194	905360	1.03717e+06	225416	163604	198867	-	-
Zbsn003878	UPLC-MS/MS	563.15	353.07	-	-	564.148	C26H28O14	[M-H]-	Vicenin-3	Flavonoids	Flavones	59914-91-9	3	-	-	-	1.80764e+06	1.78554e+06	1.68983e+06	2.0369e+06	1.82779e+06	1.91033e+06	2.16106e+06	2.44873e+06	2.1699e+06	4.51321e+06	4.96347e+06	4.83313e+06	2.88354e+06	2.83527e+06	2.82093e+06	-	-
pmp001111	UPLC-MS/MS	579.17	525.14	-	-	578.164	C27H30O14	[M+H]+	Violanthin	Flavonoids	Flavones	40581-17-7	1	-	-	-	1.38115e+06	1.37776e+06	1.36344e+06	1.29387e+06	1.30517e+06	1.23257e+06	1.92907e+06	1.93637e+06	1.86533e+06	1.10159e+06	1.27289e+06	1.23945e+06	1.44937e+06	1.34247e+06	1.50377e+06	C10196	-
Wahp004750	UPLC-MS/MS	597.18	303.09	-	-	596.174	C27H32O15	[M+H]+	Viscumneoside III(Homoeriodictyol-7-O-Apiosyl-(1-2)-Glucopyranoside)	Flavonoids	Flavones	118985-27-6	2	-	-	-	106015	60534.6	130287	31675	19117.6	20453.2	20005	53888.8	21752.9	50968.3	44798.1	62018.6	78402	40010	34293.5	-	-
pmp001106	UPLC-MS/MS	595.166	577.156	-	-	594.159	C27H30O15	[M+H]+	Vitexin-2''-O-glucoside	Flavonoids	Flavones	61360-94-9	1	-	-	-	1.33458e+06	1.39273e+06	1.2612e+06	1.93836e+07	1.7583e+07	2.30177e+07	4.14937e+06	3.9366e+06	4.18944e+06	5.26342e+07	5.82716e+07	4.78126e+07	2.69452e+07	2.18325e+07	2.36536e+07	C04024	ko00944
pme3227	UPLC-MS/MS	579.171	433.109	-	-	578.164	C27H30O14	[M+H]+	Vitexin-2''-O-rhamnoside	Flavonoids	Flavones	64820-99-1	1	-	-	-	2.52184e+06	2.28283e+06	2.3528e+06	2.0377e+06	2.02992e+06	1.92122e+06	3.516e+06	3.28587e+06	3.54111e+06	2.21518e+06	2.06426e+06	2.30023e+06	2.51807e+06	2.44637e+06	2.46384e+06	C12628	ko00944
pmb2981	UPLC-MS/MS	739.209	563.139	-	-	740.216	C33H40O19	[M-H]-	Vitexin-7-O-rutinoside	Flavonoids	Flavones	-	3	-	-	-	115006	101890	89148	11717.3	4311.94	6525.19	222533	200256	220525	8434.02	13587.3	6670	55322.2	74482.2	60990.3	-	-
MWSHY0123	UPLC-MS/MS	285.08	270.06	-	-	284.068	C16H12O5	[M+H]+	Wogonin (5,7-Dihydroxy-8-Methoxyflavone)	Flavonoids	Flavones	632-85-9	3	-	-	-	408323	440452	455679	2.13121e+06	2.73237e+06	2.03985e+06	1.81566e+06	1.92027e+06	1.92822e+06	4.23579e+06	4.21004e+06	3.90215e+06	1.47822e+06	1.32298e+06	1.67872e+06	C10197	-
Laxn006282	UPLC-MS/MS	369.1	191.07	-	-	370.105	C20H18O7	[M-H]-	2'-Hydroxyl yukovanol	Flavonoids	Flavonols	-	3	-	-	-	844808	826146	761278	8.91717e+06	1.04108e+07	9.5891e+06	773968	722276	810307	4.51423e+07	4.92135e+07	4.80047e+07	3.26008e+06	3.73855e+06	3.48535e+06	-	-
Zmpp002571	UPLC-MS/MS	303.052	257.046	-	-	302.043	C15H10O7	[M+H]+	3,3',4',5',7-Pentahydroxyflavone; Robinetin	Flavonoids	Flavonols	490-31-3	3	-	-	-	100040	41680	38693.2	6.32535e+06	6.18857e+06	6.88588e+06	1.06248e+06	1.07159e+06	1.12398e+06	1016955	934827	1154665	4.21994e+06	1.65767e+06	2.91033e+06	C10177	-
Lmjp004941	UPLC-MS/MS	301.07	286.05	-	-	300.063	C16H12O6	[M+H]+	3,5,4'-Trihydroxy-7-methoxyflavone (Rhamnocitrin)*	Flavonoids	Flavonols	569-92-6	1	-	-	-	3432.33	5412.7	1717.15	3.11142e+06	3.18029e+06	3.23956e+06	20924.1	17107.3	23458	4.67833e+06	4.8492e+06	5.04446e+06	3.04401e+06	2.52502e+06	2.56125e+06	C17059	-
Lmgn009690	UPLC-MS/MS	313.07	255.03	-	-	314.079	C17H14O6	[M-H]-	3,5-Dihydroxy-7,4'-dimethoxyflavone	Flavonoids	Flavonols	15486-33-6	1	-	-	-	15473.8	7674.19	12462.7	2.09972e+06	2.08291e+06	2.06941e+06	17406.5	7740.85	8216.55	6.02636e+06	6.30021e+06	6.17375e+06	3.16334e+06	3.04946e+06	2.92837e+06	-	-
Zblp004717	UPLC-MS/MS	625.174	317.07	-	-	624.169	C28H32O16	[M+H]+	3'-methoxyquercetin-3-O-L-rhamnosyl(1→2)-glucopyranoside*	Flavonoids	Flavonols	-	3	-	-	-	43074.9	12779.7	11670	11670	19913	12096	8340	23340	6670	35734.8	28025.5	18373.2	24961.9	28327.4	15731.2	-	-
Lmcp004624	UPLC-MS/MS	301.07	258.05	-	-	300.063	C16H12O6	[M+H]+	3-Methylkaempferol	Flavonoids	Flavonols	1592-70-7	2	-	-	-	101484	169197	132011	179745	53448.5	230093	458480	390054	493927	1.86611e+06	2.11015e+06	1.67936e+06	846013	814457	686790	C05902	-
Lmmn004912	UPLC-MS/MS	315.05	271.02	-	-	316.058	C16H12O7	[M-H]-	3-O-Methylquercetin	Flavonoids	Flavonols	1486-70-0	1	-	-	-	21460.9	19173.4	13789.6	1.0054e+06	926801	1.02764e+06	51083.9	52042.7	71711.3	4.6889e+06	4.68434e+06	5.01531e+06	1.31131e+06	1.23913e+06	1.23116e+06	C04443	ko00944,ko01110
mws0038	UPLC-MS/MS	313.07	283.02	-	-	314.079	C17H14O6	[M-H]-	5,4'-Dihydroxy-3,7-dimethoxyflavone(Kumatakenin)	Flavonoids	Flavonols	3301-49-3	1	-	-	-	106181	42358	66979.8	2.13452e+07	2.19182e+07	2.10708e+07	40854	24051.9	21278	6.56484e+07	6.6702e+07	5.91683e+07	3.54601e+07	3.45539e+07	3.37234e+07	-	-
Zblp003511	UPLC-MS/MS	303.09	167.03	-	-	302.079	C16H14O6	[M+H]+	5,7,4'-Trihydroxy-8-methylflavonoid	Flavonoids	Flavonols	-	3	-	-	-	33081.5	91166.5	98628.1	2.98828e+07	2.99925e+07	3.18638e+07	1.86508e+06	2972375	1.70533e+06	1.08437e+07	1.14438e+07	1.2299e+07	1.45001e+07	1.2138e+07	1.17239e+07	-	-
Zmhp102730	UPLC-MS/MS	627.16	303.05	-	-	626.148	C27H30O17	[M+H]+	6-Hydroxykaempferol-3,6-O-Diglucoside*	Flavonoids	Flavonols	-	3	-	-	-	248298	147044	260876	104421	121307	173392	367654	441807	227601	515957	708612	627310	353690	389134	523875	-	-
Zmhp002730	UPLC-MS/MS	627.156	303.051	-	-	626.148	C27H30O17	[M+H]+	6-Hydroxykaempferol-6,7-O-Diglucoside*	Flavonoids	Flavonols	-	3	-	-	-	195195	289460	300899	114530	277168	239920	282359	464124	405342	608589	535996	694407	286073	320482	302118	-	-
pmp001309	UPLC-MS/MS	465.1	303.05	-	-	464.096	C21H20O12	[M+H]+	6-Hydroxykaempferol-7-O-glucoside	Flavonoids	Flavonols	-	1	-	-	-	837755	944911	1.09414e+06	4.22558e+06	4.23991e+06	4.36479e+06	1.7331e+06	1.47146e+06	998970	1.98308e+06	1.90507e+06	1.93435e+06	2.37004e+06	2.11077e+06	2.11542e+06	-	-
Zblp004068	UPLC-MS/MS	285.078	242.05	-	-	284.068	C16H12O5	[M+H]+	7-Methoxy-3,4'-Dihydroxyflavone	Flavonoids	Flavonols	-	3	-	-	-	272290	320683	348745	307379	402805	306909	175995	209818	218281	222268	115050	199366	300488	264047	243009	-	-
Lmpn006208	UPLC-MS/MS	461.11	315.052	-	-	462.116	C22H22O11	[M-H]-	8-Methoxykaempferol-7-O-rhamnoside	Flavonoids	Flavonols	-	3	-	-	-	37072.1	33120.2	33502.5	16982.6	26113.9	15471	36477.8	46471.1	42366.4	11166.7	18340	28076.6	29215.2	41983.8	34820.3	-	-
pmp000638	UPLC-MS/MS	355.12	299.06	-	-	354.11	C20H18O6	[M+H]+	8-Prenylkaempferol*	Flavonoids	Flavonols	28610-31-3	1	-	-	-	45346.8	66429	37261.5	1.65554e+07	1.63353e+07	1.67826e+07	4.25467e+06	4.07188e+06	3.98109e+06	1.50779e+06	1.07789e+06	3.36915e+06	7.03032e+06	6.39096e+06	5.75052e+06	-	-
MWSHY0077	UPLC-MS/MS	287.06	137.02	-	-	286.048	C15H10O6	[M+H]+	Fisetin	Flavonoids	Flavonols	528-48-3	3	-	-	-	2.19789e+06	1.94559e+06	1.91996e+06	5.83874e+06	6.08748e+06	6.02144e+06	1.88808e+06	1.9242e+06	1.95103e+06	4.86129e+06	5.02112e+06	5.73716e+06	4.22546e+06	3.88625e+06	3.36887e+06	C10041	-
mws1173	UPLC-MS/MS	271.061	243.066	-	-	272.068	C15H12O5	[M-H]-	Garbanzol	Flavonoids	Flavonols	1226-22-8	3	-	-	-	552001	503396	509120	210883	207774	184273	405646	440191	445301	699120	759784	778941	463785	457148	456127	C09751	ko00941
Zmhp004034	UPLC-MS/MS	465.1	303.05	-	-	464.096	C21H20O12	[M+H]+	Gossypetin-7-O-rhamnoside; Rhodiolgin	Flavonoids	Flavonols	94696-39-6	3	-	-	-	328227	405580	408768	3.63403e+06	3.75636e+06	3.72249e+06	5.4841e+06	2.1558e+06	2.70264e+06	748083	723101	1038780	1.83163e+06	1.7956e+06	1.38647e+06	-	-
mws1326	UPLC-MS/MS	301.035	211.04	-	-	302.043	C15H10O7	[M-H]-	Herbacetin	Flavonoids	Flavonols	527-95-7	3	-	-	-	31696	26315.8	23955.8	75701.6	70464.5	84753.4	8000.47	6282.36	4068.92	234092	261454	272937	56867.4	54741.4	52444.4	C02806	-
Lmyn008666	UPLC-MS/MS	367.12	309.04	-	-	368.126	C21H20O6	[M-H]-	Isoanhydroicaritin	Flavonoids	Flavonols	28610-30-2	1	-	-	-	71691.7	87037.7	50693.6	4.05983e+07	4.14685e+07	4.01618e+07	1.08277e+06	874534	1.11554e+06	5.04458e+07	5.15231e+07	4.82298e+07	2.9035e+07	3.10311e+07	2.85972e+07	-	-
pmp000356	UPLC-MS/MS	355.12	299.05	-	-	354.11	C20H18O6	[M+H]+	Isolicoflavonol*	Flavonoids	Flavonols	94805-83-1	1	-	-	-	1.36003e+06	1.37401e+06	1.35682e+06	1.39934e+06	1.47344e+06	1.67473e+06	1.0063e+07	9.07817e+06	9.1638e+06	310095	281384	260060	4.05648e+06	3.8626e+06	4.03318e+06	-	-
Zbpp002351	UPLC-MS/MS	317.06	153.02	-	-	316.058	C16H12O7	[M+H]+	Isorhamnetin; 3'-Methoxy-3,4',5,7-Tetrahydroxyflavone	Flavonoids	Flavonols	480-19-3	1	-	-	-	4452.23	4770.38	3762.01	820159	916752	899608	221311	245472	212820	4.85448e+06	5.28382e+06	5.29095e+06	1.88308e+06	1.59519e+06	1.55458e+06	C10084	-
Hmcp001578	UPLC-MS/MS	641.17	479.11	-	-	640.164	C28H32O17	[M+H]+	Isorhamnetin-3,7-O-diglucoside	Flavonoids	Flavonols	6758-51-6	2	-	-	-	285493	274895	384691	127747	98370	204421	142510	223629	247768	229155	446743	331832	262552	245450	231469	-	-
Li512111	UPLC-MS/MS	519.114	315.051	-	-	520.122	C24H24O13	[M-H]-	Isorhamnetin-3-O-(6''-acetylglucoside)	Flavonoids	Flavonols	-	3	-	-	-	386905	407798	487029	264133	276285	295821	1.41394e+06	1.31181e+06	1.42492e+06	1.51899e+06	1.41541e+06	1.48055e+06	741748	811577	892277	-	-
Zbpp002027	UPLC-MS/MS	565.12	317.07	-	-	564.111	C25H24O15	[M+H]+	Isorhamnetin-3-O-(6''-malonyl)glucoside*	Flavonoids	Flavonols	-	3	-	-	-	38039.8	32791.9	85030	250421	250500	247224	437688	205280	189556	2.56317e+06	2.32187e+06	2.50664e+06	703252	694240	708662	-	-
Hmcp001658	UPLC-MS/MS	727.171	479.11	-	-	726.164	C31H34O20	[M+H]+	Isorhamnetin-3-O-(6''-malonyl)glucoside-7-O-glucoside	Flavonoids	Flavonols	-	1	-	-	-	8340	26877.3	15814.1	28492.7	18689.6	13340	86083.7	62348.1	43728.2	232846	216716	236557	73442.8	68697.9	98846.4	-	-
Zbpp001992	UPLC-MS/MS	479.118	317.067	-	-	478.111	C22H22O12	[M+H]+	Isorhamnetin-3-O-Glucoside*	Flavonoids	Flavonols	5041-82-7	3	-	-	-	727165	681490	782949	219686	292380	292511	1.00205e+06	910944	851295	751112	754729	462693	643092	661121	670307	-	-
MWSHY0064	UPLC-MS/MS	625.174	317.065	-	-	624.169	C28H32O16	[M+H]+	Isorhamnetin-3-O-neohesperidoside*	Flavonoids	Flavonols	55033-90-4	3	-	-	-	43074.9	12779.7	11670	11670	19913	12096	8340	23340	6670	35734.8	28025.5	18373.2	24961.9	28327.4	15731.2	-	-
MWSHY0135	UPLC-MS/MS	625.176	317.075	-	-	624.169	C28H32O16	[M+H]+	Isorhamnetin-3-O-rutinoside (Narcissin)*	Flavonoids	Flavonols	604-80-8	3	-	-	-	17612.8	20357.2	2627.28	31015.5	19287.8	25005	18340	9645.61	13412	27644.8	29045.7	35071	26214	17540.6	16559.3	-	-
Lmsp003252	UPLC-MS/MS	641.17	317.07	-	-	640.164	C28H32O17	[M+H]+	Isorhamnetin-3-O-sophoroside	Flavonoids	Flavonols	-	1	-	-	-	53154.6	39455.3	89372.1	147580	200928	226894	42825.1	178450	53876.9	1.09266e+06	725180	1.26555e+06	197060	191546	228502	-	-
Hmcp002207	UPLC-MS/MS	479.118	317.06	-	-	478.111	C22H22O12	[M+H]+	Isorhamnetin-7-O-glucoside (Brassicin)*	Flavonoids	Flavonols	6743-96-0	3	-	-	-	627525	701592	900729	421877	301920	327245	913994	616381	719772	575180	688422	581628	552915	627331	606067	-	-
MWSHY0165	UPLC-MS/MS	449.14	287.1	-	-	448.137	C22H24O10	[M+H]+	Isosakuranetin-7-O-glucoside (Isosakuranin)*	Flavonoids	Flavonols	491-69-0	2	-	-	-	552818	704036	604403	537130	569487	537537	378494	397838	425237	291359	96940.2	306595	420774	397051	446615	-	-
Lmcp003788	UPLC-MS/MS	479.12	317.06	-	-	478.111	C22H22O12	[M+H]+	Isotamarixin	Flavonoids	Flavonols	-	3	-	-	-	324571	491518	476655	552048	832328	1.62603e+06	422996	534002	395436	2.5239e+06	2.54648e+06	2.89098e+06	1.25382e+06	1.18959e+06	1.35022e+06	-	-
Wmkn004073	UPLC-MS/MS	353.139	119.05	-	-	354.147	C21H22O5	[M-H]-	Isoxanthohumol	Flavonoids	Flavonols	70872-29-6	3	-	-	-	1874.59	3872.2	2389.58	21120.6	23432.4	23872.2	22960.3	28422.9	24847.6	93871.5	36698.4	89077.9	21434.8	24477	22907.1	-	-
Hmyp008708	UPLC-MS/MS	285.076	242.06	-	-	284.068	C16H12O5	[M+H]+	Izalpinin*	Flavonoids	Flavonols	480-14-8	1	-	-	-	150368	96174.2	117786	1.34547e+06	1.37029e+06	1.36198e+06	704085	768729	790819	6.90883e+06	7.28624e+06	8.4151e+06	2.9474e+06	2.64853e+06	2.92523e+06	-	-
MWSHY0126	UPLC-MS/MS	301.07	258.05	-	-	300.063	C16H12O6	[M+H]+	Kaempferide (3,5,7-Trihydroxy-4'-methoxyflavone)	Flavonoids	Flavonols	491-54-3	3	-	-	-	9039.63	7286.43	8049.69	648863	681360	643081	17556.7	17388.7	21615.6	509072	491760	577650	329464	360050	327837	C10098	ko00944
Zmhp006502	UPLC-MS/MS	549.12	301.07	-	-	548.117	C25H24O14	[M+H]+	Kaempferide-3-O-(6''-malonyl)glucoside	Flavonoids	Flavonols	-	3	-	-	-	566910	484248	522702	1.81245e+06	1.92357e+06	1.91398e+06	1.29387e+06	1.37793e+06	1.33586e+06	168440	209343	234605	1.12142e+06	989145	912308	-	-
Zbjn005825	UPLC-MS/MS	503.122	299.057	-	-	504.127	C24H24O12	[M-H]-	Kaempferide-3-O-（6'-O-acetyl）glucoside*	Flavonoids	Flavonols	-	3	-	-	-	56049.5	41535.9	71964.4	360168	172151	354227	64271.9	148415	147999	480525	664438	657086	227708	286262	201038	-	-
mws1068	UPLC-MS/MS	285.04	151	-	-	286.048	C15H10O6	[M-H]-	Kaempferol (3,5,7,4'-Tetrahydroxyflavone)	Flavonoids	Flavonols	520-18-3	2	-	-	-	9782.88	8931.56	10314.4	648636	645835	739455	97515	117447	106815	2.14294e+06	2.27344e+06	2.24317e+06	672429	714849	712976	C05903	ko00941,ko00944,ko01100,ko01110
Lmbp002592	UPLC-MS/MS	611.161	287.054	-	-	610.153	C27H30O16	[M+H]+	Kaempferol-3,7-O-diglucoside*	Flavonoids	Flavonols	25615-14-9	3	-	-	-	620521	492831	78360	416565	441811	627591	1.35048e+06	848554	1.38695e+06	269272	112614	91794	942372	431944	509436	-	-
MWSHY0201	UPLC-MS/MS	579.171	287.062	-	-	578.164	C27H30O14	[M+H]+	Kaempferol-3,7-O-dirhamnoside (Kaempferitrin)	Flavonoids	Flavonols	482-38-2	3	-	-	-	28638.6	32377.2	26364.4	23510	18657.5	31123.7	30501.6	34013.4	22880.2	15572.6	21813.9	21791.2	33622.7	33421	35866	C16981	-
Lmmp003903	UPLC-MS/MS	491.118	287.05	-	-	490.111	C23H22O12	[M+H]+	Kaempferol-3-O-(2''-O-acetyl)glucoside	Flavonoids	Flavonols	-	3	-	-	-	7464.13	14265.9	15005	23458.1	12701.4	12200.6	45175.8	30958.7	29363.9	23340	20718.7	18459.2	14232.6	7465.73	12346.5	-	-
Lmdp004892	UPLC-MS/MS	535.11	287.05	-	-	534.101	C24H22O14	[M+H]+	Kaempferol-3-O-(6''-malonyl)galactoside*	Flavonoids	Flavonols	-	3	-	-	-	1.81923e+06	1.80526e+06	1.9255e+06	927130	1.11446e+06	1.18469e+06	1.47073e+06	1.95525e+06	1.98798e+06	1.26397e+06	1.29986e+06	1.52641e+06	1.73297e+06	1.54349e+06	1.61584e+06	-	-
Lmmp003817	UPLC-MS/MS	535.11	287.05	-	-	534.101	C24H22O14	[M+H]+	Kaempferol-3-O-(6''-malonyl)glucoside*	Flavonoids	Flavonols	-	3	-	-	-	2.38573e+06	2.24744e+06	2.41948e+06	1.44528e+06	1.22804e+06	1.49185e+06	3.5808e+06	2.70417e+06	3.07012e+06	1.7336e+06	1.73131e+06	1.69212e+06	1.72478e+06	1.85276e+06	1.43309e+06	-	-
Hmcp001629	UPLC-MS/MS	697.159	449.1	-	-	696.154	C30H32O19	[M+H]+	Kaempferol-3-O-(6''-Malonyl)glucoside-7-O-Glucoside	Flavonoids	Flavonols	-	3	-	-	-	5538.69	16381	25005	70840.8	74031.2	71879.6	105147	43062.3	97872.4	33156.2	49146.8	41148.4	46680	42423.1	54060.8	-	-
Lmmn003398	UPLC-MS/MS	489.11	285.04	-	-	490.111	C23H22O12	[M-H]-	Kaempferol-3-O-(6''-O-acetyl)glucoside	Flavonoids	Flavonols	-	1	-	-	-	3.51292e+06	3.50986e+06	4.00134e+06	3.46199e+06	3.46945e+06	3.55885e+06	4.9585e+06	5.11733e+06	5.36486e+06	1.5274e+06	1.31177e+06	1.29007e+06	3.50575e+06	3.4932e+06	3.48101e+06	-	-
Zajn005914	UPLC-MS/MS	755.185	285.041	-	-	756.19	C36H36O18	[M-H]-	Kaempferol-3-O-[2-O-(trans-p-coumaroyl)-3-O-ɑ-D-glucopyranosyl]-ɑ-D-glucopyranoside	Flavonoids	Flavonols	-	3	-	-	-	95761.1	24539	35170.5	38345	47944.2	50040.2	19268.1	11763.4	12038.1	1931.31	5005	5005	24192.7	22627.7	30371.5	-	-
Lmbp003668	UPLC-MS/MS	419.097	287.054	-	-	418.09	C20H18O10	[M+H]+	Kaempferol-3-O-arabinoside	Flavonoids	Flavonols	-	3	-	-	-	16557.6	20896.6	19795	20997	8340	13176.6	21103.8	26032.5	40773.1	30733.7	16611.6	22101.2	29967.6	15045.8	21154.4	-	-
mws0913	UPLC-MS/MS	447.09	285.04	-	-	448.101	C21H20O11	[M-H]-	Kaempferol-3-O-galactoside (Trifolin)*	Flavonoids	Flavonols	23627-87-4	3	-	-	-	368815	513382	427310	7.17259e+06	7.57082e+06	7.01162e+06	1.47876e+06	2.07007e+06	1.47762e+06	800580	713334	775528	1855345	1786135	1988795	C12626	ko00944,ko01110
MWSHY0136	UPLC-MS/MS	449.108	287.055	-	-	448.101	C21H20O11	[M+H]+	Kaempferol-3-O-glucoside (Astragalin)*	Flavonoids	Flavonols	480-10-4	3	-	-	-	5.07011e+06	4.32856e+06	5.76797e+06	1.98356e+06	2.19069e+06	1.87424e+06	4.98549e+06	3.56514e+06	4.39454e+06	1.80035e+06	1.89951e+06	1.66571e+06	4.31019e+06	3.14606e+06	2.46238e+06	C12249	ko00944,ko01110
Lmsp004670	UPLC-MS/MS	595.166	287.057	-	-	594.159	C27H30O15	[M+H]+	Kaempferol-3-O-glucoside-7-O-rhamnoside*	Flavonoids	Flavonols	2392-95-2	3	-	-	-	8340	30010	16675	16388.6	39935.4	21692.4	13340	15115.6	17062.6	78316.5	76690	73452.3	50511.2	30010	30010	-	-
Lmzn001894	UPLC-MS/MS	461.074	285.041	-	-	462.08	C21H18O12	[M-H]-	Kaempferol-3-O-glucuronide	Flavonoids	Flavonols	22688-78-4	3	-	-	-	17225.2	20968.7	28340	24843.7	16675	24585.2	34441.5	136297	39365.6	17132.5	33526.2	16675	32203.1	41281.3	41159.4	-	-
Zblp004362	UPLC-MS/MS	595.167	287.055	-	-	594.159	C27H30O15	[M+H]+	Kaempferol-3-O-robinobioside(Biorobin)*	Flavonoids	Flavonols	17297-56-2	3	-	-	-	13750.4	21675	44235.2	21609.2	28460.9	21675	25832.3	9446.32	8774.33	47963.9	65017.5	53996.4	30336.7	29081.9	17715.9	-	-
mws1035	UPLC-MS/MS	741.224	433.112	-	-	740.216	C33H40O19	[M+H]+	Kaempferol-3-O-robinoside-7-O-rhamnoside (Robinin)	Flavonoids	Flavonols	301-19-9	3	-	-	-	20591.6	26734.2	44414.3	618.456	10272	7254.06	14221.5	15007.7	15519.7	6943.47	13396.6	10314	7270.08	3058.61	5979.9	C10178	-
MWSHY0050	UPLC-MS/MS	595.166	287.053	-	-	594.159	C27H30O15	[M+H]+	Kaempferol-3-O-rutinoside(Nicotiflorin)*	Flavonoids	Flavonols	17650-84-9	3	-	-	-	28665.7	24787	35010	47455.8	21675	43281.9	26675	13052.4	12488.3	108033	44620.5	105045	25910.5	30480.9	41320.7	C21833	ko00944,ko01110
Zbjn004215	UPLC-MS/MS	609.15	285.04	-	-	610.154	C27H30O16	[M-H]-	Kaempferol-3-O-sophoroside	Flavonoids	Flavonols	19895-95-5	3	-	-	-	69724.4	125104	120755	82977.2	107392	106046	112594	207832	207716	86458.9	87726.3	94233.5	118495	87165.4	78359.1	C12634	ko00944,ko01110
Lmqp002170	UPLC-MS/MS	773.21	449.11	-	-	772.206	C33H40O21	[M+H]+	Kaempferol-3-O-sophorotrioside	Flavonoids	Flavonols	80714-53-0	3	-	-	-	23484	30074.6	14352.5	50880.2	62063.3	51638.1	31191.1	52116.7	46038.4	57249.9	41955.4	63926.8	34767.1	23301.2	39691.4	C12635	ko00944,ko01110
Lmfn005486	UPLC-MS/MS	364.997	285.04	-	-	366.005	C15H10O9S	[M-H]-	Kaempferol-3-O-sulfonate	Flavonoids	Flavonols	-	3	-	-	-	118114	111465	111276	126114	133216	124814	213273	446252	138805	348252	362784	355415	137481	112762	102026	-	-
Xmyp005654	UPLC-MS/MS	449.11	287.06	-	-	448.101	C21H20O11	[M+H]+	Kaempferol-4'-O-glucoside*	Flavonoids	Flavonols	-	3	-	-	-	4.97305e+06	4.42731e+06	5.22892e+06	2.28673e+06	2.75588e+06	2.17458e+06	5.86325e+06	3.85895e+06	5.44441e+06	1.745e+06	1.99731e+06	1.91892e+06	4.20173e+06	3.78748e+06	3.0042e+06	-	-
HJAP024	UPLC-MS/MS	611.159	593.153	-	-	610.154	C27H30O16	[M+H]+	Kaempferol-6,8-di-C-glucoside	Flavonoids	Flavonols	-	3	-	-	-	25716.9	56685	56137.4	337189	312468	429843	61575.4	90390.8	137236	532242	467381	478486	190552	250715	219487	-	-
mws0089	UPLC-MS/MS	447.09	285.04	-	-	448.101	C21H20O11	[M-H]-	Kaempferol-7-O-glucoside*	Flavonoids	Flavonols	16290-07-6	3	-	-	-	3.29547e+06	3.05681e+06	3.93848e+06	3140935	8.38842e+06	3304580	1.83171e+06	2.06621e+06	2.23639e+06	2.39834e+06	2.34638e+06	1.10051e+06	1.97002e+06	4.84197e+06	4.23616e+06	-	-
Zbjn004445	UPLC-MS/MS	461.073	285.04	-	-	462.08	C21H18O12	[M-H]-	Kaempferol-7-O-glucuronide	Flavonoids	Flavonols	-	3	-	-	-	23097.3	18629.9	17880.5	23098.5	17974.7	26819.2	30698.2	175096	33051	32782.1	23265.3	31284.9	41189.4	45437.3	39540.4	-	-
MWSHY0200	UPLC-MS/MS	355.12	299.06	-	-	354.11	C20H18O6	[M+H]+	Licoflavonol	Flavonoids	Flavonols	60197-60-6	1	-	-	-	59319.6	34424.2	37670.6	8.3652e+06	8.22367e+06	8.11309e+06	1.23823e+06	1.286e+06	1.20524e+06	1.3134e+06	1.43238e+06	1.38171e+06	4.32736e+06	3.89225e+06	3.86135e+06	-	-
Hmcp002187	UPLC-MS/MS	509.128	347.07	-	-	508.122	C23H24O13	[M+H]+	Limocitrin-3-O-galactoside*	Flavonoids	Flavonols	-	3	-	-	-	49327.3	26675	20005	58206.7	20152.3	62629.8	62202.2	57733.3	30233.1	30010	92810.4	52242.2	25542.7	44337.1	26694.9	-	-
Zbnn005489	UPLC-MS/MS	549.122	345.061	-	-	550.132	C25H26O14	[M-H]-	Limocitrin-7-O-(6''-Acetyl)glucoside	Flavonoids	Flavonols	-	3	-	-	-	9032.51	11670	8340	31687	50301.2	25598.9	38354.1	94380.4	41129	28749.7	21834.9	18340	28340	32835.3	12851.6	-	-
Zbnp004766	UPLC-MS/MS	509.128	347.07	-	-	508.122	C23H24O13	[M+H]+	Limocitrin-7-O-glucoside*	Flavonoids	Flavonols	-	3	-	-	-	49327.3	26675	20005	58206.7	20152.3	62629.8	62202.2	57733.3	30233.1	30010	92810.4	52242.2	25542.7	44337.1	26694.9	-	-
MWSHY0102	UPLC-MS/MS	303.05	229.05	-	-	302.043	C15H10O7	[M+H]+	Morin*	Flavonoids	Flavonols	480-16-0	2	-	-	-	26675	35895.5	26425.1	505223	417049	511176	29890.1	20501.9	79280.1	516786	520577	648311	343838	291245	298350	C10105	-
mws0032	UPLC-MS/MS	319.045	153.018	-	-	318.038	C15H10O8	[M+H]+	Myricetin	Flavonoids	Flavonols	529-44-2	3	-	-	-	67572.9	57449.4	39956.4	17561	48089.6	36675	59708.1	56793.4	89372.8	50566.3	41293.6	59240.5	36531.8	51450.7	70932	C10107	ko00941,ko00944,ko01110
Lmfn004235	UPLC-MS/MS	359.077	161.024	-	-	360.084	C18H16O8	[M-H]-	Myricetin-3,7,3'-trimethyl ether*	Flavonoids	Flavonols	-	3	-	-	-	2.26406e+06	1.76353e+06	1.68843e+06	710369	798432	707761	909101	851994	656727	1.44346e+06	1.25977e+06	1.26001e+06	1.38212e+06	1.09692e+06	665317	-	-
mws1045	UPLC-MS/MS	625.141	463.087	-	-	626.148	C27H30O17	[M-H]-	Myricetin-3-O-rutinoside	Flavonoids	Flavonols	-	3	-	-	-	312825	308597	352946	658797	770258	772531	686765	764983	595449	978416	902753	863983	651576	774811	711634	-	-
Hmgp002080	UPLC-MS/MS	641.17	317.06	-	-	640.164	C28H32O17	[M+H]+	Patuletin-7-O-rutinoside	Flavonoids	Flavonols	-	3	-	-	-	31675	6855.48	3448.53	27807.6	20521.5	31749.7	16675	23340	20005	8634.97	23340	8340	15080.8	23340	8914.82	-	-
MWSHY0029	UPLC-MS/MS	303.05	229.05	-	-	302.043	C15H10O7	[M+H]+	Quercetin*	Flavonoids	Flavonols	117-39-5	2	-	-	-	26675	35895.5	26425.1	505223	417049	511176	29890.1	20501.9	79280.1	516786	520577	648311	343838	291245	298350	C00389	ko00941,ko00944,ko01100,ko01110
Zayn005572	UPLC-MS/MS	599.104	301.036	-	-	600.111	C28H24O15	[M-H]-	Quercetin-3-(2''-galloyl)rhamnoside	Flavonoids	Flavonols	-	3	-	-	-	39243.5	42945	35157.4	11326.5	5089.53	12035.7	22646.7	4710.14	33245.8	355480	340240	301298	96280.9	96532	104024	-	-
Lmjn007168	UPLC-MS/MS	329.07	271.03	-	-	330.074	C17H14O7	[M-H]-	Quercetin-3,3'-dimethyl ether	Flavonoids	Flavonols	4382-17-6	1	-	-	-	8476.74	1200.2	1060.24	8393.43	9899.22	3524.57	2754.91	1638.21	2111.76	115494	121141	131238	17873.8	18008.4	18611.4	-	-
Zmcp002666	UPLC-MS/MS	627.144	303.05	-	-	626.148	C27H30O17	[M+H]+	Quercetin-3,7-Di-O-glucoside*	Flavonoids	Flavonols	-	3	-	-	-	175752	121757	163764	742056	819710	1.1294e+06	413195	384761	477572	1.41058e+06	1.39919e+06	1.68238e+06	775460	831761	811096	-	-
pmn001644	UPLC-MS/MS	519.078	300	-	-	520.085	C23H20O14	[M-H]-	Quercetin-3-O-(2''-O-acetyl)glucuronide	Flavonoids	Flavonols	-	3	-	-	-	130609	131213	142639	38352.8	65624.4	54536.9	486467	464344	395995	536951	476733	463413	301821	300183	285814	-	-
pmp000596	UPLC-MS/MS	627.156	465.1	-	-	626.148	C27H30O17	[M+H]+	Quercetin-3-O-(2''-O-galactosyl)glucoside	Flavonoids	Flavonols	56782-99-1	3	-	-	-	131961	111055	151723	67963.3	99138.1	112558	190161	174068	108227	79388.4	70468.1	63787.3	110089	85461.5	87986.7	-	-
Hmlp003068	UPLC-MS/MS	627.145	303.05	-	-	626.148	C27H30O17	[M+H]+	Quercetin-3-O-(4''-glucosyl)glucoside; Meratin*	Flavonoids	Flavonols	27215-04-9	3	-	-	-	208208	157493	129610	1.00767e+06	895485	1.06097e+06	522911	533797	458494	532083	181040	1.94483e+06	795863	825669	901132	-	-
Lmfn004769	UPLC-MS/MS	585.089	301.035	-	-	586.096	C27H22O15	[M-H]-	Quercetin-3-O-(4''-O-galloyl)arabinoside	Flavonoids	Flavonols	-	3	-	-	-	46112.2	47213	39523.5	9692.07	6670	6670	51654.2	47400.6	46655.3	71647	60000.3	88541.9	32770.3	44089.5	41819.2	-	-
Hmln002199	UPLC-MS/MS	505.101	300.033	-	-	506.106	C23H22O13	[M-H]-	Quercetin-3-O-(6''-O-acetyl)galactoside	Flavonoids	Flavonols	-	1	-	-	-	83365	43597.2	39381.4	660908	547384	619286	459624	321528	323742	175552	152619	168692	284348	283781	298369	-	-
Hmln002321	UPLC-MS/MS	549.089	300.032	-	-	550.096	C24H22O15	[M-H]-	Quercetin-3-O-(6''-O-malonyl)glucoside	Flavonoids	Flavonols	-	3	-	-	-	14710.9	18482.8	16077	3340	5005	3340	4499.98	4530.03	3493.49	40932.5	54643.2	50145.3	15979.6	17313	13932.1	C12638	ko00944
pmb0706	UPLC-MS/MS	713.156	465.1	-	-	712.149	C30H32O20	[M+H]+	Quercetin-3-O-(6''-O-malonyl)glucosyl-5-O-glucoside	Flavonoids	Flavonols	-	1	-	-	-	8340	5005	15005	31675	37878.8	31982.3	31675	13420.8	20646.8	118136	114095	120610	35868.4	31404.6	17250.8	-	-
Lmdp003286	UPLC-MS/MS	465.102	303.061	-	-	464.096	C21H20O12	[M+H]+	Quercetin-3-O-alloside; Isohyperoside*	Flavonoids	Flavonols	35589-21-0	3	-	-	-	625598	501194	563765	6.0332e+06	6.09402e+06	6.13229e+06	1.03074e+06	1.0835e+06	1.04458e+06	2.03335e+06	1.89082e+06	1.93633e+06	2.57537e+06	2.3137e+06	2.33096e+06	-	-
Lmtp004044	UPLC-MS/MS	597.145	303.043	-	-	596.138	C26H28O16	[M+H]+	Quercetin-3-O-apiosyl(1→2)galactoside*	Flavonoids	Flavonols	-	3	-	-	-	311543	283048	364273	187269	128538	85307.4	344844	181659	176620	57467.7	45682.1	29675.6	144529	128452	134865	-	-
mws4183	UPLC-MS/MS	433.078	300.033	-	-	434.085	C20H18O11	[M-H]-	Quercetin-3-O-arabinoside	Flavonoids	Flavonols	22255-13-6	3	-	-	-	16441.6	21918.1	20394	66363.3	36661.5	62454.4	85949	52231.3	48069.3	29445.8	20061.8	34927.6	47027.9	53291	39254.8	-	-
MWSHY0113	UPLC-MS/MS	465.102	303.058	-	-	464.096	C21H20O12	[M+H]+	Quercetin-3-O-galactoside (Hyperin)*	Flavonoids	Flavonols	482-36-0	3	-	-	-	274567	214175	283495	764000	599563	900852	1.39111e+06	1.2799e+06	692475	707804	730998	629246	683111	793157	808877	C10073	-
mws0091	UPLC-MS/MS	463.09	300.03	-	-	464.096	C21H20O12	[M-H]-	Quercetin-3-O-glucoside (Isoquercitrin)	Flavonoids	Flavonols	482-35-9	1	-	-	-	311251	256554	250910	4.1787e+06	4.03018e+06	4.77346e+06	3.56823e+06	2.45992e+06	2.41954e+06	1.54311e+06	1.54101e+06	1.41814e+06	2.347e+06	2.24237e+06	2.10961e+06	C05623	ko00944,ko01100,ko01110
pmn001583	UPLC-MS/MS	609.146	300.029	-	-	610.153	C27H30O16	[M-H]-	Quercetin-3-O-robinobioside	Flavonoids	Flavonols	52525-35-6	1	-	-	-	828172	725995	809983	254776	292641	277430	810547	706138	601974	1998944	1.83011e+06	1.80363e+06	1.29269e+06	1.18844e+06	1.10309e+06	-	-
MWSHY0067	UPLC-MS/MS	611.158	303.051	-	-	610.153	C27H30O16	[M+H]+	Quercetin-3-O-rutinoside (Rutin)*	Flavonoids	Flavonols	153-18-4	3	-	-	-	13340	5005	8408.87	7205.4	16675	10005	16323.7	8340	30010	56685	27564.2	20597.6	25188.8	14413.4	21675	C05625	ko00944,ko01100,ko01110
Lmjp002596	UPLC-MS/MS	597.14	303.05	-	-	596.138	C26H28O16	[M+H]+	Quercetin-3-O-sambubioside*	Flavonoids	Flavonols	83048-35-5	3	-	-	-	348296	251249	348014	82280.4	182132	128084	248605	195157	194330	62119.9	29085.4	16675	185882	221135	132150	C12637	ko00944
MWSHY0162	UPLC-MS/MS	627.156	303.058	-	-	626.148	C27H30O17	[M+H]+	Quercetin-3-O-sophoroside (Baimaside)	Flavonoids	Flavonols	18609-17-1	3	-	-	-	153471	162082	200858	316913	342075	348826	562569	373390	591710	367439	347797	285691	360898	364925	313760	C12667	ko00944,ko01110
Lmfn005487	UPLC-MS/MS	380.992	301.036	-	-	382	C15H10O10S	[M-H]-	Quercetin-3-O-Sulfonate	Flavonoids	Flavonols	60889-05-6	3	-	-	-	86686.3	80553.9	76244.6	9451.8	6849.22	12273.2	15835.5	35675.9	13615.2	405349	403664	390138	96632.6	103873	106367	C00616	ko00944
mws0856	UPLC-MS/MS	463.09	301.04	-	-	464.096	C21H20O12	[M-H]-	Quercetin-4'-O-glucoside (Spiraeoside)*	Flavonoids	Flavonols	20229-56-5	2	-	-	-	779629	727454	765358	4.24406e+06	4.28285e+06	4.43545e+06	4.63009e+06	3.30177e+06	3.22102e+06	1.96383e+06	1.9488e+06	1.85826e+06	2.87191e+06	2.90941e+06	2.44759e+06	-	-
Smgp004575	UPLC-MS/MS	465.1	303.05	-	-	464.096	C21H20O12	[M+H]+	Quercetin-5-O-β-D-glucoside*	Flavonoids	Flavonols	-	3	-	-	-	193239	359975	346270	894667	714469	1.05605e+06	1.78405e+06	1.3505e+06	1.30806e+06	714302	681324	626980	740034	661237	768697	-	-
pmp000589	UPLC-MS/MS	551.103	303.051	-	-	550.096	C24H22O15	[M+H]+	Quercetin-7-O-(6''-malonyl)glucoside	Flavonoids	Flavonols	-	1	-	-	-	264998	253073	351781	362077	138405	107365	1.06916e+06	807491	843062	274146	284191	302079	495614	532808	461661	-	-
mws1329	UPLC-MS/MS	463.09	301.04	-	-	464.096	C21H20O12	[M-H]-	Quercetin-7-O-glucoside	Flavonoids	Flavonols	491-50-9	1	-	-	-	607431	810954	698531	4.58828e+06	3.87786e+06	4.34371e+06	4.13013e+06	3.11312e+06	3.09078e+06	1.94898e+06	1.99942e+06	1.84788e+06	2.26224e+06	2.39687e+06	2.3732e+06	C12639	-
Zbsp004301	UPLC-MS/MS	611.162	303.05	-	-	610.153	C27H30O16	[M+H]+	Quercetin-7-O-rutinoside*	Flavonoids	Flavonols	147714-62-3	3	-	-	-	13340	5005	8408.87	7205.4	16675	10005	16323.7	8340	30010	56685	27564.2	20597.6	25188.8	14413.4	21675	-	-
mws0988	UPLC-MS/MS	315.05	165.04	-	-	316.058	C16H12O7	[M-H]-	Rhamnetin; 3,5,3',4'-Tetrahydroxy-7-Methoxyflavone	Flavonoids	Flavonols	90-19-7	1	-	-	-	1862.87	3545.21	1679.63	1.04193e+06	1.06354e+06	1.145e+06	8492.33	4531.95	4506.08	5.35021e+06	5.80326e+06	5.57374e+06	745371	736721	734492	C10176	-
Lmjp002906	UPLC-MS/MS	479.118	317.065	-	-	478.111	C22H22O12	[M+H]+	Rhamnetin-3-O-Glucoside*	Flavonoids	Flavonols	27875-34-9	3	-	-	-	312020	323266	348402	522630	633075	465765	572839	480870	525930	783844	1.18532e+06	690149	711891	861719	781627	-	-
Zmjp005293	UPLC-MS/MS	593.19	285.08	-	-	592.179	C28H32O14	[M+H]+	Robinson-7-O-Neohesperidin*	Flavonoids	Flavonols	-	3	-	-	-	18443.8	73245.1	27069.5	20402.4	38289.6	96864.8	27492.4	45941.9	14954.5	104236	68986.9	98386.8	98761.3	57893.1	91242.2	-	-
Lmmp002463	UPLC-MS/MS	625.176	317.065	-	-	624.169	C28H32O16	[M+H]+	Sexangularetin-3-O-glucoside-7-O-rhamnoside*	Flavonoids	Flavonols	-	3	-	-	-	19830.4	23538.4	30383.7	13845.2	20224.8	17771.2	16865	10084	38345	36863.4	41814.6	39116.4	10269.9	26980.4	19264.6	-	-
Zbsp004862	UPLC-MS/MS	509.128	347.076	-	-	508.122	C23H24O13	[M+H]+	Syringetin-3-O-glucoside*	Flavonoids	Flavonols	40039-49-4	3	-	-	-	62515.9	40468.2	40010	68129	40970.9	31539.1	46938.8	36675	43345	35460.4	62321.3	28340	44248.3	41083.1	42943	-	-
mws2627	UPLC-MS/MS	317.07	285.04	-	-	316.058	C16H12O7	[M+H]+	Tamarixetin (3,3',5,7-Tetrahydroxy-4'-Methoxyflavone)	Flavonoids	Flavonols	603-61-2	1	-	-	-	6134.82	5336.39	13257.8	91190.1	71905.7	98854.1	559796	567558	489188	288407	284498	248695	288446	319186	249939	C10188	-
Zmhp005139	UPLC-MS/MS	565.12	317.072	-	-	564.111	C25H24O15	[M+H]+	Tamarixetin-3-O-(6''-malonyl)glucoside*	Flavonoids	Flavonols	-	3	-	-	-	293028	272107	330538	257652	320436	315175	980448	888926	945250	952336	816861	835913	654061	607250	590202	-	-
Smsn003768	UPLC-MS/MS	557.06	477.1	-	-	558.068	C22H22O15S	[M-H]-	Tamarixetin-3-O-glucoside-7-O-sulfonate	Flavonoids	Flavonols	-	3	-	-	-	3417.66	4112.71	4166.32	17976	20189.4	18377	21300.4	32974.4	27761.8	33166.4	23555.4	37380.1	15925.2	32990.2	18013.5	-	-
HJN051	UPLC-MS/MS	623.163	315.05	-	-	624.169	C28H32O16	[M-H]-	Tamarixetin-3-O-rutinoside	Flavonoids	Flavonols	-	1	-	-	-	320988	222457	234263	162338	188189	147069	106720	80104.8	85923.2	226705	164220	200042	196903	131141	117776	-	-
pmp000365	UPLC-MS/MS	371.11	315.08	-	-	370.105	C20H18O7	[M+H]+	Uralenol	Flavonoids	Flavonols	139163-15-8	1	-	-	-	197151	81535.2	40996.7	9.12137e+06	8.41297e+06	1.01228e+07	776331	747949	764504	4.93634e+07	4.95408e+07	4.89289e+07	1.58052e+07	1.46424e+07	1.47593e+07	-	-
Cmyp005583	UPLC-MS/MS	531.19	369.14	-	-	530.179	C27H30O11	[M+H]+	Wushanicariin	Flavonoids	Flavonols	115516-53-5	2	-	-	-	77689.2	73905.3	97796.4	1.00412e+06	777060	1.45406e+06	123840	821183	778752	1.53017e+06	2.04201e+06	1.42513e+06	1.06433e+06	999444	753741	-	-
Lalp010349	UPLC-MS/MS	271.13	137.06	-	-	270.126	C17H18O3	[M+H]+	(2S)-5-methoxy-6-methyl-7-flavanol	Flavonoids	Flavanols	-	3	-	-	-	760279	860784	820214	5.62943e+06	6.8981e+06	7.63113e+06	3.9654e+06	4.99688e+06	6.00624e+06	1.08181e+06	1.12071e+06	2.51656e+06	3.64422e+06	3.40797e+06	3.42022e+06	-	-
Lahp003408	UPLC-MS/MS	451.12	243.06	-	-	450.116	C21H22O11	[M+H]+	2-(3,4-dihydroxyphenyl)-4h-chromene-3,5,7-triol-glucoside	Flavonoids	Flavanols	-	1	-	-	-	20005	7359.68	10211.7	38509.5	43212.6	69640	208501	209120	177229	3731.73	20005	10005	58758.3	77783.6	65020	-	-
Lmmp003109	UPLC-MS/MS	305.1	139.04	-	-	304.095	C16H16O6	[M+H]+	3'-O-Methyl-epicatechin	Flavonoids	Flavanols	76549-34-3	3	-	-	-	25823.6	24286.7	13404.7	12426.2	17298.2	11115.7	13212.1	34665.2	35334.6	11670	16726	10580.2	23506.6	22880.8	21191.6	-	-
MWSHY0065	UPLC-MS/MS	291.086	139.038	-	-	290.079	C15H14O6	[M+H]+	Catechin	Flavonoids	Flavanols	154-23-4	3	-	-	-	25378.5	32246.8	38870.6	18355.5	23168.9	29654	478494	372629	439352	123101	112567	113732	110144	144224	166960	C06562	ko00941,ko01110
mws0355	UPLC-MS/MS	441.083	169.015	-	-	442.09	C22H18O10	[M-H]-	Catechin gallate*	Flavonoids	Flavanols	130405-40-2	3	-	-	-	137779	112273	203441	113696	84562	102791	84764.1	80336.8	56240.1	77281.8	86022.4	103938	112258	80253.7	74647.8	-	-
Zajn002491	UPLC-MS/MS	451.125	289.072	-	-	452.132	C21H24O11	[M-H]-	catechin-4-β-D-galactopyranoside*	Flavonoids	Flavanols	-	3	-	-	-	134256	131614	125982	221684	235175	229987	195515	169415	173589	247603	215828	202251	209210	204399	212765	-	-
mws1422	UPLC-MS/MS	275.09	107.05	-	-	274.084	C15H14O5	[M+H]+	Epiafzelechin	Flavonoids	Flavanols	24808-04-6	3	-	-	-	264884	229453	207030	235367	261561	220491	128004	150745	201405	110829	18340	21345.7	224492	194607	189111	C12128	ko00941,ko01110
MWSHY0174	UPLC-MS/MS	291.09	139.04	-	-	290.079	C15H14O6	[M+H]+	Epicatechin	Flavonoids	Flavanols	490-46-0	3	-	-	-	53969.7	61401.7	59666.6	66180	50490.3	64361.4	61532.5	50936.3	65588	59277.7	58299.1	47968.8	26717	42539.9	44114.6	C09727	ko00941,ko01100,ko01110
mws1397	UPLC-MS/MS	441.083	169.016	-	-	442.09	C22H18O10	[M-H]-	Epicatechin gallate*	Flavonoids	Flavanols	1257-08-5	3	-	-	-	172784	93313.5	177452	111287	97686	103521	107890	125387	63449.1	68533.7	85292.2	121015	96773.6	83172.4	83429	-	-
Zmdn002400	UPLC-MS/MS	451.125	289.073	-	-	452.132	C21H24O11	[M-H]-	Epicatechin-3'-O-β-D-glucopyranoside*	Flavonoids	Flavanols	-	3	-	-	-	145622	137832	139447	210637	223127	231997	214197	211249	188754	227808	199667	223115	162163	188742	193584	-	-
MWSHC2016	UPLC-MS/MS	457.078	169.014	-	-	458.085	C22H18O11	[M-H]-	Epigallocatechin-3-O-gallate*	Flavonoids	Flavanols	989-51-5	3	-	-	-	35365.6	44970.7	123756	60107	35688.6	72798.4	20272.2	10005	13405.4	64462.8	93540.4	138872	44035.9	57304.1	38438.2	C09731	-
Lajp003377	UPLC-MS/MS	579.149	127.04	-	-	578.142	C30H26O12	[M+H]+	Fisetinidol-(4α,6)-gallocatechin	Flavonoids	Flavanols	1262536-83-3	3	-	-	-	3069.07	5005	4560.04	13340	5974.99	4071.37	39133.4	36661.7	75867.6	28480.5	37179.9	28791.8	6584.86	16207.7	11583.2	-	-
mws0049	UPLC-MS/MS	307.081	139.039	-	-	306.074	C15H14O7	[M+H]+	Gallocatechin	Flavonoids	Flavanols	970-73-0	1	-	-	-	3340	3059.06	21446	44955.3	64577.2	60637.2	29428.4	56060.1	21654.8	75511.3	119192	61301.4	24170.1	24211.7	41259	C12127	ko00941,ko01110
mws2220	UPLC-MS/MS	457.078	169.013	-	-	458.085	C22H18O11	[M-H]-	Gallocatechin 3-O-gallate*	Flavonoids	Flavanols	5127-64-0	3	-	-	-	24091.1	43337.9	125870	58101.8	17478.5	77801.4	21222.8	22338.6	18350.1	64319.2	71567.9	151699	34662.5	44725.4	47458.9	-	-
pmb2586	UPLC-MS/MS	593.13	285.6	-	-	594.137	C30H26O13	[M-H]-	Gallocatechin-(4α→8)-catechin	Flavonoids	Flavanols	-	3	-	-	-	6670	2325.64	6088.99	6670	6772.51	6670	11670	9797.28	11670	8895.55	2252.5	3018.69	7577.17	6764.26	6670	-	-
Wbtp006564	UPLC-MS/MS	317.07	302.04	-	-	316.058	C16H12O7	[M+H]+	(2s)-4,8,10-trihydroxy-2-methoxy-1h,2h-furo[3,2-a]xanthen-11-one*	Flavonoids	Other Flavonoids	-	1	-	-	-	57491.6	31697.6	55644.8	8.89179e+06	8.48999e+06	8.69958e+06	299655	283328	243194	1.35395e+07	1.40142e+07	1.40268e+07	6.58105e+06	5.9143e+06	5.30929e+06	-	-
Laxp008852	UPLC-MS/MS	299.09	284.07	-	-	298.084	C17H14O5	[M+H]+	(2Z)-2-(3,4-Dimethoxybenzylidene)-6-Hydroxy-1-Benzofuran-3(2H)-One*	Flavonoids	Other Flavonoids	1322574-14-0	1	-	-	-	680944	645005	611837	778626	751189	2.61771e+06	3.81264e+06	4.34601e+06	4.16783e+06	1.16141e+07	1.43928e+07	1.28179e+07	1.08141e+07	9.79784e+06	9.39697e+06	-	-
Laxp008689	UPLC-MS/MS	269.08	213.09	-	-	268.074	C16H12O4	[M+H]+	(2Z)-6-hydroxy-2-(3-methoxybenzylidene)-1-benzofuran-3(2H)-one	Flavonoids	Other Flavonoids	1234351-88-2	1	-	-	-	996366	1.00445e+06	930602	1.38774e+06	1.44884e+06	1.54078e+06	2.78734e+06	2.88817e+06	3.01741e+06	1.43365e+07	1.51035e+07	1.58193e+07	6.40728e+06	5.82763e+06	5.66256e+06	-	-
Zjhp090625	UPLC-MS/MS	447.13	285.08	-	-	446.121	C22H22O10	[M+H]+	(E)-7-O-β-D-glucopyranoside-5-hydroxy-3-(4'-hydroxybenzylidene)-chroman-4-one*	Flavonoids	Other Flavonoids	-	1	-	-	-	5.62107e+06	5.38637e+06	5.28098e+06	1.42413e+07	1.25376e+07	1.40859e+07	7.7382e+06	6.55603e+06	7.3445e+06	2.175e+06	2.4222e+06	2.18851e+06	8.58926e+06	7.29443e+06	7328402	-	-
Yamp007259	UPLC-MS/MS	287.09	167.03	-	-	286.084	C16H14O5	[M+H]+	(S)-3-(4-hydroxyphenyl)-5,7-dimethoxyisobenzofuran-1(3H)-one*	Flavonoids	Other Flavonoids	-	1	-	-	-	15558.8	12658	8572.61	496467	544979	463352	55617.9	75331.7	61840.3	6.04536e+06	6.29522e+06	6.16788e+06	2.12987e+06	1.92615e+06	1.80625e+06	-	-
pmp001010	UPLC-MS/MS	317.1	302.08	-	-	316.095	C17H16O6	[M+H]+	1,2,3,7-Tetramethoxyxanthone	Flavonoids	Other Flavonoids	22804-52-0	3	-	-	-	16502.4	4571.65	11670	2.05077e+06	2.11558e+06	2.13084e+06	13817.9	8995.77	7797.9	7.15888e+06	7.3023e+06	7.36168e+06	3.54311e+06	3.27757e+06	3.0927e+06	-	-
Wbtn006715	UPLC-MS/MS	301.04	151	-	-	302.043	C15H10O7	[M-H]-	1,2,4,5,8-pentahydroxy-6-methylanthracene-9,10-dione*	Flavonoids	Other Flavonoids	-	1	-	-	-	18592.1	4546.27	14110.6	2.9321e+06	2.69542e+06	3.07586e+06	92880.7	87041	89839.5	9.12929e+06	9.60042e+06	1.04087e+07	1.9586e+06	1.99083e+06	2.01397e+06	-	-
Wbtp004961	UPLC-MS/MS	303.05	229.05	-	-	302.043	C15H10O7	[M+H]+	1,2,4,5-tetrahydroxy-7-(hydroxymethyl)anthracene-9,10-dione	Flavonoids	Other Flavonoids	-	3	-	-	-	77656.3	30010	36933.2	2.00897e+07	1.97741e+07	1.94949e+07	3.69901e+06	3.38678e+06	3.86057e+06	2.91317e+06	3.9894e+06	3.58597e+06	8.44595e+06	7.24296e+06	7.39433e+06	-	-
Wbtp007636	UPLC-MS/MS	313.11	257.05	-	-	312.1	C18H16O5	[M+H]+	1,3,5-trihydroxy-2-prenylxanthone	Flavonoids	Other Flavonoids	-	3	-	-	-	30768.9	93325.7	86267.1	390381	144961	230190	755833	726757	737394	1.8854e+06	2.02058e+06	1.9975e+06	1.14963e+06	998274	946170	-	-
Wbtn011825	UPLC-MS/MS	355.12	297.04	-	-	356.126	C20H20O6	[M-H]-	1,6-dihydroxy-3,7-dimethoxy-2-(3-methylbut-2-en-1-yl)xanthen-9-one	Flavonoids	Other Flavonoids	-	3	-	-	-	23201.3	21189.4	15337	113368	92223	99780.6	30796.7	40382.5	36185.7	542842	504345	510418	162557	168376	164845	-	-
Wbtp009905	UPLC-MS/MS	425.2	369.13	-	-	424.189	C25H28O6	[M+H]+	1,7-dihydroxy-3,6-dimethoxy-2,8-bis(3-methylbut-2-en-1-yl)xanthen-9-one*	Flavonoids	Other Flavonoids	-	2	-	-	-	34229.8	32527.9	20828.4	291468	363951	287689	519323	512314	529219	391089	303350	266047	253459	295777	287053	-	-
pmp001008	UPLC-MS/MS	303.09	288.06	-	-	302.079	C16H14O6	[M+H]+	1-Hydroxy-2,3,8-trimethoxyxanthone	Flavonoids	Other Flavonoids	-	3	-	-	-	21114.3	4025.34	12493.3	43322	66907.7	77583.3	6670	4010.22	13510.9	228832	138921	247087	119547	87101.7	84673.6	-	-
Zbdp002220	UPLC-MS/MS	333.12	171.06	-	-	332.111	C14H20O9	[M+H]+	2,6-Dimethoxypydroquinone-1-O-glucoside	Flavonoids	Other Flavonoids	-	1	-	-	-	335212	339322	342889	112082	117277	118367	286860	279674	283859	42185.2	35631.3	232733	245369	206167	211841	-	-
Wbtp009262	UPLC-MS/MS	329.1	273.04	-	-	328.095	C18H16O6	[M+H]+	2-prenyl-1,3,5,6-tetrahydroxylxanthone	Flavonoids	Other Flavonoids	-	3	-	-	-	36732.6	80670.5	50956.8	155016	166485	143400	991199	1.06914e+06	1.04134e+06	390900	410292	435769	607408	539828	493527	-	-
Laxp006028	UPLC-MS/MS	271.06	225.05	-	-	270.053	C15H10O5	[M+H]+	3',4',6-Trihydroxyaurone	Flavonoids	Other Flavonoids	-	2	-	-	-	395654	539089	396857	1.12736e+06	1.04993e+06	1.16321e+06	1.10847e+06	1.2854e+06	469264	1.48524e+07	1.56217e+07	1.59225e+07	5.18378e+06	5.02712e+06	4.81307e+06	-	-
mws4114	UPLC-MS/MS	323.128	123.044	-	-	322.12	C20H18O4	[M+H]+	3,4-Didehydroglabridin	Flavonoids	Other Flavonoids	214283-58-6	3	-	-	-	54829.8	36773.4	25619.7	53409.3	33347.7	45211.8	92990.8	98080.5	64155.6	4.1063e+06	4.0834e+06	3.71315e+06	1.80457e+06	1.74048e+06	1.70239e+06	-	-
Laxp008313	UPLC-MS/MS	287.09	137.06	-	-	286.084	C16H14O5	[M+H]+	3,8-Dihydroxy-9-methoxypterocarpan	Flavonoids	Other Flavonoids	-	3	-	-	-	317866	295157	242824	628532	590946	620031	333830	335310	356838	1.39453e+06	1.49799e+06	1.52696e+06	796289	704820	654485	-	-
mws4113	UPLC-MS/MS	353.14	295.06	-	-	354.147	C21H22O5	[M-H]-	3'-Hydroxy-4'-O-methylglabridin	Flavonoids	Other Flavonoids	175554-11-7	3	-	-	-	66060.1	58574.4	9616.97	2.73007e+06	2.16002e+06	2.66924e+06	500439	568159	577089	3.77115e+06	3.95797e+06	4.00779e+06	2.48168e+06	2.40053e+06	2.29214e+06	-	-
Lacp008012	UPLC-MS/MS	337.15	281.08	-	-	336.136	C21H20O4	[M+H]+	3-Hydroxy-9-methoxy-10-(3,3-dimethylallyl)pterocarpene	Flavonoids	Other Flavonoids	-	2	-	-	-	397253	294864	376464	2.51183e+06	2.51275e+06	2.62043e+06	784266	698485	798547	3.91832e+06	2.33322e+06	2.37242e+06	938522	1.26432e+06	858313	-	-
Lasp006188	UPLC-MS/MS	433.15	137.06	-	-	432.142	C22H24O9	[M+H]+	3-O-β-D-glucopyranosyl-MEDICARPIN	Flavonoids	Other Flavonoids	-	1	-	-	-	156675	129948	164418	170659	228030	191883	167964	216703	192896	61035.4	54371.8	33026.1	174867	155401	146728	-	-
Lamn006359	UPLC-MS/MS	447.12	285.07	-	-	448.137	C22H24O10	[M-H]-	4'-demethyl-3,9-dihydroeucomin glucoside	Flavonoids	Other Flavonoids	-	2	-	-	-	962715	777839	903595	891294	596671	853498	2.19763e+06	2.16828e+06	2.25038e+06	723864	779222	704009	1.11815e+06	1.10839e+06	1.19693e+06	-	-
Lamp007163	UPLC-MS/MS	447.13	285.07	-	-	446.121	C22H22O10	[M+H]+	4'-Demethyleucomin glucoside*	Flavonoids	Other Flavonoids	-	1	-	-	-	5.53363e+06	5.54052e+06	5.69516e+06	1.23742e+07	1.5286e+07	1.35342e+07	8.61928e+06	9.22729e+06	8.45133e+06	2.5153e+06	2.56877e+06	2.46514e+06	8.31541e+06	7.32816e+06	7.55241e+06	-	-
mws4119	UPLC-MS/MS	337.14	201.09	-	-	338.152	C21H22O4	[M-H]-	4'-O-Methylglabridin	Flavonoids	Other Flavonoids	68978-09-6	1	-	-	-	292067	357499	287937	4.53234e+06	5.15017e+06	4.81819e+06	3.33021e+06	4.17098e+06	4.12637e+06	1.55409e+06	1.78363e+06	1.53209e+06	3.30149e+06	3.5688e+06	3.25824e+06	-	-
Zjhp090604	UPLC-MS/MS	287.09	167.04	-	-	286.084	C16H14O5	[M+H]+	5,7-dihydroxy-3-(4'-hydroxybenzyl)-chroman-4-one	Flavonoids	Other Flavonoids	-	1	-	-	-	79420.9	56718.5	78217	7.45698e+06	7.05383e+06	8.02408e+06	3.43989e+06	3.36545e+06	3.22972e+06	1.8966e+06	1.85108e+06	1.97535e+06	3.77448e+06	3.28582e+06	2.9561e+06	-	-
Wtmn009649	UPLC-MS/MS	383.11	383.11	-	-	384.121	C21H20O7	[M-H]-	5-hydroxy-7,9,10-trimethoxy-2,2-dimethyl-1,11-dioxatetracen-6-one	Flavonoids	Other Flavonoids	-	2	-	-	-	286358	289567	261308	1.66874e+07	1.67193e+07	1.70008e+07	2.06826e+06	2.02527e+06	2.08702e+06	1.57659e+06	1.58965e+06	1384267	4.05522e+06	4.043e+06	3.90358e+06	-	-
Wbtn006810	UPLC-MS/MS	287.05	135.04	-	-	288.063	C15H12O6	[M-H]-	6,7-dihydroxy-1,3-dimethoxyxanthen-9-one	Flavonoids	Other Flavonoids	-	1	-	-	-	183541	168888	146558	3.12521e+07	2.96875e+07	3.21516e+07	1.15254e+07	1.1622e+07	1.17733e+07	4.51128e+07	5.04215e+07	5.27573e+07	1.91432e+07	1.97104e+07	1.9034e+07	-	-
Laxp007582	UPLC-MS/MS	289.11	161.06	-	-	288.1	C16H16O5	[M+H]+	7,2'‑dihydroxy‑4'‑methoxy‑isoflavanol	Flavonoids	Other Flavonoids	-	2	-	-	-	10005	11216.2	20581.3	112523	193864	179238	4.26119e+06	7.70672e+06	5.1275e+06	38925.5	33902.1	34957.8	2.01378e+06	1.74441e+06	1.72367e+06	-	-
Zbdp006489	UPLC-MS/MS	301.11	123.04	-	-	300.1	C17H16O5	[M+H]+	7,4'-Dimethoxy-5-hydroxyflavone	Flavonoids	Other Flavonoids	-	3	-	-	-	23141.8	59380.1	46896	9.09556e+06	8.16303e+06	8.74061e+06	808745	828066	821476	7.67565e+06	7.70002e+06	7.60483e+06	4.33777e+06	3.81967e+06	3.90032e+06	-	-
Zbdp006427	UPLC-MS/MS	285.08	253.05	-	-	284.068	C16H12O5	[M+H]+	7,8-Dihydroxy-4'-methoxyisoflavone	Flavonoids	Other Flavonoids	-	1	-	-	-	5.92539e+06	5.44153e+06	5.49066e+06	2.5818e+06	2.73668e+06	2.51129e+06	7.28294e+06	8.21863e+06	8.74812e+06	3.34535e+07	3.5168e+07	3.80638e+07	1.58437e+07	1.41455e+07	1.40039e+07	-	-
Wtmp009511	UPLC-MS/MS	325.11	269.04	-	-	324.1	C19H16O5	[M+H]+	7-hydroxy-12-methoxy-2,2-dimethyl-1,11-dioxatetracen-6-one	Flavonoids	Other Flavonoids	-	2	-	-	-	968342	963559	905169	962650	912391	921045	499603	541632	467475	2.31081e+06	2.10852e+06	2.18865e+06	1.56129e+06	1.45901e+06	1.37855e+06	-	-
Zbdp001892	UPLC-MS/MS	268.1	136.06	-	-	267.089	C16H13NO3	[M+H]+	7-Methoxy-3-[1-(3-pyridyl)methylidene]-4-chromanone	Flavonoids	Other Flavonoids	-	1	-	-	-	2.94491e+07	2.88328e+07	2.77227e+07	8.71624e+06	8.86854e+06	9.30577e+06	1.92353e+07	2.01018e+07	2.01547e+07	8.05425e+07	8.48381e+07	8.33707e+07	3.35059e+07	3.2845e+07	3.34878e+07	-	-
pmp000391	UPLC-MS/MS	439.25	383.15	-	-	438.241	C27H34O5	[M+H]+	7-Methyllicoricidin*	Flavonoids	Other Flavonoids	-	1	-	-	-	8629.56	3586.63	2242.19	6.90263e+06	7.07064e+06	6901725	47931.3	60047.4	49360.9	1.47039e+06	1.48244e+06	1.43472e+06	3.92162e+06	3.62637e+06	3.50257e+06	-	-
Lasp010264	UPLC-MS/MS	285.11	137.06	-	-	284.105	C17H16O4	[M+H]+	Baphinitone	Flavonoids	Other Flavonoids	-	2	-	-	-	40967.5	39779.3	25757.8	1.36555e+06	1.48099e+06	1.27176e+06	1.40852e+06	1.5015e+06	1.56765e+06	502886	433134	495751	1.15531e+06	929620	839359	-	-
Zmgn006415	UPLC-MS/MS	321.11	306.09	-	-	322.12	C20H18O4	[M-H]-	Glabrene	Flavonoids	Other Flavonoids	60008-03-9	3	-	-	-	79930.5	146106	201841	608062	392168	608774	172551	157446	227367	2.00448e+07	1.92325e+07	1.88618e+07	9.65324e+06	9.58346e+06	9.46094e+06	-	-
MWSHY0204	UPLC-MS/MS	325.14	189.09	-	-	324.136	C20H20O4	[M+H]+	Glabridin	Flavonoids	Other Flavonoids	59870-68-7	1	-	-	-	1.15516e+07	1.12566e+07	1.09094e+07	22295.4	41706.8	48769.9	3.06391e+07	2.98055e+07	3.10855e+07	4.42297e+06	4.57561e+06	4.61304e+06	8.1615e+06	7.15779e+06	7.30545e+06	C10421	-
mws4069	UPLC-MS/MS	371.19	167.07	-	-	370.178	C22H26O5	[M+H]+	Glyasperin D	Flavonoids	Other Flavonoids	142561-10-2	1	-	-	-	80847.2	141278	39785.8	2.61134e+07	2.65574e+07	2.62963e+07	2.12329e+07	2.19947e+07	2.19775e+07	1.52455e+07	1.43271e+07	1.43345e+07	2.09456e+07	2.15573e+07	2.07172e+07	-	-
pmp000381	UPLC-MS/MS	409.2	353.14	-	-	408.194	C25H28O5	[M+H]+	Glycyrdione A	Flavonoids	Other Flavonoids	142542-83-4	2	-	-	-	160911	234652	186824	325699	384162	297498	9.42587e+06	8.95116e+06	8.7727e+06	16560	14659.8	25942.6	3.19291e+06	2.79821e+06	2.70396e+06	-	-
pmp000367	UPLC-MS/MS	371.19	315.09	-	-	370.178	C22H26O5	[M+H]+	Iso-glyasperin D	Flavonoids	Other Flavonoids	-	3	-	-	-	268535	124324	78493.3	1.42018e+07	1.33059e+07	1.56228e+07	1.53923e+06	1.29498e+06	1.13966e+06	6.45075e+07	6.76817e+07	7.22475e+07	2.25323e+07	2.22986e+07	2.22064e+07	-	-
pmp000382	UPLC-MS/MS	409.2	353.14	-	-	408.194	C25H28O5	[M+H]+	Iso-glycyrdione A	Flavonoids	Other Flavonoids	-	1	-	-	-	726818	720605	700192	88900.4	96122.5	92996.2	116690	118757	116204	17610.7	26784.2	16262.6	121902	102681	114768	-	-
pmp000375	UPLC-MS/MS	391.19	335.13	-	-	390.183	C25H26O4	[M+H]+	Isolicoflavone B	Flavonoids	Other Flavonoids	-	2	-	-	-	2.97796e+07	2.52366e+07	2.84345e+07	314379	105746	328805	2.38542e+06	2.44178e+06	2.57511e+06	231766	253547	269903	1.64414e+06	1.48633e+06	1.58653e+06	-	-
pmp000348	UPLC-MS/MS	323.13	267.06	-	-	322.12	C20H18O4	[M+H]+	Kanzonol D	Flavonoids	Other Flavonoids	155233-20-8	1	-	-	-	1.51087e+06	1.62005e+06	1.30207e+06	414970	432260	435606	549298	357752	387556	1.95115e+06	1.93645e+06	2.04333e+06	1.1717e+06	1.05085e+06	1.04232e+06	-	-
pmp000387	UPLC-MS/MS	425.2	369.13	-	-	424.189	C25H28O6	[M+H]+	Kanzonol H	Flavonoids	Other Flavonoids	152511-46-1	2	-	-	-	310743	293875	266827	1.1471e+06	420128	309200	1.64699e+07	1.57168e+07	1.57766e+07	985635	964637	959021	3.65651e+06	3.73286e+06	3.49665e+06	-	-
pmp000372	UPLC-MS/MS	385.13	329.07	-	-	384.121	C21H20O7	[M+H]+	Kanzonol N	Flavonoids	Other Flavonoids	156250-71-4	1	-	-	-	34965	45325.3	23779.4	7.57881e+06	8.01119e+06	7.87951e+06	681003	875680	571802	2.24887e+06	2.48621e+06	2.5108e+06	3.97534e+06	3.64797e+06	3.54984e+06	-	-
MWSHY0164	UPLC-MS/MS	323.13	267.07	-	-	322.12	C20H18O4	[M+H]+	Licoflavone A	Flavonoids	Other Flavonoids	61153-77-3	1	-	-	-	1.43375e+06	1.5517e+06	1.43371e+06	443639	451362	433111	292683	356446	406653	1.91489e+06	1.87765e+06	2.14433e+06	1.17385e+06	1.07624e+06	1.23559e+06	-	-
pmp000373	UPLC-MS/MS	391.19	335.13	-	-	390.183	C25H26O4	[M+H]+	Licoflavone B	Flavonoids	Other Flavonoids	91433-17-9	3	-	-	-	755745	644100	666785	57003.1	71739.6	63487.6	662582	550047	620618	103671	130760	105048	292518	220842	213141	-	-
pmp000352	UPLC-MS/MS	339.123	283.059	-	-	338.115	C20H18O5	[M+H]+	Licoflavone C	Flavonoids	Other Flavonoids	72357-31-4	1	-	-	-	1.3597e+06	1.29279e+06	1.34647e+06	4.94969e+06	4853840	4.93044e+06	2.44437e+06	2.49862e+06	2.51588e+06	919330	909231	906299	2.6029e+06	2.4389e+06	2.52601e+06	-	-
pmp000357	UPLC-MS/MS	355.12	299.05	-	-	354.11	C20H18O6	[M+H]+	Licoisoflavanone*	Flavonoids	Other Flavonoids	66067-26-3	1	-	-	-	41314.6	50715.9	25934.1	1.66663e+07	1.55685e+07	1.45794e+07	5.83833e+06	6.8248e+06	6.70831e+06	3.8323e+06	4.01773e+06	4.17336e+06	1.13324e+07	5.49195e+06	6.04039e+06	-	-
MWSHY0139	UPLC-MS/MS	355.12	299.06	-	-	354.11	C20H18O6	[M+H]+	Licoisoflavone A*	Flavonoids	Other Flavonoids	66056-19-7	1	-	-	-	50015	83777.6	46744.9	1.97618e+07	1.9943e+07	1.75822e+07	5.64982e+06	5.82504e+06	6.07108e+06	14671767	1.97382e+06	1.61357e+07	1.37147e+07	1.33934e+07	1.31168e+07	-	-
mws4068	UPLC-MS/MS	425.23	369.13	-	-	424.225	C26H32O5	[M+H]+	Licoricidin	Flavonoids	Other Flavonoids	30508-27-1	1	-	-	-	23306.5	37111.1	23824.8	1.04767e+06	1.09657e+06	1.0747e+06	708299	693539	661557	411981	424351	404683	965332	804616	816924	C16986	-
pmp000390	UPLC-MS/MS	439.25	383.18	-	-	438.241	C27H34O5	[M+H]+	Licorisoflavan A*	Flavonoids	Other Flavonoids	129314-37-0	1	-	-	-	31117.8	36791.6	6148.73	3.33431e+06	3.41836e+06	3.51583e+06	2.54796e+06	2.55535e+06	2.60885e+06	318688	317690	333345	1.75458e+06	1.79818e+06	1.75737e+06	-	-
Zbdp010668	UPLC-MS/MS	407.19	339.12	-	-	406.178	C25H26O5	[M+H]+	Lupinifolin	Flavonoids	Other Flavonoids	55890-27-2	3	-	-	-	49912.3	92572.2	46024	2.16933e+06	2.13027e+06	2.13257e+06	5.98318e+06	6.03073e+06	6.43811e+06	35185.8	37206.6	57825.8	2.43536e+06	2.29844e+06	2.18064e+06	-	-
Lasp006294	UPLC-MS/MS	533.13	285.08	-	-	532.122	C25H24O13	[M+H]+	Malonyltrifolirhizin	Flavonoids	Other Flavonoids	-	2	-	-	-	4.81668e+06	4.8955e+06	4.83489e+06	1.84639e+07	1.91113e+07	1.844e+07	1.00224e+07	9.5459e+06	9.23645e+06	1.52636e+06	1.33165e+06	1.41815e+06	8.40512e+06	7.60475e+06	7.12872e+06	-	-
Laxp007708	UPLC-MS/MS	519.15	271.1	-	-	518.142	C25H26O12	[M+H]+	medicarpin 3-O-β-D-malonyl glucoside	Flavonoids	Other Flavonoids	-	1	-	-	-	7.38535e+06	6.83246e+06	6.57433e+06	1.58159e+07	1.94642e+07	1.55244e+07	1.86033e+07	1.69372e+07	1.8458e+07	639104	621186	594114	1.1439e+07	1.00971e+07	7.67655e+06	-	-
mws4077	UPLC-MS/MS	367.12	311.06	-	-	366.11	C21H18O6	[M+H]+	Neoglycyrol	Flavonoids	Other Flavonoids	23013-84-5	1	-	-	-	103402	62701.7	30535.6	1.99765e+07	2.0261e+07	1.94913e+07	3.85831e+06	3.42042e+06	3.65939e+06	9.99454e+06	1.02593e+07	1.00648e+07	1.14775e+07	1.08036e+07	1.08992e+07	C16968	-
mws1178	UPLC-MS/MS	271.1	135.05	-	-	272.105	C16H16O4	[M-H]-	Vestitol	Flavonoids	Other Flavonoids	35878-41-2	1	-	-	-	211743	174781	215014	546017	592390	678151	3.18425e+06	4.12856e+06	4.07854e+06	457837	472930	531305	1.32612e+06	1.34032e+06	1.3282e+06	C16225	ko00943,ko01110
Lmdn006025	UPLC-MS/MS	287.056	125.024	-	-	288.063	C15H12O6	[M-H]-	2-Hydroxy-2,3-dihydrogenistein*	Flavonoids	Isoflavones	-	3	-	-	-	30065.4	27382.5	36973.4	4.7587e+06	4.54376e+06	4.9567e+06	287468	282457	324842	3.5287e+06	3.83904e+06	3.8347e+06	2.1356e+06	2.09928e+06	2.06487e+06	C12631	ko00943,ko01100,ko01110
Lmmp004504	UPLC-MS/MS	287.06	153.02	-	-	286.048	C15H10O6	[M+H]+	2'-Hydroxygenistein*	Flavonoids	Isoflavones	1156-78-1	3	-	-	-	165326	182765	194974	8.52022e+06	8.38933e+06	8.62891e+06	1.42314e+06	1.49977e+06	1.51755e+06	4.68878e+06	5.04443e+06	4.9784e+06	3.9453e+06	3.74875e+06	3.4772e+06	C12134	ko00943
Zbqp009080	UPLC-MS/MS	407.19	295.07	-	-	406.178	C25H26O5	[M+H]+	3',5'-diprenylgenistein	Flavonoids	Isoflavones	104055-80-3	1	-	-	-	2549.18	5412.05	1692.38	2.00134e+06	2.12237e+06	1.95746e+06	1.4784e+06	1.39034e+06	1.54026e+06	817486	891202	918824	1.53925e+06	1.34678e+06	1.36512e+06	-	-
Lmdn007639	UPLC-MS/MS	255.07	119.05	-	-	256.074	C15H12O4	[M-H]-	3,9-Dihydroxypterocarpan	Flavonoids	Isoflavones	61135-91-9	1	-	-	-	736920	770978	739261	2.73474e+06	2.73987e+06	2.82663e+06	3.94182e+06	4.17107e+06	4.26214e+06	1.16118e+08	120223582	1.215e+08	3.87507e+06	3.90749e+06	3.97429e+06	C04271	ko00943,ko01110
pmp000416	UPLC-MS/MS	285.08	229.09	-	-	284.068	C16H12O5	[M+H]+	3'-Methoxydaidzein	Flavonoids	Isoflavones	21913-98-4	1	-	-	-	264008	240304	250758	2.53198e+06	2.53683e+06	2.66972e+06	1.78198e+06	1.87141e+06	1.94903e+06	1.27016e+07	1.31975e+07	1.53661e+07	6.26197e+06	5.67366e+06	5.71162e+06	-	-
pmp000415	UPLC-MS/MS	447.129	285.076	-	-	446.121	C22H22O10	[M+H]+	3'-Methoxydaidzin	Flavonoids	Isoflavones	200127-80-6	3	-	-	-	1.34806e+06	1.38605e+06	1.06649e+06	1.08473e+06	1.06325e+06	1.01549e+06	1.76464e+06	1.77224e+06	1.68204e+06	296892	316021	251800	1.26673e+06	1.14216e+06	1.44738e+06	-	-
Lagp002418	UPLC-MS/MS	609.18	447.13	-	-	608.174	C28H32O15	[M+H]+	3'-Methoxydaidzin-4'-O-glucoside	Flavonoids	Isoflavones	-	2	-	-	-	110886	104761	140565	242881	494700	246987	127327	145990	185952	663955	651268	704422	361791	282616	319763	-	-
MWSHC2072	UPLC-MS/MS	301.11	137.06	-	-	300.1	C17H16O5	[M+H]+	4-Methoxymedicarpin	Flavonoids	Isoflavones	22973-33-7	1	-	-	-	78390.1	82781.3	51809.5	2.18614e+06	2.10506e+06	2.3549e+06	564219	506663	495726	1.26029e+06	1.48389e+06	1.47575e+06	1.17199e+06	1.09077e+06	1.09722e+06	-	-
Zbqp008438	UPLC-MS/MS	423.18	311.06	-	-	422.173	C25H26O6	[M+H]+	5,7,3',4'-tetrahydroxy-6,8-diprenylisoflavone	Flavonoids	Isoflavones	-	1	-	-	-	6700.27	18408.6	1972.14	2.55516e+06	2.38552e+06	2.4812e+06	2.87986e+06	2.75133e+06	2.96327e+06	167854	140756	158807	1.90547e+06	1.67003e+06	1.67022e+06	-	-
Zbdp006972	UPLC-MS/MS	301.07	241.05	-	-	300.063	C16H12O6	[M+H]+	5,7,4'-Trihydroxy-3'-methoxyisoflavone; 3'-O-Methylorobol	Flavonoids	Isoflavones	36190-95-1	1	-	-	-	252591	266545	243317	658850	678872	754206	2.45835e+06	2.54066e+06	2.42897e+06	1.09757e+06	1.00813e+06	1.26624e+06	1.28557e+06	1.17661e+06	1.13202e+06	-	-
Lmdp003994	UPLC-MS/MS	461.14	299.09	-	-	460.137	C23H24O10	[M+H]+	6,4'-Dimethoxyisoflavone-7-O-glucoside (Wistin)	Flavonoids	Isoflavones	19046-26-5	1	-	-	-	459290	394868	504236	4.37533e+06	4.68024e+06	4.0055e+06	3.91373e+06	3.24203e+06	4.71854e+06	748521	768137	871219	2.5036e+06	2.44678e+06	2.36419e+06	-	-
Zbbp008198	UPLC-MS/MS	285.08	151.07	-	-	284.068	C16H12O5	[M+H]+	6,7-Dihydroxy-4'-methoxyisoflavone; Texasin	Flavonoids	Isoflavones	897-46-1	3	-	-	-	3749.68	5005	5261.88	65851.5	34479.8	61983.9	38023.3	13119.3	17069.7	221338	248499	262423	115749	102404	74538.5	-	-
pmp000379	UPLC-MS/MS	407.19	351.12	-	-	406.178	C25H26O5	[M+H]+	6,8-Diprenylgenistein; 5,7,4'-Trihydroxy-6,8-Diprenylisoflavone	Flavonoids	Isoflavones	51225-28-6	1	-	-	-	332547	343398	271927	316194	325248	212174	5.4669e+06	5.27041e+06	5.09684e+06	491374	474919	495128	859252	815438	838833	-	-
pmp000193	UPLC-MS/MS	503.118	255.065	-	-	502.111	C24H22O12	[M+H]+	6''-O-Malonyldaidzin*	Flavonoids	Isoflavones	124590-31-4	1	-	-	-	4.19004e+06	3.92887e+06	4.16477e+06	3.30967e+07	3.40452e+07	3.21292e+07	10515796	1.01601e+07	1.06439e+07	3.1965e+06	2.98085e+06	3.13462e+06	1.29625e+07	1.20269e+07	1.19448e+07	C16191	ko00943
pmp000194	UPLC-MS/MS	519.11	271.06	-	-	518.106	C24H22O13	[M+H]+	6''-O-Malonylgenistin	Flavonoids	Isoflavones	51011-05-3	1	-	-	-	4.10985e+06	4.39008e+06	4.09098e+06	6.32325e+06	6.38989e+06	6.37464e+06	7.71715e+06	7.64588e+06	7.56754e+06	856579	732504	977069	4.72893e+06	4.35934e+06	4.15625e+06	C16192	ko00943
pmp000362	UPLC-MS/MS	369.13	313.07	-	-	368.126	C21H20O6	[M+H]+	7,3',4'-Trihydroxy-5-Methoxy-5'-Prenylisoflavone	Flavonoids	Isoflavones	125709-32-2	1	-	-	-	57826.6	16675	9363.85	1.98338e+07	2.00098e+07	2.11347e+07	741309	700307	1.66359e+06	1.98158e+07	2.05865e+07	1.98483e+07	1.42212e+07	1.3478e+07	1.33366e+07	-	-
Zmgp007333	UPLC-MS/MS	283.1	268.07	-	-	282.089	C17H14O4	[M+H]+	7,4'-Di-O-methyldaidzein	Flavonoids	Isoflavones	1157-39-7	1	-	-	-	81711.7	11918.4	92353.4	1.03477e+06	846855	950594	291420	243699	323272	1.39606e+06	1.27904e+06	1.35094e+06	817697	787828	684395	-	-
Wmkn002777	UPLC-MS/MS	561.16	267.07	-	-	562.169	C27H30O13	[M-H]-	7-Hydroxy-3''-methoxy-isoflavone-7-primeveroside	Flavonoids	Isoflavones	-	1	-	-	-	5.7365e+07	5.25312e+07	5.67575e+07	7.43688e+06	7.30082e+06	7.09502e+06	6.40788e+07	5.87264e+07	6.18294e+07	6.82305e+06	6.50421e+06	7.00826e+06	3.88122e+07	3.98906e+07	4.16143e+07	-	-
Lagp007098	UPLC-MS/MS	323.13	267.07	-	-	322.12	C20H18O4	[M+H]+	8-Isopentenyl daidzein	Flavonoids	Isoflavones	-	1	-	-	-	1.52505e+06	1.56887e+06	1.41992e+06	484338	400704	424188	313237	413272	325765	1.81118e+06	1.98626e+06	1.87085e+06	1.19091e+06	1.10647e+06	1.04409e+06	-	-
Lagp004883	UPLC-MS/MS	547.145	299.093	-	-	546.137	C26H26O13	[M+H]+	8-Methoxy malonyl ononin*	Flavonoids	Isoflavones	-	1	-	-	-	1.20106e+06	1.4809e+06	2.78431e+06	2.95236e+06	2.80323e+06	3.06064e+06	3.41119e+06	2.94841e+06	3.07331e+06	1.1149e+07	1.21762e+07	1.14984e+07	5.87952e+06	5.35376e+06	5.20612e+06	-	-
Lmdp005525	UPLC-MS/MS	299.09	284.07	-	-	298.084	C17H14O5	[M+H]+	Afrormosin (6,4'-Dimethoxy-7-Hydroxyisoflavone)*	Flavonoids	Isoflavones	550-79-8	1	-	-	-	761942	665813	595595	770601	865076	597238	1.34448e+06	4.31127e+06	3.34924e+06	1.17352e+07	1.47295e+07	1.28787e+07	1.11746e+07	1.00763e+07	9.26881e+06	C10199	-
Zbbp006101	UPLC-MS/MS	547.14	299.09	-	-	546.137	C26H26O13	[M+H]+	Afrormosin-7-O-(6''-malonyl)glucoside*	Flavonoids	Isoflavones	-	1	-	-	-	3.23085e+06	3.2511e+06	3.1081e+06	3.81781e+06	4.21348e+06	4.11347e+06	3.93945e+06	4.54706e+06	4.26414e+06	1.3119e+07	1.25902e+07	1.36426e+07	6.89577e+06	6.34611e+06	6.38365e+06	-	-
pme3250	UPLC-MS/MS	285.08	229.09	-	-	284.068	C16H12O5	[M+H]+	Biochanin A	Flavonoids	Isoflavones	491-80-5	1	-	-	-	219692	176634	235689	2.20791e+06	1.9413e+06	1.94412e+06	1.4085e+06	1.40841e+06	1.62067e+06	1.2971e+07	1.35136e+07	1.47071e+07	6.01901e+06	5.45043e+06	5.03426e+06	C00814	ko00943,ko01100,ko01110
pme3400	UPLC-MS/MS	447.129	285.074	-	-	446.121	C22H22O10	[M+H]+	Biochanin A-7-O-glucoside (Sissotrin)*	Flavonoids	Isoflavones	5928-26-7	3	-	-	-	1.31027e+06	1.0274e+06	1.04455e+06	1.24305e+06	1.25357e+06	1.13869e+06	1.34284e+06	1.33955e+06	1.33109e+06	379244	137032	218671	1.02222e+06	935006	1.10223e+06	C05376	ko00943
Zbbp005659	UPLC-MS/MS	533.13	285.07	-	-	532.121	C25H24O13	[M+H]+	Biochanin A-7-O-glucoside-6''-O-malonate	Flavonoids	Isoflavones	-	1	-	-	-	1.15376e+06	1.07239e+06	1.11205e+06	646414	709851	680322	1.09044e+06	1.02153e+06	933786	713930	759970	732346	1.04793e+06	840164	746655	-	-
Lmmp005689	UPLC-MS/MS	301.071	258.054	-	-	300.063	C16H12O6	[M+H]+	Cajanin*	Flavonoids	Isoflavones	32884-36-9	3	-	-	-	64210.2	61891.2	75288.3	616708	662444	688562	927104	937589	984421	978709	949662	954338	688885	613878	603464	C10203	-
MWSHY0110	UPLC-MS/MS	285.08	225.06	-	-	284.068	C16H12O5	[M+H]+	Calycosin	Flavonoids	Isoflavones	20575-57-9	1	-	-	-	4.76652e+06	4.48706e+06	4.42951e+06	2.32034e+06	2.50246e+06	2.48327e+06	6.33844e+06	7.06812e+06	7.28324e+06	2.9141e+07	3.03516e+07	3.32843e+07	1.31064e+07	1.17857e+07	1.18357e+07	C01562	ko00943,ko01110
MWSHY0111	UPLC-MS/MS	447.13	285.08	-	-	446.121	C22H22O10	[M+H]+	Calycosin-7-O-glucoside	Flavonoids	Isoflavones	20633-67-4	3	-	-	-	1.37139e+06	1.26845e+06	1.24519e+06	1.35452e+06	1.52768e+06	1.4043e+06	2.00432e+06	1.82857e+06	1.90051e+06	345516	359998	384091	1.36474e+06	1.17258e+06	1.26616e+06	-	-
MWSHY0119	UPLC-MS/MS	321.11	279.07	-	-	320.105	C20H16O4	[M+H]+	Corylin	Flavonoids	Isoflavones	53947-92-5	1	-	-	-	137215	34478.7	119342	3.77372e+06	3.67207e+06	3.674e+06	69693.1	80935.4	75708.5	1.18534e+07	1.16294e+07	1.17137e+07	5.99442e+06	6.06714e+06	6.23824e+06	-	-
Zbsp005733	UPLC-MS/MS	255.06	137.02	-	-	254.058	C15H10O4	[M+H]+	Daidzein*	Flavonoids	Isoflavones	486-66-8	1	-	-	-	2.93266e+07	2.72207e+07	2.71144e+07	8.2783e+06	8.54556e+06	8.87712e+06	1.72727e+07	1.88186e+07	2.03715e+07	3.14637e+07	3.20576e+07	2.97132e+07	2.42252e+07	2.10281e+07	2.08376e+07	C10208	ko00943,ko01100,ko01110
MWSprf140	UPLC-MS/MS	339.09	255.07	-	-	338.079	C19H14O6	[M+H]+	Daidzein Diacetate	Flavonoids	Isoflavones	3682-01-7	3	-	-	-	512309	432412	407593	1.43232e+07	1.38848e+07	1.33907e+07	1.71454e+07	1.75895e+07	1.76418e+07	5.00039e+07	4.62109e+07	4.88151e+07	2.27171e+07	2.07543e+07	2.11883e+07	-	-
Lagp002737	UPLC-MS/MS	665.17	255.065	-	-	664.164	C30H32O17	[M+H]+	Daidzein glucosyl malonyl glucoside	Flavonoids	Isoflavones	-	3	-	-	-	50717.8	42309	42387	430059	575409	456012	134607	125010	110480	147123	145929	164235	211492	231514	213063	-	-
Lagp002372	UPLC-MS/MS	579.17	255.07	-	-	578.164	C27H30O14	[M+H]+	Daidzein-4',7-Diglucoside	Flavonoids	Isoflavones	-	1	-	-	-	607849	575100	620971	2.17345e+07	2.12098e+07	2.08708e+07	1.56161e+06	1.65711e+06	1.69918e+06	8.20502e+06	8.13851e+06	7.5683e+06	8.24252e+06	8.31972e+06	7.66409e+06	-	-
pmp000417	UPLC-MS/MS	417.12	255.07	-	-	416.111	C21H20O9	[M+H]+	Daidzein-4'-O-glucoside*	Flavonoids	Isoflavones	-	1	-	-	-	276547	70020	76332.1	4.79574e+06	4.98198e+06	4.80212e+06	383855	231883	261855	232677	244138	265125	1.48385e+06	1.46828e+06	1.33324e+06	-	-
MWSHY0039	UPLC-MS/MS	417.12	255.07	-	-	416.111	C21H20O9	[M+H]+	Daidzein-7-O-glucoside(Daidzin)*	Flavonoids	Isoflavones	552-66-9	1	-	-	-	69598.7	125060	290380	5.02402e+06	5.01523e+06	5.15643e+06	267555	691194	244582	221503	278339	238388	1.687e+06	1.43806e+06	1.37884e+06	C10216	ko00943,ko01100
Zmdp003677	UPLC-MS/MS	549.16	255.07	-	-	548.153	C26H28O13	[M+H]+	Daidzein-7-O-Glucoside-4'-O-Apioside	Flavonoids	Isoflavones	108069-01-8	1	-	-	-	1.11012e+06	984217	1.1441e+06	3.9963e+06	3.76214e+06	3.5232e+06	1.51279e+06	1.53731e+06	1.72951e+06	2.67957e+06	2.58241e+06	2.29975e+06	2.38088e+06	2.15217e+06	2.38145e+06	-	-
Zbdp010873	UPLC-MS/MS	367.12	299.06	-	-	366.11	C21H18O6	[M+H]+	Derrubone; 5,7-Dihydroxy-3',4'-Methylenedioxy-6-Prenylisoflavone	Flavonoids	Isoflavones	22044-58-2	3	-	-	-	8317.2	3703.08	3594.81	817594	967862	1.46838e+06	313635	312236	245445	336801	414680	84153.3	640626	793103	839929	-	-
pmp000351	UPLC-MS/MS	339.12	283.06	-	-	338.115	C20H18O5	[M+H]+	Eurycarpin A	Flavonoids	Isoflavones	166547-20-2	1	-	-	-	79630.5	69395	70777.7	983836	885104	990102	1.14867e+06	1.20155e+06	1.07168e+06	4.76317e+06	4.7374e+06	4.99829e+06	1.9598e+06	1.83204e+06	2.00988e+06	-	-
mws0037	UPLC-MS/MS	267.07	195.05	-	-	268.074	C16H12O4	[M-H]-	Formononetin (7-Hydroxy-4'-methoxyisoflavone)	Flavonoids	Isoflavones	485-72-3	1	-	-	-	178974	205353	182281	284622	304856	318717	453200	478105	542368	1.03598e+07	1.15971e+07	1.25007e+07	1.64132e+06	1.64669e+06	1.68659e+06	C00858	ko00943,ko01100,ko01110
Lamp006734	UPLC-MS/MS	473.14	269.08	-	-	472.136	C24H24O10	[M+H]+	Formononetin 7-O-(6''-Acetylglucoside)	Flavonoids	Isoflavones	-	1	-	-	-	504740	501817	525789	1.66776e+06	1.72082e+06	1.65816e+06	2.49948e+06	2.44233e+06	2.47592e+06	239950	251337	242513	1.34484e+06	1.2124e+06	1.12174e+06	-	-
Zmdp005767	UPLC-MS/MS	517.13	269.09	-	-	516.127	C25H24O12	[M+H]+	Formononetin-7-O-(6''-Malonyl)glucoside	Flavonoids	Isoflavones	-	1	-	-	-	1.94361e+06	1.95066e+06	1.89662e+06	4.55213e+06	4.36408e+06	4.36669e+06	5.71835e+06	5.96549e+06	5.81735e+06	132282	128486	129983	3.18894e+06	2.83294e+06	2.89345e+06	C16222	ko00943
pme3504	UPLC-MS/MS	431.13	269.08	-	-	430.126	C22H22O9	[M+H]+	Formononetin-7-O-glucoside (Ononin)	Flavonoids	Isoflavones	486-62-4	1	-	-	-	221108	239551	243393	190292	146947	210673	368511	383380	401996	20131.8	22381.1	20005	195683	214958	199645	C10509	ko00943
Lajp005218	UPLC-MS/MS	563.18	269.08	-	-	562.169	C27H30O13	[M+H]+	Formononetin-7-O-β-D-Apiofuranosyl-(1→6)-β-D-Glucopyranoside*	Flavonoids	Isoflavones	-	1	-	-	-	7.56968e+06	8.50161e+06	5.76335e+06	861463	937869	886287	9.15961e+06	7.82483e+06	8.60304e+06	408770	532017	574359	5.11398e+06	4.47373e+06	4.91579e+06	-	-
pmp000371	UPLC-MS/MS	385.13	329.06	-	-	384.121	C21H20O7	[M+H]+	Gancaonin D	Flavonoids	Isoflavones	124596-88-9	1	-	-	-	41352.3	37480.9	29621.5	3.16849e+06	3.06595e+06	2.75645e+06	729234	341957	736836	1.19104e+07	1.21627e+07	1.28054e+07	4.40636e+06	4.32138e+06	4.45211e+06	-	-
pmn001389	UPLC-MS/MS	351.12	292.99	-	-	352.131	C21H20O5	[M-H]-	Gancaonin G	Flavonoids	Isoflavones	126716-34-5	3	-	-	-	146461	546775	138114	8.94632e+06	8.31473e+06	9176394	7.31805e+06	7.51227e+06	7.55743e+06	1.16257e+07	1.20776e+07	1.28374e+07	9.05925e+06	9.03102e+06	8.89396e+06	-	-
pmp000363	UPLC-MS/MS	369.13	285.07	-	-	368.126	C21H20O6	[M+H]+	Gancaonin N	Flavonoids	Isoflavones	129145-52-4	2	-	-	-	3340	87820.5	3340	1.01424e+06	974519	1.02946e+06	42815	54542.6	55014.9	1.0614e+06	974948	1.07944e+06	588326	532839	509196	-	-
MWSHY0012	UPLC-MS/MS	271.06	215.07	-	-	270.053	C15H10O5	[M+H]+	Genistein	Flavonoids	Isoflavones	446-72-0	1	-	-	-	139001	144064	178278	2.49327e+07	2.40493e+07	2.44985e+07	3.64417e+06	3.78106e+06	3.68236e+06	8.51695e+06	9.4091e+06	9.84126e+06	1.12028e+07	1.02009e+07	1.03764e+07	C06563	ko00943,ko01100,ko01110
Ramp002586	UPLC-MS/MS	595.17	271.06	-	-	594.159	C27H30O15	[M+H]+	Genistein 7,4'-di-O-beta-D-glucopyranoside	Flavonoids	Isoflavones	36190-98-4	2	-	-	-	25881.3	21510	21226.1	136523	166073	154015	76021.5	73522.5	81474.1	94993.1	168223	649493	178054	76848.3	154294	-	-
Zmdp004112	UPLC-MS/MS	519.114	271.065	-	-	518.106	C24H22O13	[M+H]+	Genistein-7-O-(6''-malonyl)glucoside	Flavonoids	Isoflavones	-	1	-	-	-	156785	74793.9	94701.2	243157	285001	242773	133528	195795	256310	615567	655799	647123	293804	335482	322779	-	-
Lmgp004731	UPLC-MS/MS	433.11	271.06	-	-	432.106	C21H20O10	[M+H]+	Genistein-7-O-galactoside*	Flavonoids	Isoflavones	-	1	-	-	-	4.75723e+07	4.70086e+07	4.76325e+07	6.05386e+07	5.86018e+07	5.81448e+07	5.89222e+07	6.00632e+07	5.67039e+07	5.47759e+06	5.44378e+06	6.32109e+06	4.28195e+07	3.92603e+07	3.76369e+07	-	-
Lmgp004474	UPLC-MS/MS	579.171	271.06	-	-	578.164	C27H30O14	[M+H]+	Genistein-7-O-galactoside-rhamnose*	Flavonoids	Isoflavones	-	3	-	-	-	21675	10289.1	19284	28342.1	16675	49860.7	81286.5	99777	61780.4	271873	333190	253359	152853	132197	135635	-	-
mws0895	UPLC-MS/MS	431.1	269.05	-	-	432.106	C21H20O10	[M-H]-	Genistein-7-O-Glucoside (Genistin)	Flavonoids	Isoflavones	529-59-9	2	-	-	-	505952	477766	506480	284664	209418	257726	3.75251e+06	4.01862e+06	3.90737e+06	347821	309191	354665	1.49777e+06	1.64683e+06	1.68547e+06	C09126	ko00943
pmp000411	UPLC-MS/MS	565.155	433.1	-	-	564.148	C26H28O14	[M+H]+	Genistein-8-C-apiosyl(1→6)glucoside*	Flavonoids	Isoflavones	-	1	-	-	-	7.4935e+06	6.94682e+06	7.47988e+06	9.39959e+06	9.80929e+06	8.59754e+06	9.81075e+06	1.03617e+07	8.4246e+06	2.75936e+07	2.73657e+07	2.6244e+07	1.52322e+07	1.51205e+07	1.37452e+07	-	-
pmp000413	UPLC-MS/MS	433.11	283.06	-	-	432.106	C21H20O10	[M+H]+	Genistein-8-C-glucoside	Flavonoids	Isoflavones	66026-80-0	1	-	-	-	96789	78890.4	124689	144192	136952	106590	78126.9	85043.1	73330.5	1.73406e+06	1.68932e+06	1.61584e+06	1.00871e+06	909027	917121	C10420	-
Zbgp004340	UPLC-MS/MS	565.16	433.11	-	-	564.148	C26H28O14	[M+H]+	Genistein-8-C-glucoside-O-apiosyl	Flavonoids	Isoflavones	-	2	-	-	-	1.49496e+06	1.57154e+06	1.503e+06	154685	123993	153420	443617	582213	676610	645024	586591	693930	764128	751268	536789	-	-
pmp000350	UPLC-MS/MS	337.11	281.08	-	-	336.1	C20H16O5	[M+H]+	Glabrone	Flavonoids	Isoflavones	60008-02-8	1	-	-	-	763645	700752	641764	2.1184e+06	2.21052e+06	2.11574e+06	1.35095e+06	1.37447e+06	1.43934e+06	2.54111e+07	2.50453e+07	2.82611e+07	1.11706e+07	1.03623e+07	1.01343e+07	-	-
Lmdn009383	UPLC-MS/MS	337.11	281.05	-	-	338.115	C20H18O5	[M-H]-	Glyceollin III	Flavonoids	Isoflavones	61080-23-7	1	-	-	-	7.01518e+06	7.05395e+06	7.15233e+06	5.94844e+07	5.78684e+07	5.92005e+07	9.90633e+06	1.01149e+07	9.81576e+06	3.88292e+06	3.98109e+06	4.06278e+06	1.94891e+07	1.97919e+07	1.89254e+07	C15511	ko00943
MWSHY0146	UPLC-MS/MS	285.08	242.06	-	-	284.068	C16H12O5	[M+H]+	Glycitein	Flavonoids	Isoflavones	40957-83-3	1	-	-	-	249987	240205	191707	408803	451791	347810	3.26789e+06	3.25608e+06	3.13384e+06	1.98872e+07	2.10489e+07	2.16704e+07	7.41927e+06	6.97334e+06	6.76707e+06	C14536	ko00943,ko01110
MWSHY0180	UPLC-MS/MS	447.13	285.08	-	-	446.121	C22H22O10	[M+H]+	Glycitin	Flavonoids	Isoflavones	40246-10-4	1	-	-	-	1.37066e+06	1.20066e+06	1.23589e+06	1.36438e+06	1.48101e+06	1.37714e+06	1.97477e+06	1.97146e+06	1.85898e+06	452718	421398	463321	1.34356e+06	1.29679e+06	1.09882e+06	C16195	ko00943
pmp000395	UPLC-MS/MS	563.176	269.079	-	-	562.169	C27H30O13	[M+H]+	Glycyroside*	Flavonoids	Isoflavones	125310-04-5	1	-	-	-	6.47107e+06	7.37392e+06	5.7902e+06	1.0298e+06	886262	832513	9.12222e+06	7.87113e+06	8.42994e+06	505807	410864	478883	4.00304e+06	4.52427e+06	4.56815e+06	-	-
mws4116	UPLC-MS/MS	391.19	203.11	-	-	392.199	C25H28O4	[M-H]-	Hispaglabridin A	Flavonoids	Isoflavones	68978-03-0	2	-	-	-	2.68122e+06	2.60929e+06	2.55229e+06	269430	258999	246885	204185	232897	211329	115897	119970	102198	378014	380996	369516	C10425	-
mws4115	UPLC-MS/MS	389.18	201.09	-	-	390.183	C25H26O4	[M-H]-	Hispaglabridin B	Flavonoids	Isoflavones	68978-02-9	1	-	-	-	4.8268e+07	4.68179e+07	4.03078e+07	99062.5	109844	108355	5.18715e+07	5.23781e+07	5.46921e+07	46609	33429.2	50221.3	2.27644e+07	2.24199e+07	2.46226e+07	-	-
Zbzp004330	UPLC-MS/MS	549.12	301.07	-	-	548.116	C25H24O14	[M+H]+	irilinB-7-glucoside-O-malonate	Flavonoids	Isoflavones	-	1	-	-	-	985641	1.11545e+06	1.12077e+06	1.03667e+06	989270	983953	1.98857e+06	1.82584e+06	2.11454e+06	2.52842e+06	2.5907e+06	2.68608e+06	1.59022e+06	1.43158e+06	1.48867e+06	-	-
Lagp002512	UPLC-MS/MS	639.19	315.09	-	-	638.185	C29H34O16	[M+H]+	Irisolidone 7-O-β-D-glucopyranpsyl-(1→6)-β-D-glucopyranoside	Flavonoids	Isoflavones	-	2	-	-	-	3340	5524.85	6670	111300	98408.6	97756.8	10005	7607.6	5005	757562	572654	701070	203632	194928	205164	-	-
Hmgp003130	UPLC-MS/MS	331.084	316.05	-	-	330.074	C17H14O7	[M+H]+	Iristectorigenin A*	Flavonoids	Isoflavones	-	3	-	-	-	13340	30828.9	11428.8	310061	259713	285774	2.40871e+06	2.65232e+06	2.7044e+06	1.7391e+06	1.76584e+06	1.96976e+06	1.74635e+06	1.51887e+06	1.47028e+06	-	-
pmp000343	UPLC-MS/MS	269.08	254.05	-	-	268.074	C16H12O4	[M+H]+	Isoformononetin	Flavonoids	Isoflavones	486-63-5	1	-	-	-	3.11898e+07	3.68097e+07	3.48264e+07	6.7954e+06	6.32865e+06	6.30552e+06	4.2302e+07	4.16256e+07	4.63857e+07	3.07279e+06	2.2925e+06	2.71952e+06	2.69657e+07	2.48625e+07	2.40615e+07	C12125	ko00943,ko01110
pmp000369	UPLC-MS/MS	383.15	315.16	-	-	382.142	C22H22O6	[M+H]+	Isolicoricone	Flavonoids	Isoflavones	-	3	-	-	-	4792.27	5737.47	4493.44	3.04523e+06	3.04134e+06	2.91481e+06	1.52076e+06	1.69747e+06	1.74674e+06	4.34718e+06	4.45514e+06	4.32781e+06	2.9439e+06	2.80129e+06	2.77067e+06	-	-
mws0062	UPLC-MS/MS	287.055	241.049	-	-	286.048	C15H10O6	[M+H]+	Isoluteolin (Orobol)(5,7,3',4'-tetrahydroxyisoflavone)	Flavonoids	Isoflavones	480-23-9	3	-	-	-	92246.1	101463	107010	1.36616e+07	1.2575e+07	1.4024e+07	1.34416e+06	1.43408e+06	1.54356e+06	5.94015e+06	6.419e+06	6.49074e+06	5.72196e+06	4.81131e+06	5.0372e+06	C10510	-
mws4109	UPLC-MS/MS	339.16	137.06	-	-	338.152	C21H22O4	[M+H]+	Licoagrocarpin	Flavonoids	Isoflavones	202815-29-0	3	-	-	-	1.3856e+06	1.31248e+06	1.3227e+06	371775	307986	346828	725401	843330	816571	984815	1.00736e+06	969403	658284	647377	600655	-	-
pmn001390	UPLC-MS/MS	351.09	241.04	-	-	352.095	C20H16O6	[M-H]-	Licoisoflavone B	Flavonoids	Isoflavones	66056-30-2	3	-	-	-	704885	925921	681065	1.3221e+06	1.3371e+06	1.336e+06	3.49902e+07	3.26473e+07	3.54319e+07	527638	493616	494350	1.34372e+07	1.32598e+07	1.30899e+07	-	-
pmp000368	UPLC-MS/MS	383.15	327.16	-	-	382.142	C22H22O6	[M+H]+	Licoricone	Flavonoids	Isoflavones	51847-92-8	3	-	-	-	5279.04	4930.52	3899.99	1.79214e+07	1.78072e+07	1.9405e+07	758821	708506	743951	4.74459e+06	4.7925e+06	5.00019e+06	7.1422e+06	6.81491e+06	6.72257e+06	C17765	-
Lazp004218	UPLC-MS/MS	547.14	299.09	-	-	546.137	C26H26O13	[M+H]+	Malonyl Wistin*	Flavonoids	Isoflavones	-	1	-	-	-	2.15374e+06	1.95459e+06	1.79878e+06	4.90161e+07	4.55782e+07	4.81621e+07	3.39089e+07	3.80762e+07	3.65107e+07	1.18433e+07	1.23828e+07	1.05766e+07	2.80885e+07	2.54736e+07	2.50916e+07	-	-
mws0905	UPLC-MS/MS	269.08	209.06	-	-	270.089	C16H14O4	[M-H]-	Medicarpin	Flavonoids	Isoflavones	32383-76-9	1	-	-	-	44101.4	47411.6	53162	547569	667503	748534	413532	507460	679296	72105.7	80399.6	79234.1	273156	273935	279891	C10503	ko00943,ko01100,ko01110
MWSHY0154	UPLC-MS/MS	323.128	255.067	-	-	322.12	C20H18O4	[M+H]+	Neobavaisoflavone	Flavonoids	Isoflavones	41060-15-5	1	-	-	-	307027	285717	214975	1.6356e+06	1.67577e+06	1.70538e+06	570973	611222	644580	6.37193e+06	6.51601e+06	6.50207e+06	2.40165e+06	2.30214e+06	2.14368e+06	-	-
Lcyp000680	UPLC-MS/MS	449.15	287.09	-	-	448.137	C22H24O10	[M+H]+	Padmakastin*	Flavonoids	Isoflavones	-	2	-	-	-	427915	426320	493569	646667	643258	561910	347011	339729	317369	109006	83365	130010	405832	385760	310906	-	-
Zbbp006041	UPLC-MS/MS	301.071	286.047	-	-	300.063	C16H12O6	[M+H]+	Pratensein*	Flavonoids	Isoflavones	2284-31-3	1	-	-	-	10005	11387.2	861.003	3.09606e+06	3.22556e+06	3.30668e+06	23031.9	21301.3	33618.5	4.62631e+06	4.86711e+06	5.16051e+06	2.8788e+06	2.50946e+06	2.45326e+06	C10520	ko00943
mws0918	UPLC-MS/MS	283.061	268.038	-	-	284.068	C16H12O5	[M-H]-	Prunetin (5,4'-Dihydroxy-7-methoxyisoflavone)	Flavonoids	Isoflavones	552-59-0	1	-	-	-	205614	206829	220270	4.11511e+06	3.96026e+06	4.23169e+06	1.53779e+06	1.55534e+06	1.77525e+06	3.84783e+07	4.07752e+07	4.78508e+07	9.42466e+06	9.58469e+06	9.24956e+06	C10521	ko00943
Lcyp000677	UPLC-MS/MS	447.13	285.08	-	-	446.121	C22H22O10	[M+H]+	Prunetin-4'-O-glucoside(Prunitrin)*	Flavonoids	Isoflavones	154-36-9	1	-	-	-	6.27043e+06	6.1298e+06	5.9265e+06	1.66376e+07	1.59025e+07	1.49185e+07	9.20039e+06	8.39898e+06	7.73981e+06	2.18266e+06	2.20127e+06	2.16515e+06	8.8484e+06	7.86255e+06	8.01482e+06	-	-
Zmgp006231	UPLC-MS/MS	283.057	225.054	-	-	282.053	C16H10O5	[M+H]+	pseudobaptigenin	Flavonoids	Isoflavones	90-29-9	3	-	-	-	46236.6	40781.2	17366.9	307059	368309	381099	232470	228577	204395	42706.3	38609.4	18648.5	161300	160352	150509	C10522	ko00943,ko01110
pmp001223	UPLC-MS/MS	339.12	267.07	-	-	338.115	C20H18O5	[M+H]+	Psoralenol	Flavonoids	Isoflavones	70522-30-4	2	-	-	-	548730	508630	483355	105571	259169	253387	206243	232129	224255	2.00828e+06	2.04837e+06	2.11282e+06	912088	825542	781164	-	-
Lmsn003588	UPLC-MS/MS	297.075	282.054	-	-	298.084	C17H14O5	[M-H]-	Pterocarpine	Flavonoids	Isoflavones	524-97-0	3	-	-	-	33650.4	30352.8	26424.5	53484.9	54630.9	72472.2	239312	233622	244157	4.04305e+06	4.01779e+06	4.0471e+06	642155	652172	663644	-	-
MWSHY0076	UPLC-MS/MS	417.12	297.07	-	-	416.111	C21H20O9	[M+H]+	Puerarin (7,4'-Dihydroxy-8-C-glucosylisoflavone)	Flavonoids	Isoflavones	3681-99-0	1	-	-	-	444856	465190	411705	1.02947e+07	1.06749e+07	10913155	1.16324e+06	1.08669e+06	1.10507e+06	3.66628e+06	3.53022e+06	3.77689e+06	4.09141e+06	3.9982e+06	3.98616e+06	C10524	-
MWSHC2041	UPLC-MS/MS	579.171	271.062	-	-	578.164	C27H30O14	[M+H]+	sophorabioside*	Flavonoids	Isoflavones	2945-88-2	3	-	-	-	20005	31754.8	20147.4	21916.2	31742	21252.9	91734.2	68355.2	40327.6	280125	311320	339511	149411	155131	114976	-	-
MWSslk002	UPLC-MS/MS	433.11	271.06	-	-	432.106	C21H20O10	[M+H]+	Sophoricoside*	Flavonoids	Isoflavones	152-95-4	1	-	-	-	4.62227e+07	4.33109e+07	4.49324e+07	5.77733e+07	6.06946e+07	56957801	5.62952e+07	5.39779e+07	5.27202e+07	7.73886e+06	7.52068e+06	7.5576e+06	4.15299e+07	3.77711e+07	3.4387e+07	-	-
MWSslk013	UPLC-MS/MS	463.12	301.09	-	-	462.116	C22H22O11	[M+H]+	Tectoridin*	Flavonoids	Isoflavones	611-40-5	1	-	-	-	2.58729e+06	3.08388e+06	2.76577e+06	2.79103e+06	3.40276e+06	2.94662e+06	3.33698e+06	3.03886e+06	2.62712e+06	2.12209e+06	2.01715e+06	1.94873e+06	2.80039e+06	2.63136e+06	2.46543e+06	C10533	-
pmp001225	UPLC-MS/MS	339.123	119.049	-	-	338.115	C20H18O5	[M+H]+	Wighteone; Erythrinin B	Flavonoids	Isoflavones	51225-30-0	1	-	-	-	796394	755474	770213	303567	283940	292490	297452	289954	309432	125843	132478	144021	289891	311372	264635	C10542	-
MA10079134	UPLC-MS/MS	255.03	227.035	-	-	256.037	C14H8O5	[M-H]-	1,2,4-Trihydroxyanthraquinone	Quinones	Anthraquinone	81-54-9	3	-	-	-	17880	15743.3	16675	40010	32821.7	28946.1	17423.4	40400.7	37082	1.8719e+06	2.01923e+06	2.0063e+06	440979	435318	424258	C10395	-
MWS20171	UPLC-MS/MS	253.051	225.055	-	-	254.058	C15H10O4	[M-H]-	1-hydroxy-6-hydroxymethyl-anthraquinone	Quinones	Anthraquinone	-	3	-	-	-	6742.35	7298.72	9448.69	11524.5	9021.77	12918.7	16721.3	17697.2	25549.8	310172	374052	384026	53434.5	59490.6	55003.8	-	-
MWS20169	UPLC-MS/MS	269.05	254.02	-	-	270.053	C15H10O5	[M-H]-	2,5-dihydroxy-1-methoxy-anthraquinone	Quinones	Anthraquinone	-	3	-	-	-	240580	234758	242070	361213	526961	575208	612802	686558	726311	2.51154e+07	2.7116e+07	2.86223e+07	3.38508e+06	3.51586e+06	3.40921e+06	-	-
Lmyp008281	UPLC-MS/MS	255.07	227.07	-	-	254.058	C15H10O4	[M+H]+	2-Methylquinizarin	Quinones	Anthraquinone	-	3	-	-	-	9573.1	23146.5	10828.1	98695.6	167218	139760	91360.5	141354	192085	2.67461e+06	2.72663e+06	2.69076e+06	897875	800250	854762	-	-
Lacp004926	UPLC-MS/MS	433.11	271.06	-	-	432.105	C21H20O10	[M+H]+	3,8-Dihydroxy-1-methoxy-9,10-anthraquinone glucoside	Quinones	Anthraquinone	-	3	-	-	-	4.40726e+06	2.25185e+06	2.40715e+06	4.52045e+06	4.57678e+06	4.03143e+06	6.98797e+06	7.05509e+06	6.80158e+06	3.44847e+06	3.37251e+06	3.56513e+06	5.26761e+06	4.31918e+06	4.30696e+06	-	-
MWS20170	UPLC-MS/MS	283.061	253.023	-	-	284.068	C16H12O5	[M-H]-	3-hydroxy-1,2-dimethoxy-anthraquinone	Quinones	Anthraquinone	10383-62-7	3	-	-	-	14316.1	11263.3	9113.09	3603.48	6216.73	7922.35	13354.8	12045.4	12870.1	46378.7	36451.3	61839.6	13199.2	11343.1	12767.3	-	-
Zbn006783	UPLC-MS/MS	301.04	245.05	-	-	302.045	C15H10O7	[M-H]-	5,6-Dihydroxylucidin	Quinones	Anthraquinone	-	2	-	-	-	4152.43	31434.7	1872.64	120199	94681.4	131244	6503.24	5895.56	4655.97	300300	329237	359218	74612.6	75856.7	72118	-	-
MWS20177	UPLC-MS/MS	267.03	223.04	-	-	268.037	C15H8O5	[M-H]-	5-hydroxy-anthraquinone-2-carboxylic acid	Quinones	Anthraquinone	-	3	-	-	-	729319	818016	765022	1.14471e+06	1.19147e+06	1.2734e+06	1.78978e+06	1.99715e+06	2.15023e+06	4.32719e+07	4.62513e+07	5.04152e+07	6.57815e+06	6.70187e+06	6.74986e+06	-	-
MWSmce347	UPLC-MS/MS	209.059	152.062	-	-	208.052	C14H8O2	[M+H]+	9,10-Anthraquinone	Quinones	Anthraquinone	84-65-1	3	-	-	-	7699.88	3432.74	11024.3	80258.6	137606	128017	2379.22	12623.1	8313.41	98973.5	91391.5	101400	98256.6	88298.5	92685.5	C16207	-
Lsj214142	UPLC-MS/MS	285.08	239.07	-	-	284.068	C16H12O5	[M+H]+	9-hydroxy-2,3-dimethoxy-1,4-anthraquinone	Quinones	Anthraquinone	184652-26-4	3	-	-	-	289368	313702	159633	2.01397e+06	1.89728e+06	1.79514e+06	120818	216287	244691	690660	1.02756e+06	1.16814e+06	902892	898108	693422	-	-
Lmhp006583	UPLC-MS/MS	283.06	255.07	-	-	282.053	C16H10O5	[M+H]+	Damnacanthal	Quinones	Anthraquinone	477-84-9	3	-	-	-	100953	108391	103991	121849	119724	96313.9	206257	252692	243331	274989	348911	315271	205823	161826	147320	-	-
Zmhn001905	UPLC-MS/MS	447.09	285.04	-	-	448.101	C21H20O11	[M-H]-	HydroxyAloe-emodin-8-O-glucoside	Quinones	Anthraquinone	-	3	-	-	-	428180	530577	566972	7.49145e+06	7.38503e+06	7.91337e+06	1.57779e+06	2.11318e+06	1.12754e+06	784719	522325	837181	1799640	1982035	2223900	-	-
Zbqn005083	UPLC-MS/MS	563.14	269.04	-	-	564.148	C26H28O14	[M-H]-	Lucidin primeveroside	Quinones	Anthraquinone	29706-59-0	3	-	-	-	1.81802e+06	1.72747e+06	1.73113e+06	418512	370401	399713	2.42261e+06	2.44688e+06	2.39521e+06	678914	599399	303074	1.33801e+06	1.35295e+06	1.31888e+06	-	-
Lmsp102218	UPLC-MS/MS	285.08	211.08	-	-	284.068	C16H12O5	[M+H]+	Physcion	Quinones	Anthraquinone	521-61-9	3	-	-	-	352583	321412	305313	370096	155951	212931	327169	370691	464128	477839	420720	433668	629049	496883	404677	C17045	-
Wmhn008845	UPLC-MS/MS	299.06	256.04	-	-	300.063	C16H12O6	[M-H]-	Questinol	Quinones	Anthraquinone	35688-09-6	3	-	-	-	59816.1	54763.1	59888.9	212353	207154	220236	12001	12473.7	6719.16	425177	416954	432109	138059	145420	153431	C17811	-
Smln006854	UPLC-MS/MS	299.05	284.03	-	-	300.063	C16H12O6	[M-H]-	Xanthorin	Quinones	Anthraquinone	17526-15-7	1	-	-	-	2.213e+06	2.14444e+06	2.09091e+06	1.93673e+07	1.8255e+07	1.97422e+07	4.46003e+06	4.84792e+06	4.77858e+06	3.6994e+07	3.50334e+07	3.7412e+07	1.41103e+07	1.21739e+07	1.45252e+07	-	-
Zmfn008381	UPLC-MS/MS	269.08	211.04	-	-	270.089	C16H14O4	[M-H]-	1,7-dihydroxy-3,4-dimethoxy-phenanthrene	Quinones	PhenAnthraquinones	-	2	-	-	-	11558.3	15617.8	19010	185760	215429	233940	131573	159027	215984	19709.5	19251.2	28185.3	85234.1	84550.5	80969.9	-	-
Zbln009218	UPLC-MS/MS	269.08	239.04	-	-	270.089	C16H14O4	[M-H]-	2,5-dihydroxy-3,4-dimethoxyphenanthrene	Quinones	PhenAnthraquinones	-	3	-	-	-	20783.4	14906.8	19320.8	219681	263444	282961	157405	198803	257280	75532.8	81447.8	76780.6	112695	107824	110733	-	-
Hmlp006377	UPLC-MS/MS	243.09	225.09	-	-	242.094	C15H14O3	[M+H]+	2,7-Dihydroxy-4-methoxy-9,10-dihydrophenanthrene; Coelonin	Quinones	PhenAnthraquinones	82344-82-9	2	-	-	-	14626	88146.6	10790.4	37139.1	29996.2	18282.5	3.4059e+06	3.81113e+06	3.57865e+06	5005	8972.76	8340	908910	862044	762167	-	-
Zmfn007881	UPLC-MS/MS	269.08	226.07	-	-	270.089	C16H14O4	[M-H]-	3,4-dihydroxy-2,7-dimethoxyphenanthrene	Quinones	PhenAnthraquinones	-	2	-	-	-	6325.7	8180.92	7708.55	43472.3	26607	16362.2	22980.1	27066.9	26522.4	1.22644e+06	671729	699423	98569.1	93260.9	90404.7	-	-
Zbzp010481	UPLC-MS/MS	335.26	335.26	-	-	334.251	C21H34O3	[M+H]+	1-(3,5-Dihydroxyphenyl)pentadecan-1-one	Quinones	Quinones	-	2	-	-	-	622109	1.32601e+06	1.32068e+06	229089	1.48292e+06	981482	1.05894e+06	831494	1.167e+06	1.12557e+06	1.08539e+06	1.06478e+06	1.732e+06	1.09633e+06	1.65557e+06	-	-
Wchn003984	UPLC-MS/MS	337.096	191.058	-	-	338.1	C16H18O8	[M-H]-	1,4,8-Trihydroxynaphthalene-1-O-glucoside*	Quinones	Quinones	39015-63-9	3	-	-	-	79589.7	80802.5	67902.8	106328	103351	120535	80088.1	63103.3	60742.8	227458	243363	182300	114915	127430	98643.6	-	-
Zbsp003876	UPLC-MS/MS	169.05	123.05	-	-	168.042	C8H8O4	[M+H]+	2,6-Dimethoxy-1,4-benzoquinone	Quinones	Quinones	530-55-2	2	-	-	-	781638	816644	855060	1.19408e+06	1.24484e+06	1.24164e+06	2.42276e+06	1.89988e+06	2.16505e+06	484334	477815	483704	980435	926745	833144	C10331	-
Lhdp112402	UPLC-MS/MS	165.09	119.05	-	-	164.084	C10H12O2	[M+H]+	2-tert-Butyl-1,4-benzoquinone	Quinones	Quinones	-	3	-	-	-	128240	159047	139103	196793	213333	180178	167149	63846.1	210463	244022	623300	123746	171477	208933	148900	-	-
Cmhp005227	UPLC-MS/MS	339.109	177.054	-	-	338.1	C16H18O8	[M+H]+	4,8-Dihydroxy Naphthol-1-O-glucoside	Quinones	Quinones	-	3	-	-	-	292053	263580	332598	298173	330381	315402	338232	341391	354478	106343	66685	46680	334902	304704	314477	-	-
pmn001369	UPLC-MS/MS	697.235	535.182	-	-	698.242	C32H42O17	[M-H]-	1-Hydroxypineolin Diglucoside*	Lignans and Coumarins	Lignans	-	3	-	-	-	12352.5	16159.5	14706.2	14958.5	10310.3	8784.74	21216.2	19956	23340	23265.6	19213.5	20005	27371.6	12374.2	23290.3	-	-
pmn001375	UPLC-MS/MS	535.182	373.129	-	-	536.189	C26H32O12	[M-H]-	1-Hydroxypinoresinol-1-O-Glucoside	Lignans and Coumarins	Lignans	81495-71-8	3	-	-	-	42808.8	43628.8	56016.1	80184.4	92359.4	58350	63346.6	41200.8	23900.8	70394.1	53350	36305.3	41680	55415.6	38345	-	-
Hmgn002833	UPLC-MS/MS	371.115	297.11	-	-	372.121	C20H20O7	[M-H]-	4-Ketopinoresinol	Lignans and Coumarins	Lignans	66288-89-9	3	-	-	-	6003.71	10402.1	8095.68	122813	128538	144485	1.00784e+06	957172	1.0411e+06	236754	273190	278965	448396	447835	441139	-	-
Lmmn002260	UPLC-MS/MS	551.213	389.167	-	-	552.221	C27H36O12	[M-H]-	5'-Methoxyisolariciresinol-9'-O-glucoside	Lignans and Coumarins	Lignans	-	3	-	-	-	361726	296796	362420	511982	472251	492434	748235	680824	765972	643061	657225	639137	526002	501709	502887	-	-
Hmln002355	UPLC-MS/MS	549.199	387.146	-	-	550.205	C27H34O12	[M-H]-	5'-Methoxymatairesinoside*	Lignans and Coumarins	Lignans	1691201-82-7	3	-	-	-	1.32709e+06	1.41443e+06	1.37634e+06	750371	607261	697944	2.20961e+06	2.23867e+06	2.18473e+06	42685.6	53350	64025.9	1.13687e+06	1.15294e+06	1.13387e+06	-	-
Lmbn002160	UPLC-MS/MS	373.13	343.116	-	-	374.137	C20H22O7	[M-H]-	8-Hydroxypinoresinol	Lignans and Coumarins	Lignans	81426-17-7	3	-	-	-	40833.1	39398.5	13930.6	25727.6	15798.8	38552.6	10523.8	19687.5	20826.9	14274.1	23289.3	15027.5	25751.4	11269.3	25828	-	-
Hmgn004693	UPLC-MS/MS	371.11	327.03	-	-	372.121	C20H20O7	[M-H]-	8-Hydroxy-α-conidendrin	Lignans and Coumarins	Lignans	-	3	-	-	-	33293	29810.9	37355.8	41994	42725.6	44296.8	9.68956e+06	9.28644e+06	9.73425e+06	154041	164921	54238.4	3.5343e+06	3.46478e+06	3.71569e+06	-	-
Sazp004372	UPLC-MS/MS	371.15	167.07	-	-	370.142	C21H22O6	[M+H]+	Bursehernin	Lignans and Coumarins	Lignans	-	1	-	-	-	3.18603e+06	2.94997e+06	3.06573e+06	490737	500697	421944	967929	832871	953917	341992	397283	265226	1.05973e+06	1.13318e+06	923653	-	-
Zmdn006722	UPLC-MS/MS	355.12	219.07	-	-	356.126	C20H20O6	[M-H]-	Cubebin*	Lignans and Coumarins	Lignans	18423-69-3	3	-	-	-	62369.8	47068.8	21069.5	86147.6	251763	78874.8	156431	103585	96600.8	6.60237e+06	6.53001e+06	6.47755e+06	1.41922e+06	1.60044e+06	1.48749e+06	C10549	-
Zmdn003480	UPLC-MS/MS	537.2	375.15	-	-	538.205	C26H34O12	[M-H]-	Cycloolivil-6-O-glucoside	Lignans and Coumarins	Lignans	-	2	-	-	-	249688	263351	277031	109803	114324	138670	126507	129728	142183	159785	160578	171499	166339	163802	155384	-	-
Cmsp003083	UPLC-MS/MS	521.2	131.05	-	-	520.194	C26H32O11	[M+H]+	Dehydrodiconiferyl alcohol-4-O-glucoside*	Lignans and Coumarins	Lignans	107870-88-2	3	-	-	-	267720	350156	295879	141700	135967	125667	102059	82823.6	84920.6	103968	43345	76245.7	155243	131818	107421	-	-
Lmsp003655	UPLC-MS/MS	521.202	131.049	-	-	520.194	C26H32O11	[M+H]+	Dehydrodiconiferyl alcohol-gamma'-O-glucoside*	Lignans and Coumarins	Lignans	-	3	-	-	-	253056	312844	268526	87171.2	103652	168380	66002.2	109096	132477	101209	74424.5	104527	157057	117167	120186	-	-
Lmyn005330	UPLC-MS/MS	331.153	165.057	-	-	332.162	C19H24O5	[M-H]-	Demethyl-dehydroxysecoisolariciresinol	Lignans and Coumarins	Lignans	-	3	-	-	-	20195	18005.7	19359.9	11686.2	48787.7	27499.6	18027.4	17932.1	12840.5	139691	99916.4	97600.4	34143	66115.5	78790.7	-	-
Zmxp005324	UPLC-MS/MS	361.164	189.09	-	-	360.157	C20H24O6	[M+H]+	Dihydrodehydrodiconiferyl alcohol	Lignans and Coumarins	Lignans	126253-41-6	3	-	-	-	109208	135543	114599	24690.8	27045.2	20536.1	87578.9	87313.6	87308.7	59933.4	46183.9	60261.8	77626.3	79498.3	71133.2	-	-
Lcgn000236	UPLC-MS/MS	683.256	503.189	-	-	684.263	C32H44O16	[M-H]-	Dihydrodehydrodiconiferyl alcohol-4,9-di-O-β-D-glucopyranoside	Lignans and Coumarins	Lignans	-	3	-	-	-	57498	34506.8	56898.7	14643.3	28036.6	27325	22127.6	16573.7	20543.9	15339.6	15339.6	20804.7	28816.7	38345	45765.8	-	-
Lmyn003971	UPLC-MS/MS	521.203	359.149	-	-	522.21	C26H34O11	[M-H]-	Dihydrodehydrodiconiferyl alcohol-4-O-glucoside*	Lignans and Coumarins	Lignans	-	3	-	-	-	194135	183131	212804	287543	239098	282722	259812	214906	236780	339826	311495	257149	225937	228760	225305	-	-
Lcgn000237	UPLC-MS/MS	653.24	623.23	-	-	654.252	C31H42O15	[M-H]-	Dihydrodehydrodiconiferyl alcohol-9-O-β-D-xylopyranoside-4-O-β-D-glucopyranoside	Lignans and Coumarins	Lignans	-	3	-	-	-	4.48342e+06	4.3091e+06	4.29227e+06	2.62385e+06	2.3283e+06	2.58755e+06	1.98958e+06	2.65426e+06	2.3035e+06	734500	591849	715237	2.01454e+06	2.20262e+06	2.44245e+06	-	-
MWSHC20189	UPLC-MS/MS	357.134	151.04	-	-	358.142	C20H22O6	[M-H]-	Epipinoresinol*	Lignans and Coumarins	Lignans	24404-50-0	3	-	-	-	24037.6	16972.4	21184.2	20143.8	15746	26401.3	57739.9	32510.8	57138.3	96535.4	123495	105920	47720.5	52816.7	34388.7	-	-
mws4066	UPLC-MS/MS	383.149	299.055	-	-	382.142	C22H22O6	[M+H]+	Glycyrin	Lignans and Coumarins	Lignans	66056-18-6	3	-	-	-	41713.5	16546.8	25308.1	1.71863e+07	1.63928e+07	1.56238e+07	1.46024e+06	1.19326e+06	1.40311e+06	4.44994e+06	4.61807e+06	4.52066e+06	8.57707e+06	7.94332e+06	8.16795e+06	-	-
Lazn002951	UPLC-MS/MS	319.119	241.051	-	-	320.126	C17H20O6	[M-H]-	Guaiacylglycerol-β-Guaiacyl Ether	Lignans and Coumarins	Lignans	7382-59-4	3	-	-	-	20806.5	27070.6	36809.2	18863.6	23415.8	18909.2	12357.1	17555.8	17656.8	20005	7050.07	7161.89	21467.1	19122.8	24063.2	-	-
Lazn002030	UPLC-MS/MS	481.174	271.098	-	-	482.179	C23H30O11	[M-H]-	Guaiacylglycerol-β-Guaiacyl Ether glucoside	Lignans and Coumarins	Lignans	-	3	-	-	-	521595	441226	501362	498571	527215	503249	170641	207847	208389	139636	144453	155307	394248	290073	332159	-	-
Hmgn004139	UPLC-MS/MS	373.131	329.048	-	-	374.137	C20H22O7	[M-H]-	Isohydroxymatairesinol	Lignans and Coumarins	Lignans	-	3	-	-	-	6780.78	8955.56	9902.24	103442	26851.6	13148.7	30180	33047.5	43345	257579	101992	111348	34858.5	33179.4	38160	-	-
Lmmn002274	UPLC-MS/MS	521.203	359.149	-	-	522.21	C26H34O11	[M-H]-	Isolariciresinol-9'-O-glucoside*	Lignans and Coumarins	Lignans	63358-12-3	3	-	-	-	299848	291661	249534	246739	346816	386172	335088	288030	334444	383601	355321	358289	320574	320409	352473	-	-
Lmmn003041	UPLC-MS/MS	491.192	359.149	-	-	492.2	C25H32O10	[M-H]-	Isolariciresinol-9'-O-xyloside	Lignans and Coumarins	Lignans	97055-97-5	3	-	-	-	18639.3	54282.1	35010	18201.4	10646	8340	15005	27293.4	40938.9	54779.4	17799.7	45298	20335.5	16711.4	14173.6	-	-
Cmsn002371	UPLC-MS/MS	491.191	327.123	-	-	492.2	C25H32O10	[M-H]-	Isolariciresinol-9-O-xyloside	Lignans and Coumarins	Lignans	-	3	-	-	-	16675	5005	16950.7	34635.1	50853.1	38325	18340	21145.2	23331.7	43261.1	50655.6	55015	27701	30963.8	26190.9	-	-
HJN083	UPLC-MS/MS	521.2	359.15	-	-	522.21	C26H34O11	[M-H]-	Lariciresinol-4'-O-glucoside	Lignans and Coumarins	Lignans	143663-00-7	1	-	-	-	895045	863153	885218	580760	652151	592940	227834	225998	170277	285468	264980	283069	421274	409159	416984	-	-
Zmdn106747	UPLC-MS/MS	355.12	219.067	-	-	356.126	C20H20O6	[M-H]-	Larixnaphthanoe*	Lignans and Coumarins	Lignans	-	3	-	-	-	21593.8	23155.3	20208.2	87183.4	84806.5	97213.2	21886.9	26425.9	23324.8	2.29936e+06	2.44032e+06	2.48182e+06	451683	472764	439538	-	-
Hmcn002743	UPLC-MS/MS	417.155	181.04	-	-	418.163	C22H26O8	[M-H]-	Lirioresinol A	Lignans and Coumarins	Lignans	-	3	-	-	-	490545	472721	485782	54398.4	61926.9	77236.7	155561	158084	204199	981775	1.07117e+06	1.00087e+06	264850	269845	255776	-	-
Lmmn003020	UPLC-MS/MS	419.17	404.15	-	-	420.178	C22H28O8	[M-H]-	Lyoniresinol	Lignans and Coumarins	Lignans	14464-90-5	3	-	-	-	85208.7	81907.4	102401	26545.7	47030.4	46125.4	92161.4	90037.9	70676.9	542717	495345	553045	177757	189581	182957	-	-
Wbmn004986	UPLC-MS/MS	581.223	401.159	-	-	582.231	C28H38O13	[M-H]-	Lyoniresinol-3α-O-glucoside	Lignans and Coumarins	Lignans	-	3	-	-	-	68501.4	87782.4	70922.7	74121.2	68388.5	64070.5	154025	139700	189161	42478.3	28527.8	35192.8	94915.8	99401.6	71637.4	-	-
Lmmn002828	UPLC-MS/MS	551.213	419.167	-	-	552.221	C27H36O12	[M-H]-	Lyoniresinol-9'-O-xyloside (Lyoniside)	Lignans and Coumarins	Lignans	34425-25-7	3	-	-	-	1.59992e+06	1.79142e+06	1.60387e+06	1.44611e+06	1.11054e+06	1.36331e+06	3.01191e+06	3.14145e+06	2.90375e+06	153878	148585	145619	1.89472e+06	2.03319e+06	1.84125e+06	-	-
MWSprf011	UPLC-MS/MS	329.18	137.06	-	-	328.168	C20H24O4	[M+H]+	Macelignan; Anwulignan	Lignans and Coumarins	Lignans	107534-93-0	3	-	-	-	20893.3	32983.6	5407.88	2.0801e+07	1.953e+07	1.98707e+07	6.75273e+06	6.31943e+06	6.85502e+06	1.33828e+06	1.53236e+06	1.59441e+06	1.17399e+07	1.07102e+07	1.02533e+07	-	-
Hmln001931	UPLC-MS/MS	681.243	357.134	-	-	682.247	C32H42O16	[M-H]-	Matairesinol-4,4'-O-diglucoside	Lignans and Coumarins	Lignans	-	3	-	-	-	780010	758839	811995	143697	152193	135330	130720	159651	132594	185349	215020	193680	238109	250150	261605	-	-
pmn001372	UPLC-MS/MS	711.251	549.2	-	-	712.258	C33H44O17	[M-H]-	Medioresinol-4,4'-di-O-glucoside	Lignans and Coumarins	Lignans	88142-63-6	3	-	-	-	2.47882e+06	2.9769e+06	2.31234e+06	1.11433e+07	9.86415e+06	1.03102e+07	7.93526e+06	7.08287e+06	8.21663e+06	412830	362373	407439	4.58901e+06	3.81446e+06	3.72461e+06	-	-
Lazn003560	UPLC-MS/MS	469.17	195.065	-	-	470.179	C22H30O11	[M-H]-	Methoxy-erythro-Guaiacyl glycerol β-threo-syringyl glycerol ether	Lignans and Coumarins	Lignans	-	3	-	-	-	29512.7	30758.2	42756.6	40703.4	51126.6	59347.7	41094.8	64846.6	73796.2	202843	189821	180727	94483.5	77252.3	91739.2	-	-
MWSprf139	UPLC-MS/MS	373.164	164.048	-	-	374.173	C21H26O6	[M-H]-	Myrislignan	Lignans and Coumarins	Lignans	171485-39-5	3	-	-	-	55500.2	50878.9	55656.1	178323	184285	185012	29835.8	30303.6	26134.8	90391.8	92534.8	105391	79128.8	77298.5	76827.8	-	-
Hmln101664	UPLC-MS/MS	697.24	535.184	-	-	698.242	C32H42O17	[M-H]-	Nortrachelogenin-4'-O-gentiobioside*	Lignans and Coumarins	Lignans	-	3	-	-	-	23382.6	29572.1	16630.2	108380	74109	101305	35402.3	29319.2	30010	100218	90035	145411	53938.5	75701.3	46887.8	-	-
Hmln002100	UPLC-MS/MS	535.183	373.134	-	-	536.189	C26H32O12	[M-H]-	Nortrachelogenin-4-O-glucoside	Lignans and Coumarins	Lignans	33464-78-7	3	-	-	-	94760.1	70793.9	117172	43041.3	67898.6	62205.2	48345	53350	23238.8	98370	55368.4	192901	144403	47141.3	122503	-	-
Lhmp121010	UPLC-MS/MS	419.17	205.09	-	-	418.163	C22H26O8	[M+H]+	Olivil Monoacetate	Lignans and Coumarins	Lignans	1016974-78-9	3	-	-	-	55868.7	51531.9	53149.2	42800.6	51504	53016.2	17814.8	44489.3	18340	115452	82822.4	56216.9	25026.3	74460.8	50123.2	-	-
pmn001368	UPLC-MS/MS	699.251	537.197	-	-	700.258	C32H44O17	[M-H]-	Olivil-4,4'-Di-O-glucoside	Lignans and Coumarins	Lignans	-	3	-	-	-	5210.23	8340	9235.7	16434.2	9559.31	29254.7	14349.5	32859.1	26331.2	74327.6	62886	80489.7	34040.1	22000.7	33744.7	-	-
Lmdn001925	UPLC-MS/MS	537.198	375.152	-	-	538.205	C26H34O12	[M-H]-	Olivil-4'-O-glucoside	Lignans and Coumarins	Lignans	76880-93-8	3	-	-	-	322082	261601	321713	123293	96626.7	173344	130379	113659	133301	172643	206620	188622	170346	180966	179286	-	-
mws0097	UPLC-MS/MS	357.134	151.038	-	-	358.142	C20H22O6	[M-H]-	Pinoresinol*	Lignans and Coumarins	Lignans	487-36-5	3	-	-	-	24037.6	16972.4	21184.2	20143.8	15746	26401.3	57739.9	32510.8	57138.3	96535.4	123495	105920	47720.5	52816.7	34388.7	C05366	ko00999,ko01100,ko01110
pmn001370	UPLC-MS/MS	681.24	519.188	-	-	682.247	C32H42O16	[M-H]-	Pinoresinol-4,4'-O-diglucoside	Lignans and Coumarins	Lignans	63902-38-5	3	-	-	-	76785.2	69870.1	71930	76277.2	15005	13340	45070.5	102850	35915.7	107758	76956.1	83240.4	31675	59339	47086.2	-	-
pmn001378	UPLC-MS/MS	519.19	357.14	-	-	520.194	C26H32O11	[M-H]-	Pinoresinol-4-O-glucoside	Lignans and Coumarins	Lignans	41607-20-9	3	-	-	-	106830	95635	95886.4	182398	209573	199931	243028	227792	209271	153363	167437	248327	169339	176959	183950	C17529	-
mws0096	UPLC-MS/MS	355.119	340.095	-	-	356.126	C20H20O6	[M-H]-	Piperitol	Lignans and Coumarins	Lignans	52151-92-5	3	-	-	-	4912.53	5071.65	3843.86	1.12988e+06	1.08433e+06	1.21324e+06	40016.8	45458.5	49031.9	834298	841500	947284	448586	430860	465652	C21954	-
Lmtn003096	UPLC-MS/MS	523.218	361.14	-	-	524.226	C26H36O11	[M-H]-	Secoisolariciresinol 4-O-glucoside	Lignans and Coumarins	Lignans	-	3	-	-	-	141023	143332	149337	148415	94790.4	70020	199790	326047	299922	63160.3	82729.5	145580	108434	105284	101615	-	-
MWSmce499	UPLC-MS/MS	685.271	523.218	-	-	686.279	C32H46O16	[M-H]-	Secoisolariciresinol diglucoside	Lignans and Coumarins	Lignans	158932-33-3	3	-	-	-	94374.9	195419	84056.4	162185	113480	154436	386861	391301	346165	218628	180007	99261.5	194468	175928	199301	-	-
HJN054	UPLC-MS/MS	493.21	361.16	-	-	494.215	C25H34O10	[M-H]-	Secoisolariciresinol-9'-O-xyloside	Lignans and Coumarins	Lignans	-	3	-	-	-	31675	95652.4	30010	171014	134389	176838	659551	526082	544476	164690	149555	159287	288696	324636	268744	-	-
Hmzp005336	UPLC-MS/MS	695.22	371.11	-	-	694.211	C32H38O17	[M+H]+	Sesaminol 2-O-Beta-D-Gentiobioside	Lignans and Coumarins	Lignans	-	3	-	-	-	9200.42	17966.2	15005	41680	21740.8	19824.6	18807.7	8340	10727	70116.1	87191.5	68282.8	30998.2	14273.2	14103.4	-	-
Hmzp006046	UPLC-MS/MS	533.17	371.11	-	-	532.158	C26H28O12	[M+H]+	Sesaminol 2-O-Beta-D-Glucoside	Lignans and Coumarins	Lignans	153512-13-1	3	-	-	-	16314.7	38641.9	30010	795242	881349	892249	92858.6	74986.8	67679.1	110897	236870	138624	582908	480684	217042	-	-
MWS20152	UPLC-MS/MS	417.156	402.1	-	-	418.163	C22H26O8	[M-H]-	Syringaresinol	Lignans and Coumarins	Lignans	21453-71-4	3	-	-	-	161236	107804	124350	6234.62	15586.5	23002.2	72512	95018.9	117329	255571	254323	271176	82418.7	83718.5	58057.2	C10889	-
Cmqn003939	UPLC-MS/MS	741.263	501.172	-	-	742.268	C34H46O18	[M-H]-	Syringaresinol-4,4'-O-bis-β-D-glucoside; Liriodendrin	Lignans and Coumarins	Lignans	573-44-4	3	-	-	-	1464.92	6670	1501.66	2245.48	6670	5265.26	6670	1483.63	1484.3	5005	5853.12	5005	6670	6670	2227.45	-	-
Rfmb26201	UPLC-MS/MS	621.22	417.16	-	-	622.226	C30H38O14	[M-H]-	Syringaresinol-4'-O-(6''-acetyl)glucoside	Lignans and Coumarins	Lignans	-	3	-	-	-	46482.2	38987.4	46188	76785.2	80252	75025	83279.5	53537.7	142302	212980	90810	92435.9	117876	139512	107492	-	-
MWSHC2047	UPLC-MS/MS	579.21	417.16	-	-	580.216	C28H36O13	[M-H]-	Syringaresinol-4'-O-glucoside; Acanthoside B	Lignans and Coumarins	Lignans	7374-79-0	3	-	-	-	170977	148303	151266	147365	172475	468799	169532	175434	152360	122367	131192	86521.9	128074	143059	157061	C10890	-
Hahn002315	UPLC-MS/MS	579.21	417.16	-	-	580.216	C28H36O13	[M-H]-	syringaresinol-4-O-β-D-glucopyranoside	Lignans and Coumarins	Lignans	-	3	-	-	-	137784	126050	142284	168764	226006	198282	118311	165105	172892	82825.7	110550	120134	67044.6	175480	129643	-	-
Hmln002161	UPLC-MS/MS	711.253	387.149	-	-	712.258	C33H44O17	[M-H]-	Trachelogenin-4'-O-gentiobioside	Lignans and Coumarins	Lignans	106647-13-6	3	-	-	-	333325	392634	359215	39703.5	50874.8	49982.6	56781.8	61295.4	56448.8	491237	364860	439852	202123	170220	180522	-	-
MWSprf094	UPLC-MS/MS	549.197	387.144	-	-	550.205	C27H34O12	[M-H]-	Tracheloside*	Lignans and Coumarins	Lignans	33464-71-0	3	-	-	-	1.52983e+06	1.45491e+06	1.50223e+06	742449	722597	727937	2.3441e+06	2.29307e+06	2.31787e+06	120152	31187.2	69068.5	1.23951e+06	1.23517e+06	1.29147e+06	-	-
Wagp006837	UPLC-MS/MS	247.1	175.04	-	-	246.089	C14H14O4	[M+H]+	(R)-Columbianetin*	Lignans and Coumarins	Coumarins	52842-47-4	3	-	-	-	33340	64098.5	40010	7923.96	6670	12730.2	813281	825952	850831	39148.3	47255.1	18333.5	333296	253813	318226	C09210	-
Lmwp102713	UPLC-MS/MS	265.11	173.06	-	-	264.1	C14H16O5	[M+H]+	(S)-Peucedanol	Lignans and Coumarins	Coumarins	-	2	-	-	-	28239.2	38649.9	52849.9	4829.08	21675	10005	127146	98417	108509	43162.9	27300.7	56191.7	65898.6	68286	49177.1	-	-
mws4108	UPLC-MS/MS	353.138	189.091	-	-	352.131	C21H20O5	[M+H]+	1-Methoxyphaseollin	Lignans and Coumarins	Coumarins	157226-48-7	1	-	-	-	22342.3	10592.1	20530.2	1.15415e+06	1.2079e+06	819878	1.08298e+06	992471	1.0915e+06	945826	773317	794559	657448	690351	683173	-	-
pmb2848	UPLC-MS/MS	347.048	267.082	-	-	348.055	C21H13ClO3	[M-H]-	3(2'-Chlorophenyl)-7-hydroxy-4-phenylcoumarin	Lignans and Coumarins	Coumarins	-	3	-	-	-	13213.7	12064.3	2854.84	51289.6	48980.7	55197.4	35165.5	37930.8	41375.1	584409	544526	628613	173516	163791	167205	-	-
Lahp003986	UPLC-MS/MS	435.13	273.08	-	-	434.121	C21H22O10	[M+H]+	3,4-Dihydro-4-(4'-hydroxyphenyl)-5,7-dihydroxycoumarin glucoside*	Lignans and Coumarins	Coumarins	-	1	-	-	-	2.95857e+06	2.50722e+06	2.81534e+06	1.51148e+06	1.86191e+06	1.49487e+06	3.19187e+06	7.58255e+06	7.60342e+06	235197	222731	224123	2.985e+06	2.35017e+06	3.21011e+06	-	-
MWSmce439	UPLC-MS/MS	147.046	119.051	-	-	148.052	C9H8O2	[M-H]-	3,4-Dihydrocoumarin	Lignans and Coumarins	Coumarins	119-84-6	3	-	-	-	24182.8	18340	13213.1	10811.1	24865.8	14414.8	17717.5	13005.7	8402.62	49325.9	30686.8	36986.8	30494.7	18503.7	25415.3	C02274	ko00999
pme2996	UPLC-MS/MS	161.024	117.035	-	-	162.032	C9H6O3	[M-H]-	4-Hydroxycoumarin	Lignans and Coumarins	Coumarins	1076-38-6	3	-	-	-	84609.1	73828.4	63287.1	46832.4	23768.6	53975.1	36750	84342.2	45199.1	109157	90401	103246	48870.4	84594.9	102279	C20414	-
pmb2723	UPLC-MS/MS	485.13	323.2	-	-	486.137	C21H26O13	[M-H]-	4-Hydroxycoumarin di-glucoside	Lignans and Coumarins	Coumarins	-	3	-	-	-	32619.6	11670	8340	23318.2	29910.5	48345	64506	26675	18011.1	75052.1	77923.3	59112.3	45121.2	28340	18641.8	-	-
MWSmce518	UPLC-MS/MS	255.064	165.071	-	-	254.058	C15H10O4	[M+H]+	5,7-Dihydroxy-4-Phenylcoumarin	Lignans and Coumarins	Coumarins	7758-73-8	3	-	-	-	5005	3340	7470.33	10920.2	6461.83	15350.1	10944.1	6963.42	6670	69120.1	65848.3	68936.2	19789.2	27386.7	11436.2	-	-
MWSslk183	UPLC-MS/MS	255.065	181.066	-	-	254.058	C15H10O4	[M+H]+	7,8-Dihydroxy-4-phenylcoumarin	Lignans and Coumarins	Coumarins	842-01-3	3	-	-	-	28998.4	26858.4	24482.9	93250.1	45986.9	52206.2	31269.9	49281.3	27693.8	374949	422809	433302	172032	130469	132175	-	-
Lacp006574	UPLC-MS/MS	313.07	298.05	-	-	312.063	C17H12O6	[M+H]+	7-Hydroxy-4'3'-dimethylcoumestol	Lignans and Coumarins	Coumarins	-	1	-	-	-	120809	310395	89800.8	687306	542960	617322	9.77268e+06	1.31362e+07	1.22338e+07	3.46354e+06	3.45841e+06	3.71195e+06	2.34813e+06	2.2018e+06	2.13988e+06	-	-
Hmqn002118	UPLC-MS/MS	161.025	133.03	-	-	162.032	C9H6O3	[M-H]-	7-Hydroxycoumarin;Umbelliferone	Lignans and Coumarins	Coumarins	93-35-6	3	-	-	-	180206	157145	135952	678500	632550	721755	128108	138025	101380	1.58112e+06	1.53446e+06	1.73546e+06	681405	672604	643120	C09315	ko00999,ko01110
Cmpp007319	UPLC-MS/MS	261.11	189.06	-	-	260.105	C15H16O4	[M+H]+	7-Methoxy-5-Prenyloxycoumarin	Lignans and Coumarins	Coumarins	35590-41-1	3	-	-	-	6428.68	8173.67	3959.35	959601	903307	914373	45865.6	33458.9	45050.6	1.08622e+06	1.08746e+06	1.04048e+06	361330	334908	335151	-	-
Lajp008202	UPLC-MS/MS	261.11	205.05	-	-	260.105	C15H16O4	[M+H]+	7-methoxy-8-(3-methyl-2-oxo-3-butenl)coumarin	Lignans and Coumarins	Coumarins	-	3	-	-	-	33295.7	17699.8	22388.5	265444	248398	302877	17664.1	48345	20313.1	380874	446183	442620	214120	99908.6	154225	-	-
Wagp005832	UPLC-MS/MS	219.06	161.06	-	-	218.058	C12H10O4	[M+H]+	7-Methoxy-coumarin-8-yl-acetaldehyde	Lignans and Coumarins	Coumarins	55136-75-9	3	-	-	-	41680	78445.3	85549.4	38986.6	38125	38534.9	62361.8	49241.5	75704.8	37065.1	40063.9	38865.6	31675	25883.1	54573.7	-	-
MWSmce544	UPLC-MS/MS	339.16	203.03	-	-	338.152	C21H22O4	[M+H]+	8-Geranyloxypsoralen	Lignans and Coumarins	Coumarins	7437-55-0	3	-	-	-	1.57263e+07	1.60021e+07	1.57633e+07	55416.6	63090.8	44510.3	3.15835e+06	3.67748e+06	3.83214e+06	31312.3	54255.3	54007.4	1.52778e+06	1.34209e+06	1.45526e+06	-	-
Hmcp009386	UPLC-MS/MS	271.097	147.05	-	-	270.089	C16H14O4	[M+H]+	Alloimperatorin*	Lignans and Coumarins	Coumarins	642-05-7	3	-	-	-	10531	15910.7	9525.78	13479.7	10647.1	8795.93	96903.1	73525.1	96867.9	7990.66	10764.3	12983.5	35659.5	34427.9	35916.4	C09053	-
MWSprf024	UPLC-MS/MS	247.1	175.03	-	-	246.089	C14H14O4	[M+H]+	Columbianetin*	Lignans and Coumarins	Coumarins	3804-70-4	3	-	-	-	28745.1	18340	25005	10818	11739.4	17180	876612	795828	859474	46305.6	15845.8	41603.3	324521	281847	315990	C19707	ko00999,ko01110
MWSmce139	UPLC-MS/MS	269.04	241.05	-	-	268.037	C15H8O5	[M+H]+	Coumestrol	Lignans and Coumarins	Coumarins	479-13-0	1	-	-	-	138812	93894.1	178994	869820	871027	849369	456157	457541	530968	4.02361e+06	4.24102e+06	4.26754e+06	1.8226e+06	1.57843e+06	1.51525e+06	C10205	ko00943,ko01110
Lhmp122201	UPLC-MS/MS	269.08	253.05	-	-	268.074	C16H12O4	[M+H]+	dalbergin	Lignans and Coumarins	Coumarins	482-83-7	1	-	-	-	624151	581574	524862	680457	748041	786976	1.33498e+06	1.3734e+06	1.33463e+06	7.89484e+06	8.27543e+06	8.59491e+06	3.55442e+06	3.1158e+06	3.09349e+06	-	-
mws1074	UPLC-MS/MS	177.02	121.03	-	-	178.027	C9H6O4	[M-H]-	Daphnetin	Lignans and Coumarins	Coumarins	486-35-1	1	-	-	-	1.55854e+06	1.50336e+06	1.49959e+06	44394.1	60666.1	49340.8	1.83692e+06	1.48358e+06	1.85078e+06	405660	481857	451469	985364	1.09213e+06	1.0023e+06	C03093	-
Cmyn001328	UPLC-MS/MS	339.069	177.018	-	-	340.079	C15H16O9	[M-H]-	Daphnin*	Lignans and Coumarins	Coumarins	486-55-5	1	-	-	-	2.03871e+06	2.07754e+06	2.05072e+06	207849	244575	211132	2.7794e+06	2.74538e+06	2.80583e+06	325040	355753	365987	1.3169e+06	1.46409e+06	1.50025e+06	C01421	-
MWSmce265	UPLC-MS/MS	247.091	229.086	-	-	246.089	C14H14O4	[M+H]+	Decursinol	Lignans and Coumarins	Coumarins	23458-02-8	3	-	-	-	71543.6	88225.7	27682	52385.9	44681.8	94781.5	34689.6	37523	36075.3	35621.2	23182.4	18924.7	26675	32636.6	26546.8	C09259	-
mws1013	UPLC-MS/MS	177.02	133.03	-	-	178.027	C9H6O4	[M-H]-	Esculetin (6,7-Dihydroxycoumarin)	Lignans and Coumarins	Coumarins	305-01-1	1	-	-	-	9.22493e+06	8.22392e+06	7.94396e+06	399288	378092	376590	1.03675e+07	8.8048e+06	1.05259e+07	2.82969e+06	2.5227e+06	2.8845e+06	4.96722e+06	5.21429e+06	5.15773e+06	C09263	ko00999,ko01110
Lmbn001162	UPLC-MS/MS	339.07	177.02	-	-	340.079	C15H16O9	[M-H]-	Esculetin-7-O-glucoside*	Lignans and Coumarins	Coumarins	-	1	-	-	-	1.634e+06	1.71066e+06	1.7674e+06	203593	182173	190937	2.42311e+06	2.42881e+06	2.3433e+06	282094	278304	312739	1.12022e+06	1.2246e+06	1.19768e+06	-	-
mws1015	UPLC-MS/MS	339.07	177.02	-	-	340.079	C15H16O9	[M-H]-	Esculin (6,7-Dihydroxycoumarin-6-O-glucoside)*	Lignans and Coumarins	Coumarins	531-75-9	1	-	-	-	1.96772e+06	2.01706e+06	2.02798e+06	165139	152568	218064	2.94521e+06	2.88561e+06	2.87442e+06	375744	396982	347686	1.31382e+06	1.41131e+06	1.42935e+06	C09264	-
Lbhp011919	UPLC-MS/MS	427.08	179.03	-	-	426.08	C18H18O12	[M+H]+	Esculin 6'-Malonate	Lignans and Coumarins	Coumarins	-	3	-	-	-	1.86693e+06	1.98883e+06	2.03088e+06	79174.4	76300.7	111543	970100	860010	922704	89924.4	73813.3	101454	660920	678571	616372	-	-
MWSmce184	UPLC-MS/MS	219.06	173.03	-	-	218.058	C12H10O4	[M+H]+	Ethyl 3-coumarincarboxylate	Lignans and Coumarins	Coumarins	1846-76-0	3	-	-	-	28326.1	43053.7	22826.5	96037	102415	88626.8	84614.7	77494.3	76032.5	115277	32009	50470.9	107287	57713.3	77487.9	-	-
Lmqn002978	UPLC-MS/MS	207.03	135.043	-	-	208.037	C10H8O5	[M-H]-	Fraxetin (7,8-Dihydroxy-6-methoxycoumarin)	Lignans and Coumarins	Coumarins	574-84-5	3	-	-	-	9387.35	9244.62	16796.7	18471.6	30891.5	16263.5	20443.1	8817.39	34309.5	46951.7	26260.1	43759.8	26019.9	24976.5	21772.7	C09265	ko00999,ko01110
Lmbn001181	UPLC-MS/MS	531.139	531.13	-	-	532.143	C22H28O15	[M-H]-	Fraxetin-7,8-di-O-glucoside	Lignans and Coumarins	Coumarins	-	3	-	-	-	2.83031e+07	27639472	2.89147e+07	1.31668e+07	1.29843e+07	1.32034e+07	2.53728e+07	2.59174e+07	2.10916e+07	1.47998e+07	1.44826e+07	1.47372e+07	2.10827e+07	2.06915e+07	2.08536e+07	-	-
MWSmce025	UPLC-MS/MS	369.086	207.032	-	-	370.09	C16H18O10	[M-H]-	Fraxetin-8-O-glucoside (Fraxin)	Lignans and Coumarins	Coumarins	524-30-1	3	-	-	-	72000.8	55043.9	16675	134527	171253	141993	62417.6	99876.2	102320	85610.5	101128	48022.1	112756	78827.8	91772	C09266	-
Lhxp112606	UPLC-MS/MS	223.06	149.02	-	-	222.053	C11H10O5	[M+H]+	Fraxinol	Lignans and Coumarins	Coumarins	486-28-2	3	-	-	-	350452	329133	361571	342402	309955	344694	250085	248365	272404	331098	335304	337647	372547	333847	335770	-	-
MWSmce391	UPLC-MS/MS	369.13	313.07	-	-	368.126	C21H20O6	[M+H]+	Glycycoumarin	Lignans and Coumarins	Coumarins	94805-82-0	1	-	-	-	16604.8	5005	15005	2.77941e+06	2.32144e+06	2.38865e+06	93933.1	106648	105320	1.83576e+06	1.80359e+06	1.94693e+06	1.23368e+06	1.08661e+06	1.12506e+06	-	-
pmf0525	UPLC-MS/MS	271.096	147.044	-	-	270.089	C16H14O4	[M+H]+	Imperatorin*	Lignans and Coumarins	Coumarins	482-44-0	3	-	-	-	71896.2	67928.3	68116.6	317793	302963	348498	35700	65823.3	64265.5	35107.2	22972	47730.9	188333	136797	144630	C09269	-
MWS20178	UPLC-MS/MS	223.06	190.028	-	-	222.053	C11H10O5	[M+H]+	isofraxidin	Lignans and Coumarins	Coumarins	486-21-5	3	-	-	-	26744.4	51680	34673.9	1670	10005	9225	9597.2	3919.15	5776.93	145335	143710	120852	62146.1	32871.9	49787.2	C17480	-
mws4102	UPLC-MS/MS	365.1	350.08	-	-	366.11	C21H18O6	[M-H]-	Isoglycyrol	Lignans and Coumarins	Coumarins	23013-86-7	2	-	-	-	32386.5	25925	22581.1	7.91504e+06	7.76741e+06	7.49095e+06	1.57707e+07	1.51934e+07	1.52501e+07	2.65703e+07	2.60548e+07	2.64204e+07	1.40092e+07	1.46496e+07	1.45321e+07	-	-
pmp000288	UPLC-MS/MS	247.06	161.02	-	-	246.053	C13H10O5	[M+H]+	Isopimpinellin	Lignans and Coumarins	Coumarins	482-27-9	3	-	-	-	3197.32	5005	2380.38	289318	332759	391658	107036	81945.3	115979	208079	239131	220729	200557	166604	183498	C02162	ko00999,ko01110
MWSHC20172	UPLC-MS/MS	193.052	178.027	-	-	192.042	C10H8O4	[M+H]+	Isoscopoletin (6-Hydroxy-7-Methoxycoumarin)	Lignans and Coumarins	Coumarins	776-86-3	3	-	-	-	213353	191207	275270	148425	173413	203052	152179	192579	173330	102164	95907.8	65350.2	171255	155331	121747	C18079	ko00999
mws4105	UPLC-MS/MS	337.11	281.04	-	-	336.1	C20H16O5	[M+H]+	Kanzonol W	Lignans and Coumarins	Coumarins	184584-82-5	3	-	-	-	193902	92730.3	208507	1.00175e+06	1.03841e+06	1.3329e+06	942223	1.00409e+06	1.23758e+06	7.32568e+06	7.45727e+06	7.62427e+06	3.11012e+06	2.6773e+06	2.96536e+06	-	-
mws4101	UPLC-MS/MS	367.12	337.4	-	-	368.126	C21H20O6	[M-H]-	Licoarylcoumarin	Lignans and Coumarins	Coumarins	125709-31-1	1	-	-	-	31833.8	20211	21150.2	3.85516e+06	4.29368e+06	4.10548e+06	214668	133345	170401	5.28904e+06	5.40456e+06	5.38745e+06	1.03044e+06	1.09304e+06	984068	-	-
MWSmce617	UPLC-MS/MS	247.1	175.04	-	-	246.089	C14H14O4	[M+H]+	Marmesin*	Lignans and Coumarins	Coumarins	13849-08-6	3	-	-	-	90262.3	85441.9	79287.6	37045.5	44201.2	36477.1	23565.9	30429.4	14394.3	18676	31343.1	20005	10980.1	29308.8	32697.3	-	-
MWSslk171	UPLC-MS/MS	407.134	227.073	-	-	408.142	C20H24O9	[M-H]-	Nodakenin	Lignans and Coumarins	Coumarins	495-31-8	3	-	-	-	6023.93	8990.74	8340	23384.6	25204.2	21376.1	24478.6	19904.1	21792	19904.8	8896.67	17878.7	13554.8	21207.1	16418.1	C09279	-
MWSslk233	UPLC-MS/MS	287.091	203.042	-	-	286.084	C16H14O5	[M+H]+	Oxypeucedanin	Lignans and Coumarins	Coumarins	737-52-0	3	-	-	-	11616.1	5005	1505.67	567769	559850	541318	107619	102749	97805.9	392854	407995	394554	398613	394533	379886	C09282	-
HX1402	UPLC-MS/MS	279.12	149.02	-	-	278.115	C15H18O5	[M+H]+	peucedanol methylether	Lignans and Coumarins	Coumarins	-	2	-	-	-	565457	564321	573268	23523.2	34889.6	14573.8	1.18889e+06	1.26423e+06	1.19658e+06	39517.9	27720.7	62386.6	495477	402283	406809	-	-
MWSmce151	UPLC-MS/MS	337.1	281.04	-	-	336.1	C20H16O5	[M+H]+	Psoralidin	Lignans and Coumarins	Coumarins	18642-23-4	3	-	-	-	927382	652496	711116	6.06008e+06	6.00638e+06	6.09723e+06	310804	228414	201787	3.44456e+07	3.57459e+07	3.48943e+07	1.07821e+07	1.11461e+07	1.02559e+07	C10523	-
MWSHC20155	UPLC-MS/MS	191.035	176.012	-	-	192.042	C10H8O4	[M-H]-	Scopoletin (7-Hydroxy-6-methoxycoumarin)	Lignans and Coumarins	Coumarins	92-61-5	3	-	-	-	55614.6	108215	60170.5	39057.2	33761.3	28370.9	20005	29478.4	48105.2	144248	110911	41569	83583.2	70061.8	87237.7	C01752	ko00999,ko01110
MWSmce024	UPLC-MS/MS	355.1	193.05	-	-	354.095	C16H18O9	[M+H]+	Scopoletin-7-O-glucoside (Scopolin)	Lignans and Coumarins	Coumarins	531-44-2	2	-	-	-	289131	315240	290523	166623	188505	171159	338390	303848	317411	510321	482809	472687	311468	319863	312899	C01527	ko00999,ko01110
Zmln002252	UPLC-MS/MS	223.029	149.025	-	-	224.032	C10H8O6	[M-H]-	Sideretin (5,7,8-Trihydroxy-6-methoxycoumarin)	Lignans and Coumarins	Coumarins	-	3	-	-	-	75932.6	134008	50015	123200	150756	141840	58505	83249.8	75703.4	1.82223e+06	1.91831e+06	1.95624e+06	318196	341698	311917	C22007	ko00999,ko01110
Lasp003143	UPLC-MS/MS	193.09	105.07	-	-	192.078	C11H12O3	[M+H]+	1,4-Benzodioxin-6-propanol	Others	Alcohol compounds	-	3	-	-	-	843475	851640	877009	773598	703270	743909	470280	435397	499670	1.72114e+06	1.54559e+06	1.56181e+06	1.0127e+06	898295	883741	-	-
pmf0174	UPLC-MS/MS	157.16	157.16	-	-	158.167	C10H22O	[M-H]-	1-Decanol*	Others	Alcohol compounds	112-30-1	3	-	-	-	348194	364854	366454	127536	181890	99463.1	254641	258746	248981	163098	180384	165485	199752	178616	201727	C01633	-
pmf0348	UPLC-MS/MS	187.134	97.0648	-	-	188.141	C10H20O3	[M-H]-	2,6-Dimethyl-7-octene-2,3,6-triol	Others	Alcohol compounds	73815-21-1	3	-	-	-	265212	264118	263287	1.15495e+06	1.06981e+06	1.08762e+06	99278.7	114000	97636.2	2.05109e+06	2.03064e+06	2.12114e+06	703061	723738	718330	-	-
pmf0175	UPLC-MS/MS	157.16	157.16	-	-	158.167	C10H22O	[M-H]-	2-Decanol*	Others	Alcohol compounds	1120-06-5	3	-	-	-	1.30507e+06	1.31741e+06	1.28175e+06	596752	728026	582535	661288	644484	623101	616636	645397	629899	687017	631254	634579	-	-
Jmzn006005	UPLC-MS/MS	177.055	117.04	-	-	178.063	C10H10O3	[M-H]-	3,4-methylenedioxy cinnamyl alcohol	Others	Alcohol compounds	58095-76-4	3	-	-	-	81698	88577.4	82280.6	18996.5	18665.7	15488.7	62581.6	73405	70380.2	34359.7	36560.2	38578.4	40992.4	41737.7	43227.7	-	-
Hmsp004125	UPLC-MS/MS	303.09	123.04	-	-	302.079	C16H14O6	[M+H]+	3'-Deoxy-4-O-methylsappanol	Others	Alcohol compounds	-	3	-	-	-	1.79428e+06	1.67291e+06	1.7258e+06	3.13406e+07	2.99029e+07	3.20716e+07	3.87369e+06	3.81508e+06	2.67465e+06	9.12896e+06	9.88438e+06	1.02664e+07	1.46432e+07	1.30958e+07	1.07477e+07	-	-
mws1176	UPLC-MS/MS	253.051	225.055	-	-	254.058	C15H10O4	[M-H]-	Anhydroglycinol	Others	Alcohol compounds	67685-22-7	1	-	-	-	43174	40284.9	37676.5	6927.41	6411.72	6796.74	7898.54	2930.71	2801.57	388815	263004	250867	20376	26240.5	32997	C10200	ko00943,ko01110
MWS2056	UPLC-MS/MS	115.075	69.0697	-	-	114.068	C6H10O2	[M+H]+	Delta-Hexalactone	Others	Lactones	823-22-3	3	-	-	-	99137.3	123967	140068	81132	85467.1	78432.2	117148	83050.8	72486.2	92285.3	115271	79923.7	141326	137582	136997	-	-
Cmyp007180	UPLC-MS/MS	181.12	107.09	-	-	180.115	C11H16O2	[M+H]+	Dihydroactinidiolide	Others	Lactones	17092-92-1	2	-	-	-	43081.8	37653.1	30122.3	24370.7	10305.1	21857.6	26360.3	17012.7	30915.9	142177	151754	140929	41075.4	41874.2	38764.1	-	-
Wcsn009782	UPLC-MS/MS	251.2	251.21	-	-	252.209	C16H28O2	[M-H]-	(E)-12-hydroxy-2,6,10-trimethyltrideca-2,5-dien-4-one	Others	Others	-	3	-	-	-	439397	423034	481935	524841	517016	465493	405341	389918	338695	1.46658e+06	1.62105e+06	1.62255e+06	697762	696826	690515	-	-
Lchp000218	UPLC-MS/MS	209.08	121.06	-	-	208.074	C11H12O4	[M+H]+	(R)-3-ethyl-7-hydroxy-6-methoxyphthalide	Others	Others	-	3	-	-	-	606754	562811	1042135	326577	512487	307458	317267	197878	259239	388236	494638	1.01696e+06	401506	291371	411514	-	-
Waln010743	UPLC-MS/MS	578.35	279.23	-	-	579.354	C28H54NO9P	[M-H]-	1-(2,3-dihydroxypropoxy)-3-(((2-(dimethylamino)ethoxy)(hydroxy)phosphoryl)oxy)propan-2-yl (11Z,14Z)-octadeca-11,14-dienoate	Others	Others	-	1	-	-	-	109617	139432	117474	44559.5	44403.2	51470.7	169661	145156	111006	20635.6	22176.7	21756.6	42372	49041.8	56814.5	-	-
Waln009920	UPLC-MS/MS	576.33	277.218	-	-	577.338	C28H52NO9P	[M-H]-	1-(2,3-dihydroxypropoxy)-3-(((2-(dimethylamino)ethoxy)(hydroxy)phosphoryl)oxy)propan-2-yl (8E,11Z,14Z)-octadeca-8,11,14-trienoate*	Others	Others	-	3	-	-	-	15512.7	13084.3	18022.9	9369.77	9018.13	17379.3	16120	32822.1	37537.5	10036.3	7751.52	8719.02	7441.04	8709.08	8322.68	-	-
Waln011524	UPLC-MS/MS	554.346	255.234	-	-	555.354	C26H54NO9P	[M-H]-	1-(2,3-dihydroxypropoxy)-3-(((2-(dimethylamino)ethoxy)(hydroxy)phosphoryl)oxy)propan-2-yl palmitate	Others	Others	-	1	-	-	-	95271.4	57883.4	85241.7	9005.3	9731.8	7494.84	11404.6	13049.6	7857.54	23621.2	23321.2	17957.1	14239.8	15188.8	10746.5	-	-
Hmcp006520	UPLC-MS/MS	413.36	395.35	-	-	412.355	C25H48O4	[M+H]+	1,3-Dihydroxypropan-2-yl 12-methyl-6-(6-methylheptyl)tridec-12-enoate	Others	Others	-	2	-	-	-	29077.7	52877.5	32605.5	63710.3	53344.5	27607.2	38556.4	66243.4	12409.6	45721	84177.7	53943.6	42567.6	77849.9	82424.4	-	-
Lhgp102203	UPLC-MS/MS	329.17	137.06	-	-	328.168	C20H24O4	[M+H]+	1,5-Bis(4-hydroxyphenyl)-1-methoxy-2-(methoxymethyl)-4-pentene	Others	Others	-	3	-	-	-	59548	43728.6	32950	69175.9	26371.5	81684.9	49190.6	38463.9	40197.1	308003	316683	412749	162049	129925	81695	-	-
Wchp006446	UPLC-MS/MS	285.04	239.03	-	-	284.032	C15H8O6	[M+H]+	1,5-Dihydroxy-9,10-dioxo-9,10-dihydroanthracene-3-carboxylic acid	Others	Others	-	3	-	-	-	316137	279663	259042	937868	943124	918625	320834	308973	292856	1.33843e+07	1.35788e+07	1.50431e+07	4.53811e+06	4.00954e+06	3.69697e+06	-	-
Walp007738	UPLC-MS/MS	288.255	88.0763	-	-	287.246	C16H33NO3	[M+H]+	14-Amino-15-hydroxy-11-methylpentadecanoic acid	Others	Others	-	3	-	-	-	254383	229253	223127	249412	214507	215436	217591	94171.3	138411	367207	247698	363582	146767	157612	145894	-	-
Waln011009	UPLC-MS/MS	578.34	279.23	-	-	579.354	C28H54NO9P	[M-H]-	2-(2,3-dihydroxypropoxy)-3-(((2-(dimethylamino)ethoxy)(hydroxy)phosphoryl)oxy)propyl (11Z,14Z)-octadeca-11,14-dienoate	Others	Others	-	1	-	-	-	86691.2	114089	123621	24036.8	52034.5	45993	133294	148918	226859	9594.32	22037	19719.1	44770.1	54237.7	58571.2	-	-
Waln010192	UPLC-MS/MS	576.331	277.218	-	-	577.338	C28H52NO9P	[M-H]-	2-(2,3-dihydroxypropoxy)-3-(((2-(dimethylamino)ethoxy)(hydroxy)phosphoryl)oxy)propyl (8E,11Z,14Z)-octadeca-8,11,14-trienoate*	Others	Others	-	3	-	-	-	14561.9	8594.91	17976.6	5913.68	7671.39	6825.6	21073.7	38067.9	20534.7	5469.82	7660.74	4473.92	6773.67	11440.7	9027.99	-	-
Wdjp004614	UPLC-MS/MS	403.14	167.07	-	-	402.132	C21H22O8	[M+H]+	2-(7-hydroxy-4-methoxyphenanthren-2-yl)oxy-6-(hydroxymethyl)oxane-3,4,5-triol	Others	Others	-	3	-	-	-	122065	129705	119673	162216	213711	161681	90160.6	89009.4	78509.4	375078	251644	451657	172997	194541	231214	-	-
Zahp011689	UPLC-MS/MS	205.09	149.02	-	-	204.079	C12H12O3	[M+H]+	2,2-dimethylchromene-6-carboxylic acid	Others	Others	34818-56-9	1	-	-	-	5.03493e+06	2.94795e+06	5.647e+06	1.70568e+06	2.1371e+06	1.61908e+06	2.19182e+06	2.08537e+06	2.93683e+06	1.57561e+06	2.3349e+06	2.74424e+06	2.25094e+06	2.03152e+06	2.54848e+06	-	-
Wdjp009349	UPLC-MS/MS	269.12	226.07	-	-	268.11	C17H16O3	[M+H]+	2,4,7-Trimethoxyphenanthrene	Others	Others	-	3	-	-	-	357772	330021	276152	99299.4	70748.4	64063.6	307770	326413	330138	140160	143688	152226	209475	101756	161663	-	-
Walp008255	UPLC-MS/MS	390.357	328.32	-	-	389.351	C22H47NO4	[M+H]+	2-aminodocoSane-1,5,7,21-tetraol	Others	Others	-	3	-	-	-	89356.6	75298.1	54095.9	97614.5	84890.1	66020.3	72047.8	79175.6	65379.9	82526	97838.6	95669.8	198167	196301	179214	-	-
Walp007192	UPLC-MS/MS	406.351	300.291	-	-	405.345	C22H47NO5	[M+H]+	2-aminodocoSane-1,6,19,20,21-pentaol	Others	Others	-	3	-	-	-	29271.3	28419.5	24664.7	54452.8	56704	38339.6	21019.7	34240.2	32634.2	122228	16537.6	29665.5	47199.5	45068.4	27913.6	-	-
Walp004752	UPLC-MS/MS	218.212	88.0758	-	-	217.204	C12H27NO2	[M+H]+	2-Aminododecane-1,4-diol	Others	Others	-	3	-	-	-	660407	766553	589544	453937	493642	548570	411396	320480	282292	578019	528544	692297	579784	450871	469285	-	-
Walp007182	UPLC-MS/MS	274.275	88.0757	-	-	273.267	C16H35NO2	[M+H]+	2-Aminohexadecane-1,15-diol*	Others	Others	-	3	-	-	-	1.01012e+06	905343	876454	1.53594e+06	1.58709e+06	1.48478e+06	575293	567425	536880	942899	893145	869997	1.50575e+06	1.36379e+06	1.26323e+06	-	-
WaYp007721	UPLC-MS/MS	290.27	242.248	-	-	289.262	C16H35NO3	[M+H]+	2-Aminohexadecane-1,16,16-triol	Others	Others	-	3	-	-	-	156253	186801	115426	50472.6	67428.5	44883.8	211169	179491	116392	15217.5	142379	13796.6	177160	145139	149021	-	-
Walp007043	UPLC-MS/MS	274.275	88.0763	-	-	273.267	C16H35NO2	[M+H]+	2-Aminohexadecane-1,4-diol*	Others	Others	-	3	-	-	-	912389	884913	919750	1.48978e+06	1.54734e+06	1.41585e+06	556173	593497	510466	993734	902787	863964	1.47804e+06	1.37599e+06	1.26618e+06	-	-
WaYp006462	UPLC-MS/MS	290.269	228.232	-	-	289.262	C16H35NO3	[M+H]+	2-Aminohexadecane-1,5,15-triol	Others	Others	-	3	-	-	-	687331	645468	681068	502599	588740	540192	397787	478559	360277	762968	691906	772032	773394	628482	584325	-	-
Walp007214	UPLC-MS/MS	290.269	88.0758	-	-	289.262	C16H35NO3	[M+H]+	2-Aminohexadecane-1,5,6-triol	Others	Others	-	3	-	-	-	16966.9	23702.5	11222.6	11275.1	8531.55	6551.69	28546	35202.8	27770.7	10304.7	23598.8	18781.9	25193.9	13840.4	28116.8	-	-
Walp008158	UPLC-MS/MS	346.331	88.0754	-	-	345.324	C20H43NO3	[M+H]+	2-AminoicoSane-1,5,19-triol	Others	Others	-	3	-	-	-	28518.6	46087.1	42060.5	46160.8	54630.6	47402.1	26568.4	36172.7	22096.4	63568.2	57868.7	54401.3	95746.4	90245.8	77151.4	-	-
Walp007190	UPLC-MS/MS	362.326	300.29	-	-	361.319	C20H43NO4	[M+H]+	2-AminoicoSane-1,5,7,19-tetraol	Others	Others	-	3	-	-	-	188121	232921	214588	227362	224177	232570	177620	165073	129725	241934	216455	206174	258545	243265	249819	-	-
WaYp007695	UPLC-MS/MS	334.296	242.247	-	-	333.288	C18H39NO4	[M+H]+	2-Aminooctadecane-1,16,18,18-tetraol	Others	Others	-	3	-	-	-	34278.6	38173.7	56333.1	29328	24451.7	5712.28	21722.9	28347.4	27852.8	16865	9371.52	14715.8	40260.2	35635.8	40746.4	-	-
Walp008102	UPLC-MS/MS	302.306	88.0758	-	-	301.298	C18H39NO2	[M+H]+	2-Aminooctadecane-1,4-diol	Others	Others	-	3	-	-	-	838963	774391	749335	733477	764619	708767	545385	532171	516119	833413	808877	835198	1.2166e+06	1.03325e+06	1.05186e+06	-	-
Walp004906	UPLC-MS/MS	262.238	88.0756	-	-	261.23	C14H31NO3	[M+H]+	2-Aminotetradecane-1,11,13-triol	Others	Others	-	3	-	-	-	201283	235135	182994	159238	153784	152830	121549	132040	95525.3	195857	187114	193991	171334	174091	163740	-	-
Walp006011	UPLC-MS/MS	246.243	88.0752	-	-	245.236	C14H31NO2	[M+H]+	2-Aminotetradecane-1,4-diol	Others	Others	-	3	-	-	-	365438	375020	377212	321776	356016	308709	251879	281492	224155	399794	371968	399591	346488	318927	298359	-	-
WaYp005128	UPLC-MS/MS	262.237	200.201	-	-	261.23	C14H31NO3	[M+H]+	2-Aminotetradecane-1,5,13-triol	Others	Others	-	3	-	-	-	872215	988475	893350	644006	690948	647781	538832	596170	441606	832748	832121	862469	818371	720808	743135	-	-
Wcgp003250	UPLC-MS/MS	163.08	103.05	-	-	162.068	C10H10O2	[M+H]+	2-Methyl-3-hydroxyindan-1-one	Others	Others	-	3	-	-	-	9.50354e+06	1.0226e+07	1.07025e+07	4.37381e+06	4.07557e+06	4.72083e+06	4.06822e+06	3.8404e+06	4.07242e+06	2.15225e+06	1.82356e+06	1.98459e+06	4.10258e+06	4.071e+06	4.7254e+06	-	-
Zbfn003643	UPLC-MS/MS	477.16	293.09	-	-	478.169	C20H30O13	[M-H]-	3,4,5-Trimethoxyphenol-β-D-apiofuranosyl-(1→6)-O-β-D-glucopyranoside	Others	Others	-	2	-	-	-	27492.4	29791.9	27126.5	5767.26	3219.5	6670	5005	6670	6670	10853.4	8340	15005	10116.1	7418.9	12135.1	-	-
Lskp211268	UPLC-MS/MS	179.07	119.05	-	-	178.063	C10H10O3	[M+H]+	3-Ethyl-7-hydroxyphthalide	Others	Others	-	3	-	-	-	803345	836300	280306	425738	529188	434130	603538	634795	709345	977247	871111	880014	759345	590510	655709	-	-
Lhmp122023	UPLC-MS/MS	441.1	193.05	-	-	440.096	C19H20O12	[M+H]+	3-O-caffeoyl malonyl quinic acid	Others	Others	-	1	-	-	-	587705	497854	480312	8.10649e+06	8.91787e+06	8.00135e+06	6.13734e+06	5.58156e+06	5.96374e+06	315196	325348	259011	3.98112e+06	3.92161e+06	3.53046e+06	-	-
Wcdp001930	UPLC-MS/MS	195.06	163.04	-	-	194.058	C10H10O4	[M+H]+	3ξ-(1ξ-hydroxyethyl)-7-hydroxy-1-isobenzofuranone	Others	Others	-	1	-	-	-	61152.5	54627.8	151540	96370.6	51207.5	36469	169919	171422	213822	109718	114065	143432	104077	121126	127617	-	-
Wcsn010254	UPLC-MS/MS	277.22	277.22	-	-	278.225	C18H30O2	[M-H]-	4-[3-(4,8-dimethylnona-3,7-dienyl)-3-methyloxiran-2-yl]butan-2-one*	Others	Others	-	1	-	-	-	5.10381e+07	6.15043e+07	5.9626e+07	8.46984e+07	8.51031e+07	8.31639e+07	60225080	6.33631e+07	6.17703e+07	102540346	1.10555e+08	9.43582e+07	8.31119e+07	8.26282e+07	8.33404e+07	-	-
Wchn003594	UPLC-MS/MS	195.07	93.04	-	-	196.074	C10H12O4	[M-H]-	4-hydroxy-4-(2-hydroxyphenyl)butanoic acid	Others	Others	-	3	-	-	-	1.06802e+06	1.10294e+06	1.1738e+06	616621	618195	627731	505715	503739	535549	2.63137e+06	2.24015e+06	2.45263e+06	1.19112e+06	1.18907e+06	1.25008e+06	-	-
pmb0764	UPLC-MS/MS	144.048	113.029	-	-	143.041	C6H9NOS	[M+H]+	4-Methyl-5-thiazoleethanol	Others	Others	137-00-8	3	-	-	-	43802.1	40344	37791.1	116184	121459	61340.9	154868	168532	161405	414819	461707	473838	217946	221241	196019	C04294	ko00730,ko01100,ko01240
Wcgp003276	UPLC-MS/MS	193.09	133.06	-	-	192.079	C11H12O3	[M+H]+	5-(2-hydroxypropyl)-3H-2-benzofuran-1-one	Others	Others	-	2	-	-	-	954639	1.06121e+06	1.10186e+06	786370	728964	876670	817890	674290	683682	2.08661e+06	1.96902e+06	2.07047e+06	1.25258e+06	1.17296e+06	1.17863e+06	-	-
Zbzp007397	UPLC-MS/MS	181.12	135.12	-	-	180.115	C11H16O2	[M+H]+	5,6,7,7a-tetrahydro-4,4,7a-trimethyl-2(4H)-benzofuranone	Others	Others	15356-74-8	2	-	-	-	36263	32887.2	26573.2	33801	32982.3	25827.2	18401.3	11337.3	13727.5	154920	109578	120103	33820.7	33997.2	22246.4	-	-
Lhmp122223	UPLC-MS/MS	301.07	123.04	-	-	300.063	C16H12O6	[M+H]+	6-Methoxy-5,2',4'-trihydroxy-3-benzoylbenzofuran	Others	Others	-	3	-	-	-	106735	176838	42658.5	3.97789e+07	4.0502e+07	3.94993e+07	1.11978e+07	1.08565e+07	1.06956e+07	5.29436e+07	5.35078e+07	5.32875e+07	3.27438e+07	3.12354e+07	2.87911e+07	-	-
Lmcp006876	UPLC-MS/MS	251.11	91.05	-	-	250.099	C17H14O2	[M+H]+	8-(Benzyloxy)-1-Naphthol	Others	Others	-	3	-	-	-	188458	196278	203908	33045.4	34330.4	43086.7	50223.7	49889	53394.5	27050.7	32319.3	33019.9	46520	43318.7	45308.1	-	-
Zasn010433	UPLC-MS/MS	307.26	307.26	-	-	308.272	C20H36O2	[M-H]-	9,12-Octadecadienoic acid,ethyl ester*	Others	Others	6114-21-2	1	-	-	-	1.82258e+06	2.17575e+06	1.89869e+06	1.03338e+07	9.25464e+06	9.7072e+06	5.37177e+06	5.44815e+06	5.28362e+06	1.12621e+07	1.17447e+07	1.22154e+07	7.13269e+06	7.44694e+06	7.0685e+06	-	-
Wayn007352	UPLC-MS/MS	339.12	324.1	-	-	340.131	C20H20O5	[M-H]-	9-Oxodemethylmyricanane B	Others	Others	-	2	-	-	-	65467.2	74087.8	65029	49596.6	61700	71837.3	69044.4	55110.9	66839.4	334734	353562	356430	129584	118012	108227	-	-
Zmbp102502	UPLC-MS/MS	343.14	135.08	-	-	342.132	C16H22O8	[M+H]+	Baihuaqianhuoside	Others	Others	-	3	-	-	-	127973	91165.9	137217	89024.2	98283.2	98394.5	30599.1	15005	16212.6	34870	32394.6	29038.2	61049	51074.9	56541.1	-	-
mws4110	UPLC-MS/MS	319.1	304.07	-	-	320.105	C20H16O4	[M-H]-	Dehydroglyceollin I	Others	Others	59901-97-2	2	-	-	-	92650.5	90335.1	66953.5	18884.4	20740.2	12852.2	28304.5	25626.4	4615.82	263934	266864	238979	98585.4	91158.7	89431.5	-	-
MWSmce618	UPLC-MS/MS	271.096	239.07	-	-	270.089	C16H14O4	[M+H]+	Dimethyl[1,1'-biphenyl]-4,4'-dicarboxylate	Others	Others	792-74-5	3	-	-	-	15974.4	13712	11151.8	1593.17	5228.79	8255.89	19100.1	18660.5	23458.3	7015.29	2077.34	5767.35	7440.89	6723.81	7002.94	-	-
Wcsn011332	UPLC-MS/MS	279.23	261.23	-	-	280.24	C18H32O2	[M-H]-	Ethyl (10Z,13Z)-hexadeca-10,13-dienoate	Others	Others	-	2	-	-	-	1.90636e+06	2.16628e+06	1.86161e+06	2.23076e+06	2.29318e+06	2.21849e+06	1.72116e+06	1.66895e+06	1.65219e+06	3.52047e+06	3.54251e+06	3.45834e+06	2.39198e+06	2.62054e+06	2.48422e+06	-	-
Lhhp120823	UPLC-MS/MS	193.08	105.07	-	-	192.079	C11H12O3	[M+H]+	Eugenyl formate	Others	Others	-	3	-	-	-	969900	987674	925029	1.01799e+06	1.04312e+06	1.08046e+06	845698	842827	802515	2.51239e+06	2.49033e+06	2.69272e+06	1.68723e+06	1.51805e+06	1.40167e+06	-	-
Wasn006585	UPLC-MS/MS	447.22	315.18	-	-	448.231	C21H36O10	[M-H]-	Geranyl 3-O-xylopyranosyl-glucopyranoside	Others	Others	-	1	-	-	-	160707	219637	90337.7	1.24982e+06	1.22139e+06	1.32955e+06	1.06268e+06	1.35223e+06	1.35976e+06	39156.7	37963.7	28783.2	580683	587146	550448	-	-
Wasn003942	UPLC-MS/MS	363.17	201.11	-	-	364.173	C16H28O9	[M-H]-	Glucosyl 6,9-dihydroxydec-4-enoic acid	Others	Others	-	2	-	-	-	121018	191214	189026	268709	266729	191165	396670	297165	414871	48971.5	72107.2	108578	135673	215796	138811	-	-
Wasn005621	UPLC-MS/MS	361.19	199.13	-	-	362.194	C17H30O8	[M-H]-	Glucosyl 9-hydroxy-3-methyldec-2-enoic acid	Others	Others	-	3	-	-	-	14645.4	16804.9	9424.67	595749	606574	606647	297632	312037	325907	35312.4	26565.7	14282.8	245561	282003	290897	-	-
Wafn003834	UPLC-MS/MS	463.22	331.18	-	-	464.226	C21H36O11	[M-H]-	Hydroxygeranyl 6-O-xylopyranosyl-glucopyranoside	Others	Others	-	2	-	-	-	196042	86700	167725	95080.2	105238	98740.7	983422	679339	760641	82393.2	93398	120624	275748	292151	262757	-	-
Wdtp002727	UPLC-MS/MS	285.09	107.05	-	-	284.083	C12H16N2O4S	[M+H]+	L-[S-(4-hydroxy-benzyl)]cysteine	Others	Others	-	3	-	-	-	51721.8	47312.4	58099.5	40010	108489	38107.4	195113	198328	214507	79202.7	152441	137906	138716	160806	146404	-	-
Wcfp001236	UPLC-MS/MS	130.06	103.05	-	-	129.058	C9H7N	[M+H]+	Leucol	Others	Others	91-22-5	3	-	-	-	404511	188536	323464	87947.5	225055	185854	189914	198408	285320	114189	31675	95499	185653	240298	214258	C06413	-
Lcsp013328	UPLC-MS/MS	324.29	62.06	-	-	323.282	C20H37NO2	[M+H]+	linoleoyl ethanolamine	Others	Others	68171-52-8	2	-	-	-	845255	1.01849e+06	798781	146748	138875	145118	524884	540699	565950	953270	963380	886625	516583	515827	519971	-	-
Wcfp002357	UPLC-MS/MS	413.14	162.04	-	-	412.134	C15H20N6O8	[M+H]+	N6-Threonylcarbamoyladenosine	Others	Others	24719-82-2	2	-	-	-	1.06366e+06	1.08004e+06	1.15405e+06	532984	576546	597063	645327	760006	674793	1.77608e+06	1.88634e+06	1.72469e+06	887950	902771	766094	-	-
Wcdp010708	UPLC-MS/MS	263.24	81.07	-	-	262.23	C18H30O	[M+H]+	Octadeca-2,9,12,15-tetraen-1-ol	Others	Others	-	1	-	-	-	1.87432e+07	1.91915e+07	1.57705e+07	7.93238e+06	9.15641e+06	8.86632e+06	1.11164e+07	1.00369e+07	1.06625e+07	1.14894e+07	1.07165e+07	9.31798e+06	1.13859e+07	9.23504e+06	1.06023e+07	-	-
Zasn010461	UPLC-MS/MS	269.25	269.25	-	-	270.256	C17H34O2	[M-H]-	Pentadecanoic acid,14-methyl-,methyl ester	Others	Others	5129-60-2	1	-	-	-	383283	416424	411519	682917	575312	720018	937832	928916	852656	976923	810402	869370	614212	693356	701243	-	-
MWSmce581	UPLC-MS/MS	137.026	91.0193	-	-	138.032	C7H6O3	[M-H]-	2,4-Dihydroxybenzaldehyde	Others	Aldehyde compounds	95-01-2	3	-	-	-	102256	92507.6	88059.3	257793	253238	283824	128460	146532	149027	3.44984e+06	3.58712e+06	3.67869e+06	811557	853416	887477	-	-
Lmbn001981	UPLC-MS/MS	137.02	93.03	-	-	138.032	C7H6O3	[M-H]-	2,5-Dihydroxybenzaldehyde	Others	Aldehyde compounds	1194-98-5	1	-	-	-	1.56172e+06	1.7075e+06	1.58479e+06	2.59717e+06	2.47159e+06	2.64682e+06	3.39842e+06	3.63593e+06	3.75789e+06	8.08017e+06	8.02044e+06	7.85038e+06	4.1566e+06	4.2337e+06	4.23134e+06	C05585	ko00350,ko01100
Lmbn005172	UPLC-MS/MS	165.056	119.05	-	-	166.063	C9H10O3	[M-H]-	2,6-Dimethoxybenzaldehyde*	Others	Aldehyde compounds	3392-97-0	3	-	-	-	127219	175243	188013	107176	81644.5	95724.3	66583.4	149916	100308	84450	90101.8	99850.5	116285	117729	116297	-	-
MWS1844	UPLC-MS/MS	203.143	129.069	-	-	202.136	C14H18O	[M+H]+	2-Pentyl-3-phenyl-2-propenal	Others	Aldehyde compounds	122-40-7	3	-	-	-	1.34846e+06	1.36627e+06	1.35874e+06	18956.6	14140.4	17021.6	44975.3	50283.9	56845.6	21127.2	35528.5	7670.09	114168	79880.2	89389.1	C12288	-
Lmbn002737	UPLC-MS/MS	119.05	93.0343	-	-	120.058	C8H8O	[M-H]-	3-Methylbenzaldehyde*	Others	Aldehyde compounds	620-23-5	3	-	-	-	111496	101144	115915	177654	164851	158317	185627	187679	148019	137338	135322	137096	111336	123780	113071	C07209	ko01100
mws0628	UPLC-MS/MS	121.029	92.0268	-	-	122.037	C7H6O2	[M-H]-	4-Hydroxybenzaldehyde	Others	Aldehyde compounds	123-08-0	1	-	-	-	658306	715240	690493	557667	748635	505918	430342	440465	432834	3.20617e+06	3.19806e+06	3.15738e+06	911079	934777	894299	C00633	ko01100
MWSCX017	UPLC-MS/MS	165.053	119.051	-	-	164.047	C9H8O3	[M+H]+	4-hydroxyphenyl acrylaldehyde	Others	Aldehyde compounds	-	3	-	-	-	23303.6	25957.7	9563.82	13111.3	13340	11156.6	23340	6670	18340	53187.4	42385.5	74429.6	22060	22127.6	20682.3	-	-
MWS1852	UPLC-MS/MS	137.06	94.0418	-	-	136.052	C8H8O2	[M+H]+	4-Methoxybenzaldehyde	Others	Aldehyde compounds	123-11-5	3	-	-	-	2.45692e+06	1.05455e+06	1.38979e+06	235324	332032	330178	628839	669965	633701	548321	217513	305182	599776	614528	573157	C10761	-
Lmbn002644	UPLC-MS/MS	119.05	93.0346	-	-	120.058	C8H8O	[M-H]-	4-Methylbenzaldehyde*	Others	Aldehyde compounds	104-87-0	3	-	-	-	121725	138510	137777	347770	394622	371262	255853	284600	243017	401930	357448	334068	250806	283893	289894	C06758	ko01100
MWS20172	UPLC-MS/MS	127.04	53.04	-	-	126.032	C6H6O3	[M+H]+	5-Hydroxymethylfurfural	Others	Aldehyde compounds	67-47-0	1	-	-	-	9.28219e+06	9.74941e+06	9.47609e+06	8.54456e+06	8.55933e+06	8.40277e+06	6.79066e+06	6.89828e+06	7.31072e+06	4.58865e+06	4.61499e+06	4.68415e+06	8.02495e+06	7.57449e+06	7.61389e+06	C11101	-
mws0009	UPLC-MS/MS	179.07	91.0555	-	-	178.063	C10H10O3	[M+H]+	Coniferaldehyde	Others	Aldehyde compounds	20649-42-7	3	-	-	-	181662	112735	36436.7	46755.3	33830.1	22049	24389.7	80931	52763.9	128770	127883	75505	54448.5	91770.8	134433	C02666	ko00940,ko01100,ko01110
Smnp005251	UPLC-MS/MS	257.08	239.07	-	-	256.074	C15H12O4	[M+H]+	furoaloesone	Others	Aldehyde compounds	-	3	-	-	-	9.78954e+06	9.9648e+06	8.84639e+06	6.23591e+06	5.52384e+06	6.57967e+06	1.47802e+07	1.44476e+07	1.49181e+07	171662	182724	479758	9.69121e+06	9.22947e+06	8.1099e+06	-	-
MWSmce040	UPLC-MS/MS	153.05	65.0376	-	-	152.047	C8H8O3	[M+H]+	Isovanillin	Others	Aldehyde compounds	621-59-0	3	-	-	-	172159	169431	180601	112917	97178.1	124588	121862	167053	140368	553443	593627	571656	239705	236267	224678	-	-
MWSHC2067	UPLC-MS/MS	139.04	65.04	-	-	138.032	C7H6O3	[M+H]+	Protocatechualdehyde	Others	Aldehyde compounds	139-85-5	3	-	-	-	1.12772e+06	1.03661e+06	1.15767e+06	1.87383e+06	1.82649e+06	1.86318e+06	2.83054e+06	2.56338e+06	2.41011e+06	2.5986e+06	2.47414e+06	2.26469e+06	2.08397e+06	2.11945e+06	2.10448e+06	C16700	ko00950
mws1350	UPLC-MS/MS	181.051	151.003	-	-	182.058	C9H10O4	[M-H]-	Syringaldehyde; 4-Hydroxy-3,5-Dimethoxybenzaldehyde	Others	Aldehyde compounds	134-96-3	3	-	-	-	122025	153511	244184	44056	57547.3	57761	101353	88706	69739.5	867805	784905	800016	217463	216869	204027	-	-
mws0458	UPLC-MS/MS	151.04	136.017	-	-	152.047	C8H8O3	[M-H]-	Vanillin; 4-Hydroxy-3-Methoxybenzaldehyde*	Others	Aldehyde compounds	121-33-5	3	-	-	-	148859	270260	192050	303668	376044	347099	402367	514012	497266	1836775	1.11273e+06	1.16484e+06	579134	489970	532738	C00755	ko00996,ko01100,ko01110
Hmyp002315	UPLC-MS/MS	303.04	257.04	-	-	302.043	C15H10O7	[M+H]+	3,5,7,4'-Tetrahydroxy-Coumaronochromone	Others	Chromone	-	3	-	-	-	35010	28340	30010	964534	1.03875e+06	1.10997e+06	808191	744954	644192	1.18109e+06	1.19874e+06	1.30211e+06	974655	842726	756986	-	-
Hmsp003093	UPLC-MS/MS	179.03	77.04	-	-	178.027	C9H6O4	[M+H]+	3,7-Dihydroxychromen-4-one	Others	Chromone	-	3	-	-	-	573455	468875	492618	80617	102380	90717	429995	434703	512408	176054	177986	202865	372680	346071	353061	-	-
pmf0367	UPLC-MS/MS	177.019	89.0022	-	-	178.027	C9H6O4	[M-H]-	5,7-Dihydroxychromone	Others	Chromone	31721-94-5	3	-	-	-	14187.2	28340	9789.12	178983	194464	192860	153001	155061	146754	126857	122244	139783	125121	123588	135277	C09001	-
Layp002880	UPLC-MS/MS	341.09	179.03	-	-	340.079	C15H16O9	[M+H]+	5,7-Dihydroxychromone glucoside	Others	Chromone	-	1	-	-	-	106060	178408	103312	103375	114655	116045	101322	106276	102420	103375	90395	93097.2	130816	121205	130065	-	-
pmp000971	UPLC-MS/MS	301.07	286.05	-	-	300.063	C16H12O6	[M+H]+	6-Demethoxy-7-methylcapillarisin	Others	Chromone	-	1	-	-	-	47720	28617.5	65020	1.06437e+06	732500	491267	95035	48738.9	51434.6	1.83118e+06	1.88562e+06	1.88046e+06	565604	512185	508997	-	-
MWSHY0141	UPLC-MS/MS	163.039	107.05	-	-	162.032	C9H6O3	[M+H]+	7-Hydroxy-4-chromone	Others	Chromone	59887-89-7	3	-	-	-	63561	70020	20333.5	137021	86531.2	107443	170688	194574	175117	256257	190307	220645	165834	111235	165819	-	-
Zmzp006646	UPLC-MS/MS	317.07	302.04	-	-	316.058	C16H12O7	[M+H]+	Capillarisin	Others	Chromone	56365-38-9	2	-	-	-	23991.6	33664.3	16675	272335	268438	243566	1.9571e+06	1.84182e+06	1.79201e+06	601882	505845	550236	919205	813751	867502	C08999	-
MWSmce446	UPLC-MS/MS	469.17	307.12	-	-	468.163	C22H28O11	[M+H]+	Cimifugin-7-O-glucoside	Others	Chromone	80681-45-4	3	-	-	-	693778	743286	739703	706422	482998	486393	596428	565365	542802	461858	644943	530311	575788	502682	406578	-	-
Lmqn000432	UPLC-MS/MS	333.058	333.056	-	-	334.067	C9H19O11P	[M-H]-	1-(sn-Glycero-3-phospho)-1D-myo-inositol	Others	Saccharides	-	3	-	-	-	552001	708998	703258	1.67627e+06	1.65526e+06	1.7435e+06	184247	224115	235606	1.10512e+06	1.07496e+06	1.03425e+06	885730	857905	873774	-	-
pme2529	UPLC-MS/MS	163.061	101.024	-	-	164.069	C6H12O5	[M-H]-	1,5-Anhydro-D-glucitol	Others	Saccharides	154-58-5	3	-	-	-	78191.3	74262.8	78041.2	75534.8	85180.5	72466.3	132204	111546	127940	284871	335076	318561	125901	131373	145558	C07326	-
MWS0559	UPLC-MS/MS	161.046	71.0136	-	-	162.053	C6H10O5	[M-H]-	1,6-anhydro-β-D-glucose	Others	Saccharides	498-07-7	3	-	-	-	98524.3	91410.8	90146.9	131725	118045	137582	114983	134608	123280	98259.2	100089	83519.7	122867	130650	119127	-	-
Wafn003633	UPLC-MS/MS	391.199	161.046	-	-	392.205	C18H32O9	[M-H]-	1-O-Acetyl-Glucopyranose 6-Hydroxydecanoate	Others	Saccharides	-	3	-	-	-	30061.2	16675	13168.3	13533.7	23340	16675	64463.7	54262	49399.1	4989.9	6933.88	8400.39	29604	25005	28340	-	-
Wafn005903	UPLC-MS/MS	509.23	341.11	-	-	510.231	C22H38O13	[M-H]-	2,4-Di(isovaleryl)Sucrose	Others	Saccharides	-	3	-	-	-	152619	153109	172664	6152.41	7174.32	4630.44	107392	67825.6	83756.4	1.60068e+06	1.5279e+06	1.46166e+06	357839	346534	342538	-	-
Wdzn000513	UPLC-MS/MS	193.07	59.01	-	-	194.079	C7H14O6	[M-H]-	2,5-bis(hydroxymethyl)-2-methoxyoxolane-3,4-diol*	Others	Saccharides	-	1	-	-	-	657549	692321	692441	1.26693e+06	1.27491e+06	1.35247e+06	1.38349e+06	1.54467e+06	1.44585e+06	1.33962e+06	1.35988e+06	1.41978e+06	1.21436e+06	1.21323e+06	1.21063e+06	-	-
Zmyn000230	UPLC-MS/MS	147.029	57.0344	-	-	148.037	C5H8O5	[M-H]-	2-Dehydro-3-deoxy-L-arabinonate*	Others	Saccharides	-	3	-	-	-	992240	1.07917e+06	1.03036e+06	1.22944e+06	1.33476e+06	1.28043e+06	497579	466149	465458	757881	669685	694175	801555	856670	922256	C00684	ko00053,ko01100
Lmbn000198	UPLC-MS/MS	133.01	71.01	-	-	134.022	C4H6O5	[M-H]-	3-Dehydro-L-Threonic Acid*	Others	Saccharides	-	1	-	-	-	1.94871e+06	2.01825e+06	2.00578e+06	1.44624e+06	1.44709e+06	1.37531e+06	1.33383e+06	1.27156e+06	1.32226e+06	967652	1.0994e+06	876298	1.50497e+06	1.55553e+06	1.60051e+06	C03064	ko00053,ko01100
Zmgn000447	UPLC-MS/MS	184.98	78.9583	-	-	185.993	C3H7O7P	[M-H]-	3-Phospho-D-glyceric acid	Others	Saccharides	820-11-1	3	-	-	-	213369	174739	190967	132686	598845	517578	184493	195374	176576	440907	138275	452788	400688	340813	340912	C00197	ko00010,ko00030,ko00260,ko00270,ko00561,ko00630,ko00710,ko01100,ko01110,ko01200,ko01230,ko01240
Wasn000977	UPLC-MS/MS	311.1	89.243	-	-	312.106	C11H20O10	[M-H]-	4-O-galactopyranosylxylose	Others	Saccharides	14087-31-1	3	-	-	-	24571.7	26253.1	27454.9	12832	21637.5	18612.8	36740.1	37861.6	47962	61745	43789.9	53426.5	32801.9	25654.9	23095.1	-	-
Wasn000495	UPLC-MS/MS	311.099	89.0241	-	-	312.106	C11H20O10	[M-H]-	6-O-alpha-L-arabinopyranosyl-D-glucopyranose	Others	Saccharides	14116-69-9	3	-	-	-	82226	92663.9	96321.1	168609	168186	165677	104299	103993	106827	460309	415222	458260	192723	174746	198630	C01625	-
Hmqp001042	UPLC-MS/MS	237.13	98.97	-	-	236.126	C10H20O6	[M+H]+	Butyl beta-D-glucoside	Others	Saccharides	5391-18-4	3	-	-	-	112909	136666	137903	62274.2	52869.2	129682	109994	141431	130460	140973	143609	133930	123983	132619	123344	-	-
Lmsn000954	UPLC-MS/MS	207.087	59.0139	-	-	208.095	C8H16O6	[M-H]-	Dambonitol	Others	Saccharides	523-94-4	3	-	-	-	7517.72	7026.62	18876.4	32232.2	39198.1	24092.6	43789.9	36912.6	37631	76248.9	60658.4	74578.7	35935.8	37904.3	35980.5	-	-
ML10171848	UPLC-MS/MS	147.03	85.0291	-	-	148.037	C5H8O5	[M-H]-	D-Arabinono-1,4-lactone*	Others	Saccharides	2782-09-4	3	-	-	-	404439	512936	473607	902846	774228	915582	260419	341243	143460	568083	365834	495311	516802	561605	462947	C00652	ko00053,ko01100
MWSmce676	UPLC-MS/MS	149.046	59.0132	-	-	150.053	C5H10O5	[M-H]-	D-Arabinose*	Others	Saccharides	10323-20-3	3	-	-	-	66438.2	48484.5	58180.8	48438.5	41132.2	39490.2	48515.4	57348.3	42855.8	465873	451546	498274	153002	171163	129171	C00216	ko00040,ko00053,ko00520,ko01100,ko01250
mws0437	UPLC-MS/MS	151.061	59.0139	-	-	152.069	C5H12O5	[M-H]-	D-Arabitol*	Others	Saccharides	488-82-4	3	-	-	-	1.47085e+06	2.2305e+06	1.34135e+06	2.05083e+06	775402	2.1733e+06	2.1479e+06	2.59093e+06	1.12994e+06	2.75182e+06	1.95275e+06	1.05172e+06	2.23843e+06	1.10181e+06	3.12021e+06	C01904	ko00040,ko01100
MWSmce203	UPLC-MS/MS	341.117	73.0319	-	-	342.116	C12H22O11	[M-H]-	D-Cellobiose	Others	Saccharides	528-50-7	3	-	-	-	3.3668e+06	3.25907e+06	3.07641e+06	2.12336e+06	2.08798e+06	2.24142e+06	3.02711e+06	3.53809e+06	3.15806e+06	1.54131e+06	1.63426e+06	1.81317e+06	2.35798e+06	2.43252e+06	2.43553e+06	-	-
Zmzn000079	UPLC-MS/MS	199.002	78.9585	-	-	200.009	C4H9O7P	[M-H]-	D-Erythrose-4-phosphate	Others	Saccharides	585-18-2	3	-	-	-	24662	25783.2	32289.9	146395	161645	168185	20240.5	16964.7	17509.5	77140.9	71611.7	74791.3	44256.2	59981.4	53254.1	C00279	ko00030,ko00400,ko00710,ko00750,ko01100,ko01110,ko01200,ko01230,ko01240
mws1164	UPLC-MS/MS	179.056	59.0139	-	-	180.063	C6H12O6	[M-H]-	D-Fructose*	Others	Saccharides	57-48-7	1	-	-	-	1.40294e+06	1.3772e+06	1.34473e+06	731628	730014	749773	1.10858e+06	1.18198e+06	1.25923e+06	796382	827143	764976	1.03963e+06	1.09682e+06	1.02382e+06	C05003	-
MWS2442	UPLC-MS/MS	259.02	96.97	-	-	260.03	C6H13O9P	[M-H]-	D-Fructose 6-Phosphate*	Others	Saccharides	643-13-0	1	-	-	-	1.13177e+06	1.45581e+06	952175	2.76788e+06	2.7943e+06	2.82981e+06	133958	251852	225893	3.88535e+06	4.35231e+06	4.08186e+06	1.17118e+06	1.31528e+06	1.31221e+06	C00085	ko00052,ko00500,ko00710,ko01100,ko01110,ko01200
mws1595	UPLC-MS/MS	163.061	59.0139	-	-	164.069	C6H12O5	[M-H]-	D-Fucose*	Others	Saccharides	3615-37-0	3	-	-	-	44779.2	33176.1	35221.2	62243.7	54330.6	64495.7	104505	91378.6	95543.8	199853	180024	152312	55055.8	65621.9	59561.5	C01018	-
Zmpn000199	UPLC-MS/MS	209.03	85.03	-	-	210.038	C6H10O8	[M-H]-	D-Galactaric acid	Others	Saccharides	526-99-8	1	-	-	-	1.21054e+06	1.28392e+06	1.20828e+06	2.82171e+06	2.85985e+06	2.41524e+06	2.60603e+06	2.61838e+06	2.68585e+06	5149533	5.27603e+06	5.28314e+06	3.26355e+06	4.2357e+06	4.1639e+06	C00879	ko00053,ko01100
pmf0139	UPLC-MS/MS	179.056	59.0139	-	-	180.063	C6H12O6	[M-H]-	D-Galactose*	Others	Saccharides	59-23-4	1	-	-	-	1.31624e+06	1.44405e+06	1.25361e+06	610372	627187	679694	1.05557e+06	1.05441e+06	1.03158e+06	812513	849197	841200	994645	989972	967518	C00124	ko00052,ko01100
mws1189	UPLC-MS/MS	193.035	72.9931	-	-	194.043	C6H10O7	[M-H]-	D-Galacturonic acid*	Others	Saccharides	685-73-4	3	-	-	-	872321	1.00989e+06	931149	2.18912e+06	2.02661e+06	2.09605e+06	2.36038e+06	2.53e+06	2.31543e+06	2.06881e+06	2.14239e+06	2.06189e+06	1.93321e+06	2.02179e+06	1.88102e+06	C00333	ko00040,ko00053,ko00520,ko01100,ko01240,ko01250,ko02010
MWSmce220	UPLC-MS/MS	177.045	59.0139	-	-	178.048	C6H10O6	[M-H]-	D-Glucono-1,5-lactone*	Others	Saccharides	90-80-2	3	-	-	-	476310	459789	410457	177372	187092	193587	851277	918999	882840	217878	205617	174433	296259	286303	310872	C00198	ko00030,ko01100,ko01110,ko01200
pme3705	UPLC-MS/MS	193.04	72.99	-	-	194.043	C6H10O7	[M-H]-	D-Glucoronic acid*	Others	Saccharides	6556-12-3	3	-	-	-	929651	951361	888012	2.16638e+06	2.25036e+06	2.20604e+06	2.32203e+06	2.4605e+06	2.34091e+06	1.8616e+06	2.07025e+06	1.86189e+06	1.81603e+06	1.85581e+06	1.92564e+06	C00191	ko00040,ko00053,ko00520,ko00562,ko01100,ko01240,ko01250
mws4170	UPLC-MS/MS	179.06	59.01	-	-	180.063	C6H12O6	[M-H]-	D-Glucose*	Others	Saccharides	50-99-7	1	-	-	-	1.31634e+06	1.35268e+06	1.36726e+06	753482	740285	758875	1.10925e+06	1.13405e+06	1.05349e+06	779467	835338	797207	1.02296e+06	1.04999e+06	1.03072e+06	C00031	ko00010,ko00030,ko00052,ko00500,ko00520,ko00524,ko00901,ko01100,ko01110,ko02010
mws0866	UPLC-MS/MS	259.022	96.9696	-	-	260.03	C6H13O9P	[M-H]-	D-Glucose 6-phosphate*	Others	Saccharides	56-73-5	1	-	-	-	1.3947e+06	1.2856e+06	1.40419e+06	3.33348e+06	3.21813e+06	3.22777e+06	490064	503563	511051	4.38886e+06	4.74308e+06	4.65934e+06	1.5704e+06	1.55171e+06	1.65677e+06	C00092	ko00500,ko00524,ko00562,ko01100,ko01110
mws1090	UPLC-MS/MS	259.02	96.97	-	-	260.03	C6H13O9P	[M-H]-	D-Glucose-1-phosphate*	Others	Saccharides	59-56-3	1	-	-	-	365011	323657	362160	2.9865e+06	1.15355e+06	1.22671e+06	171964	183455	151750	4.20154e+06	4.38e+06	3.90346e+06	424198	451480	528577	C00103	ko00010,ko00040,ko00052,ko00500,ko00520,ko00523,ko00561,ko01100,ko01110,ko01240,ko01250
mws4175	UPLC-MS/MS	175.025	85.0288	-	-	176.032	C6H8O6	[M-H]-	D-Glucurono-6,3-lactone	Others	Saccharides	32449-92-6	3	-	-	-	150018	129957	212266	89404.9	99976.5	96720.9	215292	253908	258642	158253	145429	132221	141657	159213	143407	C02670	ko00053,ko01100
Lmxn000380	UPLC-MS/MS	415.15	89.02	-	-	416.153	C15H28O13	[M-H]-	Digalactosylglycerol	Others	Saccharides	-	3	-	-	-	195786	184134	176722	93246.7	112923	130085	137437	110463	125367	119061	107386	127644	109848	114843	125177	-	-
Wafn003485	UPLC-MS/MS	337.151	179.056	-	-	338.158	C14H26O9	[M-H]-	Dihydroxyoctanoic acid glucoside	Others	Saccharides	-	3	-	-	-	5490.74	19525.7	15288.3	21142.6	27435.1	29446.7	8340	21415.1	31774.3	36367.6	32966.3	36323.7	30115	17170.9	25587.9	-	-
MA10039641	UPLC-MS/MS	341.11	89.02	-	-	342.116	C12H22O11	[M-H]-	D-Lactose*	Others	Saccharides	63-42-3	1	-	-	-	1.97951e+06	1.96718e+06	1.73755e+06	1.07849e+06	1.08594e+06	964477	1.65311e+06	1.68372e+06	1.7559e+06	854799	879799	978328	1.24267e+06	1.314e+06	1.25362e+06	C01970	-
MWSmce682	UPLC-MS/MS	149.046	59.0141	-	-	150.053	C5H10O5	[M-H]-	DL-Xylose*	Others	Saccharides	25990-60-7	3	-	-	-	27024	50043.4	34381.7	53889	62991.9	47040.2	40531.4	44216.7	38773.6	511239	489851	468477	137410	155894	188466	-	-
Lmsn000381	UPLC-MS/MS	341.11	89.02	-	-	342.116	C12H22O11	[M-H]-	D-Maltose*	Others	Saccharides	69-79-4	1	-	-	-	1.82475e+06	1.85303e+06	1.89966e+06	1.23335e+06	1.22976e+06	1.16471e+06	1.63332e+06	1.56685e+06	1.71443e+06	879040	853053	1.01864e+06	1.31983e+06	1.39416e+06	1.30911e+06	C01971	-
mws1593	UPLC-MS/MS	665.215	161.044	-	-	666.222	C24H42O21	[M-H]-	D-Maltotetraose	Others	Saccharides	34612-38-9	3	-	-	-	9833.1	18436.1	11961.9	15131.3	12843.5	8338.83	5817.68	10047.7	11020.7	28250.6	35879.4	27505.1	8669.19	12882.7	16088.8	C02052	-
mws1155	UPLC-MS/MS	181.072	101.024	-	-	182.079	C6H14O6	[M-H]-	D-Mannitol*	Others	Saccharides	69-65-8	3	-	-	-	128395	41663.7	118390	2973.32	16079.4	6327.58	350154	390155	415940	48969.5	47630.8	43592.9	231860	123002	98902.7	C00392	ko00051,ko01100,ko02010
pmf0138	UPLC-MS/MS	179.056	59.0139	-	-	180.063	C6H12O6	[M-H]-	D-Mannose*	Others	Saccharides	3458-28-4	1	-	-	-	780442	847641	830630	426018	421256	455580	651627	662622	641739	596983	601685	574615	638629	672845	667227	C00159	ko00051,ko00052,ko00520,ko01100,ko01250,ko02010
pme0500	UPLC-MS/MS	503.162	323.098	-	-	504.169	C18H32O16	[M-H]-	D-Melezitose	Others	Saccharides	597-12-6	3	-	-	-	487489	501085	438440	513658	483376	510984	309106	395712	350559	682140	815453	828601	553081	510870	449413	C08243	-
mws1589	UPLC-MS/MS	503.162	179.055	-	-	504.169	C18H32O16	[M-H]-	D-Panose*	Others	Saccharides	33401-87-5	3	-	-	-	897680	990929	950311	1.05752e+06	1.10671e+06	866771	439268	512530	541095	1.453e+06	1.19458e+06	1.06368e+06	1.0714e+06	1.23539e+06	1.07959e+06	C00713	-
mws2104	UPLC-MS/MS	193.07	59.01	-	-	194.079	C7H14O6	[M-H]-	D-Pinitol*	Others	Saccharides	10284-63-6	1	-	-	-	883188	927048	921697	1.89716e+06	1.83348e+06	1.76236e+06	1.84766e+06	1.9371e+06	1.84591e+06	1.66138e+06	1.75858e+06	1.90671e+06	1.50884e+06	1.60966e+06	1.54825e+06	C03844	-
Zmgn000173	UPLC-MS/MS	149.046	75.0088	-	-	150.053	C5H10O5	[M-H]-	D-Ribose	Others	Saccharides	50-69-1	3	-	-	-	13925.9	13294.2	21345.1	16276.2	7291.83	10491.3	74000.6	90456.3	84358.2	96044.6	102628	98023.4	31507	32350.5	29572.5	C00121	ko00030,ko01100,ko02010
Zmyn000108	UPLC-MS/MS	209.03	85.03	-	-	210.038	C6H10O8	[M-H]-	D-Saccharic acid	Others	Saccharides	87-73-0	1	-	-	-	1.31092e+06	1.29162e+06	1.31037e+06	2.99236e+06	3.00073e+06	2.91929e+06	2.94892e+06	3.13228e+06	3.17671e+06	5.45545e+06	5.60323e+06	5.37299e+06	3.80468e+06	4.28645e+06	4.40484e+06	C00818	ko00053,ko01100
pme3163	UPLC-MS/MS	289.033	96.9696	-	-	290.04	C7H15O10P	[M-H]-	D-Sedoheptuiose 7-phosphate	Others	Saccharides	2646-35-7	3	-	-	-	30815.6	38701	17069.6	91667.9	80663.8	107971	28330.3	10200.6	23084.9	118404	165673	213128	30873.6	58192.4	51446.9	-	-
mws0214	UPLC-MS/MS	181.072	71.0139	-	-	182.079	C6H14O6	[M-H]-	D-Sorbitol	Others	Saccharides	50-70-4	3	-	-	-	596250	567800	504230	37417	47071.1	44789.3	1.70839e+06	1.9078e+06	1.88755e+06	217492	198589	205801	435551	462479	435338	C00794	ko00051,ko00052,ko01100,ko02010
pme0519	UPLC-MS/MS	341.11	119.03	-	-	342.116	C12H22O11	[M-H]-	D-Sucrose*	Others	Saccharides	57-50-1	1	-	-	-	1.50376e+06	1.28488e+06	1.17764e+06	913204	889371	879179	1.2139e+06	1.16962e+06	1.23002e+06	615268	554995	642373	854150	962052	975334	C00089	ko00052,ko00500,ko01100,ko01110,ko02010
mws0889	UPLC-MS/MS	135.03	75.0088	-	-	136.037	C4H8O5	[M-H]-	D-Threonic Acid	Others	Saccharides	3909-12-4	1	-	-	-	570096	595205	675294	509724	502514	522434	306994	320143	311707	1.186e+06	1.11983e+06	1.25197e+06	624139	653241	662753	C21649	-
pma0134	UPLC-MS/MS	121.049	93.0575	-	-	120.042	C4H8O4	[M+H]+	D-Threose	Others	Saccharides	95-43-2	3	-	-	-	92593.9	95756.8	91559.7	77195.4	52515.9	53820.5	63966.3	49329.5	60840.2	93845.3	95701.2	83151.2	95814.5	112197	105102	C06463	-
mws0264	UPLC-MS/MS	341.11	119.03	-	-	342.116	C12H22O11	[M-H]-	D-Trehalose*	Others	Saccharides	99-20-7	1	-	-	-	1.36803e+06	1.41811e+06	1.38061e+06	866219	897055	834061	1.21653e+06	1.28579e+06	1.1644e+06	605530	647928	613493	868613	1.01634e+06	970747	C01083	ko00500,ko01100,ko01110,ko02010
pme2237	UPLC-MS/MS	181.072	101.024	-	-	182.079	C6H14O6	[M-H]-	Dulcitol*	Others	Saccharides	608-66-2	3	-	-	-	275086	254516	229478	55068.6	46100.8	47776.7	1.71251e+06	1.81632e+06	2.02286e+06	180214	172281	190494	448925	490421	453422	C01697	ko00052,ko01100
mws0344	UPLC-MS/MS	165.04	75.01	-	-	166.048	C5H10O6	[M-H]-	D-Xylonic acid	Others	Saccharides	526-91-0	1	-	-	-	2.83874e+06	2.84697e+06	2.92798e+06	3.57721e+06	3.41753e+06	3.38142e+06	1.64134e+06	1.64457e+06	1.53795e+06	1.30107e+07	1.29105e+07	1.2955e+07	5.37916e+06	5.61896e+06	5.71218e+06	C00502	ko00040,ko01100
MWS4305	UPLC-MS/MS	119.035	59.0135	-	-	120.042	C4H8O4	[M-H]-	Erythrose	Others	Saccharides	583-50-6	3	-	-	-	1.05051e+06	1.01234e+06	2.77529e+06	1.04734e+06	2.98105e+06	1.96455e+06	3.16506e+06	1.92923e+06	1.73173e+06	2.71183e+06	1.38195e+06	2.34833e+06	1.81034e+06	884393	1.83545e+06	C01796	-
mws1080	UPLC-MS/MS	341.11	179.06	-	-	342.116	C12H22O11	[M-H]-	Galactinol	Others	Saccharides	3687-64-7	1	-	-	-	4.92452e+06	4.89638e+06	4.3218e+06	2.82082e+06	2.90395e+06	3.00377e+06	3.90175e+06	4.46609e+06	4.46327e+06	2.36583e+06	2.20354e+06	2.42981e+06	3.01459e+06	3.27631e+06	3.33537e+06	C01235	ko00052,ko01100
pme0534	UPLC-MS/MS	195.05	75.01	-	-	196.058	C6H12O7	[M-H]-	Gluconic acid	Others	Saccharides	526-95-4	1	-	-	-	3.10507e+06	2.92136e+06	3.12483e+06	2.03727e+07	1.96439e+07	1.91499e+07	5.94225e+06	5.81936e+06	5.78896e+06	2.63861e+07	2.88767e+07	2.82255e+07	1.24477e+07	1.25621e+07	1.30321e+07	C00257	ko00030,ko01100,ko01110,ko01200
Hmln000297	UPLC-MS/MS	179.05	59.01	-	-	180.063	C6H12O6	[M-H]-	Inositol*	Others	Saccharides	87-89-8	1	-	-	-	1.38344e+06	1.38445e+06	1.34918e+06	791142	782617	775222	1.13845e+06	1.11489e+06	1.08302e+06	833657	819290	777078	1.05329e+06	1.08286e+06	1.0343e+06	C00137	ko00052,ko00053,ko00562,ko01100,ko01110,ko01250,ko02010,ko04070
mws5038	UPLC-MS/MS	341.109	89.0249	-	-	342.116	C12H22O11	[M-H]-	Isomaltulose*	Others	Saccharides	13718-94-0	1	-	-	-	1.98581e+06	1.90345e+06	1.88455e+06	1.18707e+06	1.02188e+06	1.12178e+06	1.64595e+06	1.82037e+06	1.66609e+06	841213	857933	947144	1.21838e+06	1.29142e+06	1.36317e+06	C01742	-
Wcsn000472	UPLC-MS/MS	503.16	113.024	-	-	504.169	C18H32O16	[M-H]-	Laminaran	Others	Saccharides	9008-22-4	3	-	-	-	708255	679869	709408	756149	694141	721200	492531	466716	521051	1.03124e+06	976013	1.05574e+06	761845	852713	835371	-	-
MWSmce165	UPLC-MS/MS	165.08	59.02	-	-	166.084	C6H14O5	[M-H]-	L-Fucitol	Others	Saccharides	13074-06-1	3	-	-	-	219030	214776	236265	393624	412747	425112	130900	127757	118258	1.25571e+06	1.23755e+06	1.26069e+06	465432	475025	507808	-	-
pme2435	UPLC-MS/MS	163.061	59.0139	-	-	164.069	C6H12O5	[M-H]-	L-Fucose*	Others	Saccharides	2438-80-4	3	-	-	-	44779.2	33176.1	35221.2	62243.7	54330.6	64495.7	104505	91378.6	95543.8	199853	180024	152312	55055.8	65621.9	59561.5	C01019	ko00051,ko00520,ko01100,ko01250
MWSmce576	UPLC-MS/MS	179.056	59.0141	-	-	180.063	C6H12O6	[M-H]-	L-Glucose*	Others	Saccharides	921-60-8	1	-	-	-	1.40294e+06	1.3772e+06	1.34473e+06	731628	730014	749773	1.10858e+06	1.18198e+06	1.25923e+06	796382	827143	764976	1.03963e+06	1.09682e+06	1.02382e+06	-	-
pme2253	UPLC-MS/MS	177.041	59.0139	-	-	178.048	C6H10O6	[M-H]-	L-Gulono-1,4-Lactone*	Others	Saccharides	1128-23-0	3	-	-	-	413903	447785	440471	158480	175485	162140	936745	902157	986059	133973	161260	169656	284185	287718	296987	C01040	ko00053,ko01100,ko01240
MWSmce199	UPLC-MS/MS	149.049	59.0162	-	-	150.053	C5H10O5	[M-H]-	L-Xylose*	Others	Saccharides	609-06-3	3	-	-	-	34389.8	60360.2	82082.2	66835.4	70183.3	63592.7	39304.8	53566.4	40332.6	510842	504943	455572	158763	143802	190378	C01510	-
MWS1983	UPLC-MS/MS	343.12	89.03	-	-	344.132	C12H24O11	[M-H]-	Maltitol	Others	Saccharides	585-88-6	3	-	-	-	6.14146e+06	6.2178e+06	5.47111e+06	3.43733e+06	3.32292e+06	3.31245e+06	5.18812e+06	5.37117e+06	5.75851e+06	2.57568e+06	2.72948e+06	2.69272e+06	3.91316e+06	3.85212e+06	4.25637e+06	-	-
MWSmce598	UPLC-MS/MS	829.282	325.115	-	-	828.275	C30H52O26	[M+H]+	Maltopentaose	Others	Saccharides	34620-76-3	3	-	-	-	11670	3340	3423.74	2918.32	8758.67	26675	14595.8	12661.1	14796.3	13731.4	11670	13058.1	16675	10897.1	20005	-	-
MWS0442	UPLC-MS/MS	527.16	365.1	-	-	504.169	C18H32O16	[M+Na]+	Maltotriose	Others	Saccharides	1109-28-0	2	-	-	-	5.08353e+06	4.31949e+06	4.19074e+06	3.65706e+06	3.74176e+06	3.84202e+06	3.5477e+06	3.45418e+06	3.36045e+06	5.39609e+06	5.42162e+06	5.674e+06	4.98912e+06	4.64669e+06	4.93625e+06	C01835	ko02010
MWSmce486	UPLC-MS/MS	503.162	383.12	-	-	504.169	C18H32O16	[M-H]-	Manninotriose	Others	Saccharides	13382-86-0	3	-	-	-	50627.7	31998.1	45832.9	20035.9	21708.6	22642.7	90724.2	100046	73459.7	4781.97	13500.4	18135.6	81390.8	85088.6	81948.6	C05404	ko00052,ko01100
mws1333	UPLC-MS/MS	341.11	113.02	-	-	342.116	C12H22O11	[M-H]-	Melibiose	Others	Saccharides	585-99-9	1	-	-	-	591180	607710	594627	322429	363723	332475	442481	538478	525970	268056	255133	279698	375215	368985	417558	C05402	ko00052,ko01100,ko02010
mws2608	UPLC-MS/MS	222.097	84.0451	-	-	221.09	C8H15NO6	[M+H]+	N-Acetyl-D-galactosamine	Others	Saccharides	1811-31-0	3	-	-	-	153563	122867	131735	145427	112061	137257	128749	278610	52101.4	90827.2	92455.3	78981	150296	145132	152842	C01132	ko00052,ko00520,ko01100,ko01250
pmb3079	UPLC-MS/MS	300.049	96.9696	-	-	301.056	C8H16NO9P	[M-H]-	N-Acetyl-D-glucosamine-1-phosphate	Others	Saccharides	6866-69-9	3	-	-	-	5300.45	18753.2	9803.44	16334	20128.4	38793.8	23168.1	23386.5	26681.9	95581.4	118731	47243.5	44631.8	41621.3	21732.9	C04256	-
mws4174	UPLC-MS/MS	222.097	138.055	-	-	221.09	C8H15NO6	[M+H]+	N-Acetyl-D-mannosamine	Others	Saccharides	7772-94-3	3	-	-	-	57579.7	48041.7	46535.5	8015.41	34505.5	9758.9	81094.6	78109.6	58657.3	56564.4	35993.5	31922	72944.6	43227.9	31480.5	C00645	ko00520,ko01100,ko01250
mws4163	UPLC-MS/MS	665.215	485.15	-	-	666.222	C24H42O21	[M-H]-	Nystose	Others	Saccharides	13133-07-8	3	-	-	-	45445.2	58600	70588.3	34233.5	53822.1	37113.4	48861.9	41450	66685	170247	172611	186494	70520.5	78419.1	78548.5	-	-
Hmqp000191	UPLC-MS/MS	505.176	127.03	-	-	504.169	C18H32O16	[M+H]+	Planteose	Others	Saccharides	470-57-5	3	-	-	-	13597.3	8907.17	13340	3340	4291.51	12982.8	5974.31	13182	18442.1	11510.6	8761.1	13056.5	7517.66	13682.6	10564.2	C03848	-
Lmxn000393	UPLC-MS/MS	193.07	161.05	-	-	194.079	C7H14O6	[M-H]-	Quebrachitol	Others	Saccharides	642-38-6	1	-	-	-	48479.9	50936.3	44793.6	116723	113774	129391	141131	148189	143909	58301.2	66888.5	52776.6	100652	113617	98793.3	C08257	-
pme2125	UPLC-MS/MS	503.162	179.055	-	-	504.169	C18H32O16	[M-H]-	Raffinose*	Others	Saccharides	512-69-6	3	-	-	-	4.02313e+06	3.70438e+06	3.42856e+06	3.57978e+06	4.20356e+06	4.00079e+06	1.97195e+06	2.07805e+06	1.9313e+06	4.6228e+06	5.18617e+06	5.36086e+06	4.33072e+06	4.60775e+06	3.96572e+06	C00492	ko00052,ko01100,ko02010
mws0854	UPLC-MS/MS	163.061	59.0139	-	-	164.069	C6H12O5	[M-H]-	Rhamnose*	Others	Saccharides	3615-41-6	3	-	-	-	44779.2	33176.1	35221.2	62243.7	54330.6	64495.7	104505	91378.6	95543.8	199853	180024	152312	55055.8	65621.9	59561.5	C00507	ko00051,ko01100
mws0213	UPLC-MS/MS	151.061	59.0139	-	-	152.069	C5H12O5	[M-H]-	Ribitol*	Others	Saccharides	488-81-3	3	-	-	-	1.34348e+06	1.6667e+06	1.84144e+06	1.73671e+06	1.22365e+06	619850	1.81321e+06	1.79588e+06	869319	878460	1.51625e+06	1.72686e+06	1.6956e+06	1.7022e+06	1.26391e+06	C00474	ko00040,ko00740,ko01100
pma6455	UPLC-MS/MS	229.012	96.9696	-	-	230.019	C5H11O8P	[M-H]-	Ribulose-5-phosphate	Others	Saccharides	4151-19-3	3	-	-	-	27271.7	58952.7	42838.8	297268	323040	351883	48691.7	27868.3	39675.5	580144	570123	563888	99568	111400	113424	C00199	ko00030,ko00040,ko00710,ko00740,ko01100,ko01110,ko01200,ko01230,ko01240,ko01250
Lmqn000351	UPLC-MS/MS	325.114	59.0139	-	-	326.121	C12H22O10	[M-H]-	Rutinose	Others	Saccharides	90-74-4	3	-	-	-	228954	278828	284574	126626	134308	139755	310062	317259	348184	172996	217538	199500	178451	169485	200831	C08247	-
Hmcn000192	UPLC-MS/MS	209.07	59.01	-	-	210.074	C7H14O7	[M-H]-	Sedoheptulose	Others	Saccharides	3019-74-7	2	-	-	-	530132	587892	617993	1.12648e+06	1.09569e+06	1.11129e+06	1.29431e+06	1.24469e+06	1.39243e+06	2.53449e+06	2.43347e+06	2.37718e+06	1.59499e+06	1.68082e+06	1.73947e+06	C02076	ko00710,ko01100
Lmmn000214	UPLC-MS/MS	487.167	341.108	-	-	488.174	C18H32O15	[M-H]-	Solatriose	Others	Saccharides	528-40-5	3	-	-	-	539360	611315	484160	344038	325810	357605	172819	199109	208644	65020	71726.8	104660	201989	450258	219825	-	-
Zmpn000095	UPLC-MS/MS	261.038	78.9588	-	-	262.045	C6H15O9P	[M-H]-	Sorbitol-6-phosphate	Others	Saccharides	20479-58-7	3	-	-	-	10397.4	13531.6	8413.36	32508.9	29162.5	52917.3	7206.65	3883.04	4927.92	39977.6	36835.7	37838.4	20726.2	22419.5	20888.5	C01096	ko00051,ko01100
Zamn00402	UPLC-MS/MS	179.056	59.0139	-	-	180.063	C6H12O6	[M-H]-	sorbose*	Others	Saccharides	3615-56-3	1	-	-	-	1.29469e+06	1.26144e+06	1.22072e+06	758490	664385	663637	1.05832e+06	1.05911e+06	1.05585e+06	812711	844009	732934	957980	999857	930692	C01452	-
Lmqn000213	UPLC-MS/MS	665.215	341.109	-	-	666.222	C24H42O21	[M-H]-	Stachyose	Others	Saccharides	470-55-3	1	-	-	-	44233.6	35941.6	37507.1	27191.4	30451.7	32759	16620	21947.7	27186.7	134721	149898	137323	56992.5	61405	47943.7	C01613	ko00052,ko01100
mws1089	UPLC-MS/MS	421.075	241.011	-	-	422.082	C12H23O14P	[M-H]-	Sucrose-6-phosphate	Others	Saccharides	-	3	-	-	-	2.73439e+06	1.8315e+06	1.93788e+06	2.09653e+06	1.78254e+06	1.5731e+06	253251	281709	306200	776145	819656	662628	1.2709e+06	1.18133e+06	1.1689e+06	-	-
Lmdn000248	UPLC-MS/MS	827.267	665.216	-	-	828.275	C30H52O26	[M-H]-	Verbascose	Others	Saccharides	546-62-3	3	-	-	-	36688.2	25179.3	25142.8	21777.5	21871.7	26594	10028.5	22041.5	15553.7	5401.65	7638.86	11931.4	34454.6	37196.6	23184.5	C08252	-
pme0513	UPLC-MS/MS	151.061	59.0139	-	-	152.069	C5H12O5	[M-H]-	Xylitol*	Others	Saccharides	87-99-0	3	-	-	-	1.34348e+06	1.6667e+06	1.84144e+06	1.73671e+06	1.22365e+06	619850	1.81321e+06	1.79588e+06	869319	878460	1.51625e+06	1.72686e+06	1.6956e+06	1.7022e+06	1.26391e+06	C00379	ko00040,ko01100,ko02010
Wbtn007488	UPLC-MS/MS	273.076	258.022	-	-	274.084	C15H14O5	[M-H]-	2-(3-hydroxybenzoyl)-3,5-dimethoxyphenol	Others	Ketone compounds	-	3	-	-	-	22788	21598.7	18019.9	2986.59	4158.72	1533.3	7349.29	14736.5	13553	176536	223628	105927	7894.63	10150.6	9369.9	-	-
MWS5185	UPLC-MS/MS	151.04	109.029	-	-	152.047	C8H8O3	[M-H]-	2',4'-Dihydroxyacetophenone	Others	Ketone compounds	89-84-9	3	-	-	-	854.372	8340	11539.2	19703.9	16228.5	19849	26081.7	31059.5	23703.8	201415	205030	194220	54141.9	54520.2	52958	C03663	-
MWSmce363	UPLC-MS/MS	151.041	108.023	-	-	152.047	C8H8O3	[M-H]-	2,5-Dihydroxyacetophenone	Others	Ketone compounds	490-78-8	3	-	-	-	178530	189140	150853	113245	116549	125689	150710	127574	122380	1.89435e+06	1.89537e+06	1.79439e+06	413914	416245	454508	-	-
Lafp003256	UPLC-MS/MS	227.09	181.05	-	-	226.084	C11H14O5	[M+H]+	3,4'-Dihydroxy-3',5'-dimethoxypropiophenone	Others	Ketone compounds	136196-47-9	1	-	-	-	115073	104606	141589	97463.6	113385	110594	103375	136626	106337	89539.1	87820.7	105653	79986.3	83365	117356	-	-
Hmbn002645	UPLC-MS/MS	151.04	135.009	-	-	152.047	C8H8O3	[M-H]-	3,4-Dihydroxyacetophenone	Others	Ketone compounds	1197-09-7	3	-	-	-	2831.65	4331.8	1500.49	8240.12	4421.52	7325.92	13265.4	18624.1	16898.2	103319	100155	109409	30110.1	22458.5	24027.8	C10675	-
pmp001119	UPLC-MS/MS	273.08	213.09	-	-	272.068	C15H12O5	[M+H]+	3,5-Dihydroxy-2,4-dimethoxy-9H-fluoren-9-one	Others	Ketone compounds	-	2	-	-	-	192850	27635.4	48682.8	58444.9	44012.8	48451.6	271604	373979	349426	705808	745183	756045	376366	392615	316822	-	-
Lmyp003951	UPLC-MS/MS	227.09	181.09	-	-	226.084	C11H14O5	[M+H]+	3-Hydroxy-1-(4-hydroxy-3,5-dimethoxyphenyl)propan-1-one	Others	Ketone compounds	-	3	-	-	-	568334	519685	530234	292038	255766	351942	360050	231483	264017	1.28389e+06	1.22426e+06	1.22273e+06	601693	577831	526071	-	-
MWSmce466	UPLC-MS/MS	135.046	92.0293	-	-	136.052	C8H8O2	[M-H]-	4-Hydroxyacetophenone	Others	Ketone compounds	99-93-4	3	-	-	-	109407	145960	112166	209765	215437	218928	163856	181171	178471	984967	1.16032e+06	1.05541e+06	421428	405693	422050	C10700	ko01100
Lajp005299	UPLC-MS/MS	567.17	273.08	-	-	566.164	C26H30O14	[M+H]+	6-[(α-Apiofuranosyl-(1→6)-O-β-D-glucopyranosyl)oxyrubrofuSarin]	Others	Ketone compounds	-	1	-	-	-	522452	429482	374595	1.15826e+06	1.15875e+06	1.37337e+06	517792	512062	462477	41206.2	6670	16746.6	521986	504462	458530	-	-
Zmdp008296	UPLC-MS/MS	339.121	283.06	-	-	338.115	C20H18O5	[M+H]+	6-prenylapigenin	Others	Ketone compounds	68097-13-2	3	-	-	-	651260	720242	643286	4.03515e+06	4.31372e+06	4.57043e+06	8.92591e+06	8.92122e+06	8.92005e+06	2.82951e+06	2.80819e+06	2.76639e+06	7.88073e+06	7.18794e+06	7.05983e+06	-	-
pmf0319	UPLC-MS/MS	195.066	137.024	-	-	196.074	C10H12O4	[M-H]-	Acetosyringone	Others	Ketone compounds	2478-38-8	3	-	-	-	31675	37070.3	28340	15332.9	10571.6	17422.9	11205.2	29942.5	28775.9	94408	104201	91547.9	39135.3	41444.1	39375.4	C10664	-
MWSslk226	UPLC-MS/MS	149.095	91.0545	-	-	148.089	C10H12O	[M+H]+	Benzylacetone	Others	Ketone compounds	2550-26-7	3	-	-	-	65294.8	63350	67328.8	79423.9	81166.6	91931.8	62648.4	70565.4	63699.1	24206	27791.7	33425.9	44870.6	57562.6	61987.6	-	-
mws1648	UPLC-MS/MS	111.045	69.0333	-	-	112.052	C6H8O2	[M-H]-	Cyclohexane-1,3-dione	Others	Ketone compounds	504-02-9	3	-	-	-	60390.3	36055.8	74907.9	72090.5	49083	31887.7	145804	123775	103926	95517.9	77711.4	96442.2	98777.2	110655	98079.7	C01066	-
HJN088	UPLC-MS/MS	431.12	125.03	-	-	432.127	C18H24O12	[M-H]-	Licoagroside B	Others	Ketone compounds	-	2	-	-	-	235985	234719	232471	2.03422e+06	1.96838e+06	2.08172e+06	388109	424189	384274	324693	307321	282093	775528	713597	762162	-	-
Wasn000528	UPLC-MS/MS	337.08	277.06	-	-	338.085	C12H18O11	[M-H]-	2-O-α-D-Glucopyranosyl-L-ascorbic acid	Others	Vitamin	129499-78-1	1	-	-	-	2.56111e+07	2.6906e+07	2.54354e+07	1.70298e+07	1.97252e+07	1.85e+07	1.87791e+07	1.84422e+07	1.90563e+07	2.62172e+07	1.90359e+07	2.30486e+07	2.45299e+07	2.44971e+07	2.44519e+07	C18339	-
pme2596	UPLC-MS/MS	184.06	148.039	-	-	183.053	C8H9NO4	[M+H]+	4-Pyridoxic acid	Others	Vitamin	82-82-6	3	-	-	-	441924	240328	747367	243859	460347	245797	103544	326251	88864.1	1.36142e+06	202933	1.3016e+06	248177	255988	319843	C00847	ko00750,ko01100
pmb0801	UPLC-MS/MS	346.11	184.06	-	-	345.106	C14H19NO9	[M+H]+	4-Pyridoxic acid-O-glucoside	Others	Vitamin	-	1	-	-	-	6.54713e+06	6.84725e+06	7.06361e+06	8.01643e+06	7.81622e+06	7.95194e+06	1.93569e+06	2.01515e+06	1.95897e+06	4.44595e+06	4.21799e+06	4.39471e+06	5.12345e+06	5.18741e+06	5.1778e+06	-	-
MWSmce278	UPLC-MS/MS	327.188	159.077	-	-	326.188	C21H26O3	[M+H]+	Acitretin	Others	Vitamin	55079-83-9	3	-	-	-	9692.45	2402.7	2120.1	659106	560423	593213	7099.49	2873.33	20400.8	215132	209765	203252	445585	398624	417570	-	-
pme2266	UPLC-MS/MS	245.095	227.085	-	-	244.088	C10H16N2O3S	[M+H]+	Biotin	Others	Vitamin	58-85-5	3	-	-	-	207272	178486	281628	105045	76118.7	67156.7	136238	117366	199968	259003	255191	228520	137363	85792	117953	C00120	ko00780,ko01100,ko01240,ko02010
MA10039492	UPLC-MS/MS	173.009	71.0341	-	-	174.016	C6H6O6	[M-H]-	Dehydroascorbic acid	Others	Vitamin	490-83-5	3	-	-	-	20125.2	33583.8	70479.4	20574.9	35325	26136.4	21391.1	36731.3	28430.2	16823.4	30872.1	25701.5	23707.1	35330	28862.6	C05422	ko00053,ko00480,ko01100
MWSmce257	UPLC-MS/MS	218.11	88.04	-	-	219.111	C9H17NO5	[M-H]-	D-Pantothenic Acid	Others	Vitamin	79-83-4	1	-	-	-	2.81075e+06	3.07787e+06	3.12293e+06	775655	834554	839538	432030	472474	414540	2.4088e+06	2.27488e+06	2.27285e+06	1.4289e+06	1.55835e+06	1.50303e+06	C00864	ko00410,ko00770,ko01100,ko01110,ko01240
MWSmce690	UPLC-MS/MS	175.025	59.0137	-	-	176.032	C6H8O6	[M-H]-	Erythorbic Acid; Isoascorbic Acid	Others	Vitamin	89-65-6	3	-	-	-	304504	307735	175543	126349	136744	119430	374930	243885	441678	148770	151328	87107.9	148472	68092.5	171971	-	-
Wasn001007	UPLC-MS/MS	337.08	277.06	-	-	338.085	C12H18O11	[M-H]-	Isoascorbic acid 2-O-glucoside	Others	Vitamin	-	1	-	-	-	572471	583188	566404	571989	609086	628242	519965	486152	517385	1.20076e+06	1.13422e+06	1.47841e+06	654006	622361	667149	-	-
MWSmce039	UPLC-MS/MS	124.037	80.0495	-	-	123.032	C6H5NO2	[M+H]+	Isonicotinic acid	Others	Vitamin	55-22-1	3	-	-	-	159713	127676	182777	169692	149283	150822	156992	139213	126147	111709	96089.3	118515	113042	136228	149922	C07446	-
Hmfn000531	UPLC-MS/MS	175.025	87.0088	-	-	176.032	C6H8O6	[M-H]-	L-Ascorbic acid (Vitamin C)	Others	Vitamin	50-81-7	1	-	-	-	412425	663883	568261	257358	270742	203125	808488	831578	913365	278323	219496	259239	328390	332456	348764	C00072	ko00053,ko00480,ko01100,ko01110,ko01240
mws0133	UPLC-MS/MS	123.06	80.05	-	-	122.048	C6H6N2O	[M+H]+	Nicotinamide	Others	Vitamin	98-92-0	2	-	-	-	361588	817077	826875	1.60735e+06	1.61344e+06	1.66134e+06	711957	722498	792443	2.46237e+06	2.39322e+06	2.26588e+06	1.42214e+06	1.34059e+06	1.41432e+06	C00153	ko00760,ko01100,ko01240
pma3101	UPLC-MS/MS	256.082	124.039	-	-	256.082	C11H14NO6+	[M]+	Nicotinate D-ribonucleoside	Others	Vitamin	17720-18-2	3	-	-	-	207890	268207	209244	164733	127623	147724	257558	175036	217449	283012	230373	231901	214298	211276	208227	C05841	ko00760,ko01100
pme0490	UPLC-MS/MS	124.039	78.0347	-	-	123.032	C6H5NO2	[M+H]+	Nicotinic acid (Vitamin B3)	Others	Vitamin	59-67-6	3	-	-	-	399266	423742	455607	998625	969837	1.03017e+06	459722	474065	409513	1.74912e+06	1764180	1.7434e+06	1.03608e+06	886785	866634	C00253	ko00760,ko00960,ko01100,ko01110,ko01240
pme2165	UPLC-MS/MS	155.01	111.02	-	-	156.017	C5H4N2O4	[M-H]-	Orotic acid (Vitamin B13)	Others	Vitamin	65-86-1	3	-	-	-	1.1213e+06	1.10962e+06	1.12221e+06	1.39564e+06	1.42354e+06	1.50062e+06	468705	446366	429906	899199	844696	808150	1.02936e+06	1.06409e+06	1.16286e+06	C00295	ko00240,ko01100,ko01240
pme3511	UPLC-MS/MS	287.052	243.062	-	-	288.059	C10H12N2O8	[M-H]-	Orotidine	Others	Vitamin	314-50-1	3	-	-	-	111993	190350	189534	60668.8	131089	41448.8	176295	44546	57194.4	167275	122743	116737	163100	171250	154933	-	-
Zmjp000624	UPLC-MS/MS	168.065	150.054	-	-	167.058	C8H9NO3	[M+H]+	Pyridoxal	Others	Vitamin	66-72-8	3	-	-	-	188327	210991	193399	176701	156675	169742	266069	242372	253969	303243	324386	334726	263363	234667	234855	C00250	ko00750,ko01100,ko01240
pme1383	UPLC-MS/MS	170.081	134.06	-	-	169.074	C8H11NO3	[M+H]+	Pyridoxine	Others	Vitamin	65-23-6	1	-	-	-	132751	133672	167515	212453	184336	205072	495102	481220	488641	1.29589e+06	1.27361e+06	1.28357e+06	576506	586201	566918	C00314	ko00750,ko01100,ko01240
pmb0789	UPLC-MS/MS	332.134	152.072	-	-	331.127	C14H21NO8	[M+H]+	Pyridoxine-5'-O-glucoside	Others	Vitamin	-	3	-	-	-	92526.7	88965.7	91942.2	413765	399580	432132	1.45386e+06	1.52462e+06	1.64585e+06	546185	529206	497066	660543	619932	638271	C03996	-
pme1306	UPLC-MS/MS	250.048	134.06	-	-	249.04	C8H12NO6P	[M+H]+	Pyridoxine-5'-phosphate	Others	Vitamin	447-05-2	3	-	-	-	176006	202054	159648	85844.4	115329	120869	143986	115730	194129	175161	71879	82830.6	105518	117939	149417	C00627	ko00750,ko01100,ko01240
mws0232	UPLC-MS/MS	377.15	243.09	-	-	376.138	C17H20N4O6	[M+H]+	Riboflavin (Vitamin B2)	Others	Vitamin	83-88-5	1	-	-	-	1.45471e+06	1.41034e+06	1.53439e+06	1.99142e+06	1.8976e+06	1.76813e+06	1.82137e+06	2.05395e+06	2.06092e+06	1.86468e+06	1.94971e+06	1.87647e+06	1.90125e+06	1.83964e+06	1.82649e+06	C00255	ko00740,ko01100,ko01110,ko01240,ko02010
pmn001394	UPLC-MS/MS	405.12	243.07	-	-	406.126	C20H22O9	[M-H]-	2,3,5,4'-Tetrahydroxystilbene-2-O-glucoside	Others	Stilbene	82373-94-2	3	-	-	-	33518.9	20856.6	23080.3	29200.5	25005	38193.2	52861.8	43927.6	35752.9	36675	21675	51680	32775	43345	29048.7	-	-
pmn001399	UPLC-MS/MS	405.12	243.07	-	-	406.126	C20H22O9	[M-H]-	2,4,6,4'-Tetrahydroxy-stilbene-2-O-glucoside*	Others	Stilbene	-	1	-	-	-	211794	214712	234859	1.71458e+06	1.73219e+06	1.76144e+06	450093	510395	474588	80497.1	103390	94663.2	459988	384240	479679	-	-
Cmsp006710	UPLC-MS/MS	275.128	137.059	-	-	274.12	C16H18O4	[M+H]+	3',4-Dihydroxy-3,5'-dimethoxybibenzyl	Others	Stilbene	83088-28-2	3	-	-	-	8550.94	3573.7	5535.8	14800.6	15787.7	22614.6	6670	13465.8	8711.46	2.77605e+06	2.87929e+06	3.19373e+06	614047	588263	586132	-	-
MWSmce049	UPLC-MS/MS	271.103	255.072	-	-	272.105	C16H16O4	[M-H]-	3'-Hydroxypterostilbene	Others	Stilbene	475231-21-1	3	-	-	-	1782.13	1199.95	2372.13	181645	187679	202661	13375.7	17524.8	18043.6	199871	194210	223825	71468.2	70024.2	68119.2	-	-
Zahp008055	UPLC-MS/MS	271.09	137.06	-	-	270.089	C16H14O4	[M+H]+	Acetyl Resveratrol	Others	Stilbene	-	1	-	-	-	818475	705601	778595	5.26258e+06	6.38377e+06	7.26921e+06	3.67766e+06	4.28892e+06	5.83656e+06	1.01674e+06	921371	1.7945e+06	3.6493e+06	3.14171e+06	3.02028e+06	-	-
MWSmce484	UPLC-MS/MS	405.119	137.024	-	-	406.126	C20H22O9	[M-H]-	Astringin	Others	Stilbene	29884-49-9	3	-	-	-	25057	17126.4	30595.1	15005	10005	3340	21870.9	10324.5	9383.1	45205.9	53642.9	47485.5	28801.1	23340	19946.1	C10245	-
mws2103	UPLC-MS/MS	243.07	159.05	-	-	244.074	C14H12O4	[M-H]-	Piceatannol	Others	Stilbene	10083-24-6	1	-	-	-	1772.04	3046.65	8094.57	26215.9	21229.1	33717.2	31922.1	31761.2	36561.7	771414	692321	719307	161493	154359	181811	C05901	ko00945
Zmhn001746	UPLC-MS/MS	405.12	243.07	-	-	406.126	C20H22O9	[M-H]-	Piceatannol-3'-O-glucoside*	Others	Stilbene	94356-26-0	1	-	-	-	199276	211596	243523	1.57956e+06	1.45892e+06	1.52577e+06	473336	462843	465242	60699.2	77639.7	71167.4	415996	383550	418184	-	-
MWSmce179	UPLC-MS/MS	355.11	271.09	-	-	354.11	C20H18O6	[M+H]+	Triacetylresveratrol	Others	Stilbene	42206-94-0	3	-	-	-	18331.4	15751.9	4548.92	533057	670768	564836	133169	131699	148016	421049	142931	497570	534875	420554	462480	-	-
Wayn005368	UPLC-MS/MS	491.084	329.032	-	-	492.09	C22H20O13	[M-H]-	3,3'-Di-O-Methylellagic acid 4'-glucoside	Tannins	Tannin	51803-68-0	3	-	-	-	18340	13611.1	16477.6	46521.7	24962.9	25983.6	33626.7	48668.2	47141.4	201009	221202	221737	58061.8	45825.6	48345	-	-
Zmlp005013	UPLC-MS/MS	331.044	299.019	-	-	330.038	C16H10O8	[M+H]+	3,3'-O-Dimethylellagic Acid	Tannins	Tannin	2239-88-5	3	-	-	-	25057.5	21675	29575.6	15005	19825.1	12333.1	6152.73	14697.8	20005	153215	139271	138819	47048.9	46707.1	51349.2	-	-
Lmqn004838	UPLC-MS/MS	315.015	299.992	-	-	316.022	C15H8O8	[M-H]-	3-O-Methylellagic acid	Tannins	Tannin	-	3	-	-	-	128943	91526.6	116341	213252	211609	189722	172498	195584	138318	2.08883e+06	2.07116e+06	2.27732e+06	548461	581034	586076	-	-
Wayn005184	UPLC-MS/MS	613.081	315.015	-	-	614.091	C28H22O16	[M-H]-	3'-O-Methylellagic acid 4-O-(2''-dihydroxybenzoylglucoside)	Tannins	Tannin	-	3	-	-	-	6750.96	6670	6936	3203.2	6426.42	3761.63	9198.68	34116.6	17462.6	87919.7	87314.7	125886	45281.1	45049.3	35467.4	-	-
Wayn004109	UPLC-MS/MS	477.066	315.015	-	-	478.075	C21H18O13	[M-H]-	3'-O-Methylellagic acid 4-O-beta-D-glucoside	Tannins	Tannin	-	3	-	-	-	484306	481153	582859	1.10316e+06	1.08268e+06	1.20494e+06	912086	1.20974e+06	1.3339e+06	1.87971e+06	1.85091e+06	1.86323e+06	911278	968888	1.05212e+06	-	-
Wayn004278	UPLC-MS/MS	461.073	315.017	-	-	462.08	C21H18O12	[M-H]-	3-O-Methylellagic acid 4'-rhamnoside	Tannins	Tannin	-	3	-	-	-	186733	190386	194401	118046	99153.8	143410	515188	702090	581979	23163.2	25517.9	13475.6	262097	276140	262029	-	-
Wayn004784	UPLC-MS/MS	447.058	315.015	-	-	448.064	C20H16O12	[M-H]-	3'-O-methyl-ellagic acid-4-O-beta-D-xylopyranoside	Tannins	Tannin	176665-78-4	3	-	-	-	629782	537861	522738	276170	279463	274886	332628	325420	276743	383134	307455	398735	334340	354670	261804	-	-
Wayn004064	UPLC-MS/MS	491.045	315.015	-	-	492.054	C21H16O14	[M-H]-	3'-O-Methylellagic acid-4-O-glucuronide	Tannins	Tannin	-	3	-	-	-	286529	299979	266185	180218	154257	158143	190029	231906	249498	387771	342775	355281	252293	295639	276850	-	-
Hmdn001667	UPLC-MS/MS	463.052	300.99	-	-	464.059	C20H16O13	[M-H]-	Ellagic acid-4-O-glucoside	Tannins	Tannin	-	3	-	-	-	594531	320948	611805	5.61625e+06	5.84195e+06	5.42072e+06	4.76353e+06	5.09855e+06	4.76068e+06	1.88689e+06	1.6208e+06	1.62825e+06	2.97414e+06	3.06794e+06	3.29157e+06	-	-
Lmsn002494	UPLC-MS/MS	433.041	301	-	-	434.048	C19H14O12	[M-H]-	Ellagic acid-4-O-Xyloside	Tannins	Tannin	139163-18-1	3	-	-	-	191668	151307	164728	124855	140555	122729	74540.5	113385	76690	41993.3	174870	91700	101903	92959.3	196846	-	-
Lmyn004187	UPLC-MS/MS	453.01	300.999	-	-	454.017	C21H10O12	[M-H]-	Flavogallonic Acid Dilactone	Tannins	Tannin	103744-88-3	3	-	-	-	1670	2231.45	5426.23	16774.5	14533.7	19368.9	13543	12133	15848	74493.4	62442.4	56613.1	20602.8	28881.1	10383.5	-	-
Lmyn003256	UPLC-MS/MS	633.073	301	-	-	634.081	C27H22O18	[M-H]-	Isocorilagin	Tannins	Tannin	-	3	-	-	-	14514.3	8190.45	16675	5005	3812.97	11130.7	4528.71	8551.3	5247.25	16441.5	14685.4	13451.2	7050.07	10488.8	7894.22	-	-
HJN074	UPLC-MS/MS	591.153	289.071	-	-	592.158	C31H28O12	[M-H]-	Procyanidin A6	Tannins	Proanthocyanidins	-	3	-	-	-	10563.2	9002.46	12639.5	13778.1	1531.06	6670	13311.3	16311.4	5181.25	73370	72832.7	58605.5	26578.8	17837.5	20439.1	-	-
mws0836	UPLC-MS/MS	577.135	425.089	-	-	578.142	C30H26O12	[M-H]-	Procyanidin B1	Tannins	Proanthocyanidins	20315-25-7	1	-	-	-	10836.2	11979.3	12426.1	12120	15014.6	15501.8	39005.9	21568.8	27196.6	13340	21612.6	10294.9	8930.35	10005	8340	-	-
pmn001667	UPLC-MS/MS	577.135	407.076	-	-	578.142	C30H26O12	[M-H]-	Procyanidin B4	Tannins	Proanthocyanidins	29106-51-2	3	-	-	-	65111.1	77570	69111.2	50412.5	71164.3	62423.2	100683	102965	116893	47379	48130.1	48097.8	62476.3	80496.3	64563.1	C10238	-
MWStz050	UPLC-MS/MS	356.15	338.14	-	-	355.142	C20H21NO5	[M+H]+	1,2-Methylenedioxy-3,10,11-trimethoxynoraporphine	Alkaloids	Aporphine alkaloids	14050-90-9	3	-	-	-	175439	71690	63350	1.5624e+06	1.32322e+06	1.32163e+06	2.13134e+06	2.18836e+06	2.42002e+06	358900	415403	339846	1.62942e+06	1.5501e+06	1.5899e+06	-	-
[truncated: 1,292 more rows]
