# Supplementary material for: Integrated Metabolomic and Transcriptomic Analysis Reveals the Pharmacological Effects and Differential Mechanisms of Isoflavone Biosynthesis in Four Species of Glycyrrhiza
Source: Int J Mol Sci. 2025 Mar 12;26(6):2539. doi: 10.3390/ijms26062539 (PMC11942288; doi:10.3390/ijms26062539)
Supplement: Supplementary file 1 [file ijms-26-02539-s001.zip › tableS2.xlsx]

## Sheet: Sheet1
Statistics of Differential Metabolite Species in All Comparison Groups
Gasp vs Ginf		Gasp vs Gpal		Gasp vs Gura		Ginf vs Gura		Gpal vs Ginf		Gpal vs Gura
Class I	Count	Class I	Count	Class I	Count	Class I	Count	Class I	Count	Class I	Count
Acid	6	Acid	2	Acid	1	Acid	3	Acid	7	Acid	2
Alcohol	17	Alcohol	26	Alcohol	13	Alcohol	14	Alcohol	31	Alcohol	26
Aldehyde	29	Aldehyde	30	Aldehyde	12	Aldehyde	17	Aldehyde	38	Aldehyde	24
Alkaloids	57	Alkaloids	68	Alkaloids	49	Alkaloids	66	Alkaloids	30	Alkaloids	48
Amine	9	Amine	9	Amine	6	Amine	3	Amine	14	Amine	8
Amino acids and derivatives	75	Amino acids and derivatives	101	Amino acids and derivatives	81	Amino acids and derivatives	86	Amino acids and derivatives	47	Amino acids and derivatives	94
Aromatics	18	Aromatics	28	Aromatics	12	Aromatics	16	Aromatics	29	Aromatics	25
Ester	45	Ester	44	Ester	21	Ester	29	Ester	66	Ester	39
Ether	2	Ether	3	Ether	2	Ether	2	Ether	3	Ether	0
Flavonoids	374	Flavonoids	336	Flavonoids	319	Flavonoids	317	Flavonoids	278	Flavonoids	259
Halogenated hydrocarbons	1	Halogenated hydrocarbons	3	Halogenated hydrocarbons	1	Halogenated hydrocarbons	0	Halogenated hydrocarbons	1	Halogenated hydrocarbons	2
Heterocyclic compound	48	Heterocyclic compound	47	Heterocyclic compound	27	Heterocyclic compound	34	Heterocyclic compound	65	Heterocyclic compound	43
Hydrocarbons	10	Hydrocarbons	16	Hydrocarbons	7	Hydrocarbons	8	Hydrocarbons	23	Hydrocarbons	11
Ketone	28	Ketone	40	Ketone	18	Ketone	21	Ketone	47	Ketone	31
Lignans and Coumarins	64	Lignans and Coumarins	62	Lignans and Coumarins	44	Lignans and Coumarins	53	Lignans and Coumarins	49	Lignans and Coumarins	47
Lipids	69	Lipids	76	Lipids	58	Lipids	56	Lipids	56	Lipids	44
Nitrogen compounds	4	Nitrogen compounds	3	Nitrogen compounds	3	Nitrogen compounds	2	Nitrogen compounds	2	Nitrogen compounds	2
Nucleotides and derivatives	27	Nucleotides and derivatives	45	Nucleotides and derivatives	31	Nucleotides and derivatives	24	Nucleotides and derivatives	25	Nucleotides and derivatives	36
Organic acids	48	Organic acids	48	Organic acids	48	Organic acids	42	Organic acids	34	Organic acids	48
Others	123	Others	110	Others	91	Others	79	Others	72	Others	75
Phenol	6	Phenol	5	Phenol	3	Phenol	4	Phenol	6	Phenol	3
Phenolic acids	134	Phenolic acids	115	Phenolic acids	117	Phenolic acids	114	Phenolic acids	97	Phenolic acids	102
Quinones	17	Quinones	20	Quinones	15	Quinones	13	Quinones	14	Quinones	10
Sulfur compounds	3	Sulfur compounds	3	Sulfur compounds	2	Sulfur compounds	2	Sulfur compounds	4	Sulfur compounds	4
Tannins	9	Tannins	10	Tannins	9	Tannins	4	Tannins	6	Tannins	3
Terpenoids	136	Terpenoids	144	Terpenoids	104	Terpenoids	107	Terpenoids	152	Terpenoids	110
total	1359	total	1394	total	1094	total	1116	total	1196	total	1096
