# Supplementary material for: Integrated Metabolomic and Transcriptomic Analysis Reveals the Pharmacological Effects and Differential Mechanisms of Isoflavone Biosynthesis in Four Species of Glycyrrhiza
Source: Int J Mol Sci. 2025 Mar 12;26(6):2539. doi: 10.3390/ijms26062539 (PMC11942288; doi:10.3390/ijms26062539)
Supplement: Supplementary file 1 [file ijms-26-02539-s001.zip › tableS3.xlsx]

## Sheet: Sheet1
DO (Disease Ontology) enrichment analysis.
ID	Description	DiffRatio	BgRatio	P-value	Adjusted P-value	All_index	All_GeneName	Count_all
DOID:1074	kidney failure	178/1195 14.9%	360/10312 3.49%	4.2781e-74	5.24496e-71	EDN1;MTOR;HIF1A;SLC2A1;PTAFR;FIS1;DDC;HPR;HMOX1;EPO;APOE;TLR2;IRS1;HDAC3;PLAT;MTHFR;ACE;PPARA;THBD;AXL;CAT;EGFR;MYC;AOC3;ADRA1A;PTEN;IL4;NPPB;ABCB1;PLAU;TH;MMP1;SERPINE1;GPX1;NAT2;AR;INSR;CBR1;GSR;ADRA1D;PPARGC1A;TEK;F2;PTGS2;LEPR;NR3C1;TBXA2R;BAX;VCAM1;SLC22A6;VEGFA;DRD1;ARG1;SHH;SERPINC1;COL4A4;ACAT1;SIRT1;NAMPT;ARG2;XDH;GH1;APOB;ADRB2;TNF;SOAT2;BCL2L1;TGFB1;CCL2;ADA;AGTR2;MMP3;TFPI;ALOX5;CRHR2…	EDN1;MTOR;HIF1A;SLC2A1;PTAFR;FIS1;DDC;HPR;HMOX1;EPO;APOE;TLR2;IRS1;HDAC3;PLAT;MTHFR;ACE;PPARA;THBD;AXL;CAT;EGFR;MYC;AOC3;ADRA1A;PTEN;IL4;NPPB;ABCB1;PLAU;TH;MMP1;SERPINE1;GPX1;NAT2;AR;INSR;CBR1;GSR;ADRA1D;PPARGC1A;TEK;F2;PTGS2;LEPR;NR3C1;TBXA2R;BAX;VCAM1;SLC22A6;VEGFA;DRD1;ARG1;SHH;SERPINC1;COL4A4;ACAT1;SIRT1;NAMPT;ARG2;XDH;GH1;APOB;ADRB2;TNF;SOAT2;BCL2L1;TGFB1;CCL2;ADA;AGTR2;MMP3;TFPI;ALOX5;CRHR2…	178
DOID:229	female reproductive system disease	188/1195 15.73%	421/10312 4.08%	4.39395e-69	2.69349e-66	EDN1;PLK1;PDGFA;KLK3;LHB;CYP17A1;FSHB;SOD2;HMOX1;EPO;TLR2;IRS1;CYP11A1;NGFR;HDAC3;PLAT;MTHFR;TG;ACE;ANG;KITLG;AXL;MGAM;CAT;ADRA1A;PTEN;SHBG;GRIN2A;IL4;VIP;HDAC2;NPPB;MIF;LEPQTL1;PLAU;TH;MMP1;IGF2;SERPINE1;IL16;INS;AR;INSR;IL11;DNMT1;PRL;MC4R;NR1H4;ADRA1D;PPARGC1A;TEK;SRD5A2;PTGS2;LEPR;NR3C1;FTO;BAX;EGR1;VEGFA;KDR;PGR;PTGES;IRS2;MMP13;NAMPT;IFNG;SNCA;MMP9;AKT2;GH1;ADRB2;TNF;AKR1C3;IL2RB;BCL2L1;PRK…	EDN1;PLK1;PDGFA;KLK3;LHB;CYP17A1;FSHB;SOD2;HMOX1;EPO;TLR2;IRS1;CYP11A1;NGFR;HDAC3;PLAT;MTHFR;TG;ACE;ANG;KITLG;AXL;MGAM;CAT;ADRA1A;PTEN;SHBG;GRIN2A;IL4;VIP;HDAC2;NPPB;MIF;LEPQTL1;PLAU;TH;MMP1;IGF2;SERPINE1;IL16;INS;AR;INSR;IL11;DNMT1;PRL;MC4R;NR1H4;ADRA1D;PPARGC1A;TEK;SRD5A2;PTGS2;LEPR;NR3C1;FTO;BAX;EGR1;VEGFA;KDR;PGR;PTGES;IRS2;MMP13;NAMPT;IFNG;SNCA;MMP9;AKT2;GH1;ADRB2;TNF;AKR1C3;IL2RB;BCL2L1;PRK…	188
DOID:326	ischemia	198/1195 16.57%	464/10312 4.5%	9.59118e-69	3.91959e-66	EDN1;ESRRA;SCN5A;G6PD;HIF1A;HSPB1;TXN;CHKA;ANK1;PTAFR;SOD2;SIRT6;HMOX1;EPO;APOE;NGFR;PLAT;MTHFR;ACE;CP;PPARA;THBD;FABP3;AXL;CAT;MAP2;PTEN;VIP;NPPB;ABCB1;PLAU;TH;SERPINE1;NEFM;MAG;PRKCD;DUSP1;MBP;ALOX15;SELP;CAMK2A;BCL2L2;JAK2;PRL;APEX1;FGF1;GSR;TEK;F2;PTGS2;CDK5;NR3C1;KDM1A;C5;NFKB1;BAX;PRNP;VEGFA;KDR;ARG1;SHH;SLC5A1;TP53;PTGES;HTT;NEFL;GRK2;MMP13;AQP5;NAMPT;CAV1;XDH;SNCA;MMP9;AKT2;ADORA3;APOB;AD…	EDN1;ESRRA;SCN5A;G6PD;HIF1A;HSPB1;TXN;CHKA;ANK1;PTAFR;SOD2;SIRT6;HMOX1;EPO;APOE;NGFR;PLAT;MTHFR;ACE;CP;PPARA;THBD;FABP3;AXL;CAT;MAP2;PTEN;VIP;NPPB;ABCB1;PLAU;TH;SERPINE1;NEFM;MAG;PRKCD;DUSP1;MBP;ALOX15;SELP;CAMK2A;BCL2L2;JAK2;PRL;APEX1;FGF1;GSR;TEK;F2;PTGS2;CDK5;NR3C1;KDM1A;C5;NFKB1;BAX;PRNP;VEGFA;KDR;ARG1;SHH;SLC5A1;TP53;PTGES;HTT;NEFL;GRK2;MMP13;AQP5;NAMPT;CAV1;XDH;SNCA;MMP9;AKT2;ADORA3;APOB;AD…	198
DOID:6713	cerebrovascular disease	161/1195 13.47%	337/10312 3.27%	4.55762e-64	1.39691e-61	MTOR;G6PD;HIF1A;SLC2A1;ACTB;SOD2;HPR;HMOX1;EPO;LOX;APOE;TLR2;MAPK3;NGFR;PLAT;GAPDH;MTHFR;ACE;TBXAS1;ANG;THBD;ELN;MAPK1;AOC3;MAP2;PTEN;IL4;LPA;TH;MMP1;IGF2;SERPINE1;MAG;GPX1;HABP2;LDLR;PRKCG;CAMK2A;PRL;APEX1;FGF1;AK1;F2;BDNF;PTGS2;NR3C1;HAS2;TBXA2R;NFKB1;BAX;VCAM1;EGR1;VEGFA;KDR;SHH;SIRT1;NAMPT;XDH;MMP9;APOB;TNF;CXCL10;TGFB1;CCL2;PDE4D;MMP3;CASP9;TFPI;TTR;BECN1;ADM;LTB4R;IL1B;CASP6;CRP;VIM;CTSB;IL…	MTOR;G6PD;HIF1A;SLC2A1;ACTB;SOD2;HPR;HMOX1;EPO;LOX;APOE;TLR2;MAPK3;NGFR;PLAT;GAPDH;MTHFR;ACE;TBXAS1;ANG;THBD;ELN;MAPK1;AOC3;MAP2;PTEN;IL4;LPA;TH;MMP1;IGF2;SERPINE1;MAG;GPX1;HABP2;LDLR;PRKCG;CAMK2A;PRL;APEX1;FGF1;AK1;F2;BDNF;PTGS2;NR3C1;HAS2;TBXA2R;NFKB1;BAX;VCAM1;EGR1;VEGFA;KDR;SHH;SIRT1;NAMPT;XDH;MMP9;APOB;TNF;CXCL10;TGFB1;CCL2;PDE4D;MMP3;CASP9;TFPI;TTR;BECN1;ADM;LTB4R;IL1B;CASP6;CRP;VIM;CTSB;IL…	161
DOID:2320	obstructive lung disease	148/1195 12.38%	305/10312 2.96%	6.44262e-60	1.57973e-57	EDN1;HIF1A;HSPB1;PIK3CD;SOD2;F11;HMOX1;EPO;F2RL1;TLR2;JUN;ACE;ANG;IL2;DUOX2;ELN;CAT;EGFR;CYP1B1;SIRT2;SLC6A4;CHRNA7;PTEN;IL4;NNMT;HDAC2;PLAU;MMP1;SERPINE1;SLC26A4;IL16;ABCC1;NAT2;SELP;GSR;PPARGC1A;SERPINA1;CHRM3;F2;PTGS2;LEPR;NR3C1;CYP1A2;C5;NFKB1;BAX;VCAM1;EGR1;VEGFA;KDR;CCN2;SIRT1;MMP13;AQP5;TACR2;XDH;GZMA;IFNG;MMP9;ADRB2;TNF;CXCL10;BCL2L1;TGFB1;CCL2;PDE4D;ADA;MMP3;ADM;PCNA;IL1B;CRP;GCLC;EDNRA;…	EDN1;HIF1A;HSPB1;PIK3CD;SOD2;F11;HMOX1;EPO;F2RL1;TLR2;JUN;ACE;ANG;IL2;DUOX2;ELN;CAT;EGFR;CYP1B1;SIRT2;SLC6A4;CHRNA7;PTEN;IL4;NNMT;HDAC2;PLAU;MMP1;SERPINE1;SLC26A4;IL16;ABCC1;NAT2;SELP;GSR;PPARGC1A;SERPINA1;CHRM3;F2;PTGS2;LEPR;NR3C1;CYP1A2;C5;NFKB1;BAX;VCAM1;EGR1;VEGFA;KDR;CCN2;SIRT1;MMP13;AQP5;TACR2;XDH;GZMA;IFNG;MMP9;ADRB2;TNF;CXCL10;BCL2L1;TGFB1;CCL2;PDE4D;ADA;MMP3;ADM;PCNA;IL1B;CRP;GCLC;EDNRA;…	148
DOID:3083	chronic obstructive pulmonary disease	147/1195 12.3%	304/10312 2.95%	2.98867e-59	6.10686e-57	EDN1;HIF1A;HSPB1;PIK3CD;SOD2;F11;HMOX1;EPO;F2RL1;TLR2;JUN;ACE;ANG;IL2;DUOX2;ELN;CAT;EGFR;CYP1B1;SIRT2;SLC6A4;CHRNA7;PTEN;IL4;NNMT;HDAC2;PLAU;MMP1;SERPINE1;SLC26A4;IL16;ABCC1;NAT2;SELP;GSR;PPARGC1A;SERPINA1;CHRM3;F2;PTGS2;LEPR;NR3C1;CYP1A2;C5;NFKB1;BAX;VCAM1;EGR1;VEGFA;KDR;CCN2;SIRT1;MMP13;AQP5;TACR2;XDH;GZMA;IFNG;MMP9;ADRB2;TNF;CXCL10;BCL2L1;TGFB1;CCL2;PDE4D;ADA;MMP3;ADM;PCNA;IL1B;CRP;GCLC;EDNRA;…	EDN1;HIF1A;HSPB1;PIK3CD;SOD2;F11;HMOX1;EPO;F2RL1;TLR2;JUN;ACE;ANG;IL2;DUOX2;ELN;CAT;EGFR;CYP1B1;SIRT2;SLC6A4;CHRNA7;PTEN;IL4;NNMT;HDAC2;PLAU;MMP1;SERPINE1;SLC26A4;IL16;ABCC1;NAT2;SELP;GSR;PPARGC1A;SERPINA1;CHRM3;F2;PTGS2;LEPR;NR3C1;CYP1A2;C5;NFKB1;BAX;VCAM1;EGR1;VEGFA;KDR;CCN2;SIRT1;MMP13;AQP5;TACR2;XDH;GZMA;IFNG;MMP9;ADRB2;TNF;CXCL10;BCL2L1;TGFB1;CCL2;PDE4D;ADA;MMP3;ADM;PCNA;IL1B;CRP;GCLC;EDNRA;…	147
DOID:2349	arteriosclerosis	173/1195 14.48%	411/10312 3.99%	1.1351e-58	1.98804e-56	EDN1;HSPB1;TXN;CDH13;SOD2;HPR;HMOX1;LOX;APOE;TLR2;NGFR;PLAT;MTHFR;ACE;TBXAS1;PPARA;THBD;CAT;SIRT2;AOC3;SLC6A4;NPPB;MIF;LPA;PLAU;MMP1;SERPINE1;EDNRB;HABP2;INS;LDLR;ALOX15;NAT2;SELP;AR;SCD;JAK2;PRL;PPARGC1A;SERPINA1;F2;PTGS2;LEPR;HAS2;CHIT1;NFKB1;BAX;VCAM1;EGR1;VEGFA;KDR;CYP2C9;AHR;TP53;PTGES;ACAT1;PDGFC;SIRT1;MMP13;NAMPT;CAV1;ARG2;XDH;IFNG;MMP9;APOB;ADRB2;TNF;TGFB1;CCL2;PDE4D;AGTR2;MMP3;TFPI;ALOX5…	EDN1;HSPB1;TXN;CDH13;SOD2;HPR;HMOX1;LOX;APOE;TLR2;NGFR;PLAT;MTHFR;ACE;TBXAS1;PPARA;THBD;CAT;SIRT2;AOC3;SLC6A4;NPPB;MIF;LPA;PLAU;MMP1;SERPINE1;EDNRB;HABP2;INS;LDLR;ALOX15;NAT2;SELP;AR;SCD;JAK2;PRL;PPARGC1A;SERPINA1;F2;PTGS2;LEPR;HAS2;CHIT1;NFKB1;BAX;VCAM1;EGR1;VEGFA;KDR;CYP2C9;AHR;TP53;PTGES;ACAT1;PDGFC;SIRT1;MMP13;NAMPT;CAV1;ARG2;XDH;IFNG;MMP9;APOB;ADRB2;TNF;TGFB1;CCL2;PDE4D;AGTR2;MMP3;TFPI;ALOX5…	173
DOID:10591	pre-eclampsia	147/1195 12.3%	309/10312 3%	4.49135e-58	6.30662e-56	EDN1;HIF1A;TAC3;HSPB1;HMOX2;CYP17A1;SOD2;HMOX1;F2RL1;APOE;TLR2;MAPK3;MTHFR;ACE;CP;THBD;CAT;MAPK1;CHRNA7;IL4;TAP2;GPX3;MIF;LEPQTL1;PLAU;TH;MMP1;IGF2;SERPINE1;IL16;GPX1;TDO2;NAT2;SELP;AR;APEX1;SERPINA1;TEK;CALR;NOTCH2;F2;PTGS2;LEPR;VCAM1;VEGFA;KDR;ARG1;EFNA1;ERBB2;NAMPT;ARG2;XDH;IFNG;MMP9;ADRB2;TNF;AKR1C3;CXCL10;PTGS1;PML;FABP4;DCN;TGFB1;CCL2;ADA;AGTR2;CFI;INSL3;TFPI;GH2;CRHR2;PDE5A;ADM;CRP;ADRB3;H…	EDN1;HIF1A;TAC3;HSPB1;HMOX2;CYP17A1;SOD2;HMOX1;F2RL1;APOE;TLR2;MAPK3;MTHFR;ACE;CP;THBD;CAT;MAPK1;CHRNA7;IL4;TAP2;GPX3;MIF;LEPQTL1;PLAU;TH;MMP1;IGF2;SERPINE1;IL16;GPX1;TDO2;NAT2;SELP;AR;APEX1;SERPINA1;TEK;CALR;NOTCH2;F2;PTGS2;LEPR;VCAM1;VEGFA;KDR;ARG1;EFNA1;ERBB2;NAMPT;ARG2;XDH;IFNG;MMP9;ADRB2;TNF;AKR1C3;CXCL10;PTGS1;PML;FABP4;DCN;TGFB1;CCL2;ADA;AGTR2;CFI;INSL3;TFPI;GH2;CRHR2;PDE5A;ADM;CRP;ADRB3;H…	147
DOID:5844	myocardial infarction	182/1195 15.23%	453/10312 4.39%	4.62965e-58	6.30662e-56	EDN1;MTOR;G6PD;HIF1A;TXN;FIS1;RLN2;SOD2;F11;HMOX1;EPO;APOE;VEGFB;TLR2;MAPK3;PLAT;MTHFR;ACE;TBXAS1;ANG;PPARA;THBD;FABP3;GCG;ELN;CAT;OPRD1;MAPK1;SLC6A4;PTEN;TFAM;ABCC9;NPPB;MIF;LPA;PLAU;TH;MMP1;SERPINE1;PLG;GPX1;EDNRB;SELP;JAK2;PRL;FGF1;AK1;GSR;PPARGC1A;TEK;F2;BDNF;PTGS2;FTO;CYP1A2;VCAM1;VEGFA;KDR;CYP2C9;ARG1;SHH;TP53;SERPINC1;CCN2;SIRT1;MMP13;ADH1C;IFNG;MMP9;GH1;APOB;ADRB2;TNF;PTGS1;BCL2L1;DCN;TGF…	EDN1;MTOR;G6PD;HIF1A;TXN;FIS1;RLN2;SOD2;F11;HMOX1;EPO;APOE;VEGFB;TLR2;MAPK3;PLAT;MTHFR;ACE;TBXAS1;ANG;PPARA;THBD;FABP3;GCG;ELN;CAT;OPRD1;MAPK1;SLC6A4;PTEN;TFAM;ABCC9;NPPB;MIF;LPA;PLAU;TH;MMP1;SERPINE1;PLG;GPX1;EDNRB;SELP;JAK2;PRL;FGF1;AK1;GSR;PPARGC1A;TEK;F2;BDNF;PTGS2;FTO;CYP1A2;VCAM1;VEGFA;KDR;CYP2C9;ARG1;SHH;TP53;SERPINC1;CCN2;SIRT1;MMP13;ADH1C;IFNG;MMP9;GH1;APOB;ADRB2;TNF;PTGS1;BCL2L1;DCN;TGF…	182
DOID:0060084	cell type benign neoplasm	185/1195 15.48%	480/10312 4.65%	9.88677e-56	1.21212e-53	EDN1;TRHR;MTOR;HIF1A;SLC2A1;PDGFA;CDH13;CYP17A1;MME;HMOX1;MAPK3;JUN;MTHFR;ACE;NEUROD1;RARA;PRDX1;EGFR;HTR4;MAPK1;MYC;MAP2;PTEN;NTS;HDAC2;SNAP25;GPX3;MIF;ABCB1;PLAU;MMP1;IGF2;PTPN11;GPX1;MBP;INS;ALOX15;NAT2;AR;MC2R;FGF1;RAF1;PTGS2;LEPR;FTO;CA9;BAX;EGR1;VEGFA;KDR;PGR;DRD1;SHH;AHR;TP53;DIO1;PTGES;CDK5R1;RXRA;PDGFC;ERBB2;ADH1C;CAV1;IFNG;MMP9;CCNB2;GH1;TNF;PTGS1;BCL2L1;TMPRSS15;ODC1;TGFB1;SSTR2;MMP3;W…	EDN1;TRHR;MTOR;HIF1A;SLC2A1;PDGFA;CDH13;CYP17A1;MME;HMOX1;MAPK3;JUN;MTHFR;ACE;NEUROD1;RARA;PRDX1;EGFR;HTR4;MAPK1;MYC;MAP2;PTEN;NTS;HDAC2;SNAP25;GPX3;MIF;ABCB1;PLAU;MMP1;IGF2;PTPN11;GPX1;MBP;INS;ALOX15;NAT2;AR;MC2R;FGF1;RAF1;PTGS2;LEPR;FTO;CA9;BAX;EGR1;VEGFA;KDR;PGR;DRD1;SHH;AHR;TP53;DIO1;PTGES;CDK5R1;RXRA;PDGFC;ERBB2;ADH1C;CAV1;IFNG;MMP9;CCNB2;GH1;TNF;PTGS1;BCL2L1;TMPRSS15;ODC1;TGFB1;SSTR2;MMP3;W…	185
DOID:3454	brain infarction	119/1195 9.96%	220/10312 2.13%	1.09741e-54	1.22311e-52	MTOR;HIF1A;SLC2A1;HPR;HMOX1;EPO;APOE;MAPK3;NGFR;PLAT;GAPDH;MTHFR;ACE;TBXAS1;ANG;THBD;MAPK1;MAP2;IL4;LPA;TH;IGF2;SERPINE1;MAG;HABP2;LDLR;PRKCG;CAMK2A;APEX1;AK1;F2;BDNF;NR3C1;HAS2;TBXA2R;NFKB1;BAX;EGR1;VEGFA;SHH;SIRT1;NAMPT;MMP9;APOB;TNF;CXCL10;TGFB1;CCL2;PDE4D;CASP9;BECN1;ADM;IL1B;CASP6;CRP;VIM;CTSB;IL5;A2M;NFE2L2;ADIPOQ;MPO;CST3;BCL2;F7;LPL;ALOX5AP;CYP1A1;ARC;GSTM1;IL13;SOD1;ELANE;HP;PROS1;FABP1;…	MTOR;HIF1A;SLC2A1;HPR;HMOX1;EPO;APOE;MAPK3;NGFR;PLAT;GAPDH;MTHFR;ACE;TBXAS1;ANG;THBD;MAPK1;MAP2;IL4;LPA;TH;IGF2;SERPINE1;MAG;HABP2;LDLR;PRKCG;CAMK2A;APEX1;AK1;F2;BDNF;NR3C1;HAS2;TBXA2R;NFKB1;BAX;EGR1;VEGFA;SHH;SIRT1;NAMPT;MMP9;APOB;TNF;CXCL10;TGFB1;CCL2;PDE4D;CASP9;BECN1;ADM;IL1B;CASP6;CRP;VIM;CTSB;IL5;A2M;NFE2L2;ADIPOQ;MPO;CST3;BCL2;F7;LPL;ALOX5AP;CYP1A1;ARC;GSTM1;IL13;SOD1;ELANE;HP;PROS1;FABP1;…	119
DOID:784	chronic kidney disease	115/1195 9.62%	213/10312 2.07%	9.95601e-53	1.01717e-50	EDN1;MTOR;HIF1A;FIS1;DDC;HPR;EPO;APOE;TLR2;IRS1;MTHFR;ACE;PPARA;THBD;CAT;ADRA1A;IL4;NPPB;ABCB1;PLAU;MMP1;SERPINE1;GPX1;NAT2;INSR;CBR1;GSR;ADRA1D;F2;LEPR;NR3C1;VCAM1;DRD1;SHH;COL4A4;ACAT1;ARG2;XDH;APOB;ADRB2;TNF;SOAT2;TGFB1;CCL2;ADA;AGTR2;MMP3;CRHR2;BECN1;IL1B;CRP;HMGCR;CYP2C8;ITGB3;KLK1;NFE2L2;ADIPOQ;MPO;CRHR1;CD40LG;BCL2;KEAP1;KL;GLO1;LPL;CYP1A1;GSTM1;HP;FABP1;CXCR1;VWF;ESR1;SREBF2;IL6;ALB;TLR4;…	EDN1;MTOR;HIF1A;FIS1;DDC;HPR;EPO;APOE;TLR2;IRS1;MTHFR;ACE;PPARA;THBD;CAT;ADRA1A;IL4;NPPB;ABCB1;PLAU;MMP1;SERPINE1;GPX1;NAT2;INSR;CBR1;GSR;ADRA1D;F2;LEPR;NR3C1;VCAM1;DRD1;SHH;COL4A4;ACAT1;ARG2;XDH;APOB;ADRB2;TNF;SOAT2;TGFB1;CCL2;ADA;AGTR2;MMP3;CRHR2;BECN1;IL1B;CRP;HMGCR;CYP2C8;ITGB3;KLK1;NFE2L2;ADIPOQ;MPO;CRHR1;CD40LG;BCL2;KEAP1;KL;GLO1;LPL;CYP1A1;GSTM1;HP;FABP1;CXCR1;VWF;ESR1;SREBF2;IL6;ALB;TLR4;…	115
DOID:2348	arteriosclerotic cardiovascular disease	154/1195 12.89%	365/10312 3.54%	3.15768e-52	2.97793e-50	EDN1;HSPB1;TXN;SOD2;HPR;HMOX1;APOE;TLR2;NGFR;PLAT;MTHFR;ACE;PPARA;THBD;CAT;AOC3;SLC6A4;NPPB;MIF;LPA;PLAU;MMP1;SERPINE1;EDNRB;HABP2;INS;LDLR;ALOX15;NAT2;SELP;AR;SCD;JAK2;PPARGC1A;F2;PTGS2;LEPR;HAS2;CHIT1;NFKB1;VCAM1;VEGFA;KDR;CYP2C9;AHR;TP53;PTGES;PDGFC;SIRT1;NAMPT;CAV1;ARG2;XDH;MMP9;APOB;ADRB2;TNF;TGFB1;CCL2;PDE4D;AGTR2;MMP3;TFPI;ALOX5;ADM;ABCG1;IL1B;CRP;HMGCR;VIM;PCSK9;PLA2G2A;ITGB3;CTSB;CPT1A;A…	EDN1;HSPB1;TXN;SOD2;HPR;HMOX1;APOE;TLR2;NGFR;PLAT;MTHFR;ACE;PPARA;THBD;CAT;AOC3;SLC6A4;NPPB;MIF;LPA;PLAU;MMP1;SERPINE1;EDNRB;HABP2;INS;LDLR;ALOX15;NAT2;SELP;AR;SCD;JAK2;PPARGC1A;F2;PTGS2;LEPR;HAS2;CHIT1;NFKB1;VCAM1;VEGFA;KDR;CYP2C9;AHR;TP53;PTGES;PDGFC;SIRT1;NAMPT;CAV1;ARG2;XDH;MMP9;APOB;ADRB2;TNF;TGFB1;CCL2;PDE4D;AGTR2;MMP3;TFPI;ALOX5;ADM;ABCG1;IL1B;CRP;HMGCR;VIM;PCSK9;PLA2G2A;ITGB3;CTSB;CPT1A;A…	154
DOID:1936	atherosclerosis	153/1195 12.8%	364/10312 3.53%	1.27372e-51	1.11541e-49	EDN1;HSPB1;TXN;SOD2;HPR;HMOX1;APOE;TLR2;NGFR;PLAT;MTHFR;ACE;PPARA;THBD;CAT;AOC3;SLC6A4;NPPB;MIF;LPA;PLAU;MMP1;SERPINE1;EDNRB;HABP2;INS;LDLR;ALOX15;NAT2;SELP;AR;SCD;JAK2;PPARGC1A;F2;PTGS2;LEPR;HAS2;CHIT1;NFKB1;VCAM1;VEGFA;KDR;CYP2C9;AHR;TP53;PTGES;PDGFC;SIRT1;NAMPT;CAV1;ARG2;XDH;MMP9;APOB;ADRB2;TNF;TGFB1;CCL2;PDE4D;AGTR2;MMP3;TFPI;ALOX5;ADM;ABCG1;IL1B;CRP;HMGCR;VIM;PCSK9;PLA2G2A;ITGB3;CTSB;CPT1A;A…	EDN1;HSPB1;TXN;SOD2;HPR;HMOX1;APOE;TLR2;NGFR;PLAT;MTHFR;ACE;PPARA;THBD;CAT;AOC3;SLC6A4;NPPB;MIF;LPA;PLAU;MMP1;SERPINE1;EDNRB;HABP2;INS;LDLR;ALOX15;NAT2;SELP;AR;SCD;JAK2;PPARGC1A;F2;PTGS2;LEPR;HAS2;CHIT1;NFKB1;VCAM1;VEGFA;KDR;CYP2C9;AHR;TP53;PTGES;PDGFC;SIRT1;NAMPT;CAV1;ARG2;XDH;MMP9;APOB;ADRB2;TNF;TGFB1;CCL2;PDE4D;AGTR2;MMP3;TFPI;ALOX5;ADM;ABCG1;IL1B;CRP;HMGCR;VIM;PCSK9;PLA2G2A;ITGB3;CTSB;CPT1A;A…	153
DOID:3526	cerebral infarction	109/1195 9.12%	200/10312 1.94%	1.59851e-50	1.30651e-48	MTOR;HIF1A;SLC2A1;HPR;HMOX1;EPO;APOE;MAPK3;NGFR;PLAT;GAPDH;MTHFR;ACE;TBXAS1;ANG;THBD;MAPK1;MAP2;IL4;LPA;TH;SERPINE1;MAG;HABP2;LDLR;PRKCG;CAMK2A;APEX1;AK1;F2;BDNF;NR3C1;HAS2;TBXA2R;NFKB1;BAX;EGR1;VEGFA;SHH;SIRT1;NAMPT;MMP9;APOB;TNF;CXCL10;TGFB1;PDE4D;CASP9;BECN1;IL1B;CASP6;CRP;VIM;IL5;A2M;NFE2L2;CST3;BCL2;F7;LPL;ALOX5AP;CYP1A1;ARC;GSTM1;IL13;SOD1;ELANE;HP;PROS1;FABP1;F12;PARP1;GDNF;IL6;ALB;TLR4;NO…	MTOR;HIF1A;SLC2A1;HPR;HMOX1;EPO;APOE;MAPK3;NGFR;PLAT;GAPDH;MTHFR;ACE;TBXAS1;ANG;THBD;MAPK1;MAP2;IL4;LPA;TH;SERPINE1;MAG;HABP2;LDLR;PRKCG;CAMK2A;APEX1;AK1;F2;BDNF;NR3C1;HAS2;TBXA2R;NFKB1;BAX;EGR1;VEGFA;SHH;SIRT1;NAMPT;MMP9;APOB;TNF;CXCL10;TGFB1;PDE4D;CASP9;BECN1;IL1B;CASP6;CRP;VIM;IL5;A2M;NFE2L2;CST3;BCL2;F7;LPL;ALOX5AP;CYP1A1;ARC;GSTM1;IL13;SOD1;ELANE;HP;PROS1;FABP1;F12;PARP1;GDNF;IL6;ALB;TLR4;NO…	109
DOID:4195	hyperglycemia	105/1195 8.79%	187/10312 1.81%	2.27882e-50	1.74614e-48	EDN1;HIF1A;SLC2A1;HMOX1;TLR2;CYP11A1;PRDX3;MTHFR;ACE;NEUROD1;PPARA;GCG;HRH3;MAPK1;MYC;AOC3;AVP;PTEN;IL4;LEPQTL1;SERPINE1;PRKCD;GPX1;INS;INSR;PPARGC1A;F2;PTGS2;LEPR;FTO;NFKB1;PRNP;KDR;CYP2C9;GLP1R;DRD1;CNTF;GRK2;SIRT1;NAMPT;XDH;PKLR;MMP9;AKT2;TNF;TGFB1;ADA;TFPI;IL1B;CRP;CPT1A;AKR1B1;STX1A;ADIPOQ;ECE1;CD40LG;F7;ADRB1;CD36;LPL;SOD1;PPARD;HP;FABP1;IL6;TLR4;SELE;BIRC5;NOS3;CXCL8;KCNMA1;RELA;CFB;TCF7L2…	EDN1;HIF1A;SLC2A1;HMOX1;TLR2;CYP11A1;PRDX3;MTHFR;ACE;NEUROD1;PPARA;GCG;HRH3;MAPK1;MYC;AOC3;AVP;PTEN;IL4;LEPQTL1;SERPINE1;PRKCD;GPX1;INS;INSR;PPARGC1A;F2;PTGS2;LEPR;FTO;NFKB1;PRNP;KDR;CYP2C9;GLP1R;DRD1;CNTF;GRK2;SIRT1;NAMPT;XDH;PKLR;MMP9;AKT2;TNF;TGFB1;ADA;TFPI;IL1B;CRP;CPT1A;AKR1B1;STX1A;ADIPOQ;ECE1;CD40LG;F7;ADRB1;CD36;LPL;SOD1;PPARD;HP;FABP1;IL6;TLR4;SELE;BIRC5;NOS3;CXCL8;KCNMA1;RELA;CFB;TCF7L2…	105
DOID:2316	brain ischemia	139/1195 11.63%	318/10312 3.08%	2.71488e-49	1.95791e-47	EDN1;SCN5A;G6PD;HIF1A;HSPB1;CHKA;ANK1;PTAFR;SOD2;SIRT6;HMOX1;EPO;APOE;NGFR;PLAT;CP;CAT;MAP2;PTEN;VIP;NPPB;ABCB1;PLAU;TH;SERPINE1;NEFM;PRKCD;DUSP1;MBP;ALOX15;CAMK2A;BCL2L2;JAK2;PRL;APEX1;FGF1;GSR;TEK;F2;PTGS2;CDK5;NR3C1;KDM1A;NFKB1;BAX;VEGFA;KDR;HTT;NEFL;MMP13;AQP5;NAMPT;CAV1;MMP9;TNF;CXCL10;PTGS1;BCL2L1;PRKCA;TGFB1;CCL2;PDE4D;SRC;CASP9;TFPI;TTR;ALOX5;BECN1;PCNA;IL1B;ELK1;CASP6;CRP;HSPA5;ITGB3;CTS…	EDN1;SCN5A;G6PD;HIF1A;HSPB1;CHKA;ANK1;PTAFR;SOD2;SIRT6;HMOX1;EPO;APOE;NGFR;PLAT;CP;CAT;MAP2;PTEN;VIP;NPPB;ABCB1;PLAU;TH;SERPINE1;NEFM;PRKCD;DUSP1;MBP;ALOX15;CAMK2A;BCL2L2;JAK2;PRL;APEX1;FGF1;GSR;TEK;F2;PTGS2;CDK5;NR3C1;KDM1A;NFKB1;BAX;VEGFA;KDR;HTT;NEFL;MMP13;AQP5;NAMPT;CAV1;MMP9;TNF;CXCL10;PTGS1;BCL2L1;PRKCA;TGFB1;CCL2;PDE4D;SRC;CASP9;TFPI;TTR;ALOX5;BECN1;PCNA;IL1B;ELK1;CASP6;CRP;HSPA5;ITGB3;CTS…	139
DOID:5295	intestinal disease	160/1195 13.39%	417/10312 4.04%	1.12822e-47	7.68444e-46	EDN1;SCN5A;SLC2A1;EDN3;SOD2;HPR;HMOX1;TLR2;NGFR;MTHFR;ACE;ANG;KITLG;CHUK;IL2;DUOX2;THBD;GCG;CAT;EGFR;MAPK1;SLC6A4;CHRNA7;PTEN;IL4;VIP;HPGD;MIF;ABCB1;PLAU;MMP1;IGF2;SERPINE1;LRRK2;IL16;PRSS3;GPX1;EDNRB;PLCG1;ABCC1;SELP;HTR2B;INSR;IL11;PTPRS;JAK2;PPARGC1A;SERPINA1;F2;BDNF;PTGS2;LEPR;NFKB1;BAX;VCAM1;TPMT;VEGFA;KDR;FAAH;ARG1;SHH;TP53;ERBB2;TACR2;NAMPT;IFNG;MMP9;ADRB2;TNF;CXCL10;PTGS1;MST1;TMPRSS15;TG…	EDN1;SCN5A;SLC2A1;EDN3;SOD2;HPR;HMOX1;TLR2;NGFR;MTHFR;ACE;ANG;KITLG;CHUK;IL2;DUOX2;THBD;GCG;CAT;EGFR;MAPK1;SLC6A4;CHRNA7;PTEN;IL4;VIP;HPGD;MIF;ABCB1;PLAU;MMP1;IGF2;SERPINE1;LRRK2;IL16;PRSS3;GPX1;EDNRB;PLCG1;ABCC1;SELP;HTR2B;INSR;IL11;PTPRS;JAK2;PPARGC1A;SERPINA1;F2;BDNF;PTGS2;LEPR;NFKB1;BAX;VCAM1;TPMT;VEGFA;KDR;FAAH;ARG1;SHH;TP53;ERBB2;TACR2;NAMPT;IFNG;MMP9;ADRB2;TNF;CXCL10;PTGS1;MST1;TMPRSS15;TG…	160
DOID:9452	fatty liver disease	114/1195 9.54%	232/10312 2.25%	9.43635e-47	5.97459e-45	ACACB;G6PD;TXN;FIS1;ACTB;SOD2;SIRT6;HPR;HMOX1;APOE;IRS1;JUN;MTHFR;PPARA;NPC1L1;CAT;SIRT2;PTEN;MIF;ABCB1;PLAU;SERPINE1;PRKCD;INS;LDLR;INSR;SCD;JAK2;PCK1;MC4R;NR1H4;GSR;PPARGC1A;SERPINA1;PEMT;PTGS2;LEPR;NFKB1;VEGFA;SHH;IRS2;SIRT1;NAMPT;GPBAR1;APOB;ADRB2;TNF;CXCL10;FABP4;TGFB1;CCL2;SREBF1;IL1B;CRP;HMGCR;ADRB3;HSPA5;CTSB;MET;NFE2L2;ACACA;ADIPOQ;CD40LG;BHMT;STAR;SUOX;LPL;GSTM1;MTTP;IL13;SOD1;HP;ADK;MA…	ACACB;G6PD;TXN;FIS1;ACTB;SOD2;SIRT6;HPR;HMOX1;APOE;IRS1;JUN;MTHFR;PPARA;NPC1L1;CAT;SIRT2;PTEN;MIF;ABCB1;PLAU;SERPINE1;PRKCD;INS;LDLR;INSR;SCD;JAK2;PCK1;MC4R;NR1H4;GSR;PPARGC1A;SERPINA1;PEMT;PTGS2;LEPR;NFKB1;VEGFA;SHH;IRS2;SIRT1;NAMPT;GPBAR1;APOB;ADRB2;TNF;CXCL10;FABP4;TGFB1;CCL2;SREBF1;IL1B;CRP;HMGCR;ADRB3;HSPA5;CTSB;MET;NFE2L2;ACACA;ADIPOQ;CD40LG;BHMT;STAR;SUOX;LPL;GSTM1;MTTP;IL13;SOD1;HP;ADK;MA…	114
DOID:26	pancreas disease	104/1195 8.7%	196/10312 1.9%	9.74648e-47	5.97459e-45	EDN1;HSPB1;PDGFA;CPA1;SOD2;TLR2;CD4;MTHFR;ACE;TBXAS1;CTRB2;GCG;MIF;SERPINE1;PRSS3;DUSP1;SELP;PPY;CTRC;SERPINA1;CXCL3;PTGS2;LEPR;VCAM1;EGR1;VEGFA;ARG1;CTRB1;XDH;IFNG;MMP9;TNF;CXCL10;TGFB1;CCL2;CNR2;BECN1;IL1B;CRP;CTSB;EDNRA;KLK1;A2M;MET;ADIPOQ;MPO;PPP3CA;CASP1;F7;KRT8;CFTR;LPL;CYP1A1;GSTM1;IL13;CA2;SOD1;PROC;PROS1;FABP1;SPP1;MDM2;KIT;IL6;TLR4;SELE;BIRC5;CELA3B;CXCL8;RELA;NOS1;CTSL;CASP3;F3;MTNR1B;…	EDN1;HSPB1;PDGFA;CPA1;SOD2;TLR2;CD4;MTHFR;ACE;TBXAS1;CTRB2;GCG;MIF;SERPINE1;PRSS3;DUSP1;SELP;PPY;CTRC;SERPINA1;CXCL3;PTGS2;LEPR;VCAM1;EGR1;VEGFA;ARG1;CTRB1;XDH;IFNG;MMP9;TNF;CXCL10;TGFB1;CCL2;CNR2;BECN1;IL1B;CRP;CTSB;EDNRA;KLK1;A2M;MET;ADIPOQ;MPO;PPP3CA;CASP1;F7;KRT8;CFTR;LPL;CYP1A1;GSTM1;IL13;CA2;SOD1;PROC;PROS1;FABP1;SPP1;MDM2;KIT;IL6;TLR4;SELE;BIRC5;CELA3B;CXCL8;RELA;NOS1;CTSL;CASP3;F3;MTNR1B;…	104
DOID:5082	liver cirrhosis	144/1195 12.05%	354/10312 3.43%	1.93457e-46	1.12942e-44	EDN1;MTOR;SOD2;HMOX1;APOE;TLR2;WEE1;MTHFR;ACE;CHUK;THBD;GCG;ELN;ATM;EGFR;MYC;SLC6A4;IL4;NPPB;MIF;PLAU;MMP1;IGF2;SERPINE1;HABP2;INS;ABCC1;SELP;RELN;DNMT1;JAK2;GLS;NR1H4;PPARGC1A;SERPINA1;F2;PTGS2;LEPR;NR3C1;C5;NFKB1;BAX;VCAM1;PIK3CG;EGR1;VEGFA;KDR;CCNE1;CYP3A4;SHH;TP53;CCN2;GRK2;MMP13;NAMPT;CAV1;IFNG;SNCA;MMP9;TNF;CXCL10;TGFB1;MMP3;CNR2;TFPI;ILK;BECN1;PDE5A;SLC10A1;PCNA;IL1B;CRP;ADRB3;GCLC;PRLR;NF…	EDN1;MTOR;SOD2;HMOX1;APOE;TLR2;WEE1;MTHFR;ACE;CHUK;THBD;GCG;ELN;ATM;EGFR;MYC;SLC6A4;IL4;NPPB;MIF;PLAU;MMP1;IGF2;SERPINE1;HABP2;INS;ABCC1;SELP;RELN;DNMT1;JAK2;GLS;NR1H4;PPARGC1A;SERPINA1;F2;PTGS2;LEPR;NR3C1;C5;NFKB1;BAX;VCAM1;PIK3CG;EGR1;VEGFA;KDR;CCNE1;CYP3A4;SHH;TP53;CCN2;GRK2;MMP13;NAMPT;CAV1;IFNG;SNCA;MMP9;TNF;CXCL10;TGFB1;MMP3;CNR2;TFPI;ILK;BECN1;PDE5A;SLC10A1;PCNA;IL1B;CRP;ADRB3;GCLC;PRLR;NF…	144
DOID:1176	bronchial disease	141/1195 11.8%	344/10312 3.34%	6.25568e-46	3.34155e-44	EDN1;HSPB1;SOD2;FYN;HMOX1;F2RL1;TLR2;NPS;MTHFR;ACE;SLC5A7;ANG;IL2;THBD;CAT;EGFR;SLC6A4;ADH5;IL4;VIP;TAP2;HDAC2;MIF;ABCB1;PLAU;MMP1;SERPINE1;IL16;EDNRB;ALOX15;NAT2;CHAT;SERPINA1;CHRM3;F2;BDNF;PTGS2;TRPA1;NR3C1;TBXA2R;C5;BAX;PIK3CG;EGR1;VEGFA;KDR;ARG1;CHRM1;TACR2;ARG2;XDH;IFNG;MMP9;ADRB2;TNF;CXCL10;IL2RB;BCL2L1;PTGDR;DCN;TGFB1;CCL2;ADA;AGTR2;TLR1;ALOX5;CRHR2;IL1B;CRP;HMGCR;GCLC;ITGB3;IL5;HSPA1A;NFE…	EDN1;HSPB1;SOD2;FYN;HMOX1;F2RL1;TLR2;NPS;MTHFR;ACE;SLC5A7;ANG;IL2;THBD;CAT;EGFR;SLC6A4;ADH5;IL4;VIP;TAP2;HDAC2;MIF;ABCB1;PLAU;MMP1;SERPINE1;IL16;EDNRB;ALOX15;NAT2;CHAT;SERPINA1;CHRM3;F2;BDNF;PTGS2;TRPA1;NR3C1;TBXA2R;C5;BAX;PIK3CG;EGR1;VEGFA;KDR;ARG1;CHRM1;TACR2;ARG2;XDH;IFNG;MMP9;ADRB2;TNF;CXCL10;IL2RB;BCL2L1;PTGDR;DCN;TGFB1;CCL2;ADA;AGTR2;TLR1;ALOX5;CRHR2;IL1B;CRP;HMGCR;GCLC;ITGB3;IL5;HSPA1A;NFE…	141
DOID:4989	pancreatitis	100/1195 8.37%	185/10312 1.79%	6.26882e-46	3.34155e-44	EDN1;HSPB1;PDGFA;CPA1;SOD2;TLR2;CD4;MTHFR;ACE;TBXAS1;CTRB2;GCG;MIF;SERPINE1;PRSS3;DUSP1;SELP;PPY;CTRC;SERPINA1;CXCL3;PTGS2;LEPR;VCAM1;EGR1;VEGFA;ARG1;CTRB1;XDH;IFNG;MMP9;TNF;CXCL10;TGFB1;CCL2;CNR2;BECN1;IL1B;CRP;CTSB;EDNRA;KLK1;A2M;MET;ADIPOQ;MPO;PPP3CA;F7;KRT8;CFTR;LPL;CYP1A1;GSTM1;IL13;CA2;SOD1;PROC;PROS1;FABP1;SPP1;MDM2;KIT;IL6;TLR4;SELE;BIRC5;CXCL8;RELA;NOS1;CTSL;CASP3;F3;MTNR1B;IL1RN;HSF1;PR…	EDN1;HSPB1;PDGFA;CPA1;SOD2;TLR2;CD4;MTHFR;ACE;TBXAS1;CTRB2;GCG;MIF;SERPINE1;PRSS3;DUSP1;SELP;PPY;CTRC;SERPINA1;CXCL3;PTGS2;LEPR;VCAM1;EGR1;VEGFA;ARG1;CTRB1;XDH;IFNG;MMP9;TNF;CXCL10;TGFB1;CCL2;CNR2;BECN1;IL1B;CRP;CTSB;EDNRA;KLK1;A2M;MET;ADIPOQ;MPO;PPP3CA;F7;KRT8;CFTR;LPL;CYP1A1;GSTM1;IL13;CA2;SOD1;PROC;PROS1;FABP1;SPP1;MDM2;KIT;IL6;TLR4;SELE;BIRC5;CXCL8;RELA;NOS1;CTSL;CASP3;F3;MTNR1B;IL1RN;HSF1;PR…	100
DOID:6000	congestive heart failure	143/1195 11.97%	355/10312 3.44%	1.68021e-45	8.58305e-44	EDN1;ESRRA;SCN5A;MTOR;HIF1A;SLC2A1;SOD2;MME;HPR;HMOX1;EPO;LOX;APOE;NGFR;ACE;ANG;CAT;HTR4;AOC3;CHEK2;ADRA1A;SLC6A4;AVP;VIP;NPPB;LEPQTL1;TH;MMP1;DUSP1;EDNRB;ALOX15;SELP;HTR2B;DNMT1;PLD2;PPARGC1A;CALR;LEPR;NR3C1;BAX;VCAM1;VEGFA;PDK1;TP53;GRK2;MMP13;ERBB2;CAV1;IFNG;MMP9;ADRB2;TNF;PRKCA;TGFB1;CCL2;AGTR2;MMP3;TRPC3;CNR2;TTR;BECN1;PDE5A;ADM;CRP;ADRB3;EDNRA;KLK1;IL5;HSPA1A;CYP11B2;NFE2L2;ADIPOQ;MPO;CST3;…	EDN1;ESRRA;SCN5A;MTOR;HIF1A;SLC2A1;SOD2;MME;HPR;HMOX1;EPO;LOX;APOE;NGFR;ACE;ANG;CAT;HTR4;AOC3;CHEK2;ADRA1A;SLC6A4;AVP;VIP;NPPB;LEPQTL1;TH;MMP1;DUSP1;EDNRB;ALOX15;SELP;HTR2B;DNMT1;PLD2;PPARGC1A;CALR;LEPR;NR3C1;BAX;VCAM1;VEGFA;PDK1;TP53;GRK2;MMP13;ERBB2;CAV1;IFNG;MMP9;ADRB2;TNF;PRKCA;TGFB1;CCL2;AGTR2;MMP3;TRPC3;CNR2;TTR;BECN1;PDE5A;ADM;CRP;ADRB3;EDNRA;KLK1;IL5;HSPA1A;CYP11B2;NFE2L2;ADIPOQ;MPO;CST3;…	143
DOID:4450	renal cell carcinoma	168/1195 14.06%	472/10312 4.58%	6.55509e-45	3.21461e-43	EDN1;MTOR;HIF1A;HSPB1;SLC2A1;CDCP1;SDHB;PDGFA;SOD2;MME;EPO;APOE;MAPK3;JUN;MTHFR;ACE;ANG;KITLG;IL2;KDM4C;AXL;E2F1;EGFR;MAPK1;MYC;PTEN;IL4;TAP2;NNMT;THRB;ABCB1;PLAU;MMP1;SERPINE1;SOAT1;IL16;DUSP1;EDNRB;HPN;ABCC1;KDM5C;AR;INSR;JAK2;PLD2;ABCG2;GSR;AURKA;CDK2;NOTCH2;PRSS8;F2;PTGS2;NR3C1;CA9;NFKB1;BAX;JAK3;PIK3CG;VEGFA;CCNE1;NR3C2;KLK6;SHH;TP53;EFNA1;RXRA;MMP13;ERBB2;CAV1;MMP9;TNF;AKR1C3;MAPK10;PTGS1;P…	EDN1;MTOR;HIF1A;HSPB1;SLC2A1;CDCP1;SDHB;PDGFA;SOD2;MME;EPO;APOE;MAPK3;JUN;MTHFR;ACE;ANG;KITLG;IL2;KDM4C;AXL;E2F1;EGFR;MAPK1;MYC;PTEN;IL4;TAP2;NNMT;THRB;ABCB1;PLAU;MMP1;SERPINE1;SOAT1;IL16;DUSP1;EDNRB;HPN;ABCC1;KDM5C;AR;INSR;JAK2;PLD2;ABCG2;GSR;AURKA;CDK2;NOTCH2;PRSS8;F2;PTGS2;NR3C1;CA9;NFKB1;BAX;JAK3;PIK3CG;VEGFA;CCNE1;NR3C2;KLK6;SHH;TP53;EFNA1;RXRA;MMP13;ERBB2;CAV1;MMP9;TNF;AKR1C3;MAPK10;PTGS1;P…	168
DOID:2841	asthma	137/1195 11.46%	333/10312 3.23%	7.75325e-45	3.65595e-43	EDN1;HSPB1;SOD2;FYN;HMOX1;F2RL1;TLR2;NPS;MTHFR;ACE;SLC5A7;ANG;IL2;THBD;CAT;EGFR;SLC6A4;ADH5;IL4;VIP;TAP2;HDAC2;MIF;ABCB1;PLAU;SERPINE1;IL16;EDNRB;ALOX15;NAT2;CHAT;SERPINA1;CHRM3;F2;BDNF;PTGS2;TRPA1;NR3C1;TBXA2R;C5;BAX;PIK3CG;EGR1;VEGFA;KDR;ARG1;CHRM1;TACR2;ARG2;XDH;IFNG;MMP9;ADRB2;TNF;CXCL10;IL2RB;BCL2L1;PTGDR;DCN;TGFB1;CCL2;ADA;AGTR2;TLR1;ALOX5;CRHR2;IL1B;CRP;HMGCR;GCLC;ITGB3;IL5;HSPA1A;NFE2L2;M…	EDN1;HSPB1;SOD2;FYN;HMOX1;F2RL1;TLR2;NPS;MTHFR;ACE;SLC5A7;ANG;IL2;THBD;CAT;EGFR;SLC6A4;ADH5;IL4;VIP;TAP2;HDAC2;MIF;ABCB1;PLAU;SERPINE1;IL16;EDNRB;ALOX15;NAT2;CHAT;SERPINA1;CHRM3;F2;BDNF;PTGS2;TRPA1;NR3C1;TBXA2R;C5;BAX;PIK3CG;EGR1;VEGFA;KDR;ARG1;CHRM1;TACR2;ARG2;XDH;IFNG;MMP9;ADRB2;TNF;CXCL10;IL2RB;BCL2L1;PTGDR;DCN;TGFB1;CCL2;ADA;AGTR2;TLR1;ALOX5;CRHR2;IL1B;CRP;HMGCR;GCLC;ITGB3;IL5;HSPA1A;NFE2L2;M…	137
DOID:657	adenoma	138/1195 11.55%	344/10312 3.34%	1.20778e-43	5.48421e-42	EDN1;TRHR;MTOR;HIF1A;SLC2A1;PDGFA;CDH13;MME;HMOX1;JUN;MTHFR;NEUROD1;RARA;PRDX1;EGFR;HTR4;MAPK1;MYC;MAP2;NTS;HDAC2;SNAP25;GPX3;MIF;ABCB1;MMP1;IGF2;GPX1;INS;ALOX15;NAT2;AR;MC2R;PTGS2;LEPR;FTO;CA9;BAX;VEGFA;KDR;PGR;SHH;AHR;TP53;DIO1;ERBB2;ADH1C;MMP9;CCNB2;GH1;PTGS1;TMPRSS15;ODC1;TGFB1;SSTR2;MMP3;IGF2R;ALOX5;ADM;PCNA;CRP;SLC5A8;CCND3;CTSB;PTK2;STX1A;DIO2;GPX4;MET;CYP11B2;NFE2L2;ESR2;BCL2;CDH3;CYP1A1;…	EDN1;TRHR;MTOR;HIF1A;SLC2A1;PDGFA;CDH13;MME;HMOX1;JUN;MTHFR;NEUROD1;RARA;PRDX1;EGFR;HTR4;MAPK1;MYC;MAP2;NTS;HDAC2;SNAP25;GPX3;MIF;ABCB1;MMP1;IGF2;GPX1;INS;ALOX15;NAT2;AR;MC2R;PTGS2;LEPR;FTO;CA9;BAX;VEGFA;KDR;PGR;SHH;AHR;TP53;DIO1;ERBB2;ADH1C;MMP9;CCNB2;GH1;PTGS1;TMPRSS15;ODC1;TGFB1;SSTR2;MMP3;IGF2R;ALOX5;ADM;PCNA;CRP;SLC5A8;CCND3;CTSB;PTK2;STX1A;DIO2;GPX4;MET;CYP11B2;NFE2L2;ESR2;BCL2;CDH3;CYP1A1;…	138
DOID:0060085	organ system benign neoplasm	156/1195 13.05%	426/10312 4.13%	1.9949e-43	8.7348e-42	EDN1;MTOR;ACACB;HIF1A;SLC2A1;SDHB;TXN;PDGFA;CHKA;CYP17A1;SOD2;MME;HPR;LOX;TLR2;MAPK3;PLAT;JUN;MTHFR;KITLG;IL2;PRDX1;CDC25B;HNRNPK;EGFR;MAPK1;YAP1;MAP2;SHBG;NTS;IL4;SNAP25;GPX3;ACP3;IGF2;PTPN11;PIK3CB;SERPINE1;INS;AR;MC2R;RAF1;TEK;CALR;BDNF;PTGS2;CA9;NFKB1;EGR1;VEGFA;KDR;PGR;TP53;PTGES;GFAP;MMP13;ERBB2;CAV1;SNCA;MMP9;APOB;BCL2L1;CDC25C;TGFB1;SRC;MMP3;CNR2;TNKS2;HSD17B1;TTR;ADM;YWHAG;EZR;PCNA;IL1B;…	EDN1;MTOR;ACACB;HIF1A;SLC2A1;SDHB;TXN;PDGFA;CHKA;CYP17A1;SOD2;MME;HPR;LOX;TLR2;MAPK3;PLAT;JUN;MTHFR;KITLG;IL2;PRDX1;CDC25B;HNRNPK;EGFR;MAPK1;YAP1;MAP2;SHBG;NTS;IL4;SNAP25;GPX3;ACP3;IGF2;PTPN11;PIK3CB;SERPINE1;INS;AR;MC2R;RAF1;TEK;CALR;BDNF;PTGS2;CA9;NFKB1;EGR1;VEGFA;KDR;PGR;TP53;PTGES;GFAP;MMP13;ERBB2;CAV1;SNCA;MMP9;APOB;BCL2L1;CDC25C;TGFB1;SRC;MMP3;CNR2;TNKS2;HSD17B1;TTR;ADM;YWHAG;EZR;PCNA;IL1B;…	156
DOID:3324	mood disorder	126/1195 10.54%	295/10312 2.86%	2.55357e-43	1.07954e-41	EDN1;ADRA2A;DDC;FYN;APOE;MYD88;NGFR;JUN;MTHFR;ACE;SLC5A7;DRD5;SYN1;MTNR1A;FABP3;RARA;CAT;GRIK1;HTR4;KMO;SLC6A4;CHRNA7;PTEN;GRIN2A;GABRB2;ABCB1;TH;FABP5;GPX1;DUSP1;NCS1;SELP;RELN;AR;CHAT;CAMK2A;HTR1A;BDNF;PTGS2;CDK5;GABRG2;NR3C1;GAD1;CYP1A2;BAX;PRNP;TPH1;DRD1;SLC6A3;GFAP;NEFL;GRK2;CAMK2B;SNCA;MMP9;TNF;HTR6;PTGS1;BCL2L1;ABAT;HTR2C;CCL2;PDE4D;CRHR2;BECN1;DRD3;UQCRB;IL1B;CRP;PLA2G2A;HSPA5;COMT;DIO2;M…	EDN1;ADRA2A;DDC;FYN;APOE;MYD88;NGFR;JUN;MTHFR;ACE;SLC5A7;DRD5;SYN1;MTNR1A;FABP3;RARA;CAT;GRIK1;HTR4;KMO;SLC6A4;CHRNA7;PTEN;GRIN2A;GABRB2;ABCB1;TH;FABP5;GPX1;DUSP1;NCS1;SELP;RELN;AR;CHAT;CAMK2A;HTR1A;BDNF;PTGS2;CDK5;GABRG2;NR3C1;GAD1;CYP1A2;BAX;PRNP;TPH1;DRD1;SLC6A3;GFAP;NEFL;GRK2;CAMK2B;SNCA;MMP9;TNF;HTR6;PTGS1;BCL2L1;ABAT;HTR2C;CCL2;PDE4D;CRHR2;BECN1;DRD3;UQCRB;IL1B;CRP;PLA2G2A;HSPA5;COMT;DIO2;M…	126
DOID:9455	lipid storage disease	128/1195 10.71%	305/10312 2.96%	5.33736e-43	2.1812e-41	ACACB;G6PD;TXN;FIS1;ACTB;SOD2;SIRT6;HPR;HMOX1;APOE;IRS1;JUN;MTHFR;ACE;PPARA;NPC1L1;CAT;SIRT2;SLC6A4;PTEN;MIF;ABCB1;PLAU;SERPINE1;PRKCD;INS;LDLR;INSR;SCD;JAK2;PCK1;MC4R;NR1H4;GSR;PPARGC1A;SERPINA1;PEMT;PTGS2;LEPR;CHIT1;NFKB1;VCAM1;GLB1;VEGFA;SLC6A3;SHH;IRS2;SIRT1;NAMPT;GPBAR1;PKLR;APOB;ADRB2;TNF;CXCL10;FABP4;TGFB1;CCL2;SREBF1;SNCB;IL1B;CRP;HMGCR;ADRB3;HSPA5;CTSD;CTSB;MET;NFE2L2;ACACA;ADIPOQ;NEU1;C…	ACACB;G6PD;TXN;FIS1;ACTB;SOD2;SIRT6;HPR;HMOX1;APOE;IRS1;JUN;MTHFR;ACE;PPARA;NPC1L1;CAT;SIRT2;SLC6A4;PTEN;MIF;ABCB1;PLAU;SERPINE1;PRKCD;INS;LDLR;INSR;SCD;JAK2;PCK1;MC4R;NR1H4;GSR;PPARGC1A;SERPINA1;PEMT;PTGS2;LEPR;CHIT1;NFKB1;VCAM1;GLB1;VEGFA;SLC6A3;SHH;IRS2;SIRT1;NAMPT;GPBAR1;PKLR;APOB;ADRB2;TNF;CXCL10;FABP4;TGFB1;CCL2;SREBF1;SNCB;IL1B;CRP;HMGCR;ADRB3;HSPA5;CTSD;CTSB;MET;NFE2L2;ACACA;ADIPOQ;NEU1;C…	128
DOID:783	end stage renal disease	88/1195 7.36%	157/10312 1.52%	3.42008e-42	1.35259e-40	EDN1;MTOR;DDC;EPO;APOE;TLR2;IRS1;MTHFR;ACE;THBD;CAT;ADRA1A;IL4;NPPB;ABCB1;PLAU;MMP1;SERPINE1;NAT2;GSR;ADRA1D;F2;NR3C1;DRD1;COL4A4;ACAT1;ARG2;APOB;ADRB2;TNF;SOAT2;TGFB1;CCL2;ADA;AGTR2;MMP3;BECN1;IL1B;CRP;HMGCR;CYP2C8;ITGB3;KLK1;ADIPOQ;MPO;CD40LG;BCL2;KEAP1;KL;GLO1;LPL;CYP1A1;GSTM1;CXCR1;VWF;ESR1;SREBF2;IL6;ALB;TLR4;SELE;NOS3;RELA;CFB;NOS1;UCP2;ADRA1B;NGF;IL1RN;CHGA;SELL;PTGER4;AGTR1;MMP2;LEP;IL1A;…	EDN1;MTOR;DDC;EPO;APOE;TLR2;IRS1;MTHFR;ACE;THBD;CAT;ADRA1A;IL4;NPPB;ABCB1;PLAU;MMP1;SERPINE1;NAT2;GSR;ADRA1D;F2;NR3C1;DRD1;COL4A4;ACAT1;ARG2;APOB;ADRB2;TNF;SOAT2;TGFB1;CCL2;ADA;AGTR2;MMP3;BECN1;IL1B;CRP;HMGCR;CYP2C8;ITGB3;KLK1;ADIPOQ;MPO;CD40LG;BCL2;KEAP1;KL;GLO1;LPL;CYP1A1;GSTM1;CXCR1;VWF;ESR1;SREBF2;IL6;ALB;TLR4;SELE;NOS3;RELA;CFB;NOS1;UCP2;ADRA1B;NGF;IL1RN;CHGA;SELL;PTGER4;AGTR1;MMP2;LEP;IL1A;…	88
DOID:1414	ovarian dysfunction	100/1195 8.37%	199/10312 1.93%	3.71285e-42	1.42249e-40	KLK3;CYP17A1;HMOX1;IRS1;CYP11A1;NGFR;PLAT;MTHFR;ACE;MGAM;ADRA1A;PTEN;SHBG;NPPB;MIF;LEPQTL1;TH;IGF2;SERPINE1;INS;AR;INSR;MC4R;NR1H4;ADRA1D;PPARGC1A;SRD5A2;LEPR;NR3C1;FTO;VEGFA;PGR;IRS2;NAMPT;MMP9;AKT2;GH1;ADRB2;TNF;AKR1C3;FABP4;INSL3;HSD17B1;ADM;IL1B;CRP;HMGCR;ADRB3;ADRA2B;COMT;ITGB3;GNRHR;NFIC;ADIPOQ;ESR2;CD40LG;BCL2;CYP19A1;STAR;CD36;CYP1A1;GSTM1;FSHR;RASA1;FST;ESR1;IL6;NOS3;ACAT2;TCF7L2;ADRA1B;…	KLK3;CYP17A1;HMOX1;IRS1;CYP11A1;NGFR;PLAT;MTHFR;ACE;MGAM;ADRA1A;PTEN;SHBG;NPPB;MIF;LEPQTL1;TH;IGF2;SERPINE1;INS;AR;INSR;MC4R;NR1H4;ADRA1D;PPARGC1A;SRD5A2;LEPR;NR3C1;FTO;VEGFA;PGR;IRS2;NAMPT;MMP9;AKT2;GH1;ADRB2;TNF;AKR1C3;FABP4;INSL3;HSD17B1;ADM;IL1B;CRP;HMGCR;ADRB3;ADRA2B;COMT;ITGB3;GNRHR;NFIC;ADIPOQ;ESR2;CD40LG;BCL2;CYP19A1;STAR;CD36;CYP1A1;GSTM1;FSHR;RASA1;FST;ESR1;IL6;NOS3;ACAT2;TCF7L2;ADRA1B;…	100
DOID:8947	diabetic retinopathy	88/1195 7.36%	158/10312 1.53%	6.88859e-42	2.55921e-40	EDN1;HIF1A;SOD2;MME;EPO;LOX;APOE;GAPDH;MTHFR;ACE;ANG;KITLG;ELN;CAT;EGFR;FUCA1;AOC3;PTEN;MMP1;SERPINE1;INS;PPARGC1A;BDNF;KDM1A;NFKB1;VCAM1;PIK3CG;VEGFA;CCN2;IFNG;MMP9;GH1;APOB;TNF;CXCL10;CCL2;CASP9;ADM;IL1B;CRP;ADRB3;ITGB3;AKR1B1;A2M;NFE2L2;ADIPOQ;KEAP1;F7;GLO1;ACP1;GSTM1;SOD1;MAP3K8;VWF;AKR1B10;KIT;IL6;IGF1R;TLR4;SELE;NOS3;CXCL8;NPPA;CFB;NOS1;FGF2;UCP2;SOD3;CASP3;F3;NGF;AQP4;CASP10;SELL;OCLN;AKT1…	EDN1;HIF1A;SOD2;MME;EPO;LOX;APOE;GAPDH;MTHFR;ACE;ANG;KITLG;ELN;CAT;EGFR;FUCA1;AOC3;PTEN;MMP1;SERPINE1;INS;PPARGC1A;BDNF;KDM1A;NFKB1;VCAM1;PIK3CG;VEGFA;CCN2;IFNG;MMP9;GH1;APOB;TNF;CXCL10;CCL2;CASP9;ADM;IL1B;CRP;ADRB3;ITGB3;AKR1B1;A2M;NFE2L2;ADIPOQ;KEAP1;F7;GLO1;ACP1;GSTM1;SOD1;MAP3K8;VWF;AKR1B10;KIT;IL6;IGF1R;TLR4;SELE;NOS3;CXCL8;NPPA;CFB;NOS1;FGF2;UCP2;SOD3;CASP3;F3;NGF;AQP4;CASP10;SELL;OCLN;AKT1…	88
DOID:2462	retinal vascular disease	90/1195 7.53%	166/10312 1.61%	1.58881e-41	5.72906e-40	EDN1;HIF1A;SOD2;MME;EPO;LOX;APOE;GAPDH;MTHFR;ACE;ANG;KITLG;ELN;CAT;EGFR;FUCA1;AOC3;PTEN;MMP1;SERPINE1;INS;PPARGC1A;BDNF;KDM1A;NFKB1;VCAM1;PIK3CG;VEGFA;KDR;CCN2;IFNG;MMP9;GH1;APOB;TNF;CXCL10;CCL2;CASP9;ADM;IL1B;CRP;ADRB3;ITGB3;AKR1B1;A2M;NFE2L2;ADIPOQ;KEAP1;F7;GLO1;ACP1;GSTM1;SOD1;CTNNB1;MAP3K8;VWF;AKR1B10;KIT;IL6;IGF1R;TLR4;SELE;NOS3;CXCL8;NPPA;CFB;NOS1;FGF2;UCP2;SOD3;CASP3;F3;NGF;AQP4;CASP10;SEL…	EDN1;HIF1A;SOD2;MME;EPO;LOX;APOE;GAPDH;MTHFR;ACE;ANG;KITLG;ELN;CAT;EGFR;FUCA1;AOC3;PTEN;MMP1;SERPINE1;INS;PPARGC1A;BDNF;KDM1A;NFKB1;VCAM1;PIK3CG;VEGFA;KDR;CCN2;IFNG;MMP9;GH1;APOB;TNF;CXCL10;CCL2;CASP9;ADM;IL1B;CRP;ADRB3;ITGB3;AKR1B1;A2M;NFE2L2;ADIPOQ;KEAP1;F7;GLO1;ACP1;GSTM1;SOD1;CTNNB1;MAP3K8;VWF;AKR1B10;KIT;IL6;IGF1R;TLR4;SELE;NOS3;CXCL8;NPPA;CFB;NOS1;FGF2;UCP2;SOD3;CASP3;F3;NGF;AQP4;CASP10;SEL…	90
DOID:2621	autonomic nervous system neoplasm	144/1195 12.05%	386/10312 3.74%	3.9298e-41	1.31396e-39	MTOR;HIF1A;SMAD1;HSPB1;SDHB;PIK3CD;PTAFR;DDC;TCF3;SOD2;FYN;HMOX1;EPO;MAPK3;NGFR;TGFBI;JUN;NEUROD1;ANG;ATM;E2F1;EGFR;MAPK1;MYC;MAP2;PTEN;VIP;SNAP25;ABCB1;TH;IGF2;LRRK2;PRKCD;DUSP1;ABCC1;RELN;AURKA;CDK2;BDNF;PTGS2;KDM1A;AURKB;NFKB1;BAX;PRNP;PIK3CG;EGR1;VEGFA;KDR;ENO2;SLC6A3;SHH;TP53;PSEN1;SIRT1;TACR2;IFNG;SNCA;MMP9;TNF;PML;BCL2L1;PRKCA;ODC1;SSTR2;CCL2;WNT2;CASP9;TTR;IL1B;ELK1;VIM;GCLC;HSPA5;CTSD;CO…	MTOR;HIF1A;SMAD1;HSPB1;SDHB;PIK3CD;PTAFR;DDC;TCF3;SOD2;FYN;HMOX1;EPO;MAPK3;NGFR;TGFBI;JUN;NEUROD1;ANG;ATM;E2F1;EGFR;MAPK1;MYC;MAP2;PTEN;VIP;SNAP25;ABCB1;TH;IGF2;LRRK2;PRKCD;DUSP1;ABCC1;RELN;AURKA;CDK2;BDNF;PTGS2;KDM1A;AURKB;NFKB1;BAX;PRNP;PIK3CG;EGR1;VEGFA;KDR;ENO2;SLC6A3;SHH;TP53;PSEN1;SIRT1;TACR2;IFNG;SNCA;MMP9;TNF;PML;BCL2L1;PRKCA;ODC1;SSTR2;CCL2;WNT2;CASP9;TTR;IL1B;ELK1;VIM;GCLC;HSPA5;CTSD;CO…	144
DOID:769	neuroblastoma	144/1195 12.05%	386/10312 3.74%	3.9298e-41	1.31396e-39	MTOR;HIF1A;SMAD1;HSPB1;SDHB;PIK3CD;PTAFR;DDC;TCF3;SOD2;FYN;HMOX1;EPO;MAPK3;NGFR;TGFBI;JUN;NEUROD1;ANG;ATM;E2F1;EGFR;MAPK1;MYC;MAP2;PTEN;VIP;SNAP25;ABCB1;TH;IGF2;LRRK2;PRKCD;DUSP1;ABCC1;RELN;AURKA;CDK2;BDNF;PTGS2;KDM1A;AURKB;NFKB1;BAX;PRNP;PIK3CG;EGR1;VEGFA;KDR;ENO2;SLC6A3;SHH;TP53;PSEN1;SIRT1;TACR2;IFNG;SNCA;MMP9;TNF;PML;BCL2L1;PRKCA;ODC1;SSTR2;CCL2;WNT2;CASP9;TTR;IL1B;ELK1;VIM;GCLC;HSPA5;CTSD;CO…	MTOR;HIF1A;SMAD1;HSPB1;SDHB;PIK3CD;PTAFR;DDC;TCF3;SOD2;FYN;HMOX1;EPO;MAPK3;NGFR;TGFBI;JUN;NEUROD1;ANG;ATM;E2F1;EGFR;MAPK1;MYC;MAP2;PTEN;VIP;SNAP25;ABCB1;TH;IGF2;LRRK2;PRKCD;DUSP1;ABCC1;RELN;AURKA;CDK2;BDNF;PTGS2;KDM1A;AURKB;NFKB1;BAX;PRNP;PIK3CG;EGR1;VEGFA;KDR;ENO2;SLC6A3;SHH;TP53;PSEN1;SIRT1;TACR2;IFNG;SNCA;MMP9;TNF;PML;BCL2L1;PRKCA;ODC1;SSTR2;CCL2;WNT2;CASP9;TTR;IL1B;ELK1;VIM;GCLC;HSPA5;CTSD;CO…	144
DOID:1192	peripheral nervous system neoplasm	149/1195 12.47%	409/10312 3.97%	3.96547e-41	1.31396e-39	MTOR;HIF1A;SMAD1;HSPB1;SLC2A1;SDHB;PIK3CD;PTAFR;DDC;TCF3;SOD2;FYN;HMOX1;EPO;MAPK3;NGFR;TGFBI;JUN;NEUROD1;ANG;ATM;E2F1;EGFR;MAPK1;MYC;MAP2;PTEN;VIP;SNAP25;ABCB1;TH;IGF2;LRRK2;PRKCD;DUSP1;ABCC1;RELN;AURKA;CDK2;BDNF;PTGS2;KDM1A;AURKB;NFKB1;BAX;PRNP;PIK3CG;KDM4B;EGR1;VEGFA;KDR;ENO2;SLC6A3;SHH;TP53;PSEN1;SIRT1;MMP13;TACR2;IFNG;SNCA;MMP9;TNF;PML;BCL2L1;PRKCA;ODC1;SSTR2;CCL2;WNT2;CASP9;TTR;IL1B;ELK1;VIM…	MTOR;HIF1A;SMAD1;HSPB1;SLC2A1;SDHB;PIK3CD;PTAFR;DDC;TCF3;SOD2;FYN;HMOX1;EPO;MAPK3;NGFR;TGFBI;JUN;NEUROD1;ANG;ATM;E2F1;EGFR;MAPK1;MYC;MAP2;PTEN;VIP;SNAP25;ABCB1;TH;IGF2;LRRK2;PRKCD;DUSP1;ABCC1;RELN;AURKA;CDK2;BDNF;PTGS2;KDM1A;AURKB;NFKB1;BAX;PRNP;PIK3CG;KDM4B;EGR1;VEGFA;KDR;ENO2;SLC6A3;SHH;TP53;PSEN1;SIRT1;MMP13;TACR2;IFNG;SNCA;MMP9;TNF;PML;BCL2L1;PRKCA;ODC1;SSTR2;CCL2;WNT2;CASP9;TTR;IL1B;ELK1;VIM…	149
DOID:3211	lysosomal storage disease	135/1195 11.3%	346/10312 3.36%	4.46978e-41	1.44209e-39	ACACB;G6PD;TXN;FIS1;ACTB;SOD2;SIRT6;HPR;HMOX1;APOE;IRS1;JUN;MTHFR;ACE;MANBA;PPARA;NPC1L1;CAT;FUCA1;SIRT2;SLC6A4;PTEN;MIF;ABCB1;PLAU;SERPINE1;PRKCD;INS;LDLR;INSR;SCD;JAK2;PCK1;MC4R;NR1H4;GSR;PPARGC1A;SERPINA1;PEMT;PTGS2;LEPR;CHIT1;NFKB1;VCAM1;GLB1;VEGFA;SLC6A3;SHH;IRS2;SIRT1;NAMPT;GPBAR1;PKLR;SNCA;APOB;ADRB2;TNF;CXCL10;FABP4;TGFB1;CCL2;SREBF1;SNCB;IL1B;CRP;HMGCR;ADRB3;HSPA5;CTSD;CTSB;MET;NFE2L2;AC…	ACACB;G6PD;TXN;FIS1;ACTB;SOD2;SIRT6;HPR;HMOX1;APOE;IRS1;JUN;MTHFR;ACE;MANBA;PPARA;NPC1L1;CAT;FUCA1;SIRT2;SLC6A4;PTEN;MIF;ABCB1;PLAU;SERPINE1;PRKCD;INS;LDLR;INSR;SCD;JAK2;PCK1;MC4R;NR1H4;GSR;PPARGC1A;SERPINA1;PEMT;PTGS2;LEPR;CHIT1;NFKB1;VCAM1;GLB1;VEGFA;SLC6A3;SHH;IRS2;SIRT1;NAMPT;GPBAR1;PKLR;SNCA;APOB;ADRB2;TNF;CXCL10;FABP4;TGFB1;CCL2;SREBF1;SNCB;IL1B;CRP;HMGCR;ADRB3;HSPA5;CTSD;CTSB;MET;NFE2L2;AC…	135
DOID:1100	ovarian disease	114/1195 9.54%	261/10312 2.53%	2.36434e-40	7.43252e-39	KLK3;CYP17A1;HMOX1;IRS1;CYP11A1;NGFR;PLAT;MTHFR;TG;ACE;KITLG;MGAM;ADRA1A;PTEN;SHBG;NPPB;MIF;LEPQTL1;TH;MMP1;IGF2;SERPINE1;INS;AR;INSR;PRL;MC4R;NR1H4;ADRA1D;PPARGC1A;SRD5A2;PTGS2;LEPR;NR3C1;FTO;VEGFA;KDR;PGR;IRS2;NAMPT;MMP9;AKT2;GH1;ADRB2;TNF;AKR1C3;FABP4;INSL3;HSD17B1;TFPI;ADM;DRD3;IL1B;CRP;HMGCR;ADRB3;ADRA2B;COMT;ITGB3;GNRHR;CTSB;NFIC;ADIPOQ;ESR2;CD40LG;BCL2;CYP19A1;STAR;CD36;CYP1A1;GSTM1;FSHR;R…	KLK3;CYP17A1;HMOX1;IRS1;CYP11A1;NGFR;PLAT;MTHFR;TG;ACE;KITLG;MGAM;ADRA1A;PTEN;SHBG;NPPB;MIF;LEPQTL1;TH;MMP1;IGF2;SERPINE1;INS;AR;INSR;PRL;MC4R;NR1H4;ADRA1D;PPARGC1A;SRD5A2;PTGS2;LEPR;NR3C1;FTO;VEGFA;KDR;PGR;IRS2;NAMPT;MMP9;AKT2;GH1;ADRB2;TNF;AKR1C3;FABP4;INSL3;HSD17B1;TFPI;ADM;DRD3;IL1B;CRP;HMGCR;ADRB3;ADRA2B;COMT;ITGB3;GNRHR;CTSB;NFIC;ADIPOQ;ESR2;CD40LG;BCL2;CYP19A1;STAR;CD36;CYP1A1;GSTM1;FSHR;R…	114
DOID:11612	polycystic ovary syndrome	95/1195 7.95%	188/10312 1.82%	2.44652e-40	7.4986e-39	KLK3;CYP17A1;HMOX1;IRS1;CYP11A1;NGFR;PLAT;MTHFR;ACE;MGAM;ADRA1A;PTEN;SHBG;NPPB;MIF;LEPQTL1;TH;IGF2;SERPINE1;INS;AR;INSR;MC4R;ADRA1D;PPARGC1A;SRD5A2;LEPR;NR3C1;FTO;VEGFA;PGR;IRS2;NAMPT;MMP9;AKT2;GH1;ADRB2;TNF;AKR1C3;FABP4;INSL3;HSD17B1;ADM;IL1B;CRP;HMGCR;ADRB3;ADRA2B;COMT;ITGB3;GNRHR;NFIC;ADIPOQ;ESR2;CD40LG;BCL2;CYP19A1;STAR;CD36;CYP1A1;GSTM1;FSHR;RASA1;FST;ESR1;IL6;NOS3;TCF7L2;ADRA1B;MTNR1B;IL1RN…	KLK3;CYP17A1;HMOX1;IRS1;CYP11A1;NGFR;PLAT;MTHFR;ACE;MGAM;ADRA1A;PTEN;SHBG;NPPB;MIF;LEPQTL1;TH;IGF2;SERPINE1;INS;AR;INSR;MC4R;ADRA1D;PPARGC1A;SRD5A2;LEPR;NR3C1;FTO;VEGFA;PGR;IRS2;NAMPT;MMP9;AKT2;GH1;ADRB2;TNF;AKR1C3;FABP4;INSL3;HSD17B1;ADM;IL1B;CRP;HMGCR;ADRB3;ADRA2B;COMT;ITGB3;GNRHR;NFIC;ADIPOQ;ESR2;CD40LG;BCL2;CYP19A1;STAR;CD36;CYP1A1;GSTM1;FSHR;RASA1;FST;ESR1;IL6;NOS3;TCF7L2;ADRA1B;MTNR1B;IL1RN…	95
DOID:3459	breast carcinoma	165/1195 13.81%	493/10312 4.78%	4.37562e-40	1.30842e-38	NKX3-1;EDN1;ESRRA;HIF1A;SLC2A1;TXN;PLK1;KLK3;NEK2;CDH13;CYP17A1;SOD2;MAPK3;MTHFR;PLK4;ATM;E2F1;CAT;CDC25B;EGFR;CYP1B1;HTR4;MAPK1;MYC;CHEK2;PTEN;SHBG;THRB;ABCB1;PLAU;MMP1;IGF2;PTPN11;SERPINE1;GPX1;PLCG1;ALOX15;NAT2;AR;PRDX6;HDAC1;APEX1;ABCG2;AURKA;TEK;SRD5A2;PRSS8;PTGS2;CYP1A2;CA9;BAX;PIK3CG;EGR1;VEGFA;KDR;PGR;NCOA1;ENO2;CCNE1;SLC6A3;KLK6;TP53;ZFHX3;NEFL;SIRT1;MMP13;ERBB2;CAV1;ZFHX4;IFNG;MMP9;GH1;…	NKX3-1;EDN1;ESRRA;HIF1A;SLC2A1;TXN;PLK1;KLK3;NEK2;CDH13;CYP17A1;SOD2;MAPK3;MTHFR;PLK4;ATM;E2F1;CAT;CDC25B;EGFR;CYP1B1;HTR4;MAPK1;MYC;CHEK2;PTEN;SHBG;THRB;ABCB1;PLAU;MMP1;IGF2;PTPN11;SERPINE1;GPX1;PLCG1;ALOX15;NAT2;AR;PRDX6;HDAC1;APEX1;ABCG2;AURKA;TEK;SRD5A2;PRSS8;PTGS2;CYP1A2;CA9;BAX;PIK3CG;EGR1;VEGFA;KDR;PGR;NCOA1;ENO2;CCNE1;SLC6A3;KLK6;TP53;ZFHX3;NEFL;SIRT1;MMP13;ERBB2;CAV1;ZFHX4;IFNG;MMP9;GH1;…	165
DOID:104	bacterial infectious disease	136/1195 11.38%	359/10312 3.48%	1.0825e-39	3.15988e-38	LMX1B;PTAFR;HMOX1;APOE;MYD88;TLR2;MAPK3;JUN;GLI2;ACE;IL2;DUOX2;THBD;EGFR;MAPK1;IL4;TAP2;MIF;ABCB1;MMP1;SERPINE1;MC3R;NAT2;MC2R;BCL2A1;RAF1;F2;PTGS2;TBXA2R;CHIT1;NFKB1;VCAM1;PIK3CG;VEGFA;ENO2;SHH;TP53;SERPINC1;PSEN1;NEFL;GRK2;MMP13;GZMA;IFNG;SNCA;MMP9;APOB;ADRB2;TNF;CXCL10;PTGS1;TGFB1;CD38;CCL2;ADA;AGTR2;MMP3;TFPI;TLR1;ALOX5;ADM;IL1B;CRP;VIM;PTGIR;IL5;A2M;BCL2L11;NFE2L2;ADIPOQ;CD40LG;BCL2;CASP1;GL…	LMX1B;PTAFR;HMOX1;APOE;MYD88;TLR2;MAPK3;JUN;GLI2;ACE;IL2;DUOX2;THBD;EGFR;MAPK1;IL4;TAP2;MIF;ABCB1;MMP1;SERPINE1;MC3R;NAT2;MC2R;BCL2A1;RAF1;F2;PTGS2;TBXA2R;CHIT1;NFKB1;VCAM1;PIK3CG;VEGFA;ENO2;SHH;TP53;SERPINC1;PSEN1;NEFL;GRK2;MMP13;GZMA;IFNG;SNCA;MMP9;APOB;ADRB2;TNF;CXCL10;PTGS1;TGFB1;CD38;CCL2;ADA;AGTR2;MMP3;TFPI;TLR1;ALOX5;ADM;IL1B;CRP;VIM;PTGIR;IL5;A2M;BCL2L11;NFE2L2;ADIPOQ;CD40LG;BCL2;CASP1;GL…	136
DOID:1596	mental depression	79/1195 6.61%	138/10312 1.34%	7.28951e-39	2.07836e-37	ADRA2A;APOE;NGFR;JUN;MTHFR;SLC5A7;DRD5;SYN1;MTNR1A;CAT;KMO;SLC6A4;PTEN;TH;GPX1;DUSP1;SELP;AR;CHAT;CAMK2A;HTR1A;BDNF;CDK5;NR3C1;CYP1A2;BAX;TPH1;DRD1;SLC6A3;NEFL;CAMK2B;SNCA;BCL2L1;ABAT;HTR2C;CCL2;PDE4D;CRHR2;BECN1;UQCRB;IL1B;CRP;PLA2G2A;COMT;MAOA;IL5;HSPA1A;ESR2;CRHR1;CALM2;PDE4B;TPH2;IL3;CHRM2;DBH;IL6;IGF1R;CXCL8;NTRK2;NOS1;HTR1B;NGF;IL1RN;POMC;CRH;DISC1;NPY;MAPT;IL10;NQO1;GSK3B;REN;PREP;SLC6A2;N…	ADRA2A;APOE;NGFR;JUN;MTHFR;SLC5A7;DRD5;SYN1;MTNR1A;CAT;KMO;SLC6A4;PTEN;TH;GPX1;DUSP1;SELP;AR;CHAT;CAMK2A;HTR1A;BDNF;CDK5;NR3C1;CYP1A2;BAX;TPH1;DRD1;SLC6A3;NEFL;CAMK2B;SNCA;BCL2L1;ABAT;HTR2C;CCL2;PDE4D;CRHR2;BECN1;UQCRB;IL1B;CRP;PLA2G2A;COMT;MAOA;IL5;HSPA1A;ESR2;CRHR1;CALM2;PDE4B;TPH2;IL3;CHRM2;DBH;IL6;IGF1R;CXCL8;NTRK2;NOS1;HTR1B;NGF;IL1RN;POMC;CRH;DISC1;NPY;MAPT;IL10;NQO1;GSK3B;REN;PREP;SLC6A2;N…	79
DOID:14330	Parkinson's disease	142/1195 11.88%	392/10312 3.8%	7.61441e-39	2.12165e-37	LMX1B;DDC;SOD2;HMOX1;EPO;APOE;PRDX3;NGFR;MTHFR;ACE;CP;ANG;DRD5;ATM;E2F1;SYT11;EGFR;OPRD1;MAOB;SIRT2;PRDX2;SLC6A4;TFAM;VIP;ABCB1;TH;NR4A2;IGF2;LRRK2;GPX1;INS;NAT2;INSR;FGF20;PPARGC1A;HTR1A;CALR;BDNF;PTGS2;GAD1;VEGFA;DRD1;SLC6A3;KLK6;TP53;CCN2;HTT;NEFL;GRK2;SIRT1;ERBB2;ADH1C;IFNG;SNCA;AKT2;GH1;TNF;MAPK10;HTR6;BCL2L1;SSTR2;CASP9;SNCB;DRD3;IL1B;CRP;HMGCR;PENK;COMT;A2M;NFE2L2;ESR2;NDUFB8;GLRX;SPR;CYP1…	LMX1B;DDC;SOD2;HMOX1;EPO;APOE;PRDX3;NGFR;MTHFR;ACE;CP;ANG;DRD5;ATM;E2F1;SYT11;EGFR;OPRD1;MAOB;SIRT2;PRDX2;SLC6A4;TFAM;VIP;ABCB1;TH;NR4A2;IGF2;LRRK2;GPX1;INS;NAT2;INSR;FGF20;PPARGC1A;HTR1A;CALR;BDNF;PTGS2;GAD1;VEGFA;DRD1;SLC6A3;KLK6;TP53;CCN2;HTT;NEFL;GRK2;SIRT1;ERBB2;ADH1C;IFNG;SNCA;AKT2;GH1;TNF;MAPK10;HTR6;BCL2L1;SSTR2;CASP9;SNCB;DRD3;IL1B;CRP;HMGCR;PENK;COMT;A2M;NFE2L2;ESR2;NDUFB8;GLRX;SPR;CYP1…	142
DOID:6432	pulmonary hypertension	101/1195 8.45%	218/10312 2.11%	1.46329e-38	3.98665e-37	EDN1;MTOR;HIF1A;SMAD1;PDGFA;HMOX1;EPO;APOE;VEGFB;MAPK3;HDAC3;JUN;ACE;THBD;EGFR;MAPK1;MYC;SLC6A4;PTEN;VIP;HPGD;HDAC2;NPPB;MIF;MMP1;SERPINE1;EDNRB;SELP;HDAC1;SERPINA1;TEK;F2;PTGS2;HAS2;VCAM1;EGR1;VEGFA;ARG1;CCN2;TACR2;NAMPT;CAV1;ARG2;MMP9;TNF;BCL2L1;TGFB1;CCL2;TRPC3;TTR;ALOX5;PDE5A;ADM;ABCG1;PCNA;IL1B;CRP;HMGCR;VIM;BMP2;PTK2;EDNRA;MAOA;ESR2;ECE1;CD40LG;BCL2;ALOX5AP;CYP1A1;IL13;SOD1;HP;CDKN1A;CDH5;V…	EDN1;MTOR;HIF1A;SMAD1;PDGFA;HMOX1;EPO;APOE;VEGFB;MAPK3;HDAC3;JUN;ACE;THBD;EGFR;MAPK1;MYC;SLC6A4;PTEN;VIP;HPGD;HDAC2;NPPB;MIF;MMP1;SERPINE1;EDNRB;SELP;HDAC1;SERPINA1;TEK;F2;PTGS2;HAS2;VCAM1;EGR1;VEGFA;ARG1;CCN2;TACR2;NAMPT;CAV1;ARG2;MMP9;TNF;BCL2L1;TGFB1;CCL2;TRPC3;TTR;ALOX5;PDE5A;ADM;ABCG1;PCNA;IL1B;CRP;HMGCR;VIM;BMP2;PTK2;EDNRA;MAOA;ESR2;ECE1;CD40LG;BCL2;ALOX5AP;CYP1A1;IL13;SOD1;HP;CDKN1A;CDH5;V…	101
DOID:0050890	synucleinopathy	144/1195 12.05%	411/10312 3.99%	1.78859e-37	4.76699e-36	LMX1B;DDC;SOD2;HMOX1;EPO;APOE;PRDX3;NGFR;MTHFR;ACE;CP;ANG;DRD5;ATM;E2F1;SYT11;EGFR;OPRD1;MAOB;SIRT2;PRDX2;SLC6A4;TFAM;VIP;ABCB1;TH;NR4A2;IGF2;LRRK2;GPX1;INS;NAT2;INSR;FGF20;PPARGC1A;HTR1A;CALR;BDNF;PTGS2;GAD1;VEGFA;DRD1;SLC6A3;KLK6;TP53;CCN2;HTT;NEFL;GRK2;SIRT1;ERBB2;ADH1C;IFNG;SNCA;AKT2;GH1;TNF;MAPK10;HTR6;BCL2L1;SSTR2;CASP9;SNCB;DRD3;IL1B;CRP;HMGCR;PENK;COMT;A2M;NFE2L2;ESR2;NDUFB8;GLRX;SPR;CYP1…	LMX1B;DDC;SOD2;HMOX1;EPO;APOE;PRDX3;NGFR;MTHFR;ACE;CP;ANG;DRD5;ATM;E2F1;SYT11;EGFR;OPRD1;MAOB;SIRT2;PRDX2;SLC6A4;TFAM;VIP;ABCB1;TH;NR4A2;IGF2;LRRK2;GPX1;INS;NAT2;INSR;FGF20;PPARGC1A;HTR1A;CALR;BDNF;PTGS2;GAD1;VEGFA;DRD1;SLC6A3;KLK6;TP53;CCN2;HTT;NEFL;GRK2;SIRT1;ERBB2;ADH1C;IFNG;SNCA;AKT2;GH1;TNF;MAPK10;HTR6;BCL2L1;SSTR2;CASP9;SNCB;DRD3;IL1B;CRP;HMGCR;PENK;COMT;A2M;NFE2L2;ESR2;NDUFB8;GLRX;SPR;CYP1…	144
DOID:11054	urinary bladder cancer	106/1195 8.87%	246/10312 2.39%	6.93915e-37	1.81008e-35	SLC2A1;PLK1;CDH13;SOD2;MME;TLR2;CDK1;MTHFR;ANG;IL2;PPARA;E2F1;CDC25B;EGFR;CYP1B1;MYC;CHEK2;PTEN;PLAU;MMP1;IGF2;SERPINE1;DUSP1;NAT2;DNMT1;CASP5;APEX1;FGF1;AURKA;CALR;F2;PTGS2;LEPR;CA9;BAX;KDM4B;VEGFA;KDR;CYP2C9;ENO2;CCNE1;TP53;EFNA1;MMP13;ERBB2;CAV1;XDH;IFNG;MMP9;BCL2L1;PRKCA;FABP4;TGFB1;CASP9;IGF2R;IL1B;VIM;COMT;CCND3;CTSB;KDM4A;DAPK1;HSPA1A;RARB;ESR2;BCL2;ERBB3;CYP1A1;GSTM1;IL13;CTNNB1;EPHX1;PPA…	SLC2A1;PLK1;CDH13;SOD2;MME;TLR2;CDK1;MTHFR;ANG;IL2;PPARA;E2F1;CDC25B;EGFR;CYP1B1;MYC;CHEK2;PTEN;PLAU;MMP1;IGF2;SERPINE1;DUSP1;NAT2;DNMT1;CASP5;APEX1;FGF1;AURKA;CALR;F2;PTGS2;LEPR;CA9;BAX;KDM4B;VEGFA;KDR;CYP2C9;ENO2;CCNE1;TP53;EFNA1;MMP13;ERBB2;CAV1;XDH;IFNG;MMP9;BCL2L1;PRKCA;FABP4;TGFB1;CASP9;IGF2R;IL1B;VIM;COMT;CCND3;CTSB;KDM4A;DAPK1;HSPA1A;RARB;ESR2;BCL2;ERBB3;CYP1A1;GSTM1;IL13;CTNNB1;EPHX1;PPA…	106
DOID:2394	ovarian cancer	148/1195 12.38%	441/10312 4.28%	4.86708e-36	1.24313e-34	EDN1;HIF1A;HSPB1;SLC2A1;CLDN4;TXN;PLK1;CDH13;SOD2;MYD88;CDK1;MAPK3;HDAC3;ALDH1A1;ANG;KITLG;CBR3;PTGER2;EGFR;MAPK1;MYC;YAP1;PTEN;MIF;ABCB1;PLAU;MMP1;IGF2;SERPINE1;DUSP1;ABCC1;KLK4;APEX1;FGF1;PPARGC1A;AURKA;CALR;PRSS8;F2;PTGS2;AURKB;HAS2;NFKB1;BAX;VEGFA;KDR;CCNE1;KLK6;TP53;PTGES;SERPINC1;CCN2;MMP13;ERBB2;CAV1;MMP9;AKT2;APOB;TNF;PTGS1;PRKCA;TGFB1;SRC;ILK;BECN1;CASP6;BMP2;COMT;ITGB3;CCND3;PTK2;EDNRA;…	EDN1;HIF1A;HSPB1;SLC2A1;CLDN4;TXN;PLK1;CDH13;SOD2;MYD88;CDK1;MAPK3;HDAC3;ALDH1A1;ANG;KITLG;CBR3;PTGER2;EGFR;MAPK1;MYC;YAP1;PTEN;MIF;ABCB1;PLAU;MMP1;IGF2;SERPINE1;DUSP1;ABCC1;KLK4;APEX1;FGF1;PPARGC1A;AURKA;CALR;PRSS8;F2;PTGS2;AURKB;HAS2;NFKB1;BAX;VEGFA;KDR;CCNE1;KLK6;TP53;PTGES;SERPINC1;CCN2;MMP13;ERBB2;CAV1;MMP9;AKT2;APOB;TNF;PTGS1;PRKCA;TGFB1;SRC;ILK;BECN1;CASP6;BMP2;COMT;ITGB3;CCND3;PTK2;EDNRA;…	148
DOID:1307	dementia	93/1195 7.78%	201/10312 1.95%	1.72513e-35	4.31635e-34	MTOR;MME;EPO;F2RL1;APOE;NGFR;MTHFR;ACE;E2F1;EGFR;MAP2;SLC6A4;CHRNA7;AVP;SHBG;GRIN2A;NPPB;LPA;TH;NR4A2;IGF2;LRRK2;GPX1;NAT2;RELN;CHAT;DNMT1;GLS;GSR;SERPINA1;HTR1A;SERPINI1;BDNF;CDK5;BAX;PRNP;VEGFA;SLC6A3;KLK6;TP53;PSEN1;NEFL;SNCA;TNF;TGFB1;MMP3;SREBF1;SNCB;PCNA;IL1B;ELK1;CRP;HMGCR;PENK;PLA2G2A;COMT;MAOA;HSPA1A;ADIPOQ;CST3;ESR2;ECE1;BCL2;C5AR1;CHRNA4;SERPINA3;KLK7;KLK10;SPP1;ESR1;SREBF2;IL6;IGF1R;B…	MTOR;MME;EPO;F2RL1;APOE;NGFR;MTHFR;ACE;E2F1;EGFR;MAP2;SLC6A4;CHRNA7;AVP;SHBG;GRIN2A;NPPB;LPA;TH;NR4A2;IGF2;LRRK2;GPX1;NAT2;RELN;CHAT;DNMT1;GLS;GSR;SERPINA1;HTR1A;SERPINI1;BDNF;CDK5;BAX;PRNP;VEGFA;SLC6A3;KLK6;TP53;PSEN1;NEFL;SNCA;TNF;TGFB1;MMP3;SREBF1;SNCB;PCNA;IL1B;ELK1;CRP;HMGCR;PENK;PLA2G2A;COMT;MAOA;HSPA1A;ADIPOQ;CST3;ESR2;ECE1;BCL2;C5AR1;CHRNA4;SERPINA3;KLK7;KLK10;SPP1;ESR1;SREBF2;IL6;IGF1R;B…	93
DOID:50	thyroid gland disease	100/1195 8.37%	232/10312 2.25%	7.74865e-35	1.89997e-33	EDN1;TRHR;G6PD;SLC2A1;SOD2;HMOX1;APOE;NGFR;MTHFR;TG;CP;DUOX2;THBD;CAT;CDC25B;TRH;IL4;THRB;ABCB1;SERPINE1;SLC26A4;NEFM;GPX1;MBP;INS;RELN;GSR;PPARGC1A;TEK;BDNF;PTGS2;BAX;EGR1;VEGFA;NCOA1;SHH;DIO1;CDK5R1;NEFL;PDGFC;NAMPT;CAV1;IFNG;GH1;ADRB2;TNF;CXCL10;BCL2L1;TGFB1;SRD5A1;INSL3;TTR;GH2;PCNA;VIM;CCND3;DIO2;MET;ADIPOQ;BCL2;CYP19A1;F7;STAR;SLC5A5;CASP8;FSHR;SOD1;GHR;MSTN;KIT;IL6;CXCL11;CCND1;IGF1R;ALB;P…	EDN1;TRHR;G6PD;SLC2A1;SOD2;HMOX1;APOE;NGFR;MTHFR;TG;CP;DUOX2;THBD;CAT;CDC25B;TRH;IL4;THRB;ABCB1;SERPINE1;SLC26A4;NEFM;GPX1;MBP;INS;RELN;GSR;PPARGC1A;TEK;BDNF;PTGS2;BAX;EGR1;VEGFA;NCOA1;SHH;DIO1;CDK5R1;NEFL;PDGFC;NAMPT;CAV1;IFNG;GH1;ADRB2;TNF;CXCL10;BCL2L1;TGFB1;SRD5A1;INSL3;TTR;GH2;PCNA;VIM;CCND3;DIO2;MET;ADIPOQ;BCL2;CYP19A1;F7;STAR;SLC5A5;CASP8;FSHR;SOD1;GHR;MSTN;KIT;IL6;CXCL11;CCND1;IGF1R;ALB;P…	100
DOID:3021	acute kidney failure	66/1195 5.52%	110/10312 1.07%	2.30904e-34	5.55076e-33	MTOR;HIF1A;PTAFR;FIS1;HPR;HMOX1;EPO;HDAC3;PLAT;ACE;THBD;AXL;EGFR;NPPB;AR;GSR;TEK;PTGS2;BAX;ARG1;SERPINC1;SIRT1;ARG2;XDH;ADRB2;TNF;BCL2L1;ALOX5;IL1B;EGLN3;CRP;HSPA1A;MET;NFE2L2;MPO;ECE1;NDUFB8;BCL2;CASP1;PROCR;PROC;HP;PARP1;IL6;IGF1R;RB1;TLR4;NOS3;NPPA;NOS1;NES;IL1RN;BAD;EGLN1;PTGER4;GSTP1;CAPN1;PPARG;IL10;NQO1;REN;SLC22A2;SLC22A1;ICAM1;MB;EGF	MTOR;HIF1A;PTAFR;FIS1;HPR;HMOX1;EPO;HDAC3;PLAT;ACE;THBD;AXL;EGFR;NPPB;AR;GSR;TEK;PTGS2;BAX;ARG1;SERPINC1;SIRT1;ARG2;XDH;ADRB2;TNF;BCL2L1;ALOX5;IL1B;EGLN3;CRP;HSPA1A;MET;NFE2L2;MPO;ECE1;NDUFB8;BCL2;CASP1;PROCR;PROC;HP;PARP1;IL6;IGF1R;RB1;TLR4;NOS3;NPPA;NOS1;NES;IL1RN;BAD;EGLN1;PTGER4;GSTP1;CAPN1;PPARG;IL10;NQO1;REN;SLC22A2;SLC22A1;ICAM1;MB;EGF	66
DOID:1398	parasitic infectious disease	93/1195 7.78%	208/10312 2.02%	5.35347e-34	1.26218e-32	EDN1;G6PD;ANK1;HMOX1;EPO;APOE;MYD88;TLR2;MAPK3;ACE;IL2;CAT;MAPK1;SLC6A4;IL4;TAP2;NPPB;MIF;ABCB1;MMP1;SOAT1;GSR;F2;PTGS2;CHIT1;BAX;VEGFA;GFAP;PKLR;IFNG;ADRB2;TNF;CXCL10;IL2RB;TGFB1;CCL2;ADA;TLR1;IL1B;CRP;VIM;CTSB;IL5;A2M;MET;NFE2L2;CD40LG;BCL2;ADORA2A;PROCR;CD36;CYP1A1;TBX21;GSTM1;IL13;SOD1;C5AR1;IL3;IRF1;HP;IL21;CHRM2;VWF;MAPK8;MDM2;IL6;TLR4;BIRC5;NOS3;CXCL8;NOS1;BCHE;CASP3;F3;CSF2;IL1RN;MAPK14;A…	EDN1;G6PD;ANK1;HMOX1;EPO;APOE;MYD88;TLR2;MAPK3;ACE;IL2;CAT;MAPK1;SLC6A4;IL4;TAP2;NPPB;MIF;ABCB1;MMP1;SOAT1;GSR;F2;PTGS2;CHIT1;BAX;VEGFA;GFAP;PKLR;IFNG;ADRB2;TNF;CXCL10;IL2RB;TGFB1;CCL2;ADA;TLR1;IL1B;CRP;VIM;CTSB;IL5;A2M;MET;NFE2L2;CD40LG;BCL2;ADORA2A;PROCR;CD36;CYP1A1;TBX21;GSTM1;IL13;SOD1;C5AR1;IL3;IRF1;HP;IL21;CHRM2;VWF;MAPK8;MDM2;IL6;TLR4;BIRC5;NOS3;CXCL8;NOS1;BCHE;CASP3;F3;CSF2;IL1RN;MAPK14;A…	93
DOID:201	connective tissue cancer	134/1195 11.21%	392/10312 3.8%	1.46457e-33	3.38786e-32	MTOR;HIF1A;HSPB1;SLC2A1;PDGFA;SOD2;KDM3A;MAPK3;TGFBI;JUN;MTHFR;KITLG;MTNR1A;ATM;RARA;E2F1;TPSAB1;EGFR;MAPK1;MYC;PDCD5;PRDX2;YAP1;CHEK2;CHRNA7;PTEN;NTS;IL4;ABCB1;PLAU;MMP1;IGF2;IMPDH2;PRKCD;DUSP1;ABCC1;PRKCG;AR;CAMK2A;APEX1;PLD2;RASGRF1;PTGS2;HAS2;NFKB1;BAX;PIK3CG;EGR1;VEGFA;KDR;CCNE1;CYP3A4;TP53;EFNA1;GFAP;CCN2;PDGFC;MMP13;ERBB2;CAV1;MMP9;TNF;BCL2L1;PRKCA;CHEK1;DCN;SRC;MMP3;IGF2R;EZR;TOP1;IL1B;SY…	MTOR;HIF1A;HSPB1;SLC2A1;PDGFA;SOD2;KDM3A;MAPK3;TGFBI;JUN;MTHFR;KITLG;MTNR1A;ATM;RARA;E2F1;TPSAB1;EGFR;MAPK1;MYC;PDCD5;PRDX2;YAP1;CHEK2;CHRNA7;PTEN;NTS;IL4;ABCB1;PLAU;MMP1;IGF2;IMPDH2;PRKCD;DUSP1;ABCC1;PRKCG;AR;CAMK2A;APEX1;PLD2;RASGRF1;PTGS2;HAS2;NFKB1;BAX;PIK3CG;EGR1;VEGFA;KDR;CCNE1;CYP3A4;TP53;EFNA1;GFAP;CCN2;PDGFC;MMP13;ERBB2;CAV1;MMP9;TNF;BCL2L1;PRKCA;CHEK1;DCN;SRC;MMP3;IGF2R;EZR;TOP1;IL1B;SY…	134
DOID:2237	hepatitis	145/1195 12.13%	452/10312 4.38%	7.94252e-33	1.80325e-31	MTOR;HIF1A;GOLM1;PLK1;SOD2;IDO2;HMOX1;APOE;MYD88;TLR2;IRS1;CD4;MAPK3;HDAC3;JUN;MTHFR;ACE;IL2;PPARA;E2F1;EGFR;OPRD1;MAPK1;MYC;PTEN;IL4;MIF;PLAU;IGF2;LDLR;NAT2;AR;DNMT1;NR1H4;PPARGC1A;SERPINA1;HTR1A;RAF1;ERN1;F2;PTGS2;NFKB1;BAX;VCAM1;VEGFA;ARG1;TP53;PTGES;IRS2;RXRA;NAMPT;IFNG;MMP9;TNF;CXCL10;PTGS1;POLB;TGFB1;CCL2;SRC;MMP3;ALOX5;SREBF1;SLC10A1;IL1B;HMGCR;VIM;HSPA5;CYP2A6;CPT1A;NFE2L2;ADIPOQ;BCL2;PIK…	MTOR;HIF1A;GOLM1;PLK1;SOD2;IDO2;HMOX1;APOE;MYD88;TLR2;IRS1;CD4;MAPK3;HDAC3;JUN;MTHFR;ACE;IL2;PPARA;E2F1;EGFR;OPRD1;MAPK1;MYC;PTEN;IL4;MIF;PLAU;IGF2;LDLR;NAT2;AR;DNMT1;NR1H4;PPARGC1A;SERPINA1;HTR1A;RAF1;ERN1;F2;PTGS2;NFKB1;BAX;VCAM1;VEGFA;ARG1;TP53;PTGES;IRS2;RXRA;NAMPT;IFNG;MMP9;TNF;CXCL10;PTGS1;POLB;TGFB1;CCL2;SRC;MMP3;ALOX5;SREBF1;SLC10A1;IL1B;HMGCR;VIM;HSPA5;CYP2A6;CPT1A;NFE2L2;ADIPOQ;BCL2;PIK…	145
DOID:289	endometriosis	69/1195 5.77%	125/10312 1.21%	1.10145e-32	2.45524e-31	PLK1;PDGFA;LHB;HDAC3;ANG;AXL;CAT;IL4;VIP;HDAC2;MIF;PLAU;MMP1;IL16;AR;IL11;DNMT1;PTGS2;LEPR;BAX;EGR1;VEGFA;KDR;PGR;PTGES;MMP13;IFNG;MMP9;TNF;IL2RB;BCL2L1;MST1;CCL2;CFI;MMP3;HSD17B1;IL1B;PTK2;BCL2;CYP19A1;CD36;CYP1A1;CTNNB1;CXCR1;FST;ESR1;IL6;OXTR;CCND1;RB1;BIRC5;CXCL8;RELA;IL1RN;MDK;SELL;FASLG;MMP2;LEP;HSD17B2;IL1A;IGFBP3;MMP12;IL10;CDKN2A;ICAM1;LYN;IGF1;NFKBIA	PLK1;PDGFA;LHB;HDAC3;ANG;AXL;CAT;IL4;VIP;HDAC2;MIF;PLAU;MMP1;IL16;AR;IL11;DNMT1;PTGS2;LEPR;BAX;EGR1;VEGFA;KDR;PGR;PTGES;MMP13;IFNG;MMP9;TNF;IL2RB;BCL2L1;MST1;CCL2;CFI;MMP3;HSD17B1;IL1B;PTK2;BCL2;CYP19A1;CD36;CYP1A1;CTNNB1;CXCR1;FST;ESR1;IL6;OXTR;CCND1;RB1;BIRC5;CXCL8;RELA;IL1RN;MDK;SELL;FASLG;MMP2;LEP;HSD17B2;IL1A;IGFBP3;MMP12;IL10;CDKN2A;ICAM1;LYN;IGF1;NFKBIA	69
DOID:4905	pancreatic carcinoma	117/1195 9.79%	319/10312 3.09%	1.36751e-32	2.99387e-31	HIF1A;HSPB1;CLDN4;IDO2;MAPK3;PLAT;JUN;MTHFR;ACE;CDK6;E2F1;HRH3;EGFR;CYP1B1;MAPK1;MYC;PTEN;NTS;IL4;HDAC2;PLAU;INS;DNMT1;HDAC1;SERPINA1;RAF1;CALR;PTGS2;NFKB1;PIK3CG;VEGFA;KDR;KLK6;SHH;TP53;RXRA;ERBB2;NAMPT;CAV1;GALNT3;IFNG;MMP9;AKT2;TNF;MAPK10;ODC1;TGFB1;SSTR2;AGTR2;SRC;PNP;ILK;EZR;IL1B;SYK;PTK2;MET;CD40LG;BCL2;PIK3CA;CFTR;IKBKB;CTNNB1;HRH4;CCNI;PLD1;KLK10;TGM2;CDKN1A;MAPK8;MDM2;JAK1;KIT;IL6;CCND1;…	HIF1A;HSPB1;CLDN4;IDO2;MAPK3;PLAT;JUN;MTHFR;ACE;CDK6;E2F1;HRH3;EGFR;CYP1B1;MAPK1;MYC;PTEN;NTS;IL4;HDAC2;PLAU;INS;DNMT1;HDAC1;SERPINA1;RAF1;CALR;PTGS2;NFKB1;PIK3CG;VEGFA;KDR;KLK6;SHH;TP53;RXRA;ERBB2;NAMPT;CAV1;GALNT3;IFNG;MMP9;AKT2;TNF;MAPK10;ODC1;TGFB1;SSTR2;AGTR2;SRC;PNP;ILK;EZR;IL1B;SYK;PTK2;MET;CD40LG;BCL2;PIK3CA;CFTR;IKBKB;CTNNB1;HRH4;CCNI;PLD1;KLK10;TGM2;CDKN1A;MAPK8;MDM2;JAK1;KIT;IL6;CCND1;…	117
DOID:6364	migraine	57/1195 4.77%	88/10312 0.85%	2.0741e-32	4.46114e-31	ATP12A;EDN1;APOE;MTHFR;ACE;HRH3;SLC6A4;NPPB;EDNRB;LDLR;AR;INSR;HTR1A;BDNF;NFKB1;VEGFA;PGR;TPH1;ENO2;SLC6A3;MMP9;ADRB2;TNF;ATP1A1;HTR2C;MMP3;ADM;DRD3;IL1B;ADRA2B;EDNRA;STX1A;MAOA;CD40LG;HTR7;TPH2;DBH;ESR1;IL6;NOS3;NOS1;DRD4;TRPV3;IL1RN;NOTCH3;HNMT;AGTR1;LEP;TRPV1;IL1A;ALDH2;HTR2A;NOS2;CNR1;ICAM1;PON1;DRD2	ATP12A;EDN1;APOE;MTHFR;ACE;HRH3;SLC6A4;NPPB;EDNRB;LDLR;AR;INSR;HTR1A;BDNF;NFKB1;VEGFA;PGR;TPH1;ENO2;SLC6A3;MMP9;ADRB2;TNF;ATP1A1;HTR2C;MMP3;ADM;DRD3;IL1B;ADRA2B;EDNRA;STX1A;MAOA;CD40LG;HTR7;TPH2;DBH;ESR1;IL6;NOS3;NOS1;DRD4;TRPV3;IL1RN;NOTCH3;HNMT;AGTR1;LEP;TRPV1;IL1A;ALDH2;HTR2A;NOS2;CNR1;ICAM1;PON1;DRD2	57
DOID:0060071	pre-malignant neoplasm	81/1195 6.78%	169/10312 1.64%	2.25124e-32	4.75866e-31	HIF1A;PLK1;ACE;ANG;SUV39H1;ATM;PTEN;HDAC2;THRB;AR;INSR;HDAC1;APEX1;NUF2;AURKA;PRSS8;PTGS2;FGF6;AURKB;BAX;VEGFA;PGR;CCNE1;SHH;TP53;PTGES;RXRA;ERBB2;CAV1;MMP9;AKR1C3;PRKCA;TGFB1;SRC;CASP9;IGF2R;ALOX5;PCNA;IL1B;CASP6;PTK2;FGF8;RARB;ESR2;BCL2;CASP1;CYP19A1;ERBB3;CCNB1;GSTM1;S100A4;CASP8;CTNNB1;IL3;KLK10;CDKN1A;ESR1;CCND1;GLI1;RB1;BIRC5;TERT;ST14;RELA;CASP3;FASLG;STAT3;TLR9;AKT1;MMP2;GSTP1;IGFBP3;TOP2…	HIF1A;PLK1;ACE;ANG;SUV39H1;ATM;PTEN;HDAC2;THRB;AR;INSR;HDAC1;APEX1;NUF2;AURKA;PRSS8;PTGS2;FGF6;AURKB;BAX;VEGFA;PGR;CCNE1;SHH;TP53;PTGES;RXRA;ERBB2;CAV1;MMP9;AKR1C3;PRKCA;TGFB1;SRC;CASP9;IGF2R;ALOX5;PCNA;IL1B;CASP6;PTK2;FGF8;RARB;ESR2;BCL2;CASP1;CYP19A1;ERBB3;CCNB1;GSTM1;S100A4;CASP8;CTNNB1;IL3;KLK10;CDKN1A;ESR1;CCND1;GLI1;RB1;BIRC5;TERT;ST14;RELA;CASP3;FASLG;STAT3;TLR9;AKT1;MMP2;GSTP1;IGFBP3;TOP2…	81
DOID:3082	interstitial lung disease	102/1195 8.54%	254/10312 2.46%	2.46046e-32	5.11275e-31	EDN1;SOD2;SIRT6;HMOX1;ACE;IL2;THBD;ELN;SRXN1;CAT;EGFR;IL4;MIF;PLAU;MMP1;IGF2;SERPINE1;PRKCD;HABP2;INS;IL11;SERPINA1;BRD4;CHRM3;F2;BDNF;PTGS2;NR3C1;NFKB1;TPMT;EGR1;VEGFA;ARG1;CCN2;MMP13;ERBB2;CAV1;IFNG;MMP9;TNF;CXCL10;TGFB1;CCL2;MMP3;TFPI;ALOX5;IL1B;IL5;NFE2L2;MPO;ERBB3;CD36;GSTM1;CASP8;IL13;CTNNB1;ELANE;EPHX1;VWF;PARP1;KIT;IL6;CXCL11;CCND1;NOS3;TERT;CXCL8;NTRK2;SOD3;MMP8;F3;NGF;CSF2;IL1RN;BAD;MSR…	EDN1;SOD2;SIRT6;HMOX1;ACE;IL2;THBD;ELN;SRXN1;CAT;EGFR;IL4;MIF;PLAU;MMP1;IGF2;SERPINE1;PRKCD;HABP2;INS;IL11;SERPINA1;BRD4;CHRM3;F2;BDNF;PTGS2;NR3C1;NFKB1;TPMT;EGR1;VEGFA;ARG1;CCN2;MMP13;ERBB2;CAV1;IFNG;MMP9;TNF;CXCL10;TGFB1;CCL2;MMP3;TFPI;ALOX5;IL1B;IL5;NFE2L2;MPO;ERBB3;CD36;GSTM1;CASP8;IL13;CTNNB1;ELANE;EPHX1;VWF;PARP1;KIT;IL6;CXCL11;CCND1;NOS3;TERT;CXCL8;NTRK2;SOD3;MMP8;F3;NGF;CSF2;IL1RN;BAD;MSR…	102
DOID:0060100	musculoskeletal system cancer	147/1195 12.3%	468/10312 4.54%	3.87556e-32	7.91907e-31	MTOR;HIF1A;HSPB1;SLC2A1;PDGFA;SOD2;KDM3A;MAPK3;TGFBI;JUN;MTHFR;KITLG;MTNR1A;ATM;RARA;E2F1;TPSAB1;EGFR;MAPK1;MYC;PDCD5;PRDX2;YAP1;CHEK2;CHRNA7;PTEN;NTS;IL4;ABCB1;PLAU;MMP1;IGF2;PTPN11;IMPDH2;PRKCD;DUSP1;ABCC1;PRKCG;AR;CAMK2A;APEX1;PLD2;RASGRF1;PTGS2;HAS2;NFKB1;BAX;PIK3CG;EGR1;VEGFA;KDR;NCOA1;CCNE1;CYP3A4;TP53;EFNA1;GFAP;CCN2;PDGFC;MMP13;ERBB2;CAV1;MMP9;TNF;BCL2L1;PRKCA;CHEK1;DCN;TGFB1;SRC;MMP3;IGF…	MTOR;HIF1A;HSPB1;SLC2A1;PDGFA;SOD2;KDM3A;MAPK3;TGFBI;JUN;MTHFR;KITLG;MTNR1A;ATM;RARA;E2F1;TPSAB1;EGFR;MAPK1;MYC;PDCD5;PRDX2;YAP1;CHEK2;CHRNA7;PTEN;NTS;IL4;ABCB1;PLAU;MMP1;IGF2;PTPN11;IMPDH2;PRKCD;DUSP1;ABCC1;PRKCG;AR;CAMK2A;APEX1;PLD2;RASGRF1;PTGS2;HAS2;NFKB1;BAX;PIK3CG;EGR1;VEGFA;KDR;NCOA1;CCNE1;CYP3A4;TP53;EFNA1;GFAP;CCN2;PDGFC;MMP13;ERBB2;CAV1;MMP9;TNF;BCL2L1;PRKCA;CHEK1;DCN;TGFB1;SRC;MMP3;IGF…	147
DOID:1168	familial hyperlipidemia	68/1195 5.69%	124/10312 1.2%	5.50557e-32	1.10653e-30	RXRG;APOE;IRS1;MTHFR;CP;PPARA;THBD;EGFR;LPA;ABCB1;SERPINE1;LDLR;SCD;NFKB1;VCAM1;SERPINC1;NAMPT;XDH;MMP9;APOB;ADRB2;TNF;PTGS1;FABP4;TGFB1;CCL2;MMP3;TFPI;CRP;PCSK9;AKR1B1;ADIPOQ;MPO;SLC10A2;CD40LG;F7;KL;CD36;LPL;ALOX5AP;MTTP;HNF4A;SOD1;GHR;PPARD;VWF;ESR1;IL6;ALB;NOS3;CXCL8;NPPA;TCF7L2;BCHE;F3;SLC2A4;LEP;C3;MTRR;ABCA1;PPARG;IL10;FADS3;REN;FABP2;HSD11B1;PON1;IGF1	RXRG;APOE;IRS1;MTHFR;CP;PPARA;THBD;EGFR;LPA;ABCB1;SERPINE1;LDLR;SCD;NFKB1;VCAM1;SERPINC1;NAMPT;XDH;MMP9;APOB;ADRB2;TNF;PTGS1;FABP4;TGFB1;CCL2;MMP3;TFPI;CRP;PCSK9;AKR1B1;ADIPOQ;MPO;SLC10A2;CD40LG;F7;KL;CD36;LPL;ALOX5AP;MTTP;HNF4A;SOD1;GHR;PPARD;VWF;ESR1;IL6;ALB;NOS3;CXCL8;NPPA;TCF7L2;BCHE;F3;SLC2A4;LEP;C3;MTRR;ABCA1;PPARG;IL10;FADS3;REN;FABP2;HSD11B1;PON1;IGF1	68
DOID:0060180	colitis	81/1195 6.78%	172/10312 1.67%	1.09496e-31	2.16519e-30	HPR;HMOX1;MTHFR;CHUK;DUOX2;THBD;CAT;SLC6A4;CHRNA7;IL4;VIP;MIF;ABCB1;MMP1;IGF2;SERPINE1;GPX1;SELP;IL11;PTPRS;JAK2;PPARGC1A;SERPINA1;F2;PTGS2;LEPR;VCAM1;VEGFA;KDR;ARG1;TACR2;NAMPT;IFNG;ADRB2;TNF;CXCL10;PTGS1;CCL2;MMP3;CRHR2;IL1B;ADRB3;PTPN2;LCT;IL5;ADIPOQ;ESR2;KRT8;IKBKB;LPL;GSTM1;IL13;CA2;HP;IDO1;CDKN1A;CCNA2;IL6;ALOX12;IGF1R;TLR4;NOS3;CXCL8;NTRK2;RELA;IL1RN;NR1I2;SELL;HNMT;FASLG;STAT3;PTGER4;MTRR…	HPR;HMOX1;MTHFR;CHUK;DUOX2;THBD;CAT;SLC6A4;CHRNA7;IL4;VIP;MIF;ABCB1;MMP1;IGF2;SERPINE1;GPX1;SELP;IL11;PTPRS;JAK2;PPARGC1A;SERPINA1;F2;PTGS2;LEPR;VCAM1;VEGFA;KDR;ARG1;TACR2;NAMPT;IFNG;ADRB2;TNF;CXCL10;PTGS1;CCL2;MMP3;CRHR2;IL1B;ADRB3;PTPN2;LCT;IL5;ADIPOQ;ESR2;KRT8;IKBKB;LPL;GSTM1;IL13;CA2;HP;IDO1;CDKN1A;CCNA2;IL6;ALOX12;IGF1R;TLR4;NOS3;CXCL8;NTRK2;RELA;IL1RN;NR1I2;SELL;HNMT;FASLG;STAT3;PTGER4;MTRR…	81
DOID:341	peripheral vascular disease	64/1195 5.36%	114/10312 1.11%	5.66812e-31	1.10303e-29	EDN1;MTOR;HIF1A;SOD2;EPO;VEGFB;PLAT;MTHFR;ACE;ELN;ATM;E2F1;CAT;AOC3;LPA;SERPINE1;GPX1;JAK2;GSR;F2;BAX;VCAM1;VEGFA;TP53;TNF;CCL2;MMP3;ADM;TYR;IL1B;CRP;CST3;CRHR1;CD40LG;BCL2;SOD1;MSTN;PROC;CDKN1A;MDM2;IL6;SELE;NOS3;TERT;FGF2;F3;IL1RN;MAPK14;AQP4;SELL;FASLG;STAT3;AKT1;MMP2;PTK2B;IL10;CDKN2A;VKORC1;NOS2;UCN;ICAM1;HGF;PON1;IGF1	EDN1;MTOR;HIF1A;SOD2;EPO;VEGFB;PLAT;MTHFR;ACE;ELN;ATM;E2F1;CAT;AOC3;LPA;SERPINE1;GPX1;JAK2;GSR;F2;BAX;VCAM1;VEGFA;TP53;TNF;CCL2;MMP3;ADM;TYR;IL1B;CRP;CST3;CRHR1;CD40LG;BCL2;SOD1;MSTN;PROC;CDKN1A;MDM2;IL6;SELE;NOS3;TERT;FGF2;F3;IL1RN;MAPK14;AQP4;SELL;FASLG;STAT3;AKT1;MMP2;PTK2B;IL10;CDKN2A;VKORC1;NOS2;UCN;ICAM1;HGF;PON1;IGF1	64
DOID:974	upper respiratory tract disease	87/1195 7.28%	202/10312 1.96%	2.30905e-30	4.42327e-29	EDN1;FIS1;HMOX1;F2RL1;TLR2;NGFR;JUN;ACE;ANG;IL2;EGFR;IL4;VIP;TAP2;MIF;ABCB1;LEPQTL1;PLAU;SERPINE1;IL16;SELP;F2;BDNF;NR3C1;NFKB1;VCAM1;VEGFA;DRD1;AQP5;IFNG;MMP9;TNF;CXCL10;PRKCA;TGFB1;ALOX5;CRHR2;ADM;IL1B;IL5;HSPA1A;ADIPOQ;CRHR1;CD40LG;BCL2;PTGDR2;CASP1;CFTR;LPL;ALOX5AP;TBX21;IL13;C5AR1;CFD;NOX1;IL6;TLR4;NOS3;CXCL8;RELA;CFB;NOS1;CASP3;NGF;IL1RN;NOX4;CXCL1;HNMT;FASLG;NLRP3;TLR9;LEP;C3;IL1A;IGFBP3;I…	EDN1;FIS1;HMOX1;F2RL1;TLR2;NGFR;JUN;ACE;ANG;IL2;EGFR;IL4;VIP;TAP2;MIF;ABCB1;LEPQTL1;PLAU;SERPINE1;IL16;SELP;F2;BDNF;NR3C1;NFKB1;VCAM1;VEGFA;DRD1;AQP5;IFNG;MMP9;TNF;CXCL10;PRKCA;TGFB1;ALOX5;CRHR2;ADM;IL1B;IL5;HSPA1A;ADIPOQ;CRHR1;CD40LG;BCL2;PTGDR2;CASP1;CFTR;LPL;ALOX5AP;TBX21;IL13;C5AR1;CFD;NOX1;IL6;TLR4;NOS3;CXCL8;RELA;CFB;NOS1;CASP3;NGF;IL1RN;NOX4;CXCL1;HNMT;FASLG;NLRP3;TLR9;LEP;C3;IL1A;IGFBP3;I…	87
DOID:552	pneumonia	77/1195 6.44%	164/10312 1.59%	4.69756e-30	8.86033e-29	EDN1;MTOR;TXN;HMOX1;APOE;TLR2;PLAT;ACE;THBD;ATM;CAT;IL4;MIF;PLAU;MMP1;SERPINE1;IL11;SERPINA1;CXCL3;F2;BDNF;PTGS2;C5;VEGFA;SHH;TP53;GRK2;IFNG;MMP9;ADRB2;TNF;TGFB1;CCL2;ADA;TFPI;IL1B;CASP6;CRP;ITGB3;IL5;MPO;KEAP1;IKBKB;CYP1A1;HSD11B2;IL13;IRAK3;ELANE;MASP2;SPP1;AKR1B10;IL6;CCND1;ALB;CXCL8;NPPA;SOD3;IL1RN;CMA1;CXCL1;TLR9;AGTR1;MMP2;C3;IL1A;SLPI;IGFBP3;IL10;CDKN2A;COL3A1;CXCL2;MYLK;COL1A1;ICAM1;TAP1;…	EDN1;MTOR;TXN;HMOX1;APOE;TLR2;PLAT;ACE;THBD;ATM;CAT;IL4;MIF;PLAU;MMP1;SERPINE1;IL11;SERPINA1;CXCL3;F2;BDNF;PTGS2;C5;VEGFA;SHH;TP53;GRK2;IFNG;MMP9;ADRB2;TNF;TGFB1;CCL2;ADA;TFPI;IL1B;CASP6;CRP;ITGB3;IL5;MPO;KEAP1;IKBKB;CYP1A1;HSD11B2;IL13;IRAK3;ELANE;MASP2;SPP1;AKR1B10;IL6;CCND1;ALB;CXCL8;NPPA;SOD3;IL1RN;CMA1;CXCL1;TLR9;AGTR1;MMP2;C3;IL1A;SLPI;IGFBP3;IL10;CDKN2A;COL3A1;CXCL2;MYLK;COL1A1;ICAM1;TAP1;…	77
DOID:0050338	primary bacterial infectious disease	108/1195 9.04%	295/10312 2.86%	4.9349e-30	9.16695e-29	LMX1B;APOE;TLR2;JUN;GLI2;ACE;IL2;DUOX2;THBD;EGFR;IL4;TAP2;MIF;ABCB1;MMP1;SERPINE1;MC3R;NAT2;BCL2A1;RAF1;F2;PTGS2;CHIT1;NFKB1;VEGFA;ENO2;SHH;TP53;NEFL;MMP13;GZMA;IFNG;SNCA;MMP9;APOB;TNF;CXCL10;PTGS1;TGFB1;CD38;CCL2;ADA;AGTR2;MMP3;TLR1;ALOX5;IL1B;CRP;VIM;IL5;BCL2L11;NFE2L2;ADIPOQ;CD40LG;BCL2;CASP1;GLO1;CFTR;CD36;ESD;ACP1;GSTM1;LTA4H;IL13;C5AR1;IRAK3;IRF1;HP;IDO1;SPP1;VWF;IL6;CXCL11;ACHE;GLI1;TLR4;C…	LMX1B;APOE;TLR2;JUN;GLI2;ACE;IL2;DUOX2;THBD;EGFR;IL4;TAP2;MIF;ABCB1;MMP1;SERPINE1;MC3R;NAT2;BCL2A1;RAF1;F2;PTGS2;CHIT1;NFKB1;VEGFA;ENO2;SHH;TP53;NEFL;MMP13;GZMA;IFNG;SNCA;MMP9;APOB;TNF;CXCL10;PTGS1;TGFB1;CD38;CCL2;ADA;AGTR2;MMP3;TLR1;ALOX5;IL1B;CRP;VIM;IL5;BCL2L11;NFE2L2;ADIPOQ;CD40LG;BCL2;CASP1;GLO1;CFTR;CD36;ESD;ACP1;GSTM1;LTA4H;IL13;C5AR1;IRAK3;IRF1;HP;IDO1;SPP1;VWF;IL6;CXCL11;ACHE;GLI1;TLR4;C…	108
DOID:0070004	myeloid neoplasm	124/1195 10.38%	371/10312 3.6%	5.46157e-30	9.99386e-29	MTOR;HSPB1;SLC2A1;PLK1;SOD2;APOE;JUN;MTHFR;ACE;EPHB4;ANG;CYP1B1;BMP1;MAPK1;MYC;IL4;ABCB1;PLAU;MMP1;PTPN11;IL16;GPX1;HGFAC;SELP;DNMT1;JAK2;APEX1;ABCG2;GSR;AURKA;CALR;NOTCH2;BDNF;PTGS2;NFKB1;VCAM1;JAK3;PIK3CG;EGR1;VEGFA;KDR;CYP3A4;TP53;MMP13;IFNG;TNF;PML;BCL2L1;TGFB1;IGF2R;PCNA;IL1B;LDHB;BMP2;ITGB3;CCND3;BCL2L11;RARB;MET;CD40LG;BCL2;PIK3CA;F7;CD36;CYP1A1;GSTM1;CASP8;GRK6;CTNNB1;ELANE;IL3;EPHX1;SPP1…	MTOR;HSPB1;SLC2A1;PLK1;SOD2;APOE;JUN;MTHFR;ACE;EPHB4;ANG;CYP1B1;BMP1;MAPK1;MYC;IL4;ABCB1;PLAU;MMP1;PTPN11;IL16;GPX1;HGFAC;SELP;DNMT1;JAK2;APEX1;ABCG2;GSR;AURKA;CALR;NOTCH2;BDNF;PTGS2;NFKB1;VCAM1;JAK3;PIK3CG;EGR1;VEGFA;KDR;CYP3A4;TP53;MMP13;IFNG;TNF;PML;BCL2L1;TGFB1;IGF2R;PCNA;IL1B;LDHB;BMP2;ITGB3;CCND3;BCL2L11;RARB;MET;CD40LG;BCL2;PIK3CA;F7;CD36;CYP1A1;GSTM1;CASP8;GRK6;CTNNB1;ELANE;IL3;EPHX1;SPP1…	124
DOID:3070	high grade glioma	119/1195 9.96%	347/10312 3.37%	5.73598e-30	1.03416e-28	MTOR;PIK3CD;PDGFA;EPO;HDAC3;JUN;MTHFR;IL2;AXL;CDK6;ATM;E2F1;EGFR;MYC;SIRT2;MAP2;PTEN;IL4;MIF;ABCB1;PLAU;MMP1;IGF2;PTPN11;PIK3CB;SERPINE1;IL16;PRDX6;INSR;CAMK2A;PLD2;ATP1B2;RAF1;CALR;NOTCH2;F2;PTGS2;CA9;BAX;PIK3CG;KDR;CCNE1;SLC6A3;TP53;CAMK2B;ERBB2;NAMPT;CAV1;IFNG;SNCA;MMP9;AKT2;TNF;PTGS1;BCL2L1;PRKCA;LATS1;DCN;CCL2;MMP3;CASP9;ILK;BECN1;HSPA5;CCND3;CTSB;PTK2;BCL2L11;RARB;MET;BCL2;GSTM1;S100A4;CASP…	MTOR;PIK3CD;PDGFA;EPO;HDAC3;JUN;MTHFR;IL2;AXL;CDK6;ATM;E2F1;EGFR;MYC;SIRT2;MAP2;PTEN;IL4;MIF;ABCB1;PLAU;MMP1;IGF2;PTPN11;PIK3CB;SERPINE1;IL16;PRDX6;INSR;CAMK2A;PLD2;ATP1B2;RAF1;CALR;NOTCH2;F2;PTGS2;CA9;BAX;PIK3CG;KDR;CCNE1;SLC6A3;TP53;CAMK2B;ERBB2;NAMPT;CAV1;IFNG;SNCA;MMP9;AKT2;TNF;PTGS1;BCL2L1;PRKCA;LATS1;DCN;CCL2;MMP3;CASP9;ILK;BECN1;HSPA5;CCND3;CTSB;PTK2;BCL2L11;RARB;MET;BCL2;GSTM1;S100A4;CASP…	119
DOID:9744	type 1 diabetes mellitus	84/1195 7.03%	192/10312 1.86%	6.10576e-30	1.08488e-28	EDN1;G6PD;SLC2A1;SOD2;HPR;APOE;TLR2;HDAC3;PLAT;MTHFR;ACE;CP;NEUROD1;IL2;THBD;E2F1;EGFR;FUCA1;AOC3;AVP;IL4;TAP2;HDAC2;GPX3;IGF2;DUSP1;INS;HDAC1;VCAM1;IFNG;MMP9;GH1;APOB;TNF;CXCL10;TGFB1;CD38;CCL2;CASP9;IGF2R;GH2;IGHG1;IL1B;CRP;ADIPOQ;CD40LG;F7;ADRB1;ACP1;HSD11B2;GSTM1;IL13;SOD1;GHR;IRAK3;HP;VWF;SREBF2;IL6;ACHE;TLR4;PTPRC;SELE;CXCL8;CFB;BCHE;CASP3;IL1RN;PRSS1;CASP12;SELL;FASLG;C3;IL1A;IGFBP3;IL10;A…	EDN1;G6PD;SLC2A1;SOD2;HPR;APOE;TLR2;HDAC3;PLAT;MTHFR;ACE;CP;NEUROD1;IL2;THBD;E2F1;EGFR;FUCA1;AOC3;AVP;IL4;TAP2;HDAC2;GPX3;IGF2;DUSP1;INS;HDAC1;VCAM1;IFNG;MMP9;GH1;APOB;TNF;CXCL10;TGFB1;CD38;CCL2;CASP9;IGF2R;GH2;IGHG1;IL1B;CRP;ADIPOQ;CD40LG;F7;ADRB1;ACP1;HSD11B2;GSTM1;IL13;SOD1;GHR;IRAK3;HP;VWF;SREBF2;IL6;ACHE;TLR4;PTPRC;SELE;CXCL8;CFB;BCHE;CASP3;IL1RN;PRSS1;CASP12;SELL;FASLG;C3;IL1A;IGFBP3;IL10;A…	84
DOID:750	peptic ulcer disease	58/1195 4.85%	98/10312 0.95%	7.18997e-30	1.25927e-28	EDN1;HIF1A;KLK3;HMOX1;TLR2;MAPK3;IL2;CAT;HRH3;MAPK1;HPGD;MIF;PLAU;GSR;TEK;PTGS2;VEGFA;TP53;MMP13;MMP9;TNF;PTGS1;BCL2L1;TGFB1;ADA;MMP3;IL1B;CRP;ITGB3;HSPA1A;NFE2L2;MPO;BCL2;CFTR;IL6;OXTR;SELE;NOS3;CXCL8;FGF2;CASP3;IL1RN;BAD;SELL;HNMT;FASLG;STAT3;MMP2;PTGER1;PPARG;IL10;GAST;SST;GZMB;NOS2;CNR1;LDHA;CYP2C19	EDN1;HIF1A;KLK3;HMOX1;TLR2;MAPK3;IL2;CAT;HRH3;MAPK1;HPGD;MIF;PLAU;GSR;TEK;PTGS2;VEGFA;TP53;MMP13;MMP9;TNF;PTGS1;BCL2L1;TGFB1;ADA;MMP3;IL1B;CRP;ITGB3;HSPA1A;NFE2L2;MPO;BCL2;CFTR;IL6;OXTR;SELE;NOS3;CXCL8;FGF2;CASP3;IL1RN;BAD;SELL;HNMT;FASLG;STAT3;MMP2;PTGER1;PPARG;IL10;GAST;SST;GZMB;NOS2;CNR1;LDHA;CYP2C19	58
DOID:219	colon cancer	130/1195 10.88%	403/10312 3.91%	1.07807e-29	1.86156e-28	MTOR;HIF1A;CDCP1;PLK1;CHKA;SOD2;KDM3A;HMOX1;LOX;MYD88;IRS1;MAPK3;HDAC3;JUN;MTHFR;PLK4;ATM;PRDX1;EGFR;MAPK1;MYC;PTEN;HPGD;ABCB1;SAT1;PRKCD;PLCG1;GRP;KDM5C;CES2;SELP;HDAC1;JAK2;CXCL3;BRD4;CALR;PTGS2;HAS2;NFKB1;BAX;JAK3;PIK3CG;VEGFA;SHH;TP53;SIRT1;MMP13;CAV1;GZMA;IFNG;MMP9;TNF;CCNG2;BCL2L1;DCN;TGFB1;CCL2;SRC;MMP3;CASP9;IGF2R;ILK;IL1B;CASP6;CRP;PTK2;KLK1;BCL2L11;HSPA1A;RARB;MET;ESR2;BCL2;PIK3CA;IKBKB…	MTOR;HIF1A;CDCP1;PLK1;CHKA;SOD2;KDM3A;HMOX1;LOX;MYD88;IRS1;MAPK3;HDAC3;JUN;MTHFR;PLK4;ATM;PRDX1;EGFR;MAPK1;MYC;PTEN;HPGD;ABCB1;SAT1;PRKCD;PLCG1;GRP;KDM5C;CES2;SELP;HDAC1;JAK2;CXCL3;BRD4;CALR;PTGS2;HAS2;NFKB1;BAX;JAK3;PIK3CG;VEGFA;SHH;TP53;SIRT1;MMP13;CAV1;GZMA;IFNG;MMP9;TNF;CCNG2;BCL2L1;DCN;TGFB1;CCL2;SRC;MMP3;CASP9;IGF2R;ILK;IL1B;CASP6;CRP;PTK2;KLK1;BCL2L11;HSPA1A;RARB;MET;ESR2;BCL2;PIK3CA;IKBKB…	130
DOID:0050589	inflammatory bowel disease	100/1195 8.37%	262/10312 2.54%	1.46555e-29	2.49551e-28	HPR;HMOX1;TLR2;MTHFR;ANG;CHUK;IL2;DUOX2;THBD;CAT;EGFR;SLC6A4;CHRNA7;IL4;VIP;HPGD;MIF;ABCB1;MMP1;IGF2;SERPINE1;LRRK2;IL16;GPX1;SELP;IL11;PTPRS;JAK2;PPARGC1A;SERPINA1;F2;PTGS2;LEPR;VCAM1;TPMT;VEGFA;KDR;ARG1;TACR2;NAMPT;IFNG;ADRB2;TNF;CXCL10;PTGS1;MST1;TGFB1;CCL2;MMP3;CRHR2;IL1B;CRP;ADRB3;PTPN2;HSPA5;LCT;IL5;ADIPOQ;ESR2;CD40LG;KRT8;IKBKB;LPL;GSTM1;IL13;CA2;KLKB1;HP;IDO1;IL21;CDKN1A;CCNA2;IL6;NPSR1;A…	HPR;HMOX1;TLR2;MTHFR;ANG;CHUK;IL2;DUOX2;THBD;CAT;EGFR;SLC6A4;CHRNA7;IL4;VIP;HPGD;MIF;ABCB1;MMP1;IGF2;SERPINE1;LRRK2;IL16;GPX1;SELP;IL11;PTPRS;JAK2;PPARGC1A;SERPINA1;F2;PTGS2;LEPR;VCAM1;TPMT;VEGFA;KDR;ARG1;TACR2;NAMPT;IFNG;ADRB2;TNF;CXCL10;PTGS1;MST1;TGFB1;CCL2;MMP3;CRHR2;IL1B;CRP;ADRB3;PTPN2;HSPA5;LCT;IL5;ADIPOQ;ESR2;CD40LG;KRT8;IKBKB;LPL;GSTM1;IL13;CA2;KLKB1;HP;IDO1;IL21;CDKN1A;CCNA2;IL6;NPSR1;A…	100
DOID:2789	parasitic protozoa infectious disease	80/1195 6.69%	178/10312 1.73%	1.51694e-29	2.54762e-28	EDN1;G6PD;ANK1;HMOX1;EPO;APOE;MYD88;TLR2;ACE;IL2;CAT;SLC6A4;IL4;NPPB;MIF;ABCB1;MMP1;SOAT1;GSR;F2;PTGS2;CHIT1;BAX;VEGFA;PKLR;IFNG;ADRB2;TNF;CXCL10;IL2RB;TGFB1;CCL2;ADA;TLR1;IL1B;CRP;VIM;CTSB;IL5;A2M;MET;NFE2L2;CD40LG;ADORA2A;PROCR;CD36;TBX21;GSTM1;IL13;SOD1;C5AR1;IL3;IRF1;HP;IL21;CHRM2;VWF;IL6;TLR4;NOS3;CXCL8;NOS1;BCHE;CSF2;IL1RN;AQP4;FASLG;TLR9;MMP2;NCF1;GSTP1;CAPN1;IL10;NRG1;COL1A1;NOS2;ICAM1;NP…	EDN1;G6PD;ANK1;HMOX1;EPO;APOE;MYD88;TLR2;ACE;IL2;CAT;SLC6A4;IL4;NPPB;MIF;ABCB1;MMP1;SOAT1;GSR;F2;PTGS2;CHIT1;BAX;VEGFA;PKLR;IFNG;ADRB2;TNF;CXCL10;IL2RB;TGFB1;CCL2;ADA;TLR1;IL1B;CRP;VIM;CTSB;IL5;A2M;MET;NFE2L2;CD40LG;ADORA2A;PROCR;CD36;TBX21;GSTM1;IL13;SOD1;C5AR1;IL3;IRF1;HP;IL21;CHRM2;VWF;IL6;TLR4;NOS3;CXCL8;NOS1;BCHE;CSF2;IL1RN;AQP4;FASLG;TLR9;MMP2;NCF1;GSTP1;CAPN1;IL10;NRG1;COL1A1;NOS2;ICAM1;NP…	80
DOID:10286	prostate carcinoma	81/1195 6.78%	182/10312 1.76%	1.54693e-29	2.56288e-28	PLK1;PDGFA;KLK3;SOD2;MAPK3;HDAC3;JUN;MTHFR;ATM;EGFR;MAPK1;MYC;PTEN;HDAC2;MIF;PLAU;PIK3CB;AR;INSR;SCD;FGF1;NUF2;RAF1;PRSS8;PTGS2;NFKB1;BAX;EGR1;VEGFA;KDR;TP53;RXRA;ERBB2;CAV1;AKT2;AKR1C3;BCL2L1;PRKCA;SRC;ILK;CASP6;VIM;BMP2;COMT;GNRHR;LCT;PTK2;HSPA1A;MET;ADIPOQ;BCL2;CYP19A1;IKBKB;CCNB1;CASP8;SERPINA3;SPP1;MAPK8;CCNE2;ESR1;IGF1R;BRAF;RELA;FGF2;F3;BCL2L14;BAD;STAT1;STAT3;AKT1;MMP2;GSTP1;PPARG;TYMP;AT…	PLK1;PDGFA;KLK3;SOD2;MAPK3;HDAC3;JUN;MTHFR;ATM;EGFR;MAPK1;MYC;PTEN;HDAC2;MIF;PLAU;PIK3CB;AR;INSR;SCD;FGF1;NUF2;RAF1;PRSS8;PTGS2;NFKB1;BAX;EGR1;VEGFA;KDR;TP53;RXRA;ERBB2;CAV1;AKT2;AKR1C3;BCL2L1;PRKCA;SRC;ILK;CASP6;VIM;BMP2;COMT;GNRHR;LCT;PTK2;HSPA1A;MET;ADIPOQ;BCL2;CYP19A1;IKBKB;CCNB1;CASP8;SERPINA3;SPP1;MAPK8;CCNE2;ESR1;IGF1R;BRAF;RELA;FGF2;F3;BCL2L14;BAD;STAT1;STAT3;AKT1;MMP2;GSTP1;PPARG;TYMP;AT…	81
DOID:10534	stomach cancer	132/1195 11.05%	416/10312 4.03%	2.41353e-29	3.94532e-28	MTOR;HIF1A;HSPB1;SLC2A1;PLK1;SOD2;HMOX1;LOX;MAPK3;JUN;MTHFR;ACE;IL2;KDM4C;ATM;CAT;EGFR;MAPK1;MYC;PDCD5;PTEN;HPGD;HDAC2;GPX3;MIF;PLAU;MMP1;PTPN11;SERPINE1;ABCC1;KDM5C;AR;IL11;JAK2;APEX1;NUF2;RAF1;CALR;PTGS2;LEPR;NFKB1;BAX;PIK3CG;KDM4B;KDM5A;KDR;HK2;SHH;TP53;EFNA1;ZFHX3;ERBB2;XDH;MMP9;BCL2L1;POLB;TGFB1;CCL2;SRC;CFI;MMP3;WNT2;CASP9;TTR;PCNA;IL1B;CASP6;PLA2G2A;HSPA5;CYP2A6;ITGB3;PTK2;AKR1B1;KDM4A;IL5…	MTOR;HIF1A;HSPB1;SLC2A1;PLK1;SOD2;HMOX1;LOX;MAPK3;JUN;MTHFR;ACE;IL2;KDM4C;ATM;CAT;EGFR;MAPK1;MYC;PDCD5;PTEN;HPGD;HDAC2;GPX3;MIF;PLAU;MMP1;PTPN11;SERPINE1;ABCC1;KDM5C;AR;IL11;JAK2;APEX1;NUF2;RAF1;CALR;PTGS2;LEPR;NFKB1;BAX;PIK3CG;KDM4B;KDM5A;KDR;HK2;SHH;TP53;EFNA1;ZFHX3;ERBB2;XDH;MMP9;BCL2L1;POLB;TGFB1;CCL2;SRC;CFI;MMP3;WNT2;CASP9;TTR;PCNA;IL1B;CASP6;PLA2G2A;HSPA5;CYP2A6;ITGB3;PTK2;AKR1B1;KDM4A;IL5…	132
DOID:3525	middle cerebral artery infarction	66/1195 5.52%	127/10312 1.23%	3.22966e-29	5.20995e-28	MTOR;HIF1A;SLC2A1;HPR;HMOX1;EPO;APOE;MAPK3;NGFR;PLAT;GAPDH;ACE;MAPK1;IL4;TH;SERPINE1;MAG;PRKCG;CAMK2A;AK1;BDNF;HAS2;BAX;EGR1;VEGFA;SHH;SIRT1;NAMPT;MMP9;TNF;CXCL10;TGFB1;CASP9;BECN1;IL1B;CASP6;CRP;IL5;NFE2L2;BCL2;ARC;IL13;SOD1;ELANE;HP;F12;PARP1;GDNF;IL6;ALB;CASP3;APP;IL1RN;BAD;CRH;AQP4;NAE1;C3;SLPI;MAPT;NQO1;GSK3B;NRG1;NOS2;PDGFRB;NFKBIA	MTOR;HIF1A;SLC2A1;HPR;HMOX1;EPO;APOE;MAPK3;NGFR;PLAT;GAPDH;ACE;MAPK1;IL4;TH;SERPINE1;MAG;PRKCG;CAMK2A;AK1;BDNF;HAS2;BAX;EGR1;VEGFA;SHH;SIRT1;NAMPT;MMP9;TNF;CXCL10;TGFB1;CASP9;BECN1;IL1B;CASP6;CRP;IL5;NFE2L2;BCL2;ARC;IL13;SOD1;ELANE;HP;F12;PARP1;GDNF;IL6;ALB;CASP3;APP;IL1RN;BAD;CRH;AQP4;NAE1;C3;SLPI;MAPT;NQO1;GSK3B;NRG1;NOS2;PDGFRB;NFKBIA	66
DOID:184	bone cancer	105/1195 8.79%	287/10312 2.78%	3.48263e-29	5.54507e-28	MTOR;HIF1A;SLC2A1;PDGFA;MAPK3;TGFBI;JUN;MTHFR;MTNR1A;ATM;RARA;E2F1;EGFR;MAPK1;PDCD5;PRDX2;CHEK2;ABCB1;PLAU;MMP1;IGF2;IMPDH2;PRKCD;DUSP1;ABCC1;PRKCG;AR;CAMK2A;APEX1;RASGRF1;PTGS2;HAS2;NFKB1;BAX;PIK3CG;EGR1;VEGFA;KDR;CCNE1;CYP3A4;TP53;EFNA1;GFAP;CCN2;MMP13;ERBB2;CAV1;MMP9;TNF;BCL2L1;PRKCA;CHEK1;DCN;MMP3;IGF2R;EZR;TOP1;SYK;BMP2;ITGB3;CTSB;PTK2;MET;ESR2;BCL2;CD36;GSTM1;S100A4;CASP8;CTNNB1;IL3;CDKN1A;…	MTOR;HIF1A;SLC2A1;PDGFA;MAPK3;TGFBI;JUN;MTHFR;MTNR1A;ATM;RARA;E2F1;EGFR;MAPK1;PDCD5;PRDX2;CHEK2;ABCB1;PLAU;MMP1;IGF2;IMPDH2;PRKCD;DUSP1;ABCC1;PRKCG;AR;CAMK2A;APEX1;RASGRF1;PTGS2;HAS2;NFKB1;BAX;PIK3CG;EGR1;VEGFA;KDR;CCNE1;CYP3A4;TP53;EFNA1;GFAP;CCN2;MMP13;ERBB2;CAV1;MMP9;TNF;BCL2L1;PRKCA;CHEK1;DCN;MMP3;IGF2R;EZR;TOP1;SYK;BMP2;ITGB3;CTSB;PTK2;MET;ESR2;BCL2;CD36;GSTM1;S100A4;CASP8;CTNNB1;IL3;CDKN1A;…	105
DOID:10952	nephritis	109/1195 9.12%	306/10312 2.97%	4.14826e-29	6.52021e-28	EDN1;MTOR;SMAD1;HSPB1;LMX1B;PTAFR;SOD2;MME;APOE;CD4;MTHFR;ACE;TBXAS1;KITLG;AXL;PDCD5;IL4;MIF;MMP1;SERPINE1;PLG;DUSP1;ALOX15;CDK2;F2;PTGS2;NR3C1;VCAM1;VEGFA;SHH;COL4A4;CCN2;RXRA;XDH;IFNG;MMP9;TNF;PTGS1;PRKCA;TGFB1;CCL2;AGTR2;MMP3;CASP9;TLR1;ILK;PDE5A;ADM;IL1B;CRP;ITGB3;PTK2;AKR1B1;KLK1;A2M;MET;MPO;PPP3CA;CD40LG;LPL;ALOX5AP;CASP8;KLKB1;FABP1;CDKN1A;SPP1;CXCR1;VWF;PARP1;KIT;IL6;IGF1R;SELE;NOS3;NPPA;…	EDN1;MTOR;SMAD1;HSPB1;LMX1B;PTAFR;SOD2;MME;APOE;CD4;MTHFR;ACE;TBXAS1;KITLG;AXL;PDCD5;IL4;MIF;MMP1;SERPINE1;PLG;DUSP1;ALOX15;CDK2;F2;PTGS2;NR3C1;VCAM1;VEGFA;SHH;COL4A4;CCN2;RXRA;XDH;IFNG;MMP9;TNF;PTGS1;PRKCA;TGFB1;CCL2;AGTR2;MMP3;CASP9;TLR1;ILK;PDE5A;ADM;IL1B;CRP;ITGB3;PTK2;AKR1B1;KLK1;A2M;MET;MPO;PPP3CA;CD40LG;LPL;ALOX5AP;CASP8;KLKB1;FABP1;CDKN1A;SPP1;CXCR1;VWF;PARP1;KIT;IL6;IGF1R;SELE;NOS3;NPPA;…	109
DOID:8398	osteoarthritis	95/1195 7.95%	243/10312 2.36%	4.52162e-29	7.01709e-28	EDN1;HIF1A;SLC2A1;SOD2;HMOX1;MAPK3;ACE;EPHB4;TPSAB1;MAPK1;PLAU;MMP1;IGF2;SERPINE1;PRKCD;GRP;INS;ALOX15;HDAC1;SERPINA1;PTGS2;SULF1;NFKB1;BAX;EGR1;VEGFA;PTGES;SIRT1;MMP13;NAMPT;CAV1;MMP9;GH1;APOB;TNF;BCL2L1;TGFB1;MMP3;CNR2;CASP9;BECN1;IL1B;CRP;VIM;HSPA5;BMP2;CTSB;DIO2;IL5;ADIPOQ;ESR2;BCL2;CYP19A1;KL;CD36;CALM2;IKBKB;P4HA1;GHR;PTPN1;SPP1;ESR1;IL6;IGF1R;CXCL8;CALM1;CASP3;MMP8;IL1RN;MAPK14;BAD;CHGA;PO…	EDN1;HIF1A;SLC2A1;SOD2;HMOX1;MAPK3;ACE;EPHB4;TPSAB1;MAPK1;PLAU;MMP1;IGF2;SERPINE1;PRKCD;GRP;INS;ALOX15;HDAC1;SERPINA1;PTGS2;SULF1;NFKB1;BAX;EGR1;VEGFA;PTGES;SIRT1;MMP13;NAMPT;CAV1;MMP9;GH1;APOB;TNF;BCL2L1;TGFB1;MMP3;CNR2;CASP9;BECN1;IL1B;CRP;VIM;HSPA5;BMP2;CTSB;DIO2;IL5;ADIPOQ;ESR2;BCL2;CYP19A1;KL;CD36;CALM2;IKBKB;P4HA1;GHR;PTPN1;SPP1;ESR1;IL6;IGF1R;CXCL8;CALM1;CASP3;MMP8;IL1RN;MAPK14;BAD;CHGA;PO…	95
DOID:3146	lipid metabolism disorder	80/1195 6.69%	182/10312 1.76%	9.97479e-29	1.52864e-27	CYP17A1;RXRG;APOE;POR;IRS1;CYP11A1;MTHFR;CP;PPARA;THBD;EGFR;LPA;ABCB1;SERPINE1;LDLR;SCD;HTR1A;NFKB1;VCAM1;SERPINC1;NAMPT;XDH;MMP9;APOB;ADRB2;TNF;PTGS1;FABP4;TGFB1;CCL2;MMP3;TFPI;IL1B;CRP;PCSK9;CPT1A;AKR1B1;CYP11B2;ADIPOQ;MPO;SLC10A2;CD40LG;F7;KL;STAR;CD36;LPL;ALOX5AP;HSD11B2;MTTP;HNF4A;SOD1;GHR;PPARD;VWF;ESR1;IL6;ALB;NOS3;TERT;CXCL8;NPPA;TCF7L2;BCHE;F3;SLC2A4;LEP;FKBP1A;C3;MTRR;ABCA1;PPARG;IL10;F…	CYP17A1;RXRG;APOE;POR;IRS1;CYP11A1;MTHFR;CP;PPARA;THBD;EGFR;LPA;ABCB1;SERPINE1;LDLR;SCD;HTR1A;NFKB1;VCAM1;SERPINC1;NAMPT;XDH;MMP9;APOB;ADRB2;TNF;PTGS1;FABP4;TGFB1;CCL2;MMP3;TFPI;IL1B;CRP;PCSK9;CPT1A;AKR1B1;CYP11B2;ADIPOQ;MPO;SLC10A2;CD40LG;F7;KL;STAR;CD36;LPL;ALOX5AP;HSD11B2;MTTP;HNF4A;SOD1;GHR;PPARD;VWF;ESR1;IL6;ALB;NOS3;TERT;CXCL8;NPPA;TCF7L2;BCHE;F3;SLC2A4;LEP;FKBP1A;C3;MTRR;ABCA1;PPARG;IL10;F…	80
DOID:2152	ovary epithelial cancer	115/1195 9.62%	338/10312 3.28%	1.27508e-28	1.92993e-27	EDN1;HIF1A;HSPB1;SLC2A1;TXN;PLK1;MYD88;CDK1;MAPK3;HDAC3;ALDH1A1;CBR3;PTGER2;EGFR;MAPK1;MYC;PTEN;MIF;ABCB1;PLAU;MMP1;IGF2;SERPINE1;DUSP1;PPARGC1A;AURKA;PTGS2;AURKB;HAS2;NFKB1;BAX;VEGFA;KDR;CCNE1;KLK6;TP53;PTGES;CCN2;MMP13;ERBB2;CAV1;MMP9;AKT2;TNF;PRKCA;TGFB1;SRC;BECN1;CASP6;BMP2;ITGB3;CCND3;PTK2;EDNRA;KLK1;TK1;TSPAN1;NFE2L2;ESR2;BCL2;NACC1;PIK3CA;KLK11;CCNB1;GSTM1;S100A4;FSHR;IL13;CTNNB1;KLK7;PPAR…	EDN1;HIF1A;HSPB1;SLC2A1;TXN;PLK1;MYD88;CDK1;MAPK3;HDAC3;ALDH1A1;CBR3;PTGER2;EGFR;MAPK1;MYC;PTEN;MIF;ABCB1;PLAU;MMP1;IGF2;SERPINE1;DUSP1;PPARGC1A;AURKA;PTGS2;AURKB;HAS2;NFKB1;BAX;VEGFA;KDR;CCNE1;KLK6;TP53;PTGES;CCN2;MMP13;ERBB2;CAV1;MMP9;AKT2;TNF;PRKCA;TGFB1;SRC;BECN1;CASP6;BMP2;ITGB3;CCND3;PTK2;EDNRA;KLK1;TK1;TSPAN1;NFE2L2;ESR2;BCL2;NACC1;PIK3CA;KLK11;CCNB1;GSTM1;S100A4;FSHR;IL13;CTNNB1;KLK7;PPAR…	115
DOID:2151	malignant ovarian surface epithelial-stromal neoplasm	111/1195 9.29%	321/10312 3.11%	2.44749e-28	3.6152e-27	EDN1;HIF1A;HSPB1;SLC2A1;TXN;MYD88;CDK1;MAPK3;HDAC3;ALDH1A1;CBR3;PTGER2;EGFR;MAPK1;MYC;PTEN;MIF;ABCB1;PLAU;MMP1;IGF2;SERPINE1;DUSP1;PPARGC1A;AURKA;PTGS2;AURKB;HAS2;NFKB1;BAX;VEGFA;KDR;CCNE1;KLK6;TP53;CCN2;MMP13;ERBB2;CAV1;MMP9;AKT2;TNF;PRKCA;TGFB1;SRC;BECN1;CASP6;BMP2;ITGB3;CCND3;PTK2;EDNRA;KLK1;TK1;TSPAN1;NFE2L2;ESR2;BCL2;NACC1;PIK3CA;KLK11;S100A4;FSHR;IL13;CTNNB1;KLK7;PPARD;TGM2;CDKN1A;MDM2;ESR1…	EDN1;HIF1A;HSPB1;SLC2A1;TXN;MYD88;CDK1;MAPK3;HDAC3;ALDH1A1;CBR3;PTGER2;EGFR;MAPK1;MYC;PTEN;MIF;ABCB1;PLAU;MMP1;IGF2;SERPINE1;DUSP1;PPARGC1A;AURKA;PTGS2;AURKB;HAS2;NFKB1;BAX;VEGFA;KDR;CCNE1;KLK6;TP53;CCN2;MMP13;ERBB2;CAV1;MMP9;AKT2;TNF;PRKCA;TGFB1;SRC;BECN1;CASP6;BMP2;ITGB3;CCND3;PTK2;EDNRA;KLK1;TK1;TSPAN1;NFE2L2;ESR2;BCL2;NACC1;PIK3CA;KLK11;S100A4;FSHR;IL13;CTNNB1;KLK7;PPARD;TGM2;CDKN1A;MDM2;ESR1…	111
DOID:4001	ovarian carcinoma	111/1195 9.29%	321/10312 3.11%	2.44749e-28	3.6152e-27	EDN1;HIF1A;HSPB1;SLC2A1;TXN;MYD88;CDK1;MAPK3;HDAC3;ALDH1A1;CBR3;PTGER2;EGFR;MAPK1;MYC;PTEN;MIF;ABCB1;PLAU;MMP1;IGF2;SERPINE1;DUSP1;PPARGC1A;AURKA;PTGS2;AURKB;HAS2;NFKB1;BAX;VEGFA;KDR;CCNE1;KLK6;TP53;CCN2;MMP13;ERBB2;CAV1;MMP9;AKT2;TNF;PRKCA;TGFB1;SRC;BECN1;CASP6;BMP2;ITGB3;CCND3;PTK2;EDNRA;KLK1;TK1;TSPAN1;NFE2L2;ESR2;BCL2;NACC1;PIK3CA;KLK11;S100A4;FSHR;IL13;CTNNB1;KLK7;PPARD;TGM2;CDKN1A;MDM2;ESR1…	EDN1;HIF1A;HSPB1;SLC2A1;TXN;MYD88;CDK1;MAPK3;HDAC3;ALDH1A1;CBR3;PTGER2;EGFR;MAPK1;MYC;PTEN;MIF;ABCB1;PLAU;MMP1;IGF2;SERPINE1;DUSP1;PPARGC1A;AURKA;PTGS2;AURKB;HAS2;NFKB1;BAX;VEGFA;KDR;CCNE1;KLK6;TP53;CCN2;MMP13;ERBB2;CAV1;MMP9;AKT2;TNF;PRKCA;TGFB1;SRC;BECN1;CASP6;BMP2;ITGB3;CCND3;PTK2;EDNRA;KLK1;TK1;TSPAN1;NFE2L2;ESR2;BCL2;NACC1;PIK3CA;KLK11;S100A4;FSHR;IL13;CTNNB1;KLK7;PPARD;TGM2;CDKN1A;MDM2;ESR1…	111
DOID:11934	head and neck cancer	101/1195 8.45%	276/10312 2.68%	4.18036e-28	6.10133e-27	MTOR;HIF1A;SLC2A1;SOD2;EPO;APOE;CD4;ALDH1A1;MTHFR;EPHB4;IL2;KDM4C;EGFR;CYP1B1;MYC;CHEK2;MMP1;SERPINE1;ABCC1;NAT2;AR;CAMK2A;RAF1;PTGS2;NFKB1;BAX;JAK3;PIK3CG;VEGFA;CCNE1;TP53;ERBB2;ADH1C;CAV1;GPBAR1;IFNG;MMP9;TNF;CCNG2;AKR1C3;PTGS1;PML;TGFB1;SRC;MMP3;CYP2A13;SLC5A8;CYP2A6;ENPEP;DAPK1;RARB;MET;ADIPOQ;BCL2;PIK3CA;ERBB3;CYP1A1;GSTM1;CASP8;CTNNB1;EPHX1;CDKN1A;MAPK8;IL6;CCND1;RASSF1;IGF1R;GLI1;RB1;BIRC5…	MTOR;HIF1A;SLC2A1;SOD2;EPO;APOE;CD4;ALDH1A1;MTHFR;EPHB4;IL2;KDM4C;EGFR;CYP1B1;MYC;CHEK2;MMP1;SERPINE1;ABCC1;NAT2;AR;CAMK2A;RAF1;PTGS2;NFKB1;BAX;JAK3;PIK3CG;VEGFA;CCNE1;TP53;ERBB2;ADH1C;CAV1;GPBAR1;IFNG;MMP9;TNF;CCNG2;AKR1C3;PTGS1;PML;TGFB1;SRC;MMP3;CYP2A13;SLC5A8;CYP2A6;ENPEP;DAPK1;RARB;MET;ADIPOQ;BCL2;PIK3CA;ERBB3;CYP1A1;GSTM1;CASP8;CTNNB1;EPHX1;CDKN1A;MAPK8;IL6;CCND1;RASSF1;IGF1R;GLI1;RB1;BIRC5…	101
DOID:224	transient cerebral ischemia	84/1195 7.03%	202/10312 1.96%	4.95085e-28	7.14088e-27	G6PD;HIF1A;HSPB1;CHKA;ANK1;PTAFR;SOD2;SIRT6;EPO;APOE;NGFR;PLAT;PTEN;NPPB;PLAU;SERPINE1;NEFM;DUSP1;MBP;CAMK2A;BCL2L2;JAK2;PRL;GSR;F2;CDK5;KDM1A;NFKB1;BAX;HTT;NEFL;NAMPT;CAV1;MMP9;TNF;CCL2;PDE4D;CASP9;TFPI;BECN1;PCNA;IL1B;ELK1;CRP;HSPA5;ITGB3;ESR2;GLRX;BCL2;IKBKB;CASP8;SOD1;ELANE;F12;VWF;PARP1;MDM2;ESR1;JAK1;BACE1;NOS3;TERT;NOS1;UCP2;CASP3;IL1RN;HSF1;TRPM2;AQP4;HRH2;STAT3;PTGER4;MMP2;C3;PPARG;IL10;…	G6PD;HIF1A;HSPB1;CHKA;ANK1;PTAFR;SOD2;SIRT6;EPO;APOE;NGFR;PLAT;PTEN;NPPB;PLAU;SERPINE1;NEFM;DUSP1;MBP;CAMK2A;BCL2L2;JAK2;PRL;GSR;F2;CDK5;KDM1A;NFKB1;BAX;HTT;NEFL;NAMPT;CAV1;MMP9;TNF;CCL2;PDE4D;CASP9;TFPI;BECN1;PCNA;IL1B;ELK1;CRP;HSPA5;ITGB3;ESR2;GLRX;BCL2;IKBKB;CASP8;SOD1;ELANE;F12;VWF;PARP1;MDM2;ESR1;JAK1;BACE1;NOS3;TERT;NOS1;UCP2;CASP3;IL1RN;HSF1;TRPM2;AQP4;HRH2;STAT3;PTGER4;MMP2;C3;PPARG;IL10;…	84
DOID:5679	retinal disease	114/1195 9.54%	338/10312 3.28%	5.40911e-28	7.71113e-27	EDN1;HIF1A;SOD2;MME;EPO;LOX;APOE;GAPDH;MTHFR;ACE;ANG;KITLG;ELN;CAT;EGFR;FUCA1;AOC3;YAP1;PTEN;MIF;MMP1;SERPINE1;EDNRB;DHRSX;INS;PRKCG;JAK2;PPARGC1A;BDNF;KDM1A;NFKB1;VCAM1;PIK3CG;VEGFA;KDR;ENO2;CA4;GFAP;CCN2;TRPM1;IFNG;MMP9;GH1;APOB;TNF;CXCL10;CCL2;CASP9;ADM;IL1B;CRP;ADRB3;CSNK2A1;ITGB3;AKR1B1;A2M;NFE2L2;ADIPOQ;DHRS13;KEAP1;F7;GSS;GLO1;ACP1;GSTM1;CASP8;SOD1;CTNNB1;MAP3K8;VWF;AKR1B10;KIT;IL6;IGF1R;R…	EDN1;HIF1A;SOD2;MME;EPO;LOX;APOE;GAPDH;MTHFR;ACE;ANG;KITLG;ELN;CAT;EGFR;FUCA1;AOC3;YAP1;PTEN;MIF;MMP1;SERPINE1;EDNRB;DHRSX;INS;PRKCG;JAK2;PPARGC1A;BDNF;KDM1A;NFKB1;VCAM1;PIK3CG;VEGFA;KDR;ENO2;CA4;GFAP;CCN2;TRPM1;IFNG;MMP9;GH1;APOB;TNF;CXCL10;CCL2;CASP9;ADM;IL1B;CRP;ADRB3;CSNK2A1;ITGB3;AKR1B1;A2M;NFE2L2;ADIPOQ;DHRS13;KEAP1;F7;GSS;GLO1;ACP1;GSTM1;CASP8;SOD1;CTNNB1;MAP3K8;VWF;AKR1B10;KIT;IL6;IGF1R;R…	114
DOID:11476	osteoporosis	67/1195 5.61%	136/10312 1.32%	7.63476e-28	1.07589e-26	CYP17A1;FSHB;SOD2;APOE;IRS1;MAPK3;MTHFR;ACE;CYP1B1;MAPK1;MYC;SHBG;ABCB1;IGF2;ALOX15;AR;GSR;LEPR;BAX;CYP3A4;IRS2;SIRT1;MMP13;MMP9;GH1;TNF;TGFB1;CNR2;INSL3;GH2;PCNA;IL1B;BMP2;CST3;ESR2;BCL2;CYP19A1;CYP1A1;CA8;GHR;IRAK3;HP;ESR1;KIT;IL6;IGF1R;IL1RN;MAPK14;POMC;STAT1;PTGER4;LEP;GSTP1;IL1A;IGFBP3;PTK2B;VKORC1;COL1A1;CNR1;HSD11B1;ICAM1;DSPP;RUNX2;HGF;PON1;VDR;IGF1	CYP17A1;FSHB;SOD2;APOE;IRS1;MAPK3;MTHFR;ACE;CYP1B1;MAPK1;MYC;SHBG;ABCB1;IGF2;ALOX15;AR;GSR;LEPR;BAX;CYP3A4;IRS2;SIRT1;MMP13;MMP9;GH1;TNF;TGFB1;CNR2;INSL3;GH2;PCNA;IL1B;BMP2;CST3;ESR2;BCL2;CYP19A1;CYP1A1;CA8;GHR;IRAK3;HP;ESR1;KIT;IL6;IGF1R;IL1RN;MAPK14;POMC;STAT1;PTGER4;LEP;GSTP1;IL1A;IGFBP3;PTK2B;VKORC1;COL1A1;CNR1;HSD11B1;ICAM1;DSPP;RUNX2;HGF;PON1;VDR;IGF1	67
DOID:8719	in situ carcinoma	68/1195 5.69%	140/10312 1.36%	9.03341e-28	1.25852e-26	HIF1A;PLK1;ANG;ATM;PTEN;HDAC2;THRB;AR;HDAC1;APEX1;NUF2;AURKA;PRSS8;PTGS2;FGF6;AURKB;VEGFA;PGR;CCNE1;TP53;PTGES;RXRA;ERBB2;CAV1;MMP9;AKR1C3;PRKCA;SRC;IGF2R;ALOX5;PCNA;IL1B;CASP6;PTK2;FGF8;RARB;ESR2;BCL2;CASP1;CYP19A1;ERBB3;CCNB1;S100A4;CTNNB1;IL3;KLK10;CDKN1A;ESR1;CCND1;RB1;BIRC5;TERT;ST14;RELA;FASLG;STAT3;TLR9;AKT1;MMP2;GSTP1;IGFBP3;TOP2A;XIAP;CDKN2A;CCNG1;TYMP;CDK4;IGF1	HIF1A;PLK1;ANG;ATM;PTEN;HDAC2;THRB;AR;HDAC1;APEX1;NUF2;AURKA;PRSS8;PTGS2;FGF6;AURKB;VEGFA;PGR;CCNE1;TP53;PTGES;RXRA;ERBB2;CAV1;MMP9;AKR1C3;PRKCA;SRC;IGF2R;ALOX5;PCNA;IL1B;CASP6;PTK2;FGF8;RARB;ESR2;BCL2;CASP1;CYP19A1;ERBB3;CCNB1;S100A4;CTNNB1;IL3;KLK10;CDKN1A;ESR1;CCND1;RB1;BIRC5;TERT;ST14;RELA;FASLG;STAT3;TLR9;AKT1;MMP2;GSTP1;IGFBP3;TOP2A;XIAP;CDKN2A;CCNG1;TYMP;CDK4;IGF1	68
DOID:0080011	bone resorption disease	67/1195 5.61%	137/10312 1.33%	1.33139e-27	1.81365e-26	CYP17A1;FSHB;SOD2;APOE;IRS1;MAPK3;MTHFR;ACE;CYP1B1;MAPK1;MYC;SHBG;ABCB1;IGF2;ALOX15;AR;GSR;LEPR;BAX;CYP3A4;IRS2;SIRT1;MMP13;MMP9;GH1;TNF;TGFB1;CNR2;INSL3;GH2;PCNA;IL1B;BMP2;CST3;ESR2;BCL2;CYP19A1;CYP1A1;CA8;GHR;IRAK3;HP;ESR1;KIT;IL6;IGF1R;IL1RN;MAPK14;POMC;STAT1;PTGER4;LEP;GSTP1;IL1A;IGFBP3;PTK2B;VKORC1;COL1A1;CNR1;HSD11B1;ICAM1;DSPP;RUNX2;HGF;PON1;VDR;IGF1	CYP17A1;FSHB;SOD2;APOE;IRS1;MAPK3;MTHFR;ACE;CYP1B1;MAPK1;MYC;SHBG;ABCB1;IGF2;ALOX15;AR;GSR;LEPR;BAX;CYP3A4;IRS2;SIRT1;MMP13;MMP9;GH1;TNF;TGFB1;CNR2;INSL3;GH2;PCNA;IL1B;BMP2;CST3;ESR2;BCL2;CYP19A1;CYP1A1;CA8;GHR;IRAK3;HP;ESR1;KIT;IL6;IGF1R;IL1RN;MAPK14;POMC;STAT1;PTGER4;LEP;GSTP1;IL1A;IGFBP3;PTK2B;VKORC1;COL1A1;CNR1;HSD11B1;ICAM1;DSPP;RUNX2;HGF;PON1;VDR;IGF1	67
DOID:10825	essential hypertension	67/1195 5.61%	137/10312 1.33%	1.33139e-27	1.81365e-26	TRNI;HMOX1;CYP11A1;PLAT;MTHFR;ACE;ELN;CAT;ADRA1A;SLC6A4;NPPB;LPA;TH;INSR;APEX1;VEGFA;TPH1;DRD1;KYNU;MMP9;GH1;APOB;ADRB2;TGFB1;ADA;AGTR2;PDE5A;ADM;IL1B;CRP;ADRB3;ADRA2B;KLK1;HSPA1A;CYP11B2;ADIPOQ;CST3;ECE1;CYP19A1;ADRB1;KL;ATP1B1;LPL;HSD11B2;GSTM1;PTPN1;DBH;IL6;ALOX12;IGF1R;NOS3;NPPA;PNMT;SOD3;IL1RN;CHGA;KCNA5;AGTR1;MMP2;IL1A;PPARG;IL10;ALDH2;REN;SLC22A2;HGF;IGF1	TRNI;HMOX1;CYP11A1;PLAT;MTHFR;ACE;ELN;CAT;ADRA1A;SLC6A4;NPPB;LPA;TH;INSR;APEX1;VEGFA;TPH1;DRD1;KYNU;MMP9;GH1;APOB;ADRB2;TGFB1;ADA;AGTR2;PDE5A;ADM;IL1B;CRP;ADRB3;ADRA2B;KLK1;HSPA1A;CYP11B2;ADIPOQ;CST3;ECE1;CYP19A1;ADRB1;KL;ATP1B1;LPL;HSD11B2;GSTM1;PTPN1;DBH;IL6;ALOX12;IGF1R;NOS3;NPPA;PNMT;SOD3;IL1RN;CHGA;KCNA5;AGTR1;MMP2;IL1A;PPARG;IL10;ALDH2;REN;SLC22A2;HGF;IGF1	67
DOID:4960	bone marrow cancer	126/1195 10.54%	401/10312 3.89%	1.44476e-27	1.94645e-26	MTOR;HSPB1;SLC2A1;PLK1;SOD2;APOE;JUN;MTHFR;ACE;EPHB4;ANG;CYP1B1;BMP1;MAPK1;MYC;IL4;ABCB1;PLAU;MMP1;PTPN11;IL16;GPX1;HGFAC;SELP;DNMT1;JAK2;APEX1;ABCG2;GSR;AURKA;CALR;NOTCH2;BDNF;PTGS2;NFKB1;VCAM1;JAK3;PIK3CG;EGR1;VEGFA;KDR;CYP3A4;TP53;MMP13;IFNG;TNF;PML;BCL2L1;TGFB1;IGF2R;PCNA;IL1B;LDHB;BMP2;ITGB3;CCND3;BCL2L11;RARB;MET;CD40LG;BCL2;PIK3CA;F7;CD36;CYP1A1;GSTM1;CASP8;GRK6;CTNNB1;ELANE;IL3;EPHX1;SPP1…	MTOR;HSPB1;SLC2A1;PLK1;SOD2;APOE;JUN;MTHFR;ACE;EPHB4;ANG;CYP1B1;BMP1;MAPK1;MYC;IL4;ABCB1;PLAU;MMP1;PTPN11;IL16;GPX1;HGFAC;SELP;DNMT1;JAK2;APEX1;ABCG2;GSR;AURKA;CALR;NOTCH2;BDNF;PTGS2;NFKB1;VCAM1;JAK3;PIK3CG;EGR1;VEGFA;KDR;CYP3A4;TP53;MMP13;IFNG;TNF;PML;BCL2L1;TGFB1;IGF2R;PCNA;IL1B;LDHB;BMP2;ITGB3;CCND3;BCL2L11;RARB;MET;CD40LG;BCL2;PIK3CA;F7;CD36;CYP1A1;GSTM1;CASP8;GRK6;CTNNB1;ELANE;IL3;EPHX1;SPP1…	126
DOID:303	substance-related disorder	109/1195 9.12%	318/10312 3.08%	1.82882e-27	2.4371e-26	SCN5A;PIK3CD;CDH13;DDC;KDM3A;FADS1;CD4;NPS;KDM4C;EGFR;SLC6A4;CHRNA7;ADH5;PTEN;HDAC2;TH;RYR3;IGF2;PIK3CB;ABCC1;PRKCG;KDM5C;HTR2B;INSR;MC2R;SERPINA1;NOTCH2;BDNF;GAD1;BAX;KDM5A;FAAH;GLP1R;TPH1;DRD1;SLC6A3;SHH;SIRT1;ERBB2;ADH1C;SNCA;MMP9;GABRA2;AKT2;APOB;ATP1A1;ABAT;PRKCA;HTR2C;CNR2;TNKS2;DRD3;PENK;PLA2G2A;CYP2A6;COMT;MAOA;BCL2;ERBB3;SLC5A5;HTR7;HNF4A;CTNNB1;GRM2;CHRNA4;RASA1;CTBP2;CHRM2;KCNH2;RYR2;D…	SCN5A;PIK3CD;CDH13;DDC;KDM3A;FADS1;CD4;NPS;KDM4C;EGFR;SLC6A4;CHRNA7;ADH5;PTEN;HDAC2;TH;RYR3;IGF2;PIK3CB;ABCC1;PRKCG;KDM5C;HTR2B;INSR;MC2R;SERPINA1;NOTCH2;BDNF;GAD1;BAX;KDM5A;FAAH;GLP1R;TPH1;DRD1;SLC6A3;SHH;SIRT1;ERBB2;ADH1C;SNCA;MMP9;GABRA2;AKT2;APOB;ATP1A1;ABAT;PRKCA;HTR2C;CNR2;TNKS2;DRD3;PENK;PLA2G2A;CYP2A6;COMT;MAOA;BCL2;ERBB3;SLC5A5;HTR7;HNF4A;CTNNB1;GRM2;CHRNA4;RASA1;CTBP2;CHRM2;KCNH2;RYR2;D…	109
DOID:1380	endometrial cancer	86/1195 7.2%	214/10312 2.08%	2.11717e-27	2.79103e-26	SLC2A1;SDHB;PIK3CD;CDH13;COX1;MME;MAPK3;HDAC3;JUN;MTHFR;ANG;ATM;CDC25B;MAPK1;MYC;PTEN;SHBG;GPX3;PIK3CB;AR;APEX1;FGF1;AURKA;PTGS2;LEPR;AURKB;CYP1A2;NCOA1;TP53;PTGES;MMP9;AKT2;CXCL10;PTGS1;BCL2L1;PRKCA;CDC25C;WNT2;HSD17B1;PCNA;ADRB3;COMT;CCND3;PTK2;RARB;MET;BCL2;CYP19A1;CCNB1;CYP1A1;S100A4;CTNNB1;IRF1;FST;AKR1B10;MDM2;JAK1;KIT;IL6;CCND1;RASSF1;FOXO3;RB1;BIRC5;BRAF;NOS3;FGF2;MMP8;BAD;MDK;NR1I2;MMP2;…	SLC2A1;SDHB;PIK3CD;CDH13;COX1;MME;MAPK3;HDAC3;JUN;MTHFR;ANG;ATM;CDC25B;MAPK1;MYC;PTEN;SHBG;GPX3;PIK3CB;AR;APEX1;FGF1;AURKA;PTGS2;LEPR;AURKB;CYP1A2;NCOA1;TP53;PTGES;MMP9;AKT2;CXCL10;PTGS1;BCL2L1;PRKCA;CDC25C;WNT2;HSD17B1;PCNA;ADRB3;COMT;CCND3;PTK2;RARB;MET;BCL2;CYP19A1;CCNB1;CYP1A1;S100A4;CTNNB1;IRF1;FST;AKR1B10;MDM2;JAK1;KIT;IL6;CCND1;RASSF1;FOXO3;RB1;BIRC5;BRAF;NOS3;FGF2;MMP8;BAD;MDK;NR1I2;MMP2;…	86
DOID:363	uterine cancer	87/1195 7.28%	219/10312 2.12%	2.79692e-27	3.6479e-26	SLC2A1;SDHB;PIK3CD;CDH13;COX1;MME;MAPK3;HDAC3;JUN;MTHFR;ANG;ATM;CDC25B;MAPK1;MYC;PTEN;SHBG;GPX3;PIK3CB;AR;APEX1;FGF1;AURKA;PTGS2;LEPR;AURKB;CYP1A2;NCOA1;TP53;PTGES;MMP9;AKT2;CXCL10;PTGS1;BCL2L1;PRKCA;CDC25C;WNT2;HSD17B1;PCNA;ADRB3;COMT;CCND3;PTK2;RARB;MET;BCL2;CYP19A1;CCNB1;CYP1A1;S100A4;CTNNB1;IRF1;KLK10;FST;AKR1B10;MDM2;JAK1;KIT;IL6;CCND1;RASSF1;FOXO3;RB1;BIRC5;BRAF;NOS3;FGF2;MMP8;BAD;MDK;NR1I2…	SLC2A1;SDHB;PIK3CD;CDH13;COX1;MME;MAPK3;HDAC3;JUN;MTHFR;ANG;ATM;CDC25B;MAPK1;MYC;PTEN;SHBG;GPX3;PIK3CB;AR;APEX1;FGF1;AURKA;PTGS2;LEPR;AURKB;CYP1A2;NCOA1;TP53;PTGES;MMP9;AKT2;CXCL10;PTGS1;BCL2L1;PRKCA;CDC25C;WNT2;HSD17B1;PCNA;ADRB3;COMT;CCND3;PTK2;RARB;MET;BCL2;CYP19A1;CCNB1;CYP1A1;S100A4;CTNNB1;IRF1;KLK10;FST;AKR1B10;MDM2;JAK1;KIT;IL6;CCND1;RASSF1;FOXO3;RB1;BIRC5;BRAF;NOS3;FGF2;MMP8;BAD;MDK;NR1I2…	87
DOID:865	vasculitis	71/1195 5.94%	154/10312 1.49%	3.56224e-27	4.59716e-26	EDN1;HIF1A;SOD2;HMOX1;TLR2;ACE;IL2;THBD;ELN;CAT;IL4;MIF;ABCB1;SERPINE1;NAT2;F2;C5;VEGFA;RORC;IFNG;MMP9;TNF;TGFB1;CCL2;MMP3;IL1B;CRP;VIM;ITGB3;IL5;ADIPOQ;MPO;ESR2;CD40LG;PROCR;CYP1A1;GSTM1;SOD1;SERPINA3;IRF1;PROS1;CDH5;VWF;GDNF;IL6;TLR4;SELE;NOS3;CXCL8;IL21R;CFB;FGF2;CSF2;IL1RN;CRH;SELL;STAT3;TLR9;MMP2;LEP;GSTP1;PROZ;ENO1;IL1A;IL10;GZMB;NOS2;ICAM1;PON1;VDR;NFKBIA	EDN1;HIF1A;SOD2;HMOX1;TLR2;ACE;IL2;THBD;ELN;CAT;IL4;MIF;ABCB1;SERPINE1;NAT2;F2;C5;VEGFA;RORC;IFNG;MMP9;TNF;TGFB1;CCL2;MMP3;IL1B;CRP;VIM;ITGB3;IL5;ADIPOQ;MPO;ESR2;CD40LG;PROCR;CYP1A1;GSTM1;SOD1;SERPINA3;IRF1;PROS1;CDH5;VWF;GDNF;IL6;TLR4;SELE;NOS3;CXCL8;IL21R;CFB;FGF2;CSF2;IL1RN;CRH;SELL;STAT3;TLR9;MMP2;LEP;GSTP1;PROZ;ENO1;IL1A;IL10;GZMB;NOS2;ICAM1;PON1;VDR;NFKBIA	71
DOID:1542	head and neck carcinoma	98/1195 8.2%	269/10312 2.61%	4.09994e-27	5.23597e-26	MTOR;HIF1A;SLC2A1;SOD2;EPO;APOE;CD4;ALDH1A1;MTHFR;EPHB4;IL2;EGFR;CYP1B1;MYC;CHEK2;MMP1;SERPINE1;ABCC1;NAT2;AR;CAMK2A;RAF1;PTGS2;NFKB1;BAX;JAK3;PIK3CG;VEGFA;CCNE1;TP53;ERBB2;ADH1C;CAV1;GPBAR1;IFNG;MMP9;TNF;AKR1C3;PTGS1;PML;TGFB1;SRC;MMP3;CYP2A13;SLC5A8;CYP2A6;ENPEP;DAPK1;RARB;MET;ADIPOQ;BCL2;PIK3CA;ERBB3;CYP1A1;GSTM1;CASP8;CTNNB1;EPHX1;CDKN1A;MAPK8;IL6;CCND1;RASSF1;IGF1R;GLI1;RB1;BIRC5;BRAF;TERT;R…	MTOR;HIF1A;SLC2A1;SOD2;EPO;APOE;CD4;ALDH1A1;MTHFR;EPHB4;IL2;EGFR;CYP1B1;MYC;CHEK2;MMP1;SERPINE1;ABCC1;NAT2;AR;CAMK2A;RAF1;PTGS2;NFKB1;BAX;JAK3;PIK3CG;VEGFA;CCNE1;TP53;ERBB2;ADH1C;CAV1;GPBAR1;IFNG;MMP9;TNF;AKR1C3;PTGS1;PML;TGFB1;SRC;MMP3;CYP2A13;SLC5A8;CYP2A6;ENPEP;DAPK1;RARB;MET;ADIPOQ;BCL2;PIK3CA;ERBB3;CYP1A1;GSTM1;CASP8;CTNNB1;EPHX1;CDKN1A;MAPK8;IL6;CCND1;RASSF1;IGF1R;GLI1;RB1;BIRC5;BRAF;TERT;R…	98
DOID:0060116	sensory system cancer	71/1195 5.94%	155/10312 1.5%	5.85767e-27	7.32807e-26	HIF1A;PLK1;IRS1;CDK1;MAPK3;NGFR;MTHFR;KITLG;AXL;CDK6;ATM;E2F1;MAPK1;MYC;CHEK2;ABCB1;SERPINE1;ABCC1;AR;HDAC1;RAF1;CHRM3;CDK2;CDK5;NFKB1;VEGFA;KDR;CCNE1;TP53;CDK5R1;AQP5;ERBB2;IFNG;PCNA;IL1B;CRP;KDM4A;DAPK1;BCL2;PIK3CA;KRT8;CASP8;NOX5;KCNH2;CDKN1A;MDM2;GRM1;CCNE2;CCNA2;KIT;CCND1;RASSF1;RB1;BIRC5;BRAF;TERT;NTRK2;CASP3;PTPN6;AKT1;MMP2;KDM5B;IGFBP3;CDKN2A;CDK4;HSP90AA1;CCNA1;NOS2;ICAM1;RUNX2;IGF1	HIF1A;PLK1;IRS1;CDK1;MAPK3;NGFR;MTHFR;KITLG;AXL;CDK6;ATM;E2F1;MAPK1;MYC;CHEK2;ABCB1;SERPINE1;ABCC1;AR;HDAC1;RAF1;CHRM3;CDK2;CDK5;NFKB1;VEGFA;KDR;CCNE1;TP53;CDK5R1;AQP5;ERBB2;IFNG;PCNA;IL1B;CRP;KDM4A;DAPK1;BCL2;PIK3CA;KRT8;CASP8;NOX5;KCNH2;CDKN1A;MDM2;GRM1;CCNE2;CCNA2;KIT;CCND1;RASSF1;RB1;BIRC5;BRAF;TERT;NTRK2;CASP3;PTPN6;AKT1;MMP2;KDM5B;IGFBP3;CDKN2A;CDK4;HSP90AA1;CCNA1;NOS2;ICAM1;RUNX2;IGF1	71
DOID:2174	ocular cancer	71/1195 5.94%	155/10312 1.5%	5.85767e-27	7.32807e-26	HIF1A;PLK1;IRS1;CDK1;MAPK3;NGFR;MTHFR;KITLG;AXL;CDK6;ATM;E2F1;MAPK1;MYC;CHEK2;ABCB1;SERPINE1;ABCC1;AR;HDAC1;RAF1;CHRM3;CDK2;CDK5;NFKB1;VEGFA;KDR;CCNE1;TP53;CDK5R1;AQP5;ERBB2;IFNG;PCNA;IL1B;CRP;KDM4A;DAPK1;BCL2;PIK3CA;KRT8;CASP8;NOX5;KCNH2;CDKN1A;MDM2;GRM1;CCNE2;CCNA2;KIT;CCND1;RASSF1;RB1;BIRC5;BRAF;TERT;NTRK2;CASP3;PTPN6;AKT1;MMP2;KDM5B;IGFBP3;CDKN2A;CDK4;HSP90AA1;CCNA1;NOS2;ICAM1;RUNX2;IGF1	HIF1A;PLK1;IRS1;CDK1;MAPK3;NGFR;MTHFR;KITLG;AXL;CDK6;ATM;E2F1;MAPK1;MYC;CHEK2;ABCB1;SERPINE1;ABCC1;AR;HDAC1;RAF1;CHRM3;CDK2;CDK5;NFKB1;VEGFA;KDR;CCNE1;TP53;CDK5R1;AQP5;ERBB2;IFNG;PCNA;IL1B;CRP;KDM4A;DAPK1;BCL2;PIK3CA;KRT8;CASP8;NOX5;KCNH2;CDKN1A;MDM2;GRM1;CCNE2;CCNA2;KIT;CCND1;RASSF1;RB1;BIRC5;BRAF;TERT;NTRK2;CASP3;PTPN6;AKT1;MMP2;KDM5B;IGFBP3;CDKN2A;CDK4;HSP90AA1;CCNA1;NOS2;ICAM1;RUNX2;IGF1	71
DOID:0080639	bone sarcoma	99/1195 8.28%	275/10312 2.67%	6.54799e-27	8.10892e-26	MTOR;HIF1A;SLC2A1;PDGFA;MAPK3;TGFBI;JUN;MTHFR;MTNR1A;ATM;RARA;E2F1;EGFR;MAPK1;PDCD5;PRDX2;CHEK2;ABCB1;MMP1;IGF2;IMPDH2;PRKCD;DUSP1;PRKCG;CAMK2A;APEX1;RASGRF1;PTGS2;HAS2;NFKB1;BAX;PIK3CG;EGR1;VEGFA;KDR;CCNE1;CYP3A4;TP53;EFNA1;CCN2;MMP13;ERBB2;CAV1;MMP9;TNF;BCL2L1;PRKCA;CHEK1;DCN;MMP3;IGF2R;EZR;TOP1;SYK;BMP2;ITGB3;CTSB;PTK2;MET;ESR2;BCL2;CD36;GSTM1;S100A4;CASP8;CTNNB1;IL3;CDKN1A;SPP1;CDH5;MAPK8;MDM…	MTOR;HIF1A;SLC2A1;PDGFA;MAPK3;TGFBI;JUN;MTHFR;MTNR1A;ATM;RARA;E2F1;EGFR;MAPK1;PDCD5;PRDX2;CHEK2;ABCB1;MMP1;IGF2;IMPDH2;PRKCD;DUSP1;PRKCG;CAMK2A;APEX1;RASGRF1;PTGS2;HAS2;NFKB1;BAX;PIK3CG;EGR1;VEGFA;KDR;CCNE1;CYP3A4;TP53;EFNA1;CCN2;MMP13;ERBB2;CAV1;MMP9;TNF;BCL2L1;PRKCA;CHEK1;DCN;MMP3;IGF2R;EZR;TOP1;SYK;BMP2;ITGB3;CTSB;PTK2;MET;ESR2;BCL2;CD36;GSTM1;S100A4;CASP8;CTNNB1;IL3;CDKN1A;SPP1;CDH5;MAPK8;MDM…	99
DOID:403	mouth disease	97/1195 8.12%	266/10312 2.58%	6.99493e-27	8.57578e-26	EDN1;HIF1A;FIS1;MME;F2RL1;TLR2;CD4;PLAT;MTHFR;ACE;IL2;PPARA;ATM;CAT;SLC6A4;IL4;VIP;ABCB1;PLAU;MMP1;PTPN11;SERPINE1;IL16;NAT2;KLK4;IL11;PTGS2;C5;NFKB1;VCAM1;MSN;VEGFA;SHH;TP53;MMP13;NAMPT;IFNG;MMP9;TNF;ODC1;TGFB1;CCL2;MMP3;ACP4;ADM;IL1B;CRP;BMP2;MET;MPO;CD40LG;BCL2;ADRB1;CFTR;CYP1A1;GSTM1;IL13;ELANE;IL21;TGM2;CDKN1A;ESR1;LYZ;IL6;ALB;TLR4;SELE;BIRC5;TERT;CXCL8;FGF2;CASP3;MMP8;APP;NGF;IL1RN;STAT3;TL…	EDN1;HIF1A;FIS1;MME;F2RL1;TLR2;CD4;PLAT;MTHFR;ACE;IL2;PPARA;ATM;CAT;SLC6A4;IL4;VIP;ABCB1;PLAU;MMP1;PTPN11;SERPINE1;IL16;NAT2;KLK4;IL11;PTGS2;C5;NFKB1;VCAM1;MSN;VEGFA;SHH;TP53;MMP13;NAMPT;IFNG;MMP9;TNF;ODC1;TGFB1;CCL2;MMP3;ACP4;ADM;IL1B;CRP;BMP2;MET;MPO;CD40LG;BCL2;ADRB1;CFTR;CYP1A1;GSTM1;IL13;ELANE;IL21;TGM2;CDKN1A;ESR1;LYZ;IL6;ALB;TLR4;SELE;BIRC5;TERT;CXCL8;FGF2;CASP3;MMP8;APP;NGF;IL1RN;STAT3;TL…	97
DOID:8692	myeloid leukemia	101/1195 8.45%	285/10312 2.76%	8.2617e-27	1.00286e-25	SOD2;MME;HMOX1;PLAT;JUN;MTHFR;ACE;KITLG;NCOA2;RARA;MLF1;E2F1;MYC;PDCD5;ABCB1;IGF2;PTPN11;GPX1;ABCC1;NAT2;IL11;DNMT1;JAK2;ABCG2;GSR;RAF1;CALR;LEPR;BAX;JAK3;PIK3CG;VEGFA;KDR;TP53;CAV1;IFNG;SNCA;MMP9;PML;BCL2L1;TGFB1;CCL2;SNCB;IL1B;CASP6;ITGB3;BCL2L11;RARB;MPO;BCL2;CD36;CCNB1;CYP1A1;GSTM1;CASP8;IL3;EPHX1;IDO1;KCNH2;CDKN1A;TOP2B;RUNX1T1;MDM2;LYZ;KIT;IL6;CCND1;IGF1R;RB1;SELE;BIRC5;CREBBP;NOS3;TERT;CXC…	SOD2;MME;HMOX1;PLAT;JUN;MTHFR;ACE;KITLG;NCOA2;RARA;MLF1;E2F1;MYC;PDCD5;ABCB1;IGF2;PTPN11;GPX1;ABCC1;NAT2;IL11;DNMT1;JAK2;ABCG2;GSR;RAF1;CALR;LEPR;BAX;JAK3;PIK3CG;VEGFA;KDR;TP53;CAV1;IFNG;SNCA;MMP9;PML;BCL2L1;TGFB1;CCL2;SNCB;IL1B;CASP6;ITGB3;BCL2L11;RARB;MPO;BCL2;CD36;CCNB1;CYP1A1;GSTM1;CASP8;IL3;EPHX1;IDO1;KCNH2;CDKN1A;TOP2B;RUNX1T1;MDM2;LYZ;KIT;IL6;CCND1;IGF1R;RB1;SELE;BIRC5;CREBBP;NOS3;TERT;CXC…	101
DOID:9408	acute myocardial infarction	57/1195 4.77%	105/10312 1.02%	1.11969e-26	1.34582e-25	EDN1;HIF1A;RLN2;F11;HMOX1;EPO;MTHFR;ACE;FABP3;PTEN;NPPB;SERPINE1;GPX1;SELP;JAK2;F2;PTGS2;VEGFA;KDR;TP53;IFNG;MMP9;TNF;TGFB1;CCL2;MMP3;IL1B;CRP;HMGCR;ITGB3;ADIPOQ;MPO;CD40LG;SERPIND1;F7;ADRB1;PROCR;GSTM1;ELANE;HP;F12;IL6;ALB;TLR4;NOS3;F10;CASP3;F3;MMP2;C3;IL1A;PPARG;IL10;GSK3B;CYP2C19;CASP7;IGF1	EDN1;HIF1A;RLN2;F11;HMOX1;EPO;MTHFR;ACE;FABP3;PTEN;NPPB;SERPINE1;GPX1;SELP;JAK2;F2;PTGS2;VEGFA;KDR;TP53;IFNG;MMP9;TNF;TGFB1;CCL2;MMP3;IL1B;CRP;HMGCR;ITGB3;ADIPOQ;MPO;CD40LG;SERPIND1;F7;ADRB1;PROCR;GSTM1;ELANE;HP;F12;IL6;ALB;TLR4;NOS3;F10;CASP3;F3;MMP2;C3;IL1A;PPARG;IL10;GSK3B;CYP2C19;CASP7;IGF1	57
DOID:3388	periodontal disease	74/1195 6.19%	169/10312 1.64%	1.63016e-26	1.94036e-25	EDN1;MME;F2RL1;TLR2;PLAT;ACE;IL2;PPARA;SLC6A4;IL4;VIP;ABCB1;PLAU;MMP1;SERPINE1;IL16;NAT2;IL11;PTGS2;C5;NFKB1;VCAM1;MSN;VEGFA;MMP13;NAMPT;IFNG;MMP9;TNF;ODC1;TGFB1;CCL2;MMP3;ADM;IL1B;CRP;MET;MPO;CD40LG;ADRB1;CYP1A1;GSTM1;IL13;ELANE;IL21;ESR1;LYZ;IL6;TLR4;SELE;TERT;CXCL8;FGF2;CASP3;MMP8;APP;IL1RN;TLR9;AGTR1;MMP2;CTSC;IL1A;MMP12;PPARG;IL10;CDKN2A;CXCL2;ALDH2;COL1A1;NOS2;DSPP;HGF;CASP7;VDR	EDN1;MME;F2RL1;TLR2;PLAT;ACE;IL2;PPARA;SLC6A4;IL4;VIP;ABCB1;PLAU;MMP1;SERPINE1;IL16;NAT2;IL11;PTGS2;C5;NFKB1;VCAM1;MSN;VEGFA;MMP13;NAMPT;IFNG;MMP9;TNF;ODC1;TGFB1;CCL2;MMP3;ADM;IL1B;CRP;MET;MPO;CD40LG;ADRB1;CYP1A1;GSTM1;IL13;ELANE;IL21;ESR1;LYZ;IL6;TLR4;SELE;TERT;CXCL8;FGF2;CASP3;MMP8;APP;IL1RN;TLR9;AGTR1;MMP2;CTSC;IL1A;MMP12;PPARG;IL10;CDKN2A;CXCL2;ALDH2;COL1A1;NOS2;DSPP;HGF;CASP7;VDR	74
DOID:12858	Huntington's disease	67/1195 5.61%	142/10312 1.38%	1.94097e-26	2.2881e-25	NGFR;GAPDH;MTHFR;CP;MTNR1A;E2F1;CAT;MAOB;SIRT2;MAP2;TFAM;GRIN2A;GPX1;DUSP1;MBP;KDM5C;GSR;PPARGC1A;F2;BDNF;PTGS2;CDK5;BAX;FAAH;DRD1;CNTF;CDK5R1;HTT;SIRT1;MMP9;GH1;ABAT;CNR2;CASP9;ELK1;NFE2L2;BCL2;GSS;ADORA2A;CASP8;SOD1;PPARD;PARP1;IL6;ACHE;CREBBP;NOS3;BCHE;UCP2;HPCA;CASP3;GRIK2;HSF1;SLC1A2;TCERG1;HNMT;FASLG;AKT1;AGTR1;MMP2;LEP;NPY;NRF1;CNR1;GJA1;QPRT;IGF1	NGFR;GAPDH;MTHFR;CP;MTNR1A;E2F1;CAT;MAOB;SIRT2;MAP2;TFAM;GRIN2A;GPX1;DUSP1;MBP;KDM5C;GSR;PPARGC1A;F2;BDNF;PTGS2;CDK5;BAX;FAAH;DRD1;CNTF;CDK5R1;HTT;SIRT1;MMP9;GH1;ABAT;CNR2;CASP9;ELK1;NFE2L2;BCL2;GSS;ADORA2A;CASP8;SOD1;PPARD;PARP1;IL6;ACHE;CREBBP;NOS3;BCHE;UCP2;HPCA;CASP3;GRIK2;HSF1;SLC1A2;TCERG1;HNMT;FASLG;AKT1;AGTR1;MMP2;LEP;NPY;NRF1;CNR1;GJA1;QPRT;IGF1	67
DOID:0080208	non-alcoholic fatty liver disease	61/1195 5.1%	120/10312 1.16%	2.11764e-26	2.4726e-25	G6PD;ACTB;SOD2;SIRT6;HPR;APOE;IRS1;MTHFR;SIRT2;ABCB1;SERPINE1;INSR;JAK2;PCK1;MC4R;NR1H4;GSR;PPARGC1A;LEPR;NFKB1;IRS2;SIRT1;GPBAR1;TNF;CXCL10;CCL2;SREBF1;IL1B;HMGCR;ADRB3;NFE2L2;ADIPOQ;LPL;MTTP;IL13;SOD1;HP;MAPK8;IL6;IGF1R;TLR4;UCP2;SIRT3;IL1RN;NOX4;IDE;DGAT2;NR1H3;STAT3;NLRP3;TLR9;LEP;FOXO1;IL10;NQO1;ALDH2;COL1A1;SIRT4;ABCC2;VDR;IGF1	G6PD;ACTB;SOD2;SIRT6;HPR;APOE;IRS1;MTHFR;SIRT2;ABCB1;SERPINE1;INSR;JAK2;PCK1;MC4R;NR1H4;GSR;PPARGC1A;LEPR;NFKB1;IRS2;SIRT1;GPBAR1;TNF;CXCL10;CCL2;SREBF1;IL1B;HMGCR;ADRB3;NFE2L2;ADIPOQ;LPL;MTTP;IL13;SOD1;HP;MAPK8;IL6;IGF1R;TLR4;UCP2;SIRT3;IL1RN;NOX4;IDE;DGAT2;NR1H3;STAT3;NLRP3;TLR9;LEP;FOXO1;IL10;NQO1;ALDH2;COL1A1;SIRT4;ABCC2;VDR;IGF1	61
DOID:332	amyotrophic lateral sclerosis	86/1195 7.2%	220/10312 2.13%	2.1799e-26	2.52128e-25	GRIA2;SOD2;EPO;LOX;APOE;TLR2;MTHFR;CP;ANG;GABRA1;RARA;TFAM;HDAC2;MMP1;IGF2;NEFM;LRRK2;AR;APEX1;PPARGC1A;HTR1A;BDNF;PTGS2;VEGFA;KDR;CNTF;GRM5;NEFL;SLC16A2;MMP9;GH1;TNF;BCL2L1;CCL2;CASP9;SIGMAR1;IGF2R;PKN1;CTSB;CHGB;MET;NFE2L2;CST3;KEAP1;IL13;SOD1;C5AR1;GRM2;CHRNA4;MSTN;PARP1;GRM1;GDNF;IGF1R;TLR4;TERT;NOS1;FGF2;SOD3;CASP3;APP;CSF2;BPTF;MAPK14;TRPM2;CHGA;SLC1A2;CASP12;AQP4;STAT3;MMP2;GSTP1;C3;IGFBP3…	GRIA2;SOD2;EPO;LOX;APOE;TLR2;MTHFR;CP;ANG;GABRA1;RARA;TFAM;HDAC2;MMP1;IGF2;NEFM;LRRK2;AR;APEX1;PPARGC1A;HTR1A;BDNF;PTGS2;VEGFA;KDR;CNTF;GRM5;NEFL;SLC16A2;MMP9;GH1;TNF;BCL2L1;CCL2;CASP9;SIGMAR1;IGF2R;PKN1;CTSB;CHGB;MET;NFE2L2;CST3;KEAP1;IL13;SOD1;C5AR1;GRM2;CHRNA4;MSTN;PARP1;GRM1;GDNF;IGF1R;TLR4;TERT;NOS1;FGF2;SOD3;CASP3;APP;CSF2;BPTF;MAPK14;TRPM2;CHGA;SLC1A2;CASP12;AQP4;STAT3;MMP2;GSTP1;C3;IGFBP3…	86
DOID:4074	pancreatic adenocarcinoma	81/1195 6.78%	201/10312 1.95%	5.89565e-26	6.7552e-25	HIF1A;IDO2;PLAT;JUN;MTHFR;CDK6;E2F1;EGFR;CYP1B1;MAPK1;PTEN;HDAC2;PLAU;HDAC1;RAF1;CALR;PTGS2;NFKB1;PIK3CG;KLK6;SHH;TP53;ERBB2;NAMPT;CAV1;GALNT3;MMP9;AKT2;TNF;MAPK10;ODC1;TGFB1;SSTR2;SRC;PNP;ILK;IL1B;SYK;PTK2;MET;CD40LG;BCL2;CFTR;IKBKB;PLD1;KLK10;TGM2;MAPK8;MDM2;JAK1;KIT;IL6;CCND1;IGF1R;GLI1;TLR4;BRAF;ST14;DYRK1B;F3;NGF;PRKCZ;FASN;STAT3;AKT1;AGTR1;C3;IL1A;TOP2A;XIAP;CDKN2A;NQO1;GSK3B;TYMP;PIM1;CDK4…	HIF1A;IDO2;PLAT;JUN;MTHFR;CDK6;E2F1;EGFR;CYP1B1;MAPK1;PTEN;HDAC2;PLAU;HDAC1;RAF1;CALR;PTGS2;NFKB1;PIK3CG;KLK6;SHH;TP53;ERBB2;NAMPT;CAV1;GALNT3;MMP9;AKT2;TNF;MAPK10;ODC1;TGFB1;SSTR2;SRC;PNP;ILK;IL1B;SYK;PTK2;MET;CD40LG;BCL2;CFTR;IKBKB;PLD1;KLK10;TGM2;MAPK8;MDM2;JAK1;KIT;IL6;CCND1;IGF1R;GLI1;TLR4;BRAF;ST14;DYRK1B;F3;NGF;PRKCZ;FASN;STAT3;AKT1;AGTR1;C3;IL1A;TOP2A;XIAP;CDKN2A;NQO1;GSK3B;TYMP;PIM1;CDK4…	81
DOID:9743	diabetic neuropathy	42/1195 3.51%	61/10312 0.59%	8.37219e-26	9.50399e-25	EDN1;TXN;EPO;NGFR;PLAT;THBD;LRRK2;PRKCD;MBP;INSR;BDNF;PTGS2;TRPA1;VCAM1;VEGFA;IFNG;TNF;TGFB1;BECN1;SREBF1;IL1B;ADRA2B;AKR1B1;F7;PARP1;TLR4;NOS3;RELA;FGF2;UCP2;CASP3;NGF;MAPK14;BAD;TRPV1;NPY;ALDH2;NRG1;CNR1;HGF;TGFB2;IGF1	EDN1;TXN;EPO;NGFR;PLAT;THBD;LRRK2;PRKCD;MBP;INSR;BDNF;PTGS2;TRPA1;VCAM1;VEGFA;IFNG;TNF;TGFB1;BECN1;SREBF1;IL1B;ADRA2B;AKR1B1;F7;PARP1;TLR4;NOS3;RELA;FGF2;UCP2;CASP3;NGF;MAPK14;BAD;TRPV1;NPY;ALDH2;NRG1;CNR1;HGF;TGFB2;IGF1	42
DOID:5517	stomach carcinoma	81/1195 6.78%	202/10312 1.96%	8.77417e-26	9.86892e-25	MTOR;HIF1A;HSPB1;SLC2A1;PLK1;SOD2;HMOX1;LOX;MAPK3;JUN;MTHFR;KDM4C;CAT;EGFR;MAPK1;MYC;PTEN;HPGD;MIF;MMP1;IL11;APEX1;RAF1;PTGS2;NFKB1;BAX;PIK3CG;KDM5A;KDR;HK2;TP53;EFNA1;ERBB2;MMP9;POLB;TGFB1;CCL2;MMP3;CASP9;PCNA;IL1B;HSPA5;CYP2A6;ITGB3;PTK2;KDM4A;MET;ESR2;BCL2;CASP1;ERBB3;SOD1;CTNNB1;IRF1;CDKN1A;SPP1;PARP1;IL6;CCND1;IGF1R;ALB;GLI1;RB1;BIRC5;TERT;CXCL8;CASP3;IL1RN;MAPK14;FASLG;STAT3;MMP2;LEP;IGFBP3…	MTOR;HIF1A;HSPB1;SLC2A1;PLK1;SOD2;HMOX1;LOX;MAPK3;JUN;MTHFR;KDM4C;CAT;EGFR;MAPK1;MYC;PTEN;HPGD;MIF;MMP1;IL11;APEX1;RAF1;PTGS2;NFKB1;BAX;PIK3CG;KDM5A;KDR;HK2;TP53;EFNA1;ERBB2;MMP9;POLB;TGFB1;CCL2;MMP3;CASP9;PCNA;IL1B;HSPA5;CYP2A6;ITGB3;PTK2;KDM4A;MET;ESR2;BCL2;CASP1;ERBB3;SOD1;CTNNB1;IRF1;CDKN1A;SPP1;PARP1;IL6;CCND1;IGF1R;ALB;GLI1;RB1;BIRC5;TERT;CXCL8;CASP3;IL1RN;MAPK14;FASLG;STAT3;MMP2;LEP;IGFBP3…	81
DOID:272	hepatic vascular disease	44/1195 3.68%	67/10312 0.65%	1.18516e-25	1.32091e-24	EDN1;MTOR;DDC;HMOX1;NGFR;MTHFR;AVP;PTEN;TH;SERPINE1;PRKCD;DUSP1;EDNRB;JAK2;PRL;NR1H4;SERPINA1;F2;PTGS2;VEGFA;CYP2C9;CCN2;GRK2;XDH;MMP9;TNF;TGFB1;CCL2;ALOX5;IL1B;ITGB3;EDNRA;GSTM1;CTNNB1;DBH;IGF1R;NOS3;NOS1;ARRB2;PIK3R1;REN;HSP90AA1;VKORC1;NPPC	EDN1;MTOR;DDC;HMOX1;NGFR;MTHFR;AVP;PTEN;TH;SERPINE1;PRKCD;DUSP1;EDNRB;JAK2;PRL;NR1H4;SERPINA1;F2;PTGS2;VEGFA;CYP2C9;CCN2;GRK2;XDH;MMP9;TNF;TGFB1;CCL2;ALOX5;IL1B;ITGB3;EDNRA;GSTM1;CTNNB1;DBH;IGF1R;NOS3;NOS1;ARRB2;PIK3R1;REN;HSP90AA1;VKORC1;NPPC	44
DOID:11162	respiratory failure	55/1195 4.6%	102/10312 0.99%	1.3805e-25	1.52477e-24	EDN1;CLDN4;SOD2;HMOX1;F2RL1;ACE;THBD;CAT;NPPB;MIF;PLAU;SERPINE1;HABP2;TBXA2R;C5;NFKB1;VEGFA;AQP5;MMP9;ADRB2;TNF;CXCL10;TGFB1;CCL2;ADA;TFPI;TTR;ALOX5;IL1B;PLA2G2A;HSPA1A;CYP11B2;HSD11B2;IL13;SOD1;C5AR1;ELANE;SERPINA3;PROC;IL6;NPSR1;TLR4;NOS3;CXCL8;F3;IL1RN;FASLG;LEP;PROZ;C3;IL10;MYLK;NOS2;ICAM1;EGF	EDN1;CLDN4;SOD2;HMOX1;F2RL1;ACE;THBD;CAT;NPPB;MIF;PLAU;SERPINE1;HABP2;TBXA2R;C5;NFKB1;VEGFA;AQP5;MMP9;ADRB2;TNF;CXCL10;TGFB1;CCL2;ADA;TFPI;TTR;ALOX5;IL1B;PLA2G2A;HSPA1A;CYP11B2;HSD11B2;IL13;SOD1;C5AR1;ELANE;SERPINA3;PROC;IL6;NPSR1;TLR4;NOS3;CXCL8;F3;IL1RN;FASLG;LEP;PROZ;C3;IL10;MYLK;NOS2;ICAM1;EGF	55
DOID:870	neuropathy	136/1195 11.38%	472/10312 4.58%	1.42165e-25	1.55619e-24	EDN1;MTOR;HSPB1;TXN;TRNI;PTAFR;CYP17A1;SOD2;MME;HMOX1;TDP1;EPO;APOE;CYP11A1;NGFR;PLAT;MTHFR;ACE;SLC5A7;THBD;CAT;HRH3;EGFR;PDCD5;MAP2;TFAM;NTS;ABCC9;SNAP25;PLAU;IGF2;SERPINE1;NEFM;LRRK2;MAG;PRKCD;NLGN2;MBP;LDLR;INSR;CHAT;DNMT1;MC4R;PPARGC1A;BDNF;PTGS2;CDK5;TRPA1;VCAM1;VEGFA;SLC6A3;AHR;TP53;CDK5R1;NEFL;CHRM1;ERBB2;CAV1;IFNG;SNCA;MMP9;TNF;ATP1A1;TGFB1;CCL2;CNR2;HSD17B1;DOK7;BECN1;SREBF1;PCNA;IL1B;CR…	EDN1;MTOR;HSPB1;TXN;TRNI;PTAFR;CYP17A1;SOD2;MME;HMOX1;TDP1;EPO;APOE;CYP11A1;NGFR;PLAT;MTHFR;ACE;SLC5A7;THBD;CAT;HRH3;EGFR;PDCD5;MAP2;TFAM;NTS;ABCC9;SNAP25;PLAU;IGF2;SERPINE1;NEFM;LRRK2;MAG;PRKCD;NLGN2;MBP;LDLR;INSR;CHAT;DNMT1;MC4R;PPARGC1A;BDNF;PTGS2;CDK5;TRPA1;VCAM1;VEGFA;SLC6A3;AHR;TP53;CDK5R1;NEFL;CHRM1;ERBB2;CAV1;IFNG;SNCA;MMP9;TNF;ATP1A1;TGFB1;CCL2;CNR2;HSD17B1;DOK7;BECN1;SREBF1;PCNA;IL1B;CR…	136
DOID:4607	biliary tract cancer	95/1195 7.95%	269/10312 2.61%	3.95158e-25	4.28728e-24	MTOR;SLC2A1;CYP17A1;MME;EPO;F2RL1;APOE;CDK1;MAPK3;MTHFR;ACE;HRH3;EGFR;MAPK1;MYC;PTEN;GPX3;ABCB1;MMP1;DUSP1;LDLR;NAT2;DNMT1;ABCG2;NR1H4;SERPINA1;RAF1;CALR;PTGS2;BAX;PIK3CG;VEGFA;TP53;ERBB2;CAV1;MMP9;APOB;ADRB2;TNF;PML;PRKCA;TGFB1;MMP3;TTR;ALOX5;BECN1;EZR;VIM;PTK2;DAPK1;MET;ESR2;BCL2;KEAP1;PIK3CA;CYP1A1;GSTM1;SLC5A5;PPARD;CDKN1A;SPP1;MDM2;ESR1;IL6;CCND1;RASSF1;ALB;GLI1;RB1;BIRC5;BRAF;TERT;FGF2;NGF;…	MTOR;SLC2A1;CYP17A1;MME;EPO;F2RL1;APOE;CDK1;MAPK3;MTHFR;ACE;HRH3;EGFR;MAPK1;MYC;PTEN;GPX3;ABCB1;MMP1;DUSP1;LDLR;NAT2;DNMT1;ABCG2;NR1H4;SERPINA1;RAF1;CALR;PTGS2;BAX;PIK3CG;VEGFA;TP53;ERBB2;CAV1;MMP9;APOB;ADRB2;TNF;PML;PRKCA;TGFB1;MMP3;TTR;ALOX5;BECN1;EZR;VIM;PTK2;DAPK1;MET;ESR2;BCL2;KEAP1;PIK3CA;CYP1A1;GSTM1;SLC5A5;PPARD;CDKN1A;SPP1;MDM2;ESR1;IL6;CCND1;RASSF1;ALB;GLI1;RB1;BIRC5;BRAF;TERT;FGF2;NGF;…	95
DOID:3347	osteosarcoma	87/1195 7.28%	233/10312 2.26%	4.99241e-25	5.36903e-24	MTOR;HIF1A;SLC2A1;PDGFA;MAPK3;TGFBI;JUN;MTHFR;MTNR1A;ATM;RARA;E2F1;EGFR;MAPK1;PRDX2;CHEK2;IGF2;IMPDH2;DUSP1;PRKCG;CAMK2A;APEX1;RASGRF1;PTGS2;HAS2;NFKB1;BAX;EGR1;VEGFA;CCNE1;CYP3A4;TP53;EFNA1;CCN2;MMP13;ERBB2;CAV1;MMP9;TNF;BCL2L1;PRKCA;CHEK1;DCN;IGF2R;EZR;TOP1;SYK;BMP2;ITGB3;CTSB;PTK2;MET;ESR2;BCL2;CD36;GSTM1;S100A4;CASP8;CTNNB1;IL3;CDKN1A;SPP1;CDH5;MAPK8;MDM2;ESR1;KIT;RB1;CXCL8;RELA;DYRK1B;FGF2;D…	MTOR;HIF1A;SLC2A1;PDGFA;MAPK3;TGFBI;JUN;MTHFR;MTNR1A;ATM;RARA;E2F1;EGFR;MAPK1;PRDX2;CHEK2;IGF2;IMPDH2;DUSP1;PRKCG;CAMK2A;APEX1;RASGRF1;PTGS2;HAS2;NFKB1;BAX;EGR1;VEGFA;CCNE1;CYP3A4;TP53;EFNA1;CCN2;MMP13;ERBB2;CAV1;MMP9;TNF;BCL2L1;PRKCA;CHEK1;DCN;IGF2R;EZR;TOP1;SYK;BMP2;ITGB3;CTSB;PTK2;MET;ESR2;BCL2;CD36;GSTM1;S100A4;CASP8;CTNNB1;IL3;CDKN1A;SPP1;CDH5;MAPK8;MDM2;ESR1;KIT;RB1;CXCL8;RELA;DYRK1B;FGF2;D…	87
DOID:3770	pulmonary fibrosis	79/1195 6.61%	198/10312 1.92%	5.31478e-25	5.66602e-24	EDN1;SIRT6;HMOX1;ACE;THBD;SRXN1;CAT;EGFR;IL4;MIF;PLAU;MMP1;IGF2;SERPINE1;PRKCD;HABP2;IL11;BRD4;CHRM3;F2;BDNF;PTGS2;NFKB1;TPMT;EGR1;VEGFA;CCN2;ERBB2;CAV1;IFNG;MMP9;TNF;CXCL10;TGFB1;CCL2;MMP3;TFPI;ALOX5;IL1B;IL5;NFE2L2;ERBB3;CD36;IL13;CTNNB1;ELANE;VWF;PARP1;IL6;CCND1;TERT;CXCL8;NTRK2;SOD3;F3;NGF;CSF2;IL1RN;BAD;MSRA;NOX4;FASLG;STAT1;STAT3;TLR9;AKT1;MMP2;NCF1;GSTP1;IL1A;IGFBP3;MMP12;PPARG;FOS;CDKN2A;…	EDN1;SIRT6;HMOX1;ACE;THBD;SRXN1;CAT;EGFR;IL4;MIF;PLAU;MMP1;IGF2;SERPINE1;PRKCD;HABP2;IL11;BRD4;CHRM3;F2;BDNF;PTGS2;NFKB1;TPMT;EGR1;VEGFA;CCN2;ERBB2;CAV1;IFNG;MMP9;TNF;CXCL10;TGFB1;CCL2;MMP3;TFPI;ALOX5;IL1B;IL5;NFE2L2;ERBB3;CD36;IL13;CTNNB1;ELANE;VWF;PARP1;IL6;CCND1;TERT;CXCL8;NTRK2;SOD3;F3;NGF;CSF2;IL1RN;BAD;MSRA;NOX4;FASLG;STAT1;STAT3;TLR9;AKT1;MMP2;NCF1;GSTP1;IL1A;IGFBP3;MMP12;PPARG;FOS;CDKN2A;…	79
DOID:2921	glomerulonephritis	88/1195 7.36%	240/10312 2.33%	1.1759e-24	1.2428e-23	EDN1;MTOR;SMAD1;HSPB1;LMX1B;PTAFR;SOD2;MME;APOE;MTHFR;ACE;TBXAS1;KITLG;AXL;IL4;MIF;MMP1;SERPINE1;PLG;ALOX15;CDK2;F2;NR3C1;VCAM1;VEGFA;SHH;COL4A4;CCN2;IFNG;MMP9;TNF;PRKCA;TGFB1;CCL2;AGTR2;MMP3;CASP9;TLR1;PDE5A;ADM;IL1B;CRP;ITGB3;AKR1B1;KLK1;A2M;MPO;PPP3CA;CD40LG;LPL;ALOX5AP;KLKB1;FABP1;SPP1;CXCR1;VWF;KIT;IL6;IGF1R;SELE;NPPA;CFB;NGF;IL1RN;CHGA;SELL;TLR9;PRKCB;AGTR1;MMP2;PTGER3;C3;IL1A;IGFBP3;MMP12;…	EDN1;MTOR;SMAD1;HSPB1;LMX1B;PTAFR;SOD2;MME;APOE;MTHFR;ACE;TBXAS1;KITLG;AXL;IL4;MIF;MMP1;SERPINE1;PLG;ALOX15;CDK2;F2;NR3C1;VCAM1;VEGFA;SHH;COL4A4;CCN2;IFNG;MMP9;TNF;PRKCA;TGFB1;CCL2;AGTR2;MMP3;CASP9;TLR1;PDE5A;ADM;IL1B;CRP;ITGB3;AKR1B1;KLK1;A2M;MPO;PPP3CA;CD40LG;LPL;ALOX5AP;KLKB1;FABP1;SPP1;CXCR1;VWF;KIT;IL6;IGF1R;SELE;NPPA;CFB;NGF;IL1RN;CHGA;SELL;TLR9;PRKCB;AGTR1;MMP2;PTGER3;C3;IL1A;IGFBP3;MMP12;…	88
DOID:1115	sarcoma	80/1195 6.69%	205/10312 1.99%	1.4895e-24	1.56079e-23	MTOR;HIF1A;HSPB1;SLC2A1;SOD2;NGFR;ALDH1A1;MTHFR;ANG;AXL;CDK6;EGFR;MYC;PTEN;IL4;ABCB1;PLAU;MMP1;IGF2;SERPINE1;EDNRB;PLD2;PPARGC1A;AURKA;PTGS2;AURKB;CA9;NFKB1;PIK3CG;VEGFA;KDR;CCNE1;TP53;ERBB2;CAV1;MMP9;TNF;PML;LATS1;CCL2;MMP3;EZR;IL1B;VIM;EDNRA;MET;BCL2;ERBB3;CASP8;CTNNB1;CDKN1A;SPP1;PARP1;MDM2;SREBF2;KIT;IL6;CCND1;RASSF1;IGF1R;RB1;BIRC5;BRAF;TERT;CXCL8;MAPK14;MDK;CXCL1;MMP2;MCL1;IGFBP3;MAPT;CDKN2…	MTOR;HIF1A;HSPB1;SLC2A1;SOD2;NGFR;ALDH1A1;MTHFR;ANG;AXL;CDK6;EGFR;MYC;PTEN;IL4;ABCB1;PLAU;MMP1;IGF2;SERPINE1;EDNRB;PLD2;PPARGC1A;AURKA;PTGS2;AURKB;CA9;NFKB1;PIK3CG;VEGFA;KDR;CCNE1;TP53;ERBB2;CAV1;MMP9;TNF;PML;LATS1;CCL2;MMP3;EZR;IL1B;VIM;EDNRA;MET;BCL2;ERBB3;CASP8;CTNNB1;CDKN1A;SPP1;PARP1;MDM2;SREBF2;KIT;IL6;CCND1;RASSF1;IGF1R;RB1;BIRC5;BRAF;TERT;CXCL8;MAPK14;MDK;CXCL1;MMP2;MCL1;IGFBP3;MAPT;CDKN2…	80
DOID:9538	multiple myeloma	101/1195 8.45%	302/10312 2.93%	1.52702e-24	1.58655e-23	MTOR;HSPB1;PLK1;SOD2;APOE;JUN;MTHFR;ACE;EPHB4;ANG;CYP1B1;MAPK1;MYC;IL4;ABCB1;PLAU;MMP1;IL16;GPX1;HGFAC;SELP;DNMT1;JAK2;APEX1;ABCG2;AURKA;NOTCH2;BDNF;PTGS2;NFKB1;VCAM1;PIK3CG;EGR1;VEGFA;KDR;CYP3A4;TP53;IFNG;TNF;PML;BCL2L1;TGFB1;IGF2R;PCNA;IL1B;BMP2;ITGB3;CCND3;BCL2L11;MET;CD40LG;BCL2;PIK3CA;CYP1A1;GSTM1;CASP8;GRK6;CTNNB1;IL3;EPHX1;SPP1;MAPK8;SRGN;KIT;IL6;CCND1;RASSF1;IGF1R;ALB;PTPRC;BIRC5;BRAF;TER…	MTOR;HSPB1;PLK1;SOD2;APOE;JUN;MTHFR;ACE;EPHB4;ANG;CYP1B1;MAPK1;MYC;IL4;ABCB1;PLAU;MMP1;IL16;GPX1;HGFAC;SELP;DNMT1;JAK2;APEX1;ABCG2;AURKA;NOTCH2;BDNF;PTGS2;NFKB1;VCAM1;PIK3CG;EGR1;VEGFA;KDR;CYP3A4;TP53;IFNG;TNF;PML;BCL2L1;TGFB1;IGF2R;PCNA;IL1B;BMP2;ITGB3;CCND3;BCL2L11;MET;CD40LG;BCL2;PIK3CA;CYP1A1;GSTM1;CASP8;GRK6;CTNNB1;IL3;EPHX1;SPP1;MAPK8;SRGN;KIT;IL6;CCND1;RASSF1;IGF1R;ALB;PTPRC;BIRC5;BRAF;TER…	101
DOID:2030	anxiety disorder	57/1195 4.77%	113/10312 1.1%	1.59692e-24	1.64523e-23	ADRA2A;HTR1E;APOE;IL2;KDM4C;ELN;MAOB;SLC6A4;GABBR1;HDAC2;AR;HTR2B;HTR1A;BDNF;NR3C1;GAD1;BAX;PGR;TPH1;SLC6A3;HTR2C;CNR2;CASP9;CRHR2;CRP;HSPA5;COMT;MAOA;ESR2;CRHR1;BCL2;ADORA2A;GLO1;HTR7;TPH2;MDM2;DBH;ESR1;IL6;NPSR1;ACHE;CXCL8;NTRK2;DRD4;HTR1B;CASP12;CRH;CCK;TSPO;HTR1D;NPY;IL10;SLC6A2;HTR2A;CNR1;LDHA;DRD2	ADRA2A;HTR1E;APOE;IL2;KDM4C;ELN;MAOB;SLC6A4;GABBR1;HDAC2;AR;HTR2B;HTR1A;BDNF;NR3C1;GAD1;BAX;PGR;TPH1;SLC6A3;HTR2C;CNR2;CASP9;CRHR2;CRP;HSPA5;COMT;MAOA;ESR2;CRHR1;BCL2;ADORA2A;GLO1;HTR7;TPH2;MDM2;DBH;ESR1;IL6;NPSR1;ACHE;CXCL8;NTRK2;DRD4;HTR1B;CASP12;CRH;CCK;TSPO;HTR1D;NPY;IL10;SLC6A2;HTR2A;CNR1;LDHA;DRD2	57
DOID:9741	biliary tract disease	78/1195 6.53%	197/10312 1.91%	1.92609e-24	1.96782e-23	EDN1;G6PD;HIF1A;MME;HPR;HMOX1;APOE;TLR2;HDAC3;GLI2;ACE;CP;ATM;CAT;MAPK1;MAOB;ADH5;PTEN;SHBG;IL4;ABCB1;NR1H4;SERPINA1;VEGFA;ARG1;SHH;TP53;CCN2;XDH;GH1;TNF;CXCL10;TGFB1;CCL2;ADM;SLC10A1;PCNA;GNRHR;PRLR;NFE2L2;ADIPOQ;ESR2;CFTR;GSTM1;HP;SPP1;ESR1;AZU1;IL6;ALB;SELE;NOS3;CXCL8;FGF2;UCP2;F3;NR1H3;NR1I3;CRH;NR1I2;PYGM;MMP2;GSTP1;IL1A;ABCA1;PPARG;CDKN2A;NQO1;CXCL2;COL1A1;SLC22A2;SLC22A1;ICAM1;HGF;ABCC2;PD…	EDN1;G6PD;HIF1A;MME;HPR;HMOX1;APOE;TLR2;HDAC3;GLI2;ACE;CP;ATM;CAT;MAPK1;MAOB;ADH5;PTEN;SHBG;IL4;ABCB1;NR1H4;SERPINA1;VEGFA;ARG1;SHH;TP53;CCN2;XDH;GH1;TNF;CXCL10;TGFB1;CCL2;ADM;SLC10A1;PCNA;GNRHR;PRLR;NFE2L2;ADIPOQ;ESR2;CFTR;GSTM1;HP;SPP1;ESR1;AZU1;IL6;ALB;SELE;NOS3;CXCL8;FGF2;UCP2;F3;NR1H3;NR1I3;CRH;NR1I2;PYGM;MMP2;GSTP1;IL1A;ABCA1;PPARG;CDKN2A;NQO1;CXCL2;COL1A1;SLC22A2;SLC22A1;ICAM1;HGF;ABCC2;PD…	78
DOID:2825	nose disease	71/1195 5.94%	168/10312 1.63%	2.37789e-24	2.40933e-23	EDN1;FIS1;HMOX1;F2RL1;TLR2;NGFR;JUN;ACE;ANG;IL2;EGFR;IL4;VIP;TAP2;MIF;ABCB1;LEPQTL1;PLAU;SERPINE1;IL16;F2;BDNF;NR3C1;NFKB1;VCAM1;VEGFA;AQP5;IFNG;MMP9;TNF;PRKCA;TGFB1;CRHR2;ADM;IL1B;IL5;ADIPOQ;CRHR1;CD40LG;BCL2;PTGDR2;CASP1;CFTR;TBX21;IL13;C5AR1;CFD;NOX1;IL6;TLR4;CXCL8;RELA;CFB;NOS1;NGF;IL1RN;NOX4;HNMT;NLRP3;TLR9;LEP;C3;IL10;EPX;NOS2;UCN;ICAM1;PON1;MS4A2;HDC;TAP1	EDN1;FIS1;HMOX1;F2RL1;TLR2;NGFR;JUN;ACE;ANG;IL2;EGFR;IL4;VIP;TAP2;MIF;ABCB1;LEPQTL1;PLAU;SERPINE1;IL16;F2;BDNF;NR3C1;NFKB1;VCAM1;VEGFA;AQP5;IFNG;MMP9;TNF;PRKCA;TGFB1;CRHR2;ADM;IL1B;IL5;ADIPOQ;CRHR1;CD40LG;BCL2;PTGDR2;CASP1;CFTR;TBX21;IL13;C5AR1;CFD;NOX1;IL6;TLR4;CXCL8;RELA;CFB;NOS1;NGF;IL1RN;NOX4;HNMT;NLRP3;TLR9;LEP;C3;IL10;EPX;NOS2;UCN;ICAM1;PON1;MS4A2;HDC;TAP1	71
DOID:1781	thyroid gland cancer	89/1195 7.45%	247/10312 2.4%	2.65091e-24	2.66394e-23	MTOR;HIF1A;SDHB;TXN;PLK1;RLN2;SOD2;RXRG;MTHFR;TG;ATM;PRDX1;CAT;CDC25B;EGFR;MAPK1;MYC;PTEN;IL4;THRB;PLAU;HABP2;HDAC1;APEX1;SERPINA1;TEK;BRD4;PTGS2;CDK5;LEPR;CA9;NFKB1;VEGFA;KDR;CCNE1;TP53;RXRA;ERBB2;MMP9;RLN1;DCN;TGFB1;CCL2;INSL3;CTSB;PTK2;DIO2;PRLR;MET;ESR2;BCL2;PIK3CA;GSTM1;SLC5A5;S100A4;CTNNB1;CDKN1A;SPP1;CDH5;MAPK8;MDM2;ESR1;KIT;CCND1;RB1;BIRC5;BRAF;TERT;NES;PTPN6;FLT4;RPL7;AKT1;MMP2;SDHC;LEP;…	MTOR;HIF1A;SDHB;TXN;PLK1;RLN2;SOD2;RXRG;MTHFR;TG;ATM;PRDX1;CAT;CDC25B;EGFR;MAPK1;MYC;PTEN;IL4;THRB;PLAU;HABP2;HDAC1;APEX1;SERPINA1;TEK;BRD4;PTGS2;CDK5;LEPR;CA9;NFKB1;VEGFA;KDR;CCNE1;TP53;RXRA;ERBB2;MMP9;RLN1;DCN;TGFB1;CCL2;INSL3;CTSB;PTK2;DIO2;PRLR;MET;ESR2;BCL2;PIK3CA;GSTM1;SLC5A5;S100A4;CTNNB1;CDKN1A;SPP1;CDH5;MAPK8;MDM2;ESR1;KIT;CCND1;RB1;BIRC5;BRAF;TERT;NES;PTPN6;FLT4;RPL7;AKT1;MMP2;SDHC;LEP;…	89
DOID:345	uterine disease	48/1195 4.02%	83/10312 0.8%	2.68946e-24	2.68071e-23	EDN1;PDGFA;SOD2;EPO;MTHFR;CAT;GRIN2A;NPPB;SERPINE1;DNMT1;PPARGC1A;TEK;PTGS2;VEGFA;KDR;MMP9;TNF;TGFB1;CCL2;CASP9;CASP6;BHMT;CYP19A1;PROC;CDKN1A;CXCR1;MDM2;IL6;CCND1;RB1;SELE;NOS3;CXCL8;NPPA;CASP3;F3;IL1RN;CXCL1;AGTR1;MMP2;LEP;IL1A;MTRR;IL10;CDKN2A;CASP7;PDGFRB;IGF1	EDN1;PDGFA;SOD2;EPO;MTHFR;CAT;GRIN2A;NPPB;SERPINE1;DNMT1;PPARGC1A;TEK;PTGS2;VEGFA;KDR;MMP9;TNF;TGFB1;CCL2;CASP9;CASP6;BHMT;CYP19A1;PROC;CDKN1A;CXCR1;MDM2;IL6;CCND1;RB1;SELE;NOS3;CXCL8;NPPA;CASP3;F3;IL1RN;CXCL1;AGTR1;MMP2;LEP;IL1A;MTRR;IL10;CDKN2A;CASP7;PDGFRB;IGF1	48
DOID:13580	cholestasis	69/1195 5.77%	161/10312 1.56%	3.99902e-24	3.95387e-23	EDN1;G6PD;HIF1A;MME;HPR;HMOX1;APOE;HDAC3;GLI2;ACE;CP;CAT;MAPK1;MAOB;ADH5;PTEN;SHBG;IL4;ABCB1;NR1H4;SERPINA1;VEGFA;ARG1;SHH;TP53;CCN2;XDH;GH1;CXCL10;TGFB1;CCL2;ADM;SLC10A1;PCNA;PRLR;NFE2L2;ADIPOQ;ESR2;CFTR;GSTM1;HP;SPP1;ESR1;AZU1;IL6;ALB;SELE;NOS3;CXCL8;UCP2;F3;NR1H3;NR1I3;CRH;NR1I2;PYGM;MMP2;GSTP1;IL1A;ABCA1;NQO1;CXCL2;COL1A1;SLC22A2;SLC22A1;ICAM1;ABCC2;PDGFRB;IGF1	EDN1;G6PD;HIF1A;MME;HPR;HMOX1;APOE;HDAC3;GLI2;ACE;CP;CAT;MAPK1;MAOB;ADH5;PTEN;SHBG;IL4;ABCB1;NR1H4;SERPINA1;VEGFA;ARG1;SHH;TP53;CCN2;XDH;GH1;CXCL10;TGFB1;CCL2;ADM;SLC10A1;PCNA;PRLR;NFE2L2;ADIPOQ;ESR2;CFTR;GSTM1;HP;SPP1;ESR1;AZU1;IL6;ALB;SELE;NOS3;CXCL8;UCP2;F3;NR1H3;NR1I3;CRH;NR1I2;PYGM;MMP2;GSTP1;IL1A;ABCA1;NQO1;CXCL2;COL1A1;SLC22A2;SLC22A1;ICAM1;ABCC2;PDGFRB;IGF1	69
DOID:4138	bile duct disease	77/1195 6.44%	195/10312 1.89%	4.71539e-24	4.62486e-23	EDN1;G6PD;HIF1A;MME;HPR;HMOX1;APOE;TLR2;HDAC3;GLI2;ACE;CP;ATM;CAT;MAPK1;MAOB;ADH5;PTEN;SHBG;IL4;ABCB1;NR1H4;SERPINA1;VEGFA;ARG1;SHH;TP53;CCN2;XDH;GH1;TNF;CXCL10;TGFB1;CCL2;ADM;SLC10A1;PCNA;GNRHR;PRLR;NFE2L2;ADIPOQ;ESR2;CFTR;GSTM1;HP;SPP1;ESR1;AZU1;IL6;ALB;SELE;NOS3;CXCL8;UCP2;F3;NR1H3;NR1I3;CRH;NR1I2;PYGM;MMP2;GSTP1;IL1A;ABCA1;PPARG;CDKN2A;NQO1;CXCL2;COL1A1;SLC22A2;SLC22A1;ICAM1;HGF;ABCC2;PDGFRB;…	EDN1;G6PD;HIF1A;MME;HPR;HMOX1;APOE;TLR2;HDAC3;GLI2;ACE;CP;ATM;CAT;MAPK1;MAOB;ADH5;PTEN;SHBG;IL4;ABCB1;NR1H4;SERPINA1;VEGFA;ARG1;SHH;TP53;CCN2;XDH;GH1;TNF;CXCL10;TGFB1;CCL2;ADM;SLC10A1;PCNA;GNRHR;PRLR;NFE2L2;ADIPOQ;ESR2;CFTR;GSTM1;HP;SPP1;ESR1;AZU1;IL6;ALB;SELE;NOS3;CXCL8;UCP2;F3;NR1H3;NR1I3;CRH;NR1I2;PYGM;MMP2;GSTP1;IL1A;ABCA1;PPARG;CDKN2A;NQO1;CXCL2;COL1A1;SLC22A2;SLC22A1;ICAM1;HGF;ABCC2;PDGFRB;…	77
DOID:1485	cystic fibrosis	74/1195 6.19%	183/10312 1.77%	6.59509e-24	6.41713e-23	EDN1;HIF1A;TXN;HMOX1;TLR2;PPARA;ELN;IL4;TAP2;MIF;ABCB1;PLAU;SERPINA1;PRSS8;PTGS2;NR3C1;C5;NFKB1;BAX;IFNG;MMP9;ADRB2;TNF;PTGS1;TGFB1;CCL2;IL1B;ADRB3;GCLC;PLA2G2A;EDNRA;HSPA1A;NFE2L2;MPO;CD40LG;PTGDR2;ADRB1;ADORA2A;CFTR;CYP1A1;GSTM1;IL13;ELANE;SERPINA3;MASP2;TGM2;CXCR1;IL6;TLR4;NOS3;CXCL8;NOS1;TCF7L2;IL1RN;PRSS1;CXCL1;FASLG;STAT1;CSK;TLR9;LEP;GSTP1;IL1A;SLPI;IGFBP3;IL10;CXCL2;COL1A1;NOS2;ICAM1;TF;T…	EDN1;HIF1A;TXN;HMOX1;TLR2;PPARA;ELN;IL4;TAP2;MIF;ABCB1;PLAU;SERPINA1;PRSS8;PTGS2;NR3C1;C5;NFKB1;BAX;IFNG;MMP9;ADRB2;TNF;PTGS1;TGFB1;CCL2;IL1B;ADRB3;GCLC;PLA2G2A;EDNRA;HSPA1A;NFE2L2;MPO;CD40LG;PTGDR2;ADRB1;ADORA2A;CFTR;CYP1A1;GSTM1;IL13;ELANE;SERPINA3;MASP2;TGM2;CXCR1;IL6;TLR4;NOS3;CXCL8;NOS1;TCF7L2;IL1RN;PRSS1;CXCL1;FASLG;STAT1;CSK;TLR9;LEP;GSTP1;IL1A;SLPI;IGFBP3;IL10;CXCL2;COL1A1;NOS2;ICAM1;TF;T…	74
DOID:0080005	bone remodeling disease	78/1195 6.53%	201/10312 1.95%	8.83605e-24	8.52992e-23	CYP17A1;FSHB;SOD2;APOE;IRS1;MAPK3;MTHFR;ACE;CYP1B1;MAPK1;MYC;SHBG;ABCB1;IGF2;ALOX15;AR;IL11;GSR;RAF1;LEPR;BAX;CYP3A4;IRS2;SIRT1;MMP13;MMP9;GH1;TNF;TGFB1;CCL2;CNR2;INSL3;GH2;PCNA;IL1B;BMP2;ITGB3;CST3;ESR2;BCL2;CYP19A1;KL;CYP1A1;CA2;CA8;GHR;IRAK3;HP;ESR1;KIT;IL6;CCND1;IGF1R;FGF2;IL1RN;MAPK14;POMC;ADH1B;NR1I2;STAT1;PTGER4;LEP;GSTP1;IL1A;IGFBP3;PTK2B;VKORC1;COL1A1;CNR1;HSD11B1;ICAM1;DSPP;RUNX2;HGF;PO…	CYP17A1;FSHB;SOD2;APOE;IRS1;MAPK3;MTHFR;ACE;CYP1B1;MAPK1;MYC;SHBG;ABCB1;IGF2;ALOX15;AR;IL11;GSR;RAF1;LEPR;BAX;CYP3A4;IRS2;SIRT1;MMP13;MMP9;GH1;TNF;TGFB1;CCL2;CNR2;INSL3;GH2;PCNA;IL1B;BMP2;ITGB3;CST3;ESR2;BCL2;CYP19A1;KL;CYP1A1;CA2;CA8;GHR;IRAK3;HP;ESR1;KIT;IL6;CCND1;IGF1R;FGF2;IL1RN;MAPK14;POMC;ADH1B;NR1I2;STAT1;PTGER4;LEP;GSTP1;IL1A;IGFBP3;PTK2B;VKORC1;COL1A1;CNR1;HSD11B1;ICAM1;DSPP;RUNX2;HGF;PO…	78
DOID:127	leiomyoma	58/1195 4.85%	120/10312 1.16%	1.03616e-23	9.90182e-23	PDGFA;CYP17A1;MAPK3;ACE;EGFR;MYC;PTEN;PLAU;IGF2;AR;FGF1;BAX;EGR1;VEGFA;PGR;DRD1;SHH;TP53;RXRA;PDGFC;CAV1;TNF;BCL2L1;TGFB1;YWHAG;PCNA;IL1B;COMT;PTK2;DAPK1;MPO;ESR2;BCL2;CYP19A1;CYP1A1;GSTM1;S100A4;CDKN1A;VWF;PARP1;ESR1;IL6;CCND1;IGF1R;NOS3;TERT;FGF2;FASLG;MMP2;PTGER3;FOXO1;PPARG;CDKN2A;CCNG1;COL1A1;IGF1;DRD2;EGF	PDGFA;CYP17A1;MAPK3;ACE;EGFR;MYC;PTEN;PLAU;IGF2;AR;FGF1;BAX;EGR1;VEGFA;PGR;DRD1;SHH;TP53;RXRA;PDGFC;CAV1;TNF;BCL2L1;TGFB1;YWHAG;PCNA;IL1B;COMT;PTK2;DAPK1;MPO;ESR2;BCL2;CYP19A1;CYP1A1;GSTM1;S100A4;CDKN1A;VWF;PARP1;ESR1;IL6;CCND1;IGF1R;NOS3;TERT;FGF2;FASLG;MMP2;PTGER3;FOXO1;PPARG;CDKN2A;CCNG1;COL1A1;IGF1;DRD2;EGF	58
DOID:824	periodontitis	65/1195 5.44%	147/10312 1.43%	1.04187e-23	9.90182e-23	MME;F2RL1;TLR2;PLAT;ACE;IL2;PPARA;SLC6A4;IL4;VIP;MMP1;SERPINE1;IL16;IL11;PTGS2;C5;NFKB1;VCAM1;VEGFA;MMP13;NAMPT;IFNG;MMP9;TNF;ODC1;TGFB1;CCL2;MMP3;ADM;IL1B;CRP;MET;MPO;CD40LG;ADRB1;CYP1A1;GSTM1;IL13;ELANE;ESR1;LYZ;IL6;TLR4;SELE;CXCL8;FGF2;CASP3;MMP8;APP;IL1RN;TLR9;AGTR1;MMP2;CTSC;IL1A;MMP12;PPARG;IL10;CDKN2A;CXCL2;ALDH2;COL1A1;NOS2;CASP7;VDR	MME;F2RL1;TLR2;PLAT;ACE;IL2;PPARA;SLC6A4;IL4;VIP;MMP1;SERPINE1;IL16;IL11;PTGS2;C5;NFKB1;VCAM1;VEGFA;MMP13;NAMPT;IFNG;MMP9;TNF;ODC1;TGFB1;CCL2;MMP3;ADM;IL1B;CRP;MET;MPO;CD40LG;ADRB1;CYP1A1;GSTM1;IL13;ELANE;ESR1;LYZ;IL6;TLR4;SELE;CXCL8;FGF2;CASP3;MMP8;APP;IL1RN;TLR9;AGTR1;MMP2;CTSC;IL1A;MMP12;PPARG;IL10;CDKN2A;CXCL2;ALDH2;COL1A1;NOS2;CASP7;VDR	65
DOID:2018	hyperinsulinism	45/1195 3.77%	76/10312 0.74%	1.89591e-23	1.78798e-22	DDC;IRS1;PTPRF;PTEN;SHBG;SERPINE1;PRKCD;INS;INSR;SCD;MC4R;PPARGC1A;LEPR;NFKB1;VCAM1;NAMPT;APOB;TNF;CCL2;TFPI;ADM;CRP;PCSK9;CPT1A;ADIPOQ;CD40LG;LPL;SLC16A1;MTTP;HNF4A;HP;IL6;SELE;UCP2;PRKCZ;STAT1;AGTR1;SLC2A4;LEP;GCK;PPARG;REN;KCNJ11;ICAM1;IGF1	DDC;IRS1;PTPRF;PTEN;SHBG;SERPINE1;PRKCD;INS;INSR;SCD;MC4R;PPARGC1A;LEPR;NFKB1;VCAM1;NAMPT;APOB;TNF;CCL2;TFPI;ADM;CRP;PCSK9;CPT1A;ADIPOQ;CD40LG;LPL;SLC16A1;MTTP;HNF4A;HP;IL6;SELE;UCP2;PRKCZ;STAT1;AGTR1;SLC2A4;LEP;GCK;PPARG;REN;KCNJ11;ICAM1;IGF1	45
DOID:1686	glaucoma	69/1195 5.77%	167/10312 1.62%	5.22818e-23	4.89293e-22	EDN1;TXN;TYRP1;LMX1B;SOD2;EPO;APOE;TLR2;NGFR;MTHFR;IL2;ELN;CAT;CYP1B1;TAP2;MMP1;PTPN11;SERPINE1;LDLR;BDNF;NFKB1;BAX;VEGFA;CNTF;TP53;CAV1;XDH;MMP9;ADRB2;TNF;PTGS1;BCL2L1;TGFB1;ADA;MMP3;TTR;BECN1;TYR;IL1B;CRP;HSPA5;EDNRA;ADIPOQ;ESR2;BCL2;ADRB1;GSTM1;SOD1;CDKN1A;ESR1;IL6;TLR4;NOS3;CA12;NTRK2;NPPA;CASP3;NGF;IL1RN;BAD;PTGFR;FASLG;CAPN1;IL1A;IL10;HGF;PON1;GJA1;TAP1	EDN1;TXN;TYRP1;LMX1B;SOD2;EPO;APOE;TLR2;NGFR;MTHFR;IL2;ELN;CAT;CYP1B1;TAP2;MMP1;PTPN11;SERPINE1;LDLR;BDNF;NFKB1;BAX;VEGFA;CNTF;TP53;CAV1;XDH;MMP9;ADRB2;TNF;PTGS1;BCL2L1;TGFB1;ADA;MMP3;TTR;BECN1;TYR;IL1B;CRP;HSPA5;EDNRA;ADIPOQ;ESR2;BCL2;ADRB1;GSTM1;SOD1;CDKN1A;ESR1;IL6;TLR4;NOS3;CA12;NTRK2;NPPA;CASP3;NGF;IL1RN;BAD;PTGFR;FASLG;CAPN1;IL1A;IL10;HGF;PON1;GJA1;TAP1	69
DOID:0080855	Parkinsonism	41/1195 3.43%	65/10312 0.63%	5.57378e-23	5.17686e-22	HMOX1;EGFR;SLC6A4;ABCC9;VIP;TH;NR4A2;LRRK2;GSR;BDNF;PTGS2;ENO2;SLC6A3;SHH;ABAT;SRC;MMP3;CASP9;BECN1;DRD3;IL1B;COMT;HSPA1A;GDNF;ESR1;RELA;NOS1;FGF2;CASP3;CSF2;MANF;BAD;FKBP1A;MAPT;KCNJ11;CNR1;UCN;NDUFS3;GJA1;LYN;DRD2	HMOX1;EGFR;SLC6A4;ABCC9;VIP;TH;NR4A2;LRRK2;GSR;BDNF;PTGS2;ENO2;SLC6A3;SHH;ABAT;SRC;MMP3;CASP9;BECN1;DRD3;IL1B;COMT;HSPA1A;GDNF;ESR1;RELA;NOS1;FGF2;CASP3;CSF2;MANF;BAD;FKBP1A;MAPT;KCNJ11;CNR1;UCN;NDUFS3;GJA1;LYN;DRD2	41
DOID:0080599	Coronavirus infectious disease	63/1195 5.27%	143/10312 1.39%	6.57577e-23	6.06158e-22	LHB;FSHB;MYD88;TLR2;CD4;PLAT;ACE;IL2;THBD;EGFR;IL4;NPPB;MMP1;SERPINE1;PLG;PRL;CXCL3;F2;VEGFA;GFAP;NEFL;IFNG;GH1;TNF;CXCL10;IL2RB;BCL2L1;TGFB1;CCL2;CASP9;IL1B;CRP;CCND3;A2M;IL13;C5AR1;ELANE;SERPINA3;HP;IL6;ALB;RB1;SELE;CXCL8;FGF2;CASP3;MMP8;F3;CSF2;POMC;CXCL1;STAT1;AGTR1;MMP2;C3;SLPI;IL10;CXCL2;GZMB;HGF;DPP4;IGF1;MB	LHB;FSHB;MYD88;TLR2;CD4;PLAT;ACE;IL2;THBD;EGFR;IL4;NPPB;MMP1;SERPINE1;PLG;PRL;CXCL3;F2;VEGFA;GFAP;NEFL;IFNG;GH1;TNF;CXCL10;IL2RB;BCL2L1;TGFB1;CCL2;CASP9;IL1B;CRP;CCND3;A2M;IL13;C5AR1;ELANE;SERPINA3;HP;IL6;ALB;RB1;SELE;CXCL8;FGF2;CASP3;MMP8;F3;CSF2;POMC;CXCL1;STAT1;AGTR1;MMP2;C3;SLPI;IL10;CXCL2;GZMB;HGF;DPP4;IGF1;MB	63
DOID:2723	dermatitis	87/1195 7.28%	248/10312 2.4%	7.40968e-23	6.7793e-22	HMOX1;F2RL1;APOE;TLR2;NGFR;ALDH1A1;KITLG;IL2;PPARA;ELN;CAT;SLC6A4;IL4;VIP;TAP2;PLAU;MMP1;FABP5;IL16;NAT2;SELP;DNMT1;BCL2A1;HTR1A;F2;BDNF;VEGFA;KDR;IFNG;MMP9;ADRB2;TNF;CXCL10;PTGDR;TGFB1;MMP3;IL1B;VIM;IL5;PIK3CA;PTGDR2;IKBKB;GSTM1;CASP8;IL13;HRH4;IRAK3;KLK7;CDKN1A;AZU1;IL6;NPSR1;PDYN;ALB;TLR4;BRD2;SELE;RELA;IL21R;FGF2;CASP3;TRPV3;NGF;CSF2;IL1RN;CHGA;CMA1;SERPINH1;HNMT;MMP2;GSTP1;ENO1;C3;IL1A;IGFBP…	HMOX1;F2RL1;APOE;TLR2;NGFR;ALDH1A1;KITLG;IL2;PPARA;ELN;CAT;SLC6A4;IL4;VIP;TAP2;PLAU;MMP1;FABP5;IL16;NAT2;SELP;DNMT1;BCL2A1;HTR1A;F2;BDNF;VEGFA;KDR;IFNG;MMP9;ADRB2;TNF;CXCL10;PTGDR;TGFB1;MMP3;IL1B;VIM;IL5;PIK3CA;PTGDR2;IKBKB;GSTM1;CASP8;IL13;HRH4;IRAK3;KLK7;CDKN1A;AZU1;IL6;NPSR1;PDYN;ALB;TLR4;BRD2;SELE;RELA;IL21R;FGF2;CASP3;TRPV3;NGF;CSF2;IL1RN;CHGA;CMA1;SERPINH1;HNMT;MMP2;GSTP1;ENO1;C3;IL1A;IGFBP…	87
DOID:4483	rhinitis	66/1195 5.52%	156/10312 1.51%	9.60713e-23	8.7247e-22	EDN1;FIS1;HMOX1;F2RL1;TLR2;NGFR;JUN;ACE;ANG;IL2;EGFR;IL4;VIP;TAP2;MIF;ABCB1;LEPQTL1;SERPINE1;IL16;F2;BDNF;NFKB1;VCAM1;VEGFA;AQP5;IFNG;TNF;PRKCA;TGFB1;CRHR2;ADM;IL1B;IL5;ADIPOQ;CRHR1;CD40LG;BCL2;PTGDR2;CASP1;TBX21;IL13;C5AR1;CFD;NOX1;IL6;TLR4;CXCL8;RELA;NOS1;NGF;IL1RN;NOX4;HNMT;NLRP3;TLR9;LEP;C3;IL10;EPX;NOS2;UCN;ICAM1;PON1;MS4A2;HDC;TAP1	EDN1;FIS1;HMOX1;F2RL1;TLR2;NGFR;JUN;ACE;ANG;IL2;EGFR;IL4;VIP;TAP2;MIF;ABCB1;LEPQTL1;SERPINE1;IL16;F2;BDNF;NFKB1;VCAM1;VEGFA;AQP5;IFNG;TNF;PRKCA;TGFB1;CRHR2;ADM;IL1B;IL5;ADIPOQ;CRHR1;CD40LG;BCL2;PTGDR2;CASP1;TBX21;IL13;C5AR1;CFD;NOX1;IL6;TLR4;CXCL8;RELA;NOS1;NGF;IL1RN;NOX4;HNMT;NLRP3;TLR9;LEP;C3;IL10;EPX;NOS2;UCN;ICAM1;PON1;MS4A2;HDC;TAP1	66
DOID:13241	Behcet's disease	55/1195 4.6%	113/10312 1.1%	9.84861e-23	8.87823e-22	EDN1;SOD2;HMOX1;TLR2;ACE;IL2;THBD;CAT;IL4;ABCB1;SERPINE1;NAT2;F2;VEGFA;RORC;IFNG;MMP9;TNF;TGFB1;CCL2;IL1B;CRP;VIM;ADIPOQ;CD40LG;PROCR;CYP1A1;GSTM1;SOD1;IRF1;PROS1;CDH5;VWF;IL6;TLR4;NOS3;CXCL8;IL21R;CFB;IL1RN;SELL;STAT3;TLR9;MMP2;LEP;GSTP1;PROZ;ENO1;IL1A;IL10;GZMB;ICAM1;PON1;VDR;NFKBIA	EDN1;SOD2;HMOX1;TLR2;ACE;IL2;THBD;CAT;IL4;ABCB1;SERPINE1;NAT2;F2;VEGFA;RORC;IFNG;MMP9;TNF;TGFB1;CCL2;IL1B;CRP;VIM;ADIPOQ;CD40LG;PROCR;CYP1A1;GSTM1;SOD1;IRF1;PROS1;CDH5;VWF;IL6;TLR4;NOS3;CXCL8;IL21R;CFB;IL1RN;SELL;STAT3;TLR9;MMP2;LEP;GSTP1;PROZ;ENO1;IL1A;IL10;GZMB;ICAM1;PON1;VDR;NFKBIA	55
DOID:3213	demyelinating disease	89/1195 7.45%	259/10312 2.51%	1.20252e-22	1.07613e-21	EDN1;HMOX1;F2RL1;APOE;CD4;NGFR;PLAT;GAPDH;ACE;IL2;AXL;CAT;MYC;IL4;TAP2;IGF2;SERPINE1;MAG;MBP;HDAC1;BCL2L2;BDNF;PTGS2;LEPR;NR3C1;GAD1;CHIT1;CNTF;KLK6;SHH;NEFL;GRK2;CAV1;IFNG;MMP9;TNF;CXCL10;BCL2L1;CCL2;MMP3;CNR2;IL1B;CRP;CTSB;A2M;ADIPOQ;MPO;CST3;CD40LG;CASP1;GLO1;CD36;GSTM1;IL13;CFD;IRF1;IDO1;TRNL1;SPP1;IL6;ACHE;GLI1;TLR4;PTPRC;CXCL8;RELA;IL21R;PNMT;BCHE;IL1RN;PTPN6;SLC1A2;PVALB;AQP4;FASLG;LEP;GST…	EDN1;HMOX1;F2RL1;APOE;CD4;NGFR;PLAT;GAPDH;ACE;IL2;AXL;CAT;MYC;IL4;TAP2;IGF2;SERPINE1;MAG;MBP;HDAC1;BCL2L2;BDNF;PTGS2;LEPR;NR3C1;GAD1;CHIT1;CNTF;KLK6;SHH;NEFL;GRK2;CAV1;IFNG;MMP9;TNF;CXCL10;BCL2L1;CCL2;MMP3;CNR2;IL1B;CRP;CTSB;A2M;ADIPOQ;MPO;CST3;CD40LG;CASP1;GLO1;CD36;GSTM1;IL13;CFD;IRF1;IDO1;TRNL1;SPP1;IL6;ACHE;GLI1;TLR4;PTPRC;CXCL8;RELA;IL21R;PNMT;BCHE;IL1RN;PTPN6;SLC1A2;PVALB;AQP4;FASLG;LEP;GST…	89
DOID:3963	thyroid gland carcinoma	83/1195 6.95%	231/10312 2.24%	1.24015e-22	1.10176e-21	MTOR;HIF1A;SDHB;TXN;PLK1;RLN2;RXRG;MTHFR;TG;ATM;PRDX1;CAT;EGFR;MYC;PTEN;THRB;PLAU;HABP2;HDAC1;APEX1;SERPINA1;TEK;BRD4;PTGS2;CDK5;LEPR;CA9;NFKB1;VEGFA;KDR;CCNE1;TP53;RXRA;ERBB2;MMP9;RLN1;DCN;TGFB1;CCL2;INSL3;CTSB;PTK2;DIO2;PRLR;MET;ESR2;BCL2;PIK3CA;GSTM1;SLC5A5;S100A4;CTNNB1;CDKN1A;SPP1;CDH5;MAPK8;MDM2;ESR1;KIT;CCND1;RB1;BIRC5;BRAF;TERT;NES;PTPN6;FLT4;RPL7;AKT1;MMP2;SDHC;LEP;XIAP;PPARG;CDKN2A;DHRS…	MTOR;HIF1A;SDHB;TXN;PLK1;RLN2;RXRG;MTHFR;TG;ATM;PRDX1;CAT;EGFR;MYC;PTEN;THRB;PLAU;HABP2;HDAC1;APEX1;SERPINA1;TEK;BRD4;PTGS2;CDK5;LEPR;CA9;NFKB1;VEGFA;KDR;CCNE1;TP53;RXRA;ERBB2;MMP9;RLN1;DCN;TGFB1;CCL2;INSL3;CTSB;PTK2;DIO2;PRLR;MET;ESR2;BCL2;PIK3CA;GSTM1;SLC5A5;S100A4;CTNNB1;CDKN1A;SPP1;CDH5;MAPK8;MDM2;ESR1;KIT;CCND1;RB1;BIRC5;BRAF;TERT;NES;PTPN6;FLT4;RPL7;AKT1;MMP2;SDHC;LEP;XIAP;PPARG;CDKN2A;DHRS…	83
DOID:2163	nasal cavity disease	66/1195 5.52%	157/10312 1.52%	1.47655e-22	1.30234e-21	EDN1;FIS1;HMOX1;F2RL1;TLR2;NGFR;JUN;ACE;ANG;IL2;EGFR;IL4;VIP;TAP2;MIF;ABCB1;LEPQTL1;SERPINE1;IL16;F2;BDNF;NFKB1;VCAM1;VEGFA;AQP5;IFNG;TNF;PRKCA;TGFB1;CRHR2;ADM;IL1B;IL5;ADIPOQ;CRHR1;CD40LG;BCL2;PTGDR2;CASP1;TBX21;IL13;C5AR1;CFD;NOX1;IL6;TLR4;CXCL8;RELA;NOS1;NGF;IL1RN;NOX4;HNMT;NLRP3;TLR9;LEP;C3;IL10;EPX;NOS2;UCN;ICAM1;PON1;MS4A2;HDC;TAP1	EDN1;FIS1;HMOX1;F2RL1;TLR2;NGFR;JUN;ACE;ANG;IL2;EGFR;IL4;VIP;TAP2;MIF;ABCB1;LEPQTL1;SERPINE1;IL16;F2;BDNF;NFKB1;VCAM1;VEGFA;AQP5;IFNG;TNF;PRKCA;TGFB1;CRHR2;ADM;IL1B;IL5;ADIPOQ;CRHR1;CD40LG;BCL2;PTGDR2;CASP1;TBX21;IL13;C5AR1;CFD;NOX1;IL6;TLR4;CXCL8;RELA;NOS1;NGF;IL1RN;NOX4;HNMT;NLRP3;TLR9;LEP;C3;IL10;EPX;NOS2;UCN;ICAM1;PON1;MS4A2;HDC;TAP1	66
DOID:2377	multiple sclerosis	86/1195 7.2%	246/10312 2.39%	1.73109e-22	1.51594e-21	EDN1;HMOX1;F2RL1;APOE;CD4;NGFR;PLAT;GAPDH;ACE;IL2;AXL;CAT;IL4;TAP2;IGF2;SERPINE1;MAG;MBP;HDAC1;BCL2L2;BDNF;LEPR;NR3C1;GAD1;CHIT1;CNTF;SHH;NEFL;GRK2;CAV1;IFNG;MMP9;TNF;CXCL10;BCL2L1;CCL2;MMP3;CNR2;IL1B;CRP;CTSB;A2M;ADIPOQ;MPO;CST3;CD40LG;CASP1;GLO1;CD36;GSTM1;IL13;CFD;IRF1;IDO1;TRNL1;SPP1;IL6;ACHE;GLI1;TLR4;PTPRC;CXCL8;RELA;IL21R;PNMT;BCHE;IL1RN;PTPN6;SLC1A2;PVALB;AQP4;FASLG;LEP;GSTP1;C3;IGFBP3;MM…	EDN1;HMOX1;F2RL1;APOE;CD4;NGFR;PLAT;GAPDH;ACE;IL2;AXL;CAT;IL4;TAP2;IGF2;SERPINE1;MAG;MBP;HDAC1;BCL2L2;BDNF;LEPR;NR3C1;GAD1;CHIT1;CNTF;SHH;NEFL;GRK2;CAV1;IFNG;MMP9;TNF;CXCL10;BCL2L1;CCL2;MMP3;CNR2;IL1B;CRP;CTSB;A2M;ADIPOQ;MPO;CST3;CD40LG;CASP1;GLO1;CD36;GSTM1;IL13;CFD;IRF1;IDO1;TRNL1;SPP1;IL6;ACHE;GLI1;TLR4;PTPRC;CXCL8;RELA;IL21R;PNMT;BCHE;IL1RN;PTPN6;SLC1A2;PVALB;AQP4;FASLG;LEP;GSTP1;C3;IGFBP3;MM…	86
DOID:0060005	autoimmune disease of endocrine system	57/1195 4.77%	122/10312 1.18%	2.14742e-22	1.86719e-21	EDN1;MTHFR;TG;IL2;PPARA;CAT;IL4;TAP2;SERPINE1;SLC26A4;IL16;INS;DNMT1;APEX1;PTGS2;NFKB1;BAX;VEGFA;TP53;IFNG;GH1;ADRB2;TNF;CXCL10;CCL2;TFPI;IL1B;ITGB3;ADIPOQ;ESR2;CD40LG;BCL2;CYP1A1;SLC5A5;CASP8;IL13;IL3;IRF1;IL6;IGF1R;PTPRC;SELE;CXCL8;SELL;FASLG;GSTP1;IL1A;PPARG;IL10;TPO;ST6GAL1;ICAM1;PRDX5;GJA1;TAP1;VDR;IGF1	EDN1;MTHFR;TG;IL2;PPARA;CAT;IL4;TAP2;SERPINE1;SLC26A4;IL16;INS;DNMT1;APEX1;PTGS2;NFKB1;BAX;VEGFA;TP53;IFNG;GH1;ADRB2;TNF;CXCL10;CCL2;TFPI;IL1B;ITGB3;ADIPOQ;ESR2;CD40LG;BCL2;CYP1A1;SLC5A5;CASP8;IL13;IL3;IRF1;IL6;IGF1R;PTPRC;SELE;CXCL8;SELL;FASLG;GSTP1;IL1A;PPARG;IL10;TPO;ST6GAL1;ICAM1;PRDX5;GJA1;TAP1;VDR;IGF1	57
DOID:576	proteinuria	86/1195 7.2%	247/10312 2.4%	2.36757e-22	2.04411e-21	EDN1;ACACB;G6PD;SMAD1;DDC;SOD2;HMOX1;EPO;APOE;CYP11A1;ACE;CAT;IL4;NPPB;GPX3;LPA;PLAU;GPX1;PPARGC1A;SERPINA1;F2;PTGS2;LEPR;NR3C1;C5;PRNP;VEGFA;CYP2C9;NR3C2;SERPINC1;COL4A4;ACAT1;CCN2;NAMPT;APOB;CXCL10;SOAT2;TGFB1;CCL2;ADA;CFI;TFPI;ALOX5;ILK;PDE5A;ADM;IL1B;VIM;EDNRA;IL5;A2M;ADIPOQ;ECE1;F7;STAR;CD36;GSTM1;IL13;HP;CDKN1A;SREBF2;IL6;ALB;TLR4;BRAF;CXCL8;NPPA;RELA;NOS1;NES;CTSL;F3;IL1RN;STAT1;TLR9;AGTR1…	EDN1;ACACB;G6PD;SMAD1;DDC;SOD2;HMOX1;EPO;APOE;CYP11A1;ACE;CAT;IL4;NPPB;GPX3;LPA;PLAU;GPX1;PPARGC1A;SERPINA1;F2;PTGS2;LEPR;NR3C1;C5;PRNP;VEGFA;CYP2C9;NR3C2;SERPINC1;COL4A4;ACAT1;CCN2;NAMPT;APOB;CXCL10;SOAT2;TGFB1;CCL2;ADA;CFI;TFPI;ALOX5;ILK;PDE5A;ADM;IL1B;VIM;EDNRA;IL5;A2M;ADIPOQ;ECE1;F7;STAR;CD36;GSTM1;IL13;HP;CDKN1A;SREBF2;IL6;ALB;TLR4;BRAF;CXCL8;NPPA;RELA;NOS1;NES;CTSL;F3;IL1RN;STAT1;TLR9;AGTR1…	86
DOID:1575	rheumatic disease	84/1195 7.03%	238/10312 2.31%	2.66598e-22	2.25413e-21	EDN1;TLR2;PTPRF;MAPK3;ACE;IL2;ELN;MAPK1;PTEN;IL4;TAP2;NPPB;MIF;PLAU;MMP1;SERPINE1;NAT2;SELP;INSR;JAK2;F2;BDNF;PTGS2;VEGFA;KDR;CCN2;CAV1;IFNG;SNCA;MMP9;TNF;CXCL10;TGFB1;CCL2;MMP3;TOP1;IL1B;CRP;BCL2L11;MET;ADIPOQ;ESR2;GSTM1;CASP8;IL13;SOD1;HP;SPP1;VWF;PARP1;ESR1;IL6;FOXO3;TLR4;PTPRC;BIRC5;NOS3;CFB;FGF2;CASP3;NGF;IL1RN;MAPK14;MSRA;FLT4;KCNA5;AKT1;AGTR1;MMP2;C3;IL1A;IGFBP3;MMP12;CTSG;IL10;COL3A1;COL1…	EDN1;TLR2;PTPRF;MAPK3;ACE;IL2;ELN;MAPK1;PTEN;IL4;TAP2;NPPB;MIF;PLAU;MMP1;SERPINE1;NAT2;SELP;INSR;JAK2;F2;BDNF;PTGS2;VEGFA;KDR;CCN2;CAV1;IFNG;SNCA;MMP9;TNF;CXCL10;TGFB1;CCL2;MMP3;TOP1;IL1B;CRP;BCL2L11;MET;ADIPOQ;ESR2;GSTM1;CASP8;IL13;SOD1;HP;SPP1;VWF;PARP1;ESR1;IL6;FOXO3;TLR4;PTPRC;BIRC5;NOS3;CFB;FGF2;CASP3;NGF;IL1RN;MAPK14;MSRA;FLT4;KCNA5;AKT1;AGTR1;MMP2;C3;IL1A;IGFBP3;MMP12;CTSG;IL10;COL3A1;COL1…	84
DOID:418	systemic scleroderma	84/1195 7.03%	238/10312 2.31%	2.66598e-22	2.25413e-21	EDN1;TLR2;PTPRF;MAPK3;ACE;IL2;ELN;MAPK1;PTEN;IL4;TAP2;NPPB;MIF;PLAU;MMP1;SERPINE1;NAT2;SELP;INSR;JAK2;F2;BDNF;PTGS2;VEGFA;KDR;CCN2;CAV1;IFNG;SNCA;MMP9;TNF;CXCL10;TGFB1;CCL2;MMP3;TOP1;IL1B;CRP;BCL2L11;MET;ADIPOQ;ESR2;GSTM1;CASP8;IL13;SOD1;HP;SPP1;VWF;PARP1;ESR1;IL6;FOXO3;TLR4;PTPRC;BIRC5;NOS3;CFB;FGF2;CASP3;NGF;IL1RN;MAPK14;MSRA;FLT4;KCNA5;AKT1;AGTR1;MMP2;C3;IL1A;IGFBP3;MMP12;CTSG;IL10;COL3A1;COL1…	EDN1;TLR2;PTPRF;MAPK3;ACE;IL2;ELN;MAPK1;PTEN;IL4;TAP2;NPPB;MIF;PLAU;MMP1;SERPINE1;NAT2;SELP;INSR;JAK2;F2;BDNF;PTGS2;VEGFA;KDR;CCN2;CAV1;IFNG;SNCA;MMP9;TNF;CXCL10;TGFB1;CCL2;MMP3;TOP1;IL1B;CRP;BCL2L11;MET;ADIPOQ;ESR2;GSTM1;CASP8;IL13;SOD1;HP;SPP1;VWF;PARP1;ESR1;IL6;FOXO3;TLR4;PTPRC;BIRC5;NOS3;CFB;FGF2;CASP3;NGF;IL1RN;MAPK14;MSRA;FLT4;KCNA5;AKT1;AGTR1;MMP2;C3;IL1A;IGFBP3;MMP12;CTSG;IL10;COL3A1;COL1…	84
DOID:419	scleroderma	84/1195 7.03%	238/10312 2.31%	2.66598e-22	2.25413e-21	EDN1;TLR2;PTPRF;MAPK3;ACE;IL2;ELN;MAPK1;PTEN;IL4;TAP2;NPPB;MIF;PLAU;MMP1;SERPINE1;NAT2;SELP;INSR;JAK2;F2;BDNF;PTGS2;VEGFA;KDR;CCN2;CAV1;IFNG;SNCA;MMP9;TNF;CXCL10;TGFB1;CCL2;MMP3;TOP1;IL1B;CRP;BCL2L11;MET;ADIPOQ;ESR2;GSTM1;CASP8;IL13;SOD1;HP;SPP1;VWF;PARP1;ESR1;IL6;FOXO3;TLR4;PTPRC;BIRC5;NOS3;CFB;FGF2;CASP3;NGF;IL1RN;MAPK14;MSRA;FLT4;KCNA5;AKT1;AGTR1;MMP2;C3;IL1A;IGFBP3;MMP12;CTSG;IL10;COL3A1;COL1…	EDN1;TLR2;PTPRF;MAPK3;ACE;IL2;ELN;MAPK1;PTEN;IL4;TAP2;NPPB;MIF;PLAU;MMP1;SERPINE1;NAT2;SELP;INSR;JAK2;F2;BDNF;PTGS2;VEGFA;KDR;CCN2;CAV1;IFNG;SNCA;MMP9;TNF;CXCL10;TGFB1;CCL2;MMP3;TOP1;IL1B;CRP;BCL2L11;MET;ADIPOQ;ESR2;GSTM1;CASP8;IL13;SOD1;HP;SPP1;VWF;PARP1;ESR1;IL6;FOXO3;TLR4;PTPRC;BIRC5;NOS3;CFB;FGF2;CASP3;NGF;IL1RN;MAPK14;MSRA;FLT4;KCNA5;AKT1;AGTR1;MMP2;C3;IL1A;IGFBP3;MMP12;CTSG;IL10;COL3A1;COL1…	84
DOID:0080008	ischemic bone disease	39/1195 3.26%	61/10312 0.59%	3.09457e-22	2.59859e-21	HIF1A;PLAT;MTHFR;CAT;SLC6A4;ABCB1;SERPINE1;PLG;F2;BDNF;VEGFA;SLC6A3;TP53;SERPINC1;MMP13;TNF;MIA;MMP3;TFPI;SREBF1;CYP2C8;COMT;A2M;ADIPOQ;KL;GSTM1;CTNNB1;PROC;VWF;CREBBP;NOS3;NTRK2;HTR1B;IGFBP3;PPARG;HTR2A;ACAN;PON1;DRD2	HIF1A;PLAT;MTHFR;CAT;SLC6A4;ABCB1;SERPINE1;PLG;F2;BDNF;VEGFA;SLC6A3;TP53;SERPINC1;MMP13;TNF;MIA;MMP3;TFPI;SREBF1;CYP2C8;COMT;A2M;ADIPOQ;KL;GSTM1;CTNNB1;PROC;VWF;CREBBP;NOS3;NTRK2;HTR1B;IGFBP3;PPARG;HTR2A;ACAN;PON1;DRD2	39
DOID:3717	gastric adenocarcinoma	56/1195 4.69%	119/10312 1.15%	3.25275e-22	2.71283e-21	MTOR;HIF1A;HSPB1;HMOX1;MAPK3;JUN;CAT;EGFR;MAPK1;MYC;PTEN;HPGD;MIF;IL11;APEX1;RAF1;PTGS2;NFKB1;BAX;KDR;HK2;TP53;EFNA1;ERBB2;TGFB1;MMP3;CASP9;PCNA;IL1B;CYP2A6;PTK2;ESR2;BCL2;SOD1;CTNNB1;IRF1;SPP1;IL6;CCND1;IGF1R;ALB;GLI1;TERT;CXCL8;CASP3;IL1RN;MAPK14;STAT3;MMP2;LEP;IGFBP3;TOP2A;PPARG;CDKN2A;NOS2;DRD2	MTOR;HIF1A;HSPB1;HMOX1;MAPK3;JUN;CAT;EGFR;MAPK1;MYC;PTEN;HPGD;MIF;IL11;APEX1;RAF1;PTGS2;NFKB1;BAX;KDR;HK2;TP53;EFNA1;ERBB2;TGFB1;MMP3;CASP9;PCNA;IL1B;CYP2A6;PTK2;ESR2;BCL2;SOD1;CTNNB1;IRF1;SPP1;IL6;CCND1;IGF1R;ALB;GLI1;TERT;CXCL8;CASP3;IL1RN;MAPK14;STAT3;MMP2;LEP;IGFBP3;TOP2A;PPARG;CDKN2A;NOS2;DRD2	56
DOID:1247	blood coagulation disease	83/1195 6.95%	235/10312 2.28%	4.53672e-22	3.75812e-21	EDN1;F11;HMOX1;EPO;TLR2;PLAT;MTHFR;CP;TBXAS1;THBD;CAT;IL4;PLAU;PTPN11;SERPINE1;PLG;HABP2;SELP;AR;IL11;JAK2;CALR;NOTCH2;F2;TBXA2R;C5;VEGFA;SERPINC1;IFNG;MMP9;TNF;F9;CXCL10;BCL2L1;TGFB1;CCL2;SRC;CFI;TFPI;ILK;ADM;IL1B;CRP;ITGB3;MET;CD40LG;SERPIND1;F7;PROCR;CD36;IL13;CTNNB1;ELANE;KLKB1;PROC;IL21;PROS1;F12;VWF;IL6;TLR4;NOS3;F10;CXCL8;CFB;FGF2;CASP3;F3;IL1RN;NOTCH3;SELL;FASLG;LEP;C3;IL10;VKORC1;TPO;ICA…	EDN1;F11;HMOX1;EPO;TLR2;PLAT;MTHFR;CP;TBXAS1;THBD;CAT;IL4;PLAU;PTPN11;SERPINE1;PLG;HABP2;SELP;AR;IL11;JAK2;CALR;NOTCH2;F2;TBXA2R;C5;VEGFA;SERPINC1;IFNG;MMP9;TNF;F9;CXCL10;BCL2L1;TGFB1;CCL2;SRC;CFI;TFPI;ILK;ADM;IL1B;CRP;ITGB3;MET;CD40LG;SERPIND1;F7;PROCR;CD36;IL13;CTNNB1;ELANE;KLKB1;PROC;IL21;PROS1;F12;VWF;IL6;TLR4;NOS3;F10;CXCL8;CFB;FGF2;CASP3;F3;IL1RN;NOTCH3;SELL;FASLG;LEP;C3;IL10;VKORC1;TPO;ICA…	83
DOID:480	movement disease	71/1195 5.94%	181/10312 1.76%	4.62478e-22	3.80536e-21	SLC2A1;ACTB;HMOX1;GABRB3;CP;DRD5;GABRA1;EGFR;SLC6A4;ABCC9;VIP;TH;NR4A2;LRRK2;NAT2;GSR;BDNF;PTGS2;CDK5;GABRG2;GAD1;VEGFA;CYP2C9;ENO2;SLC6A3;SHH;SLC16A2;CHRM1;SNCA;ABAT;SRC;MMP3;CASP9;BECN1;DRD3;IL1B;PENK;CYP2C8;COMT;HSPA1A;CRHR1;SPR;GSTM1;SOD1;CHRM2;GDNF;ESR1;KCNMA1;RELA;NOS1;FGF2;BCHE;HPCA;CASP3;CSF2;MANF;BAD;ADH1B;HNMT;FKBP1A;GSTP1;FA2H;MAPT;KCNJ11;CNR1;UCN;PON1;NDUFS3;GJA1;LYN;DRD2	SLC2A1;ACTB;HMOX1;GABRB3;CP;DRD5;GABRA1;EGFR;SLC6A4;ABCC9;VIP;TH;NR4A2;LRRK2;NAT2;GSR;BDNF;PTGS2;CDK5;GABRG2;GAD1;VEGFA;CYP2C9;ENO2;SLC6A3;SHH;SLC16A2;CHRM1;SNCA;ABAT;SRC;MMP3;CASP9;BECN1;DRD3;IL1B;PENK;CYP2C8;COMT;HSPA1A;CRHR1;SPR;GSTM1;SOD1;CHRM2;GDNF;ESR1;KCNMA1;RELA;NOS1;FGF2;BCHE;HPCA;CASP3;CSF2;MANF;BAD;ADH1B;HNMT;FKBP1A;GSTP1;FA2H;MAPT;KCNJ11;CNR1;UCN;PON1;NDUFS3;GJA1;LYN;DRD2	71
DOID:231	motor neuron disease	91/1195 7.62%	274/10312 2.66%	5.93511e-22	4.85097e-21	HSPB1;GRIA2;SOD2;EPO;LOX;APOE;TLR2;MTHFR;CP;SLC5A7;ANG;GABRA1;RARA;TFAM;HDAC2;MMP1;IGF2;NEFM;LRRK2;INS;AR;APEX1;PPARGC1A;HTR1A;BDNF;PTGS2;VEGFA;KDR;CNTF;GRM5;NEFL;SLC16A2;SNCA;MMP9;GH1;TNF;BCL2L1;CCL2;CASP9;SIGMAR1;IGF2R;PKN1;CTSB;CHGB;MET;NFE2L2;CST3;KEAP1;IL13;SOD1;C5AR1;GRM2;CHRNA4;MSTN;PARP1;GRM1;GDNF;IGF1R;TLR4;TERT;NOS1;FGF2;SOD3;CASP3;APP;CSF2;BPTF;MAPK14;TRPM2;CHGA;SLC1A2;CASP12;AQP4;STAT…	HSPB1;GRIA2;SOD2;EPO;LOX;APOE;TLR2;MTHFR;CP;SLC5A7;ANG;GABRA1;RARA;TFAM;HDAC2;MMP1;IGF2;NEFM;LRRK2;INS;AR;APEX1;PPARGC1A;HTR1A;BDNF;PTGS2;VEGFA;KDR;CNTF;GRM5;NEFL;SLC16A2;SNCA;MMP9;GH1;TNF;BCL2L1;CCL2;CASP9;SIGMAR1;IGF2R;PKN1;CTSB;CHGB;MET;NFE2L2;CST3;KEAP1;IL13;SOD1;C5AR1;GRM2;CHRNA4;MSTN;PARP1;GRM1;GDNF;IGF1R;TLR4;TERT;NOS1;FGF2;SOD3;CASP3;APP;CSF2;BPTF;MAPK14;TRPM2;CHGA;SLC1A2;CASP12;AQP4;STAT…	91
DOID:8577	ulcerative colitis	59/1195 4.94%	132/10312 1.28%	6.43228e-22	5.2225e-21	MTHFR;DUOX2;THBD;SLC6A4;CHRNA7;IL4;VIP;MIF;ABCB1;MMP1;IGF2;GPX1;SELP;IL11;PTPRS;JAK2;F2;PTGS2;LEPR;VEGFA;KDR;NAMPT;IFNG;ADRB2;TNF;CXCL10;PTGS1;MMP3;IL1B;PTPN2;IL5;ADIPOQ;ESR2;KRT8;LPL;GSTM1;IL13;CA2;IDO1;CDKN1A;CCNA2;IL6;ALOX12;IGF1R;CXCL8;RELA;IL1RN;NR1I2;SELL;HNMT;FASLG;STAT3;PTGER4;MTRR;IL10;CDKN2A;COL1A1;ICAM1;PON1	MTHFR;DUOX2;THBD;SLC6A4;CHRNA7;IL4;VIP;MIF;ABCB1;MMP1;IGF2;GPX1;SELP;IL11;PTPRS;JAK2;F2;PTGS2;LEPR;VEGFA;KDR;NAMPT;IFNG;ADRB2;TNF;CXCL10;PTGS1;MMP3;IL1B;PTPN2;IL5;ADIPOQ;ESR2;KRT8;LPL;GSTM1;IL13;CA2;IDO1;CDKN1A;CCNA2;IL6;ALOX12;IGF1R;CXCL8;RELA;IL1RN;NR1I2;SELL;HNMT;FASLG;STAT3;PTGER4;MTRR;IL10;CDKN2A;COL1A1;ICAM1;PON1	59
DOID:10762	portal hypertension	37/1195 3.1%	56/10312 0.54%	6.62694e-22	5.34515e-21	EDN1;MTOR;DDC;HMOX1;NGFR;MTHFR;AVP;PTEN;TH;SERPINE1;PRKCD;DUSP1;EDNRB;JAK2;PRL;NR1H4;SERPINA1;PTGS2;VEGFA;CCN2;GRK2;XDH;TNF;TGFB1;CCL2;ALOX5;IL1B;ITGB3;EDNRA;CTNNB1;DBH;NOS3;NOS1;ARRB2;PIK3R1;REN;HSP90AA1	EDN1;MTOR;DDC;HMOX1;NGFR;MTHFR;AVP;PTEN;TH;SERPINE1;PRKCD;DUSP1;EDNRB;JAK2;PRL;NR1H4;SERPINA1;PTGS2;VEGFA;CCN2;GRK2;XDH;TNF;TGFB1;CCL2;ALOX5;IL1B;ITGB3;EDNRA;CTNNB1;DBH;NOS3;NOS1;ARRB2;PIK3R1;REN;HSP90AA1	37
DOID:768	retinoblastoma	56/1195 4.69%	121/10312 1.17%	9.00369e-22	7.16787e-21	HIF1A;PLK1;IRS1;CDK1;MAPK3;NGFR;MTHFR;CDK6;ATM;E2F1;MAPK1;MYC;CHEK2;ABCB1;ABCC1;AR;HDAC1;RAF1;CHRM3;CDK2;CDK5;NFKB1;VEGFA;CCNE1;TP53;CDK5R1;AQP5;ERBB2;IL1B;KDM4A;DAPK1;PIK3CA;KRT8;CASP8;NOX5;KCNH2;CDKN1A;MDM2;CCNE2;CCNA2;CCND1;RASSF1;RB1;BIRC5;TERT;NTRK2;CASP3;PTPN6;AKT1;IGFBP3;CDKN2A;CDK4;CCNA1;NOS2;RUNX2;IGF1	HIF1A;PLK1;IRS1;CDK1;MAPK3;NGFR;MTHFR;CDK6;ATM;E2F1;MAPK1;MYC;CHEK2;ABCB1;ABCC1;AR;HDAC1;RAF1;CHRM3;CDK2;CDK5;NFKB1;VEGFA;CCNE1;TP53;CDK5R1;AQP5;ERBB2;IL1B;KDM4A;DAPK1;PIK3CA;KRT8;CASP8;NOX5;KCNH2;CDKN1A;MDM2;CCNE2;CCNA2;CCND1;RASSF1;RB1;BIRC5;TERT;NTRK2;CASP3;PTPN6;AKT1;IGFBP3;CDKN2A;CDK4;CCNA1;NOS2;RUNX2;IGF1	56
DOID:771	retinal cell cancer	56/1195 4.69%	121/10312 1.17%	9.00369e-22	7.16787e-21	HIF1A;PLK1;IRS1;CDK1;MAPK3;NGFR;MTHFR;CDK6;ATM;E2F1;MAPK1;MYC;CHEK2;ABCB1;ABCC1;AR;HDAC1;RAF1;CHRM3;CDK2;CDK5;NFKB1;VEGFA;CCNE1;TP53;CDK5R1;AQP5;ERBB2;IL1B;KDM4A;DAPK1;PIK3CA;KRT8;CASP8;NOX5;KCNH2;CDKN1A;MDM2;CCNE2;CCNA2;CCND1;RASSF1;RB1;BIRC5;TERT;NTRK2;CASP3;PTPN6;AKT1;IGFBP3;CDKN2A;CDK4;CCNA1;NOS2;RUNX2;IGF1	HIF1A;PLK1;IRS1;CDK1;MAPK3;NGFR;MTHFR;CDK6;ATM;E2F1;MAPK1;MYC;CHEK2;ABCB1;ABCC1;AR;HDAC1;RAF1;CHRM3;CDK2;CDK5;NFKB1;VEGFA;CCNE1;TP53;CDK5R1;AQP5;ERBB2;IL1B;KDM4A;DAPK1;PIK3CA;KRT8;CASP8;NOX5;KCNH2;CDKN1A;MDM2;CCNE2;CCNA2;CCND1;RASSF1;RB1;BIRC5;TERT;NTRK2;CASP3;PTPN6;AKT1;IGFBP3;CDKN2A;CDK4;CCNA1;NOS2;RUNX2;IGF1	56
DOID:399	tuberculosis	75/1195 6.28%	201/10312 1.95%	1.08948e-21	8.61743e-21	APOE;TLR2;JUN;ACE;IL2;EGFR;IL4;TAP2;MIF;ABCB1;MMP1;MC3R;NAT2;BCL2A1;RAF1;CHIT1;NFKB1;TP53;GZMA;IFNG;MMP9;TNF;CXCL10;TGFB1;CCL2;ADA;AGTR2;MMP3;TLR1;ALOX5;IL1B;CRP;VIM;NFE2L2;ADIPOQ;CD40LG;BCL2;CASP1;GLO1;CD36;ESD;ACP1;GSTM1;LTA4H;IL13;IRAK3;IRF1;HP;IDO1;SPP1;IL6;TLR4;CXCL8;RELA;IL1RN;MAPK14;FASLG;NLRP3;TLR9;AKT1;MCL1;C3;IL1A;CTSG;PPARG;IL10;EPX;NRG1;NOS2;ICAM1;TF;CYP2C19;TAP1;VDR;NFKBIA	APOE;TLR2;JUN;ACE;IL2;EGFR;IL4;TAP2;MIF;ABCB1;MMP1;MC3R;NAT2;BCL2A1;RAF1;CHIT1;NFKB1;TP53;GZMA;IFNG;MMP9;TNF;CXCL10;TGFB1;CCL2;ADA;AGTR2;MMP3;TLR1;ALOX5;IL1B;CRP;VIM;NFE2L2;ADIPOQ;CD40LG;BCL2;CASP1;GLO1;CD36;ESD;ACP1;GSTM1;LTA4H;IL13;IRAK3;IRF1;HP;IDO1;SPP1;IL6;TLR4;CXCL8;RELA;IL1RN;MAPK14;FASLG;NLRP3;TLR9;AKT1;MCL1;C3;IL1A;CTSG;PPARG;IL10;EPX;NRG1;NOS2;ICAM1;TF;CYP2C19;TAP1;VDR;NFKBIA	75
DOID:12361	Graves' disease	51/1195 4.27%	103/10312 1%	1.34617e-21	1.05795e-20	EDN1;MTHFR;TG;IL2;PPARA;CAT;TAP2;SERPINE1;SLC26A4;IL16;DNMT1;APEX1;NFKB1;BAX;VEGFA;TP53;IFNG;ADRB2;TNF;CXCL10;TFPI;IL1B;ITGB3;ADIPOQ;ESR2;CD40LG;BCL2;CYP1A1;SLC5A5;CASP8;IL13;IL3;IRF1;IL6;IGF1R;PTPRC;SELE;CXCL8;SELL;FASLG;GSTP1;IL1A;PPARG;IL10;TPO;ST6GAL1;ICAM1;PRDX5;TAP1;VDR;IGF1	EDN1;MTHFR;TG;IL2;PPARA;CAT;TAP2;SERPINE1;SLC26A4;IL16;DNMT1;APEX1;NFKB1;BAX;VEGFA;TP53;IFNG;ADRB2;TNF;CXCL10;TFPI;IL1B;ITGB3;ADIPOQ;ESR2;CD40LG;BCL2;CYP1A1;SLC5A5;CASP8;IL13;IL3;IRF1;IL6;IGF1R;PTPRC;SELE;CXCL8;SELL;FASLG;GSTP1;IL1A;PPARG;IL10;TPO;ST6GAL1;ICAM1;PRDX5;TAP1;VDR;IGF1	51
DOID:12849	autistic disorder	79/1195 6.61%	220/10312 2.13%	1.43004e-21	1.11671e-20	GRIA2;DDC;APOE;GABRB3;MTHFR;MTNR1A;KDM4C;GABRA1;SLC6A4;CHRNA7;PTEN;GABBR1;GRIN2A;NTS;GABRB2;MIF;RYR3;GPX1;TDO2;RELN;AR;BDNF;PTGS2;GAD1;PIK3CG;VEGFA;KDR;TPH1;DRD1;TP53;GABRA2;ADRB2;TNF;ATP1A1;ABAT;TGFB1;HTR2C;CD38;CCL2;ADA;WNT2;DRD3;CTSD;COMT;ITGB3;MAOA;PHF8;MET;ADIPOQ;BCL2;GLO1;GSTM1;CTNNB1;CHRNA4;TPH2;ASMT;IL6;OXTR;NTRK2;DRD4;DHFR;CASP3;GRIK2;MTNR1B;HTR1B;AQP4;DISC1;PRKCB;AKT1;LEP;DAO;NRCAM;HTR2…	GRIA2;DDC;APOE;GABRB3;MTHFR;MTNR1A;KDM4C;GABRA1;SLC6A4;CHRNA7;PTEN;GABBR1;GRIN2A;NTS;GABRB2;MIF;RYR3;GPX1;TDO2;RELN;AR;BDNF;PTGS2;GAD1;PIK3CG;VEGFA;KDR;TPH1;DRD1;TP53;GABRA2;ADRB2;TNF;ATP1A1;ABAT;TGFB1;HTR2C;CD38;CCL2;ADA;WNT2;DRD3;CTSD;COMT;ITGB3;MAOA;PHF8;MET;ADIPOQ;BCL2;GLO1;GSTM1;CTNNB1;CHRNA4;TPH2;ASMT;IL6;OXTR;NTRK2;DRD4;DHFR;CASP3;GRIK2;MTNR1B;HTR1B;AQP4;DISC1;PRKCB;AKT1;LEP;DAO;NRCAM;HTR2…	79
DOID:365	bladder disease	41/1195 3.43%	69/10312 0.67%	1.47832e-21	1.1471e-20	MTOR;HIF1A;SOD2;NGFR;IL2;ELN;CAT;ADRA1A;IL4;MIF;GSR;CHRM3;BDNF;PTGS2;VCAM1;KDR;TP53;ADRB2;TNF;PCNA;IL1B;CRP;MPO;ESR2;CYP19A1;SOD1;CHRM2;FGF10;IL6;NOS3;TERT;FGF2;NGF;CSF2;PTGER4;GSTP1;COL3A1;COL1A1;HTR2A;NOS2;EGF	MTOR;HIF1A;SOD2;NGFR;IL2;ELN;CAT;ADRA1A;IL4;MIF;GSR;CHRM3;BDNF;PTGS2;VCAM1;KDR;TP53;ADRB2;TNF;PCNA;IL1B;CRP;MPO;ESR2;CYP19A1;SOD1;CHRM2;FGF10;IL6;NOS3;TERT;FGF2;NGF;CSF2;PTGER4;GSTP1;COL3A1;COL1A1;HTR2A;NOS2;EGF	41
DOID:9119	acute myeloid leukemia	78/1195 6.53%	216/10312 2.09%	1.74298e-21	1.34396e-20	SOD2;HMOX1;PLAT;MTHFR;KITLG;NCOA2;RARA;MLF1;MYC;PTPN11;GPX1;ABCC1;NAT2;IL11;DNMT1;JAK2;ABCG2;GSR;RAF1;CALR;LEPR;BAX;JAK3;VEGFA;TP53;CAV1;MMP9;PML;BCL2L1;CCL2;SNCB;IL1B;ITGB3;RARB;MPO;BCL2;CCNB1;CYP1A1;GSTM1;CASP8;IL3;EPHX1;IDO1;KCNH2;TOP2B;RUNX1T1;MDM2;LYZ;KIT;IL6;CCND1;IGF1R;RB1;SELE;BIRC5;CREBBP;NOS3;TERT;CXCL8;GPI;F3;CSF2;SELL;PLA2G4A;MMP2;LEP;GSTP1;FLT3;IL1A;MTRR;TOP2A;XIAP;IL10;CDKN2A;NQO1;R…	SOD2;HMOX1;PLAT;MTHFR;KITLG;NCOA2;RARA;MLF1;MYC;PTPN11;GPX1;ABCC1;NAT2;IL11;DNMT1;JAK2;ABCG2;GSR;RAF1;CALR;LEPR;BAX;JAK3;VEGFA;TP53;CAV1;MMP9;PML;BCL2L1;CCL2;SNCB;IL1B;ITGB3;RARB;MPO;BCL2;CCNB1;CYP1A1;GSTM1;CASP8;IL3;EPHX1;IDO1;KCNH2;TOP2B;RUNX1T1;MDM2;LYZ;KIT;IL6;CCND1;IGF1R;RB1;SELE;BIRC5;CREBBP;NOS3;TERT;CXCL8;GPI;F3;CSF2;SELL;PLA2G4A;MMP2;LEP;GSTP1;FLT3;IL1A;MTRR;TOP2A;XIAP;IL10;CDKN2A;NQO1;R…	78
DOID:12930	dilated cardiomyopathy	82/1195 6.86%	235/10312 2.28%	1.99357e-21	1.52758e-20	EDN1;SCN5A;TXN;ESRRB;TRNI;SOD2;APOE;ACE;CAT;EGFR;ABCC9;NPPB;MMP1;PTPN11;SERPINE1;GPX1;EDNRB;PPARGC1A;RAF1;CXCL3;LEPR;NFKB1;BAX;NR3C2;TP53;PSEN1;RXRA;ERBB2;IFNG;MMP9;ADRB2;TNF;BCL2L1;PRKCA;TGFB1;AGTR2;MMP3;CASP9;ILK;IL1B;CRP;ADRB3;MEF2A;EDNRA;CYP11B2;ADIPOQ;ESR2;ECE1;PPP3CA;CD40LG;BCL2;ADRB1;CYP1A1;CASP8;HP;CHRM2;RYR2;ESR1;IL6;NPPA;CTSL;CASP3;CHGA;ADRA2C;CXCL1;SDHA;STAT3;PTGER4;PRKCB;AGTR1;MMP2;IL…	EDN1;SCN5A;TXN;ESRRB;TRNI;SOD2;APOE;ACE;CAT;EGFR;ABCC9;NPPB;MMP1;PTPN11;SERPINE1;GPX1;EDNRB;PPARGC1A;RAF1;CXCL3;LEPR;NFKB1;BAX;NR3C2;TP53;PSEN1;RXRA;ERBB2;IFNG;MMP9;ADRB2;TNF;BCL2L1;PRKCA;TGFB1;AGTR2;MMP3;CASP9;ILK;IL1B;CRP;ADRB3;MEF2A;EDNRA;CYP11B2;ADIPOQ;ESR2;ECE1;PPP3CA;CD40LG;BCL2;ADRB1;CYP1A1;CASP8;HP;CHRM2;RYR2;ESR1;IL6;NPPA;CTSL;CASP3;CHGA;ADRA2C;CXCL1;SDHA;STAT3;PTGER4;PRKCB;AGTR1;MMP2;IL…	82
DOID:4645	retinal cancer	56/1195 4.69%	123/10312 1.19%	2.423e-21	1.84509e-20	HIF1A;PLK1;IRS1;CDK1;MAPK3;NGFR;MTHFR;CDK6;ATM;E2F1;MAPK1;MYC;CHEK2;ABCB1;ABCC1;AR;HDAC1;RAF1;CHRM3;CDK2;CDK5;NFKB1;VEGFA;CCNE1;TP53;CDK5R1;AQP5;ERBB2;IL1B;KDM4A;DAPK1;PIK3CA;KRT8;CASP8;NOX5;KCNH2;CDKN1A;MDM2;CCNE2;CCNA2;CCND1;RASSF1;RB1;BIRC5;TERT;NTRK2;CASP3;PTPN6;AKT1;IGFBP3;CDKN2A;CDK4;CCNA1;NOS2;RUNX2;IGF1	HIF1A;PLK1;IRS1;CDK1;MAPK3;NGFR;MTHFR;CDK6;ATM;E2F1;MAPK1;MYC;CHEK2;ABCB1;ABCC1;AR;HDAC1;RAF1;CHRM3;CDK2;CDK5;NFKB1;VEGFA;CCNE1;TP53;CDK5R1;AQP5;ERBB2;IL1B;KDM4A;DAPK1;PIK3CA;KRT8;CASP8;NOX5;KCNH2;CDKN1A;MDM2;CCNE2;CCNA2;CCND1;RASSF1;RB1;BIRC5;TERT;NTRK2;CASP3;PTPN6;AKT1;IGFBP3;CDKN2A;CDK4;CCNA1;NOS2;RUNX2;IGF1	56
DOID:0060056	hypersensitivity reaction disease	63/1195 5.27%	152/10312 1.47%	3.42311e-21	2.59058e-20	HMOX1;TLR2;PLAT;ACE;CP;CAT;VIP;NPPB;MIF;ABCB1;PRKCD;PPARGC1A;BDNF;PTGS2;NR3C1;CHIT1;EGR1;VEGFA;KDR;IFNG;MMP9;TNF;CXCL10;TGFB1;CCL2;ADA;ADM;IGHG1;IL1B;CRP;IL5;MET;CFTR;CASP8;CFD;HP;CDKN1A;SPP1;IL6;CXCL11;TLR4;SELE;NGF;IL1RN;CMA1;CASP10;FASLG;STAT1;TLR9;AGTR1;C3;IL1A;PPARG;COL3A1;COL1A1;NOS2;HGF;PON1;TF;TYK2;VDR;IGF1;NFKBIA	HMOX1;TLR2;PLAT;ACE;CP;CAT;VIP;NPPB;MIF;ABCB1;PRKCD;PPARGC1A;BDNF;PTGS2;NR3C1;CHIT1;EGR1;VEGFA;KDR;IFNG;MMP9;TNF;CXCL10;TGFB1;CCL2;ADA;ADM;IGHG1;IL1B;CRP;IL5;MET;CFTR;CASP8;CFD;HP;CDKN1A;SPP1;IL6;CXCL11;TLR4;SELE;NGF;IL1RN;CMA1;CASP10;FASLG;STAT1;TLR9;AGTR1;C3;IL1A;PPARG;COL3A1;COL1A1;NOS2;HGF;PON1;TF;TYK2;VDR;IGF1;NFKBIA	63
DOID:3602	toxic encephalopathy	36/1195 3.01%	55/10312 0.53%	3.8822e-21	2.91999e-20	SLC2A1;TXN;GRIA2;CAT;AVP;ABCB1;MMP1;LRRK2;ABCG2;BDNF;PTGS2;CDK5;BAX;PRNP;CDK5R1;HTT;SNCA;BCL2L1;CD38;TTR;CYP2C8;BCL2L11;GLRX;BCL2;GSTM1;SOD1;TRPC1;EPHX1;IGF1R;BCHE;APP;SLC1A2;GSTP1;MAPT;IL10;DRD2	SLC2A1;TXN;GRIA2;CAT;AVP;ABCB1;MMP1;LRRK2;ABCG2;BDNF;PTGS2;CDK5;BAX;PRNP;CDK5R1;HTT;SNCA;BCL2L1;CD38;TTR;CYP2C8;BCL2L11;GLRX;BCL2;GSTM1;SOD1;TRPC1;EPHX1;IGF1R;BCHE;APP;SLC1A2;GSTP1;MAPT;IL10;DRD2	36
DOID:1883	hepatitis C	86/1195 7.2%	258/10312 2.5%	6.45963e-21	4.82897e-20	MTOR;PLK1;SOD2;HMOX1;APOE;TLR2;IRS1;CD4;MAPK3;MTHFR;ACE;IL2;PPARA;E2F1;EGFR;MAPK1;MYC;IL4;IGF2;LDLR;STAT2;SERPINA1;HTR1A;F2;PTGS2;NFKB1;VEGFA;TP53;NAMPT;IFNG;MMP9;TNF;CXCL10;TGFB1;CCL2;SREBF1;IL1B;VIM;CPT1A;NFE2L2;ADIPOQ;PIK3CA;KRT8;CYP1A1;MTTP;CASP8;IL13;EPHX1;MASP2;IRF1;IDO1;CDKN1A;SPP1;MDM2;JAK1;IL6;CXCL11;RB1;TLR4;PTPRC;TERT;CXCL8;FGF2;GZMH;IL1RN;FASLG;STAT1;FASN;STAT3;TLR9;LEP;MCL1;IL1A;PPAR…	MTOR;PLK1;SOD2;HMOX1;APOE;TLR2;IRS1;CD4;MAPK3;MTHFR;ACE;IL2;PPARA;E2F1;EGFR;MAPK1;MYC;IL4;IGF2;LDLR;STAT2;SERPINA1;HTR1A;F2;PTGS2;NFKB1;VEGFA;TP53;NAMPT;IFNG;MMP9;TNF;CXCL10;TGFB1;CCL2;SREBF1;IL1B;VIM;CPT1A;NFE2L2;ADIPOQ;PIK3CA;KRT8;CYP1A1;MTTP;CASP8;IL13;EPHX1;MASP2;IRF1;IDO1;CDKN1A;SPP1;MDM2;JAK1;IL6;CXCL11;RB1;TLR4;PTPRC;TERT;CXCL8;FGF2;GZMH;IL1RN;FASLG;STAT1;FASN;STAT3;TLR9;LEP;MCL1;IL1A;PPAR…	86
DOID:3910	lung adenocarcinoma	87/1195 7.28%	263/10312 2.55%	6.72942e-21	5.00016e-20	MTOR;HIF1A;HSPB1;CDCP1;SOD2;HMOX1;APOE;ANG;FABP3;AXL;CDK6;E2F1;EGFR;CYP1B1;MAPK1;MYC;PTEN;CRMP1;IL4;GPX3;MIF;PLCG1;SCD;DNMT1;JAK2;NUF2;CALR;PTGS2;CYP1A2;EGR1;VEGFA;CCNE1;AHR;TP53;ZFHX3;CCN2;ERBB2;CAV1;GALNT3;MMP9;CCNB2;ADRB2;PTGS1;BCL2L1;TGFB1;EIF5A;SRC;CASP9;CYP2A13;IGF2R;PTK2;RARB;MET;ESR2;PIK3CA;ERBB3;LPL;GSTM1;S100A4;IL13;CTNNB1;SERPINA3;ESR1;IL6;CCND1;RASSF1;IGF1R;FOXO3;BRAF;TERT;CXCL8;RELA;…	MTOR;HIF1A;HSPB1;CDCP1;SOD2;HMOX1;APOE;ANG;FABP3;AXL;CDK6;E2F1;EGFR;CYP1B1;MAPK1;MYC;PTEN;CRMP1;IL4;GPX3;MIF;PLCG1;SCD;DNMT1;JAK2;NUF2;CALR;PTGS2;CYP1A2;EGR1;VEGFA;CCNE1;AHR;TP53;ZFHX3;CCN2;ERBB2;CAV1;GALNT3;MMP9;CCNB2;ADRB2;PTGS1;BCL2L1;TGFB1;EIF5A;SRC;CASP9;CYP2A13;IGF2R;PTK2;RARB;MET;ESR2;PIK3CA;ERBB3;LPL;GSTM1;S100A4;IL13;CTNNB1;SERPINA3;ESR1;IL6;CCND1;RASSF1;IGF1R;FOXO3;BRAF;TERT;CXCL8;RELA;…	87
DOID:5041	esophageal cancer	85/1195 7.11%	255/10312 2.47%	1.10192e-20	8.1383e-20	SOD2;HMOX1;MYD88;MTHFR;KDM4C;ATM;RARA;PRDX1;EGFR;CYP1B1;MYC;CHRNA7;PTEN;TMPRSS11A;TAP2;GPX3;PLAU;MMP1;IGF2;SERPINE1;AR;JAK2;CXCL3;CALR;PTGS2;BAX;EGR1;VEGFA;KDR;TP53;RXRA;CAV1;MMP9;PTGS1;TGFB1;CCL2;MMP3;BECN1;HSPA5;CTSB;IL5;DAPK1;RARB;MET;BCL2;CYP19A1;CCNB1;CYP1A1;GSTM1;S100A4;CASP8;NOX5;CDKN1A;AKR1B10;MDM2;CCNA2;CCND1;RB1;SELE;BIRC5;NOS3;TERT;CXCL8;FGF2;MDK;CXCL1;STAT3;MMP2;KDM5B;GSTP1;IGFBP3;MMP…	SOD2;HMOX1;MYD88;MTHFR;KDM4C;ATM;RARA;PRDX1;EGFR;CYP1B1;MYC;CHRNA7;PTEN;TMPRSS11A;TAP2;GPX3;PLAU;MMP1;IGF2;SERPINE1;AR;JAK2;CXCL3;CALR;PTGS2;BAX;EGR1;VEGFA;KDR;TP53;RXRA;CAV1;MMP9;PTGS1;TGFB1;CCL2;MMP3;BECN1;HSPA5;CTSB;IL5;DAPK1;RARB;MET;BCL2;CYP19A1;CCNB1;CYP1A1;GSTM1;S100A4;CASP8;NOX5;CDKN1A;AKR1B10;MDM2;CCNA2;CCND1;RB1;SELE;BIRC5;NOS3;TERT;CXCL8;FGF2;MDK;CXCL1;STAT3;MMP2;KDM5B;GSTP1;IGFBP3;MMP…	85
DOID:0060041	autism spectrum disorder	98/1195 8.2%	321/10312 3.11%	1.46863e-20	1.07817e-19	GRIA2;DDC;APOE;GABRB3;MTHFR;SYN1;MTNR1A;KDM4C;GABRA1;MAPK1;SLC6A4;CHRNA7;PTEN;GABBR1;GRIN2A;NTS;GABRB2;MIF;RYR3;GPX1;NLGN2;TDO2;KDM5C;RELN;AR;TMPRSS9;CAMK2A;BDNF;PTGS2;GAD1;PIK3CG;KDM5A;VEGFA;KDR;TPH1;DRD1;SLC6A3;NR3C2;SHH;TP53;MMP9;GABRA2;ADRB2;TNF;ATP1A1;ABAT;TGFB1;HTR2C;CD38;CCL2;ADA;WNT2;DRD3;CTSD;MEF2A;COMT;ITGB3;MAOA;PHF8;MET;ADIPOQ;BCL2;GLO1;OPRM1;GSTM1;CTNNB1;CHRNA4;TPH2;ASMT;IL6;OXTR;CRE…	GRIA2;DDC;APOE;GABRB3;MTHFR;SYN1;MTNR1A;KDM4C;GABRA1;MAPK1;SLC6A4;CHRNA7;PTEN;GABBR1;GRIN2A;NTS;GABRB2;MIF;RYR3;GPX1;NLGN2;TDO2;KDM5C;RELN;AR;TMPRSS9;CAMK2A;BDNF;PTGS2;GAD1;PIK3CG;KDM5A;VEGFA;KDR;TPH1;DRD1;SLC6A3;NR3C2;SHH;TP53;MMP9;GABRA2;ADRB2;TNF;ATP1A1;ABAT;TGFB1;HTR2C;CD38;CCL2;ADA;WNT2;DRD3;CTSD;MEF2A;COMT;ITGB3;MAOA;PHF8;MET;ADIPOQ;BCL2;GLO1;OPRM1;GSTM1;CTNNB1;CHRNA4;TPH2;ASMT;IL6;OXTR;CRE…	98
DOID:1205	allergic disease	59/1195 4.94%	139/10312 1.35%	1.5351e-20	1.12026e-19	F2RL1;TLR2;MTHFR;ACE;TBXAS1;IL2;GCG;CYP1B1;ADRA1A;IL4;MIF;PTPN11;HTR2B;MC2R;JAK2;ABCG2;ADRA1D;TEK;TRPA1;NR3C1;SLC6A3;AHR;TP53;IFNG;TNF;TGFB1;CCL2;ADM;ITGB3;AKR1B1;IL5;CRHR1;ACP1;GSTM1;IL13;SOD1;ESR1;TLR4;NOS3;NTRK2;NOS1;ADRA1B;APP;CSF2;ADH1B;HRH2;HNMT;STAT3;TRPV1;GSTP1;IL10;GSK3B;TRPM8;NOS2;ICAM1;TAP1;TYK2;DPP4;VDR	F2RL1;TLR2;MTHFR;ACE;TBXAS1;IL2;GCG;CYP1B1;ADRA1A;IL4;MIF;PTPN11;HTR2B;MC2R;JAK2;ABCG2;ADRA1D;TEK;TRPA1;NR3C1;SLC6A3;AHR;TP53;IFNG;TNF;TGFB1;CCL2;ADM;ITGB3;AKR1B1;IL5;CRHR1;ACP1;GSTM1;IL13;SOD1;ESR1;TLR4;NOS3;NTRK2;NOS1;ADRA1B;APP;CSF2;ADH1B;HRH2;HNMT;STAT3;TRPV1;GSTP1;IL10;GSK3B;TRPM8;NOS2;ICAM1;TAP1;TYK2;DPP4;VDR	59
DOID:3407	carotid artery disease	40/1195 3.35%	69/10312 0.67%	1.65409e-20	1.19995e-19	HIF1A;SOD2;TLR2;MTHFR;THBD;IL4;LPA;MMP1;PRL;F2;VCAM1;NAMPT;XDH;MMP9;TGFB1;MMP3;TFPI;LTB4R;CRP;CD40LG;PROCR;SPP1;VWF;SREBF2;IL6;TLR4;NOS3;UCP2;MMP8;F3;FASLG;AGTR1;MMP2;GSTP1;PPARG;IL10;FABP2;HGF;PON1;IGF1	HIF1A;SOD2;TLR2;MTHFR;THBD;IL4;LPA;MMP1;PRL;F2;VCAM1;NAMPT;XDH;MMP9;TGFB1;MMP3;TFPI;LTB4R;CRP;CD40LG;PROCR;SPP1;VWF;SREBF2;IL6;TLR4;NOS3;UCP2;MMP8;F3;FASLG;AGTR1;MMP2;GSTP1;PPARG;IL10;FABP2;HGF;PON1;IGF1	40
DOID:7693	abdominal aortic aneurysm	43/1195 3.6%	79/10312 0.77%	1.74807e-20	1.26067e-19	SOD2;HMOX1;LOX;APOE;PLAT;MTHFR;ACE;ELN;PRDX1;MIF;MMP1;SERPINE1;PRKCD;PTGS2;EGR1;MMP13;IFNG;MMP9;APOB;CCL2;MMP3;ADM;IL1B;CRP;ADIPOQ;PROC;MAPK8;IL6;NOS3;CXCL8;CASP3;MMP8;CSF2;SELL;FASLG;AGTR1;MMP2;LEP;MMP12;PPARG;IL10;GZMB;NOS2	SOD2;HMOX1;LOX;APOE;PLAT;MTHFR;ACE;ELN;PRDX1;MIF;MMP1;SERPINE1;PRKCD;PTGS2;EGR1;MMP13;IFNG;MMP9;APOB;CCL2;MMP3;ADM;IL1B;CRP;ADIPOQ;PROC;MAPK8;IL6;NOS3;CXCL8;CASP3;MMP8;CSF2;SELL;FASLG;AGTR1;MMP2;LEP;MMP12;PPARG;IL10;GZMB;NOS2	43
DOID:2871	endometrial carcinoma	58/1195 4.85%	136/10312 1.32%	2.46637e-20	1.76829e-19	CDH13;COX1;MME;MAPK3;HDAC3;JUN;MTHFR;ATM;MAPK1;MYC;SHBG;GPX3;AR;AURKA;PTGS2;LEPR;AURKB;NCOA1;TP53;PTGES;MMP9;CXCL10;PTGS1;PRKCA;WNT2;HSD17B1;PCNA;CCND3;PTK2;RARB;MET;BCL2;CCNB1;S100A4;IRF1;FST;AKR1B10;MDM2;IL6;CCND1;RASSF1;FOXO3;RB1;BIRC5;BRAF;NOS3;MMP8;MDK;NR1I2;MMP2;LEP;IL1A;MMP12;CDKN2A;AXIN2;GSK3B;PIK3R1;KCNN4	CDH13;COX1;MME;MAPK3;HDAC3;JUN;MTHFR;ATM;MAPK1;MYC;SHBG;GPX3;AR;AURKA;PTGS2;LEPR;AURKB;NCOA1;TP53;PTGES;MMP9;CXCL10;PTGS1;PRKCA;WNT2;HSD17B1;PCNA;CCND3;PTK2;RARB;MET;BCL2;CCNB1;S100A4;IRF1;FST;AKR1B10;MDM2;IL6;CCND1;RASSF1;FOXO3;RB1;BIRC5;BRAF;NOS3;MMP8;MDK;NR1I2;MMP2;LEP;IL1A;MMP12;CDKN2A;AXIN2;GSK3B;PIK3R1;KCNN4	58
DOID:0050624	gastrointestinal system benign neoplasm	55/1195 4.6%	125/10312 1.21%	4.05452e-20	2.87332e-19	HIF1A;PDGFA;CHKA;HPR;LOX;JUN;MTHFR;PRDX1;HNRNPK;IL4;GPX3;PTPN11;PIK3CB;INS;AR;RAF1;PTGS2;VEGFA;TP53;ERBB2;APOB;BCL2L1;TGFB1;TNKS2;TTR;ADM;CRP;A2M;MET;BCL2;PIK3CA;GSTM1;HP;CDKN1A;MAPK8;MDM2;CCNA2;IL6;CCND1;ALB;BIRC5;BRAF;TERT;CXCL1;FASLG;GPX2;GSTP1;FOS;IL10;CDKN2A;AXIN2;NQO1;TYMP;COL1A1;HGF	HIF1A;PDGFA;CHKA;HPR;LOX;JUN;MTHFR;PRDX1;HNRNPK;IL4;GPX3;PTPN11;PIK3CB;INS;AR;RAF1;PTGS2;VEGFA;TP53;ERBB2;APOB;BCL2L1;TGFB1;TNKS2;TTR;ADM;CRP;A2M;MET;BCL2;PIK3CA;GSTM1;HP;CDKN1A;MAPK8;MDM2;CCNA2;IL6;CCND1;ALB;BIRC5;BRAF;TERT;CXCL1;FASLG;GPX2;GSTP1;FOS;IL10;CDKN2A;AXIN2;NQO1;TYMP;COL1A1;HGF	55
DOID:12365	malaria	55/1195 4.6%	125/10312 1.21%	4.05452e-20	2.87332e-19	EDN1;G6PD;ANK1;HMOX1;EPO;APOE;MYD88;TLR2;ACE;IL2;IL4;MIF;ABCB1;MMP1;GSR;PTGS2;CHIT1;VEGFA;PKLR;IFNG;ADRB2;TNF;CXCL10;TLR1;IL1B;CRP;MET;CD40LG;ADORA2A;PROCR;CD36;TBX21;GSTM1;IL13;C5AR1;IL3;IRF1;HP;IL21;VWF;IL6;TLR4;NOS3;NOS1;IL1RN;AQP4;TLR9;NCF1;GSTP1;CAPN1;IL10;NRG1;NOS2;ICAM1;CYP2C19	EDN1;G6PD;ANK1;HMOX1;EPO;APOE;MYD88;TLR2;ACE;IL2;IL4;MIF;ABCB1;MMP1;GSR;PTGS2;CHIT1;VEGFA;PKLR;IFNG;ADRB2;TNF;CXCL10;TLR1;IL1B;CRP;MET;CD40LG;ADORA2A;PROCR;CD36;TBX21;GSTM1;IL13;C5AR1;IL3;IRF1;HP;IL21;VWF;IL6;TLR4;NOS3;NOS1;IL1RN;AQP4;TLR9;NCF1;GSTP1;CAPN1;IL10;NRG1;NOS2;ICAM1;CYP2C19	55
DOID:5520	head and neck squamous cell carcinoma	74/1195 6.19%	208/10312 2.02%	5.31961e-20	3.74819e-19	MTOR;HIF1A;SOD2;EPO;CD4;ALDH1A1;EPHB4;IL2;EGFR;MYC;CHEK2;MMP1;SERPINE1;CAMK2A;RAF1;PTGS2;NFKB1;BAX;JAK3;PIK3CG;VEGFA;CCNE1;TP53;ERBB2;ADH1C;CAV1;GPBAR1;IFNG;MMP9;AKR1C3;PML;TGFB1;SRC;MMP3;SLC5A8;ENPEP;DAPK1;MET;ADIPOQ;BCL2;PIK3CA;ERBB3;GSTM1;CASP8;CTNNB1;CDKN1A;MAPK8;IL6;CCND1;RASSF1;IGF1R;GLI1;RB1;BRAF;TERT;RELA;CASP3;EGLN1;MDK;STAT1;STAT3;AKT1;NAE1;MMP2;HIF1AN;GSTP1;IL10;CDKN2A;SLC1A5;ALDH2;PRE…	MTOR;HIF1A;SOD2;EPO;CD4;ALDH1A1;EPHB4;IL2;EGFR;MYC;CHEK2;MMP1;SERPINE1;CAMK2A;RAF1;PTGS2;NFKB1;BAX;JAK3;PIK3CG;VEGFA;CCNE1;TP53;ERBB2;ADH1C;CAV1;GPBAR1;IFNG;MMP9;AKR1C3;PML;TGFB1;SRC;MMP3;SLC5A8;ENPEP;DAPK1;MET;ADIPOQ;BCL2;PIK3CA;ERBB3;GSTM1;CASP8;CTNNB1;CDKN1A;MAPK8;IL6;CCND1;RASSF1;IGF1R;GLI1;RB1;BRAF;TERT;RELA;CASP3;EGLN1;MDK;STAT1;STAT3;AKT1;NAE1;MMP2;HIF1AN;GSTP1;IL10;CDKN2A;SLC1A5;ALDH2;PRE…	74
DOID:2913	acute pancreatitis	36/1195 3.01%	58/10312 0.56%	5.48851e-20	3.84509e-19	TLR2;TBXAS1;MIF;SERPINE1;SELP;SERPINA1;CXCL3;ARG1;CCL2;BECN1;IL1B;CTSB;F7;LPL;SOD1;KIT;IL6;TLR4;SELE;BIRC5;RELA;NOS1;CASP3;F3;MTNR1B;IL1RN;HSF1;CXCL1;TLR9;MMP2;LEP;IL10;CXCL2;NOS2;ICAM1;NFKBIA	TLR2;TBXAS1;MIF;SERPINE1;SELP;SERPINA1;CXCL3;ARG1;CCL2;BECN1;IL1B;CTSB;F7;LPL;SOD1;KIT;IL6;TLR4;SELE;BIRC5;RELA;NOS1;CASP3;F3;MTNR1B;IL1RN;HSF1;CXCL1;TLR9;MMP2;LEP;IL10;CXCL2;NOS2;ICAM1;NFKBIA	36
DOID:0050339	commensal bacterial infectious disease	43/1195 3.6%	81/10312 0.79%	6.38545e-20	4.44805e-19	PTAFR;HMOX1;MAPK3;ACE;MAPK1;MIF;SERPINE1;MC2R;F2;TBXA2R;PIK3CG;ENO2;SERPINC1;PSEN1;GRK2;IFNG;ADRB2;TNF;TGFB1;CCL2;TFPI;ADM;PTGIR;A2M;ELANE;PROC;IDO1;IL6;TLR4;CXCL8;RELA;F3;IL1RN;SELL;STAT1;STAT3;IL10;REN;NOS2;ICAM1;NPPC;HCAR2;NFKBIA	PTAFR;HMOX1;MAPK3;ACE;MAPK1;MIF;SERPINE1;MC2R;F2;TBXA2R;PIK3CG;ENO2;SERPINC1;PSEN1;GRK2;IFNG;ADRB2;TNF;TGFB1;CCL2;TFPI;ADM;PTGIR;A2M;ELANE;PROC;IDO1;IL6;TLR4;CXCL8;RELA;F3;IL1RN;SELL;STAT1;STAT3;IL10;REN;NOS2;ICAM1;NPPC;HCAR2;NFKBIA	43
DOID:3328	temporal lobe epilepsy	48/1195 4.02%	99/10312 0.96%	6.60925e-20	4.57793e-19	MTOR;GRIA2;ACTB;FYN;APOE;GABRB3;GRIK1;MAP2;SLC6A4;AVP;GABBR1;HDAC2;GABRB2;ABCB1;MBP;RELN;HTR1A;RASGRF1;BDNF;PTGS2;PRNP;SHH;MMP9;SSTR2;IL1B;CTSD;DAPK1;OPRM1;SOD1;CASP2;ADK;MDM2;GRM1;PDYN;FOXO3;NTRK2;NOS1;DCX;CASP3;IL1RN;SLC1A2;CRH;AQP4;CABP1;C3;NPY;MAPT;CRHBP	MTOR;GRIA2;ACTB;FYN;APOE;GABRB3;GRIK1;MAP2;SLC6A4;AVP;GABBR1;HDAC2;GABRB2;ABCB1;MBP;RELN;HTR1A;RASGRF1;BDNF;PTGS2;PRNP;SHH;MMP9;SSTR2;IL1B;CTSD;DAPK1;OPRM1;SOD1;CASP2;ADK;MDM2;GRM1;PDYN;FOXO3;NTRK2;NOS1;DCX;CASP3;IL1RN;SLC1A2;CRH;AQP4;CABP1;C3;NPY;MAPT;CRHBP	48
DOID:0060040	pervasive developmental disorder	99/1195 8.28%	334/10312 3.24%	9.78046e-20	6.73643e-19	GRIA2;DDC;APOE;GABRB3;MTHFR;DRD5;SYN1;MTNR1A;KDM4C;GABRA1;MAPK1;SLC6A4;CHRNA7;PTEN;GABBR1;GRIN2A;NTS;GABRB2;MIF;RYR3;GPX1;NLGN2;TDO2;KDM5C;RELN;AR;TMPRSS9;CAMK2A;BDNF;PTGS2;GAD1;PIK3CG;KDM5A;VEGFA;KDR;TPH1;DRD1;SLC6A3;NR3C2;SHH;TP53;MMP9;GABRA2;ADRB2;TNF;ATP1A1;ABAT;TGFB1;HTR2C;CD38;CCL2;ADA;WNT2;DRD3;CTSD;MEF2A;COMT;ITGB3;MAOA;PHF8;MET;ADIPOQ;BCL2;GLO1;OPRM1;GSTM1;CTNNB1;CHRNA4;TPH2;ASMT;IL6;OXT…	GRIA2;DDC;APOE;GABRB3;MTHFR;DRD5;SYN1;MTNR1A;KDM4C;GABRA1;MAPK1;SLC6A4;CHRNA7;PTEN;GABBR1;GRIN2A;NTS;GABRB2;MIF;RYR3;GPX1;NLGN2;TDO2;KDM5C;RELN;AR;TMPRSS9;CAMK2A;BDNF;PTGS2;GAD1;PIK3CG;KDM5A;VEGFA;KDR;TPH1;DRD1;SLC6A3;NR3C2;SHH;TP53;MMP9;GABRA2;ADRB2;TNF;ATP1A1;ABAT;TGFB1;HTR2C;CD38;CCL2;ADA;WNT2;DRD3;CTSD;MEF2A;COMT;ITGB3;MAOA;PHF8;MET;ADIPOQ;BCL2;GLO1;OPRM1;GSTM1;CTNNB1;CHRNA4;TPH2;ASMT;IL6;OXT…	99
DOID:1824	status epilepticus	54/1195 4.52%	123/10312 1.19%	1.01344e-19	6.94118e-19	MTOR;GRIA2;SOD2;HMOX1;CYP11A1;PLAT;QDPR;ATM;HRH3;GRIK1;TFAM;GRIN2A;ABCB1;PLAU;NLGN2;RELN;APEX1;ABCG2;CXCL3;SERPINI1;BDNF;PTGS2;NR3C1;BAX;MMP9;TNF;BCL2L1;ABAT;CCL2;SRC;BECN1;IL1B;CASP6;CRP;HSPA1A;BCL2;CASP8;CASP2;CCND1;RELA;CASP3;AQP4;CXCL1;PRKCB;NPY;PTK2B;NQO1;GSK3B;CXCL2;KCNJ11;CNR1;HSD11B1;ACAN;ABCC2	MTOR;GRIA2;SOD2;HMOX1;CYP11A1;PLAT;QDPR;ATM;HRH3;GRIK1;TFAM;GRIN2A;ABCB1;PLAU;NLGN2;RELN;APEX1;ABCG2;CXCL3;SERPINI1;BDNF;PTGS2;NR3C1;BAX;MMP9;TNF;BCL2L1;ABAT;CCL2;SRC;BECN1;IL1B;CASP6;CRP;HSPA1A;BCL2;CASP8;CASP2;CCND1;RELA;CASP3;AQP4;CXCL1;PRKCB;NPY;PTK2B;NQO1;GSK3B;CXCL2;KCNJ11;CNR1;HSD11B1;ACAN;ABCC2	54
DOID:1459	hypothyroidism	59/1195 4.94%	146/10312 1.42%	2.82952e-19	1.92722e-18	TRHR;G6PD;SLC2A1;SOD2;APOE;NGFR;MTHFR;TG;DUOX2;THBD;CAT;TRH;IL4;THRB;NEFM;GPX1;MBP;INS;RELN;PPARGC1A;BDNF;EGR1;NCOA1;SHH;CDK5R1;NEFL;NAMPT;CAV1;IFNG;GH1;ADRB2;TNF;SRD5A1;GH2;PCNA;DIO2;CYP19A1;F7;STAR;SLC5A5;FSHR;SOD1;GHR;MSTN;CXCL11;NOS3;DCX;UCP2;NGF;BAD;LEP;THRA;IGFBP3;IL10;NOS2;TPO;RUNX2;SLC26A5;IGF1	TRHR;G6PD;SLC2A1;SOD2;APOE;NGFR;MTHFR;TG;DUOX2;THBD;CAT;TRH;IL4;THRB;NEFM;GPX1;MBP;INS;RELN;PPARGC1A;BDNF;EGR1;NCOA1;SHH;CDK5R1;NEFL;NAMPT;CAV1;IFNG;GH1;ADRB2;TNF;SRD5A1;GH2;PCNA;DIO2;CYP19A1;F7;STAR;SLC5A5;FSHR;SOD1;GHR;MSTN;CXCL11;NOS3;DCX;UCP2;NGF;BAD;LEP;THRA;IGFBP3;IL10;NOS2;TPO;RUNX2;SLC26A5;IGF1	59
DOID:1073	renal hypertension	33/1195 2.76%	51/10312 0.49%	3.01063e-19	2.02804e-18	G6PD;PDGFA;HMOX1;MTHFR;ACE;NPPB;PRL;SERPINC1;CCN2;MMP9;TNF;CXCL10;PTGS1;AGTR2;ADM;CRP;CYP2C8;MPO;ADRB1;CDKN1A;SPP1;IL6;NOS3;NPPA;RELA;NOS1;CMA1;AGTR1;MMP2;PTGER3;REN;NOS2;GJA1	G6PD;PDGFA;HMOX1;MTHFR;ACE;NPPB;PRL;SERPINC1;CCN2;MMP9;TNF;CXCL10;PTGS1;AGTR2;ADM;CRP;CYP2C8;MPO;ADRB1;CDKN1A;SPP1;IL6;NOS3;NPPA;RELA;NOS1;CMA1;AGTR1;MMP2;PTGER3;REN;NOS2;GJA1	33
DOID:11130	secondary hypertension	33/1195 2.76%	51/10312 0.49%	3.01063e-19	2.02804e-18	G6PD;PDGFA;HMOX1;MTHFR;ACE;NPPB;PRL;SERPINC1;CCN2;MMP9;TNF;CXCL10;PTGS1;AGTR2;ADM;CRP;CYP2C8;MPO;ADRB1;CDKN1A;SPP1;IL6;NOS3;NPPA;RELA;NOS1;CMA1;AGTR1;MMP2;PTGER3;REN;NOS2;GJA1	G6PD;PDGFA;HMOX1;MTHFR;ACE;NPPB;PRL;SERPINC1;CCN2;MMP9;TNF;CXCL10;PTGS1;AGTR2;ADM;CRP;CYP2C8;MPO;ADRB1;CDKN1A;SPP1;IL6;NOS3;NPPA;RELA;NOS1;CMA1;AGTR1;MMP2;PTGER3;REN;NOS2;GJA1	33
DOID:2234	focal epilepsy	51/1195 4.27%	114/10312 1.11%	3.92235e-19	2.62776e-18	MTOR;GRIA2;ACTB;FYN;APOE;GABRB3;GRIK1;MAP2;SLC6A4;AVP;GABBR1;HDAC2;GABRB2;ABCB1;MBP;RELN;HTR1A;RASGRF1;BDNF;PTGS2;PRNP;SHH;MMP9;SSTR2;IL1B;CTSD;DAPK1;OPRM1;SOD1;CHRNA4;CASP2;ADK;MDM2;GRM1;IL6;PDYN;FOXO3;NTRK2;NOS1;DCX;CASP3;IL1RN;SLC1A2;CRH;AQP4;CABP1;C3;NPY;MAPT;CNR1;CRHBP	MTOR;GRIA2;ACTB;FYN;APOE;GABRB3;GRIK1;MAP2;SLC6A4;AVP;GABBR1;HDAC2;GABRB2;ABCB1;MBP;RELN;HTR1A;RASGRF1;BDNF;PTGS2;PRNP;SHH;MMP9;SSTR2;IL1B;CTSD;DAPK1;OPRM1;SOD1;CHRNA4;CASP2;ADK;MDM2;GRM1;IL6;PDYN;FOXO3;NTRK2;NOS1;DCX;CASP3;IL1RN;SLC1A2;CRH;AQP4;CABP1;C3;NPY;MAPT;CNR1;CRHBP	51
DOID:1555	urticaria	34/1195 2.85%	55/10312 0.53%	7.24297e-19	4.82602e-18	SOD2;NGFR;TG;ACE;KITLG;TPSAB1;CAT;GPX1;CHRM3;F2;BDNF;VEGFA;MMP9;ADORA3;ADRB2;TNF;TGFB1;ALOX5;CRP;SYK;CRHR1;PTGDR2;ALOX5AP;GSTM1;IL13;SOD1;KIT;F3;NGF;HNMT;NLRP3;TPO;MS4A2;HDC	SOD2;NGFR;TG;ACE;KITLG;TPSAB1;CAT;GPX1;CHRM3;F2;BDNF;VEGFA;MMP9;ADORA3;ADRB2;TNF;TGFB1;ALOX5;CRP;SYK;CRHR1;PTGDR2;ALOX5AP;GSTM1;IL13;SOD1;KIT;F3;NGF;HNMT;NLRP3;TPO;MS4A2;HDC	34
DOID:520	aortic disease	51/1195 4.27%	116/10312 1.12%	9.97106e-19	6.60785e-18	HSPB1;ACTB;SOD2;HMOX1;LOX;APOE;PLAT;MTHFR;ACE;ELN;PRDX1;AOC3;MIF;MMP1;SERPINE1;PRKCD;PTGS2;VCAM1;EGR1;MMP13;IFNG;MMP9;APOB;CXCL10;CCL2;MMP3;ADM;IL1B;CRP;ADIPOQ;PROC;MAPK8;IL6;NOS3;CXCL8;CASP3;MMP8;CSF2;SELL;FASLG;PTGER4;PRKCB;AGTR1;MMP2;LEP;MMP12;PPARG;IL10;MYLK;GZMB;NOS2	HSPB1;ACTB;SOD2;HMOX1;LOX;APOE;PLAT;MTHFR;ACE;ELN;PRDX1;AOC3;MIF;MMP1;SERPINE1;PRKCD;PTGS2;VCAM1;EGR1;MMP13;IFNG;MMP9;APOB;CXCL10;CCL2;MMP3;ADM;IL1B;CRP;ADIPOQ;PROC;MAPK8;IL6;NOS3;CXCL8;CASP3;MMP8;CSF2;SELL;FASLG;PTGER4;PRKCB;AGTR1;MMP2;LEP;MMP12;PPARG;IL10;MYLK;GZMB;NOS2	51
DOID:4897	bile duct carcinoma	72/1195 6.03%	208/10312 2.02%	1.0151e-18	6.6909e-18	MTOR;MME;EPO;F2RL1;APOE;MAPK3;MTHFR;HRH3;EGFR;PTEN;MMP1;DUSP1;LDLR;NAT2;DNMT1;NR1H4;SERPINA1;PTGS2;BAX;PIK3CG;VEGFA;TP53;ERBB2;CAV1;MMP9;APOB;ADRB2;PRKCA;TGFB1;MMP3;TTR;ALOX5;BECN1;EZR;VIM;PTK2;DAPK1;MET;ESR2;BCL2;PIK3CA;GSTM1;SLC5A5;PPARD;CDKN1A;SPP1;MDM2;ESR1;IL6;CCND1;RASSF1;ALB;BIRC5;BRAF;TERT;FGF2;NGF;PRSS1;FASLG;AKT1;MMP2;MCL1;GSTP1;PPARG;CDKN2A;NQO1;TYMP;HSP90AA1;NOS2;NAT1;HGF;ABCC2	MTOR;MME;EPO;F2RL1;APOE;MAPK3;MTHFR;HRH3;EGFR;PTEN;MMP1;DUSP1;LDLR;NAT2;DNMT1;NR1H4;SERPINA1;PTGS2;BAX;PIK3CG;VEGFA;TP53;ERBB2;CAV1;MMP9;APOB;ADRB2;PRKCA;TGFB1;MMP3;TTR;ALOX5;BECN1;EZR;VIM;PTK2;DAPK1;MET;ESR2;BCL2;PIK3CA;GSTM1;SLC5A5;PPARD;CDKN1A;SPP1;MDM2;ESR1;IL6;CCND1;RASSF1;ALB;BIRC5;BRAF;TERT;FGF2;NGF;PRSS1;FASLG;AKT1;MMP2;MCL1;GSTP1;PPARG;CDKN2A;NQO1;TYMP;HSP90AA1;NOS2;NAT1;HGF;ABCC2	72
DOID:4606	bile duct cancer	72/1195 6.03%	209/10312 2.03%	1.37954e-18	9.04449e-18	MTOR;MME;EPO;F2RL1;APOE;MAPK3;MTHFR;HRH3;EGFR;PTEN;MMP1;DUSP1;LDLR;NAT2;DNMT1;NR1H4;SERPINA1;PTGS2;BAX;PIK3CG;VEGFA;TP53;ERBB2;CAV1;MMP9;APOB;ADRB2;PRKCA;TGFB1;MMP3;TTR;ALOX5;BECN1;EZR;VIM;PTK2;DAPK1;MET;ESR2;BCL2;PIK3CA;GSTM1;SLC5A5;PPARD;CDKN1A;SPP1;MDM2;ESR1;IL6;CCND1;RASSF1;ALB;BIRC5;BRAF;TERT;FGF2;NGF;PRSS1;FASLG;AKT1;MMP2;MCL1;GSTP1;PPARG;CDKN2A;NQO1;TYMP;HSP90AA1;NOS2;NAT1;HGF;ABCC2	MTOR;MME;EPO;F2RL1;APOE;MAPK3;MTHFR;HRH3;EGFR;PTEN;MMP1;DUSP1;LDLR;NAT2;DNMT1;NR1H4;SERPINA1;PTGS2;BAX;PIK3CG;VEGFA;TP53;ERBB2;CAV1;MMP9;APOB;ADRB2;PRKCA;TGFB1;MMP3;TTR;ALOX5;BECN1;EZR;VIM;PTK2;DAPK1;MET;ESR2;BCL2;PIK3CA;GSTM1;SLC5A5;PPARD;CDKN1A;SPP1;MDM2;ESR1;IL6;CCND1;RASSF1;ALB;BIRC5;BRAF;TERT;FGF2;NGF;PRSS1;FASLG;AKT1;MMP2;MCL1;GSTP1;PPARG;CDKN2A;NQO1;TYMP;HSP90AA1;NOS2;NAT1;HGF;ABCC2	72
DOID:2773	contact dermatitis	69/1195 5.77%	195/10312 1.89%	1.40788e-18	9.18117e-18	HMOX1;F2RL1;APOE;TLR2;NGFR;ALDH1A1;KITLG;IL2;PPARA;SLC6A4;IL4;VIP;TAP2;PLAU;FABP5;IL16;NAT2;SELP;DNMT1;BCL2A1;HTR1A;F2;BDNF;VEGFA;KDR;IFNG;MMP9;TNF;CXCL10;PTGDR;TGFB1;MMP3;IL1B;IL5;PTGDR2;GSTM1;CASP8;IL13;HRH4;IRAK3;KLK7;CDKN1A;NPSR1;PDYN;ALB;TLR4;SELE;RELA;IL21R;CASP3;TRPV3;NGF;CSF2;CMA1;HNMT;GSTP1;ENO1;C3;IL1A;NPY;PPARG;IL10;EPX;HTR2A;NAT1;MS4A2;VDR;CTSE;NFKBIA	HMOX1;F2RL1;APOE;TLR2;NGFR;ALDH1A1;KITLG;IL2;PPARA;SLC6A4;IL4;VIP;TAP2;PLAU;FABP5;IL16;NAT2;SELP;DNMT1;BCL2A1;HTR1A;F2;BDNF;VEGFA;KDR;IFNG;MMP9;TNF;CXCL10;PTGDR;TGFB1;MMP3;IL1B;IL5;PTGDR2;GSTM1;CASP8;IL13;HRH4;IRAK3;KLK7;CDKN1A;NPSR1;PDYN;ALB;TLR4;SELE;RELA;IL21R;CASP3;TRPV3;NGF;CSF2;CMA1;HNMT;GSTP1;ENO1;C3;IL1A;NPY;PPARG;IL10;EPX;HTR2A;NAT1;MS4A2;VDR;CTSE;NFKBIA	69
DOID:3627	aortic aneurysm	50/1195 4.18%	113/10312 1.1%	1.56873e-18	1.0176e-17	HSPB1;ACTB;SOD2;HMOX1;LOX;APOE;PLAT;MTHFR;ACE;ELN;PRDX1;AOC3;MIF;MMP1;SERPINE1;PRKCD;PTGS2;EGR1;MMP13;IFNG;MMP9;APOB;CXCL10;CCL2;MMP3;ADM;IL1B;CRP;ADIPOQ;PROC;MAPK8;IL6;NOS3;CXCL8;CASP3;MMP8;CSF2;SELL;FASLG;PTGER4;PRKCB;AGTR1;MMP2;LEP;MMP12;PPARG;IL10;MYLK;GZMB;NOS2	HSPB1;ACTB;SOD2;HMOX1;LOX;APOE;PLAT;MTHFR;ACE;ELN;PRDX1;AOC3;MIF;MMP1;SERPINE1;PRKCD;PTGS2;EGR1;MMP13;IFNG;MMP9;APOB;CXCL10;CCL2;MMP3;ADM;IL1B;CRP;ADIPOQ;PROC;MAPK8;IL6;NOS3;CXCL8;CASP3;MMP8;CSF2;SELL;FASLG;PTGER4;PRKCB;AGTR1;MMP2;LEP;MMP12;PPARG;IL10;MYLK;GZMB;NOS2	50
DOID:3620	central nervous system cancer	68/1195 5.69%	191/10312 1.85%	1.72693e-18	1.11433e-17	HIF1A;MYD88;NGFR;GAPDH;MTHFR;KDM4C;CDK6;ATM;CAT;EGFR;MYC;YAP1;MAP2;PTEN;PLAU;IGF2;INS;AURKA;NOTCH2;PTGS2;AURKB;CA9;BAX;KDM4B;VEGFA;KDR;SHH;TP53;SERPINC1;ERBB2;CAV1;IFNG;MMP9;PRKCA;YWHAG;PCNA;HSPA5;MET;BCL2;GSTM1;CASP8;CTNNB1;CDKN1A;JAK1;ACHE;CCND1;RASSF1;HOXA9;RB1;BIRC5;BRAF;TERT;NTRK2;CTSL;CASP3;F3;APP;NOTCH3;FASLG;FASN;MMP2;MTRR;MAPT;IL10;CDKN2A;HGF;PON1;DPP4	HIF1A;MYD88;NGFR;GAPDH;MTHFR;KDM4C;CDK6;ATM;CAT;EGFR;MYC;YAP1;MAP2;PTEN;PLAU;IGF2;INS;AURKA;NOTCH2;PTGS2;AURKB;CA9;BAX;KDM4B;VEGFA;KDR;SHH;TP53;SERPINC1;ERBB2;CAV1;IFNG;MMP9;PRKCA;YWHAG;PCNA;HSPA5;MET;BCL2;GSTM1;CASP8;CTNNB1;CDKN1A;JAK1;ACHE;CCND1;RASSF1;HOXA9;RB1;BIRC5;BRAF;TERT;NTRK2;CTSL;CASP3;F3;APP;NOTCH3;FASLG;FASN;MMP2;MTRR;MAPT;IL10;CDKN2A;HGF;PON1;DPP4	68
DOID:4362	cervical cancer	67/1195 5.61%	187/10312 1.81%	2.10919e-18	1.35386e-17	SLC2A1;CDH13;SOD2;KDM3A;ERCC5;CDK1;CD4;MAPK3;JUN;MTHFR;ANG;EGFR;MAPK1;MYC;PTEN;TAP2;MMP1;PTPN11;INS;CAMK2A;APEX1;RAF1;PTGS2;CA9;NFKB1;BAX;PIK3CG;KDR;CCNE1;TP53;ZFHX3;MMP13;MMP9;TNF;PTGS1;BCL2L1;CDC25C;MMP3;IL1B;CCND3;PTK2;TK1;MET;BCL2;CCNB1;GSTM1;CDKN1A;IL6;CCND1;RASSF1;RB1;BIRC5;CASP3;PTPN6;SERPINH1;PTGER4;AKT1;MMP2;SLPI;TOP2A;FOS;IL10;CDKN2A;TYMP;CDC25A;ST6GAL1;TAP1	SLC2A1;CDH13;SOD2;KDM3A;ERCC5;CDK1;CD4;MAPK3;JUN;MTHFR;ANG;EGFR;MAPK1;MYC;PTEN;TAP2;MMP1;PTPN11;INS;CAMK2A;APEX1;RAF1;PTGS2;CA9;NFKB1;BAX;PIK3CG;KDR;CCNE1;TP53;ZFHX3;MMP13;MMP9;TNF;PTGS1;BCL2L1;CDC25C;MMP3;IL1B;CCND3;PTK2;TK1;MET;BCL2;CCNB1;GSTM1;CDKN1A;IL6;CCND1;RASSF1;RB1;BIRC5;CASP3;PTPN6;SERPINH1;PTGER4;AKT1;MMP2;SLPI;TOP2A;FOS;IL10;CDKN2A;TYMP;CDC25A;ST6GAL1;TAP1	67
DOID:3042	allergic contact dermatitis	68/1195 5.69%	192/10312 1.86%	2.38177e-18	1.52086e-17	HMOX1;F2RL1;APOE;TLR2;NGFR;ALDH1A1;KITLG;IL2;PPARA;SLC6A4;IL4;VIP;TAP2;PLAU;FABP5;IL16;NAT2;SELP;DNMT1;BCL2A1;HTR1A;F2;BDNF;VEGFA;KDR;IFNG;MMP9;TNF;CXCL10;PTGDR;TGFB1;MMP3;IL1B;IL5;PTGDR2;GSTM1;CASP8;IL13;HRH4;IRAK3;KLK7;CDKN1A;NPSR1;PDYN;ALB;TLR4;SELE;RELA;IL21R;CASP3;TRPV3;NGF;CSF2;CMA1;HNMT;GSTP1;ENO1;C3;NPY;PPARG;IL10;EPX;HTR2A;NAT1;MS4A2;VDR;CTSE;NFKBIA	HMOX1;F2RL1;APOE;TLR2;NGFR;ALDH1A1;KITLG;IL2;PPARA;SLC6A4;IL4;VIP;TAP2;PLAU;FABP5;IL16;NAT2;SELP;DNMT1;BCL2A1;HTR1A;F2;BDNF;VEGFA;KDR;IFNG;MMP9;TNF;CXCL10;PTGDR;TGFB1;MMP3;IL1B;IL5;PTGDR2;GSTM1;CASP8;IL13;HRH4;IRAK3;KLK7;CDKN1A;NPSR1;PDYN;ALB;TLR4;SELE;RELA;IL21R;CASP3;TRPV3;NGF;CSF2;CMA1;HNMT;GSTP1;ENO1;C3;NPY;PPARG;IL10;EPX;HTR2A;NAT1;MS4A2;VDR;CTSE;NFKBIA	68
DOID:0060036	intrinsic cardiomyopathy	103/1195 8.62%	371/10312 3.6%	3.18027e-18	2.02021e-17	EDN1;SCN5A;TXN;ESRRB;TRNI;ACTB;SOD2;APOE;ACE;CAT;EGFR;ABCC9;NPPB;MMP1;PTPN11;SERPINE1;PRKCD;GPX1;EDNRB;AR;HTR2B;DNMT1;PPARGC1A;RAF1;CXCL3;LEPR;NFKB1;BAX;NR3C2;TP53;PSEN1;CCN2;RXRA;ERBB2;CAV1;IFNG;MMP9;ADRB2;TNF;BCL2L1;PRKCA;TGFB1;CCL2;AGTR2;MMP3;CASP9;ILK;BECN1;ADM;IL1B;CRP;ADRB3;MEF2A;EDNRA;CYP11B2;ADIPOQ;ESR2;ECE1;PPP3CA;CD40LG;BCL2;ADRB1;CD36;CALM2;CYP1A1;CASP8;HP;CHRM2;KCNH2;RYR2;VWF;ESR1;IL6…	EDN1;SCN5A;TXN;ESRRB;TRNI;ACTB;SOD2;APOE;ACE;CAT;EGFR;ABCC9;NPPB;MMP1;PTPN11;SERPINE1;PRKCD;GPX1;EDNRB;AR;HTR2B;DNMT1;PPARGC1A;RAF1;CXCL3;LEPR;NFKB1;BAX;NR3C2;TP53;PSEN1;CCN2;RXRA;ERBB2;CAV1;IFNG;MMP9;ADRB2;TNF;BCL2L1;PRKCA;TGFB1;CCL2;AGTR2;MMP3;CASP9;ILK;BECN1;ADM;IL1B;CRP;ADRB3;MEF2A;EDNRA;CYP11B2;ADIPOQ;ESR2;ECE1;PPP3CA;CD40LG;BCL2;ADRB1;CD36;CALM2;CYP1A1;CASP8;HP;CHRM2;KCNH2;RYR2;VWF;ESR1;IL6…	103
DOID:631	fibromyalgia	22/1195 1.84%	25/10312 0.24%	3.50876e-18	2.21739e-17	APOE;CAT;MAOB;ADRA1A;SLC6A4;BDNF;NR3C1;NR3C2;ADRB2;CCL2;IL1B;ADRB3;COMT;MAOA;OPRM1;NOS3;CXCL8;IL1RN;IGFBP3;IL10;PON1;IGF1	APOE;CAT;MAOB;ADRA1A;SLC6A4;BDNF;NR3C1;NR3C2;ADRB2;CCL2;IL1B;ADRB3;COMT;MAOA;OPRM1;NOS3;CXCL8;IL1RN;IGFBP3;IL10;PON1;IGF1	22
DOID:8791	breast carcinoma in situ	32/1195 2.68%	51/10312 0.49%	4.11716e-18	2.58737e-17	HIF1A;ANG;AR;PTGS2;VEGFA;PGR;TP53;PTGES;ERBB2;CAV1;MMP9;AKR1C3;PRKCA;SRC;IGF2R;CASP6;PTK2;RARB;BCL2;ERBB3;IL3;KLK10;CDKN1A;CCND1;RB1;BIRC5;TERT;ST14;RELA;MMP2;TOP2A;TYMP	HIF1A;ANG;AR;PTGS2;VEGFA;PGR;TP53;PTGES;ERBB2;CAV1;MMP9;AKR1C3;PRKCA;SRC;IGF2R;CASP6;PTK2;RARB;BCL2;ERBB3;IL3;KLK10;CDKN1A;CCND1;RB1;BIRC5;TERT;ST14;RELA;MMP2;TOP2A;TYMP	32
DOID:1040	chronic lymphocytic leukemia	76/1195 6.36%	232/10312 2.25%	4.13641e-18	2.58737e-17	HSPB1;MME;EPO;CD4;PLAT;MTHFR;ANG;IL2;ATM;MYC;CHEK2;PTEN;IL4;LEPQTL1;SERPINE1;PRKCD;GPX1;JAK2;BCL2A1;GSR;AURKA;NOTCH2;PTGS2;BAX;JAK3;PIK3CG;VEGFA;KDR;TP53;IFNG;MMP9;TNF;BCL2L1;TGFB1;CD38;CCL2;PDE4D;IL1B;SYK;IL5;DAPK1;BCL2L11;HSPA1A;NFE2L2;CD40LG;BCL2;IKBKB;LPL;GSTM1;PDE4B;IL21;MDM2;IL6;CCND1;FOXO3;TERT;CXCL8;RELA;IL21R;FGF2;IL1RN;FLT4;FASLG;STAT1;STAT3;PRKCB;AKT1;MCL1;GSTP1;CDKN2A;CDK4;PREP;HSP90A…	HSPB1;MME;EPO;CD4;PLAT;MTHFR;ANG;IL2;ATM;MYC;CHEK2;PTEN;IL4;LEPQTL1;SERPINE1;PRKCD;GPX1;JAK2;BCL2A1;GSR;AURKA;NOTCH2;PTGS2;BAX;JAK3;PIK3CG;VEGFA;KDR;TP53;IFNG;MMP9;TNF;BCL2L1;TGFB1;CD38;CCL2;PDE4D;IL1B;SYK;IL5;DAPK1;BCL2L11;HSPA1A;NFE2L2;CD40LG;BCL2;IKBKB;LPL;GSTM1;PDE4B;IL21;MDM2;IL6;CCND1;FOXO3;TERT;CXCL8;RELA;IL21R;FGF2;IL1RN;FLT4;FASLG;STAT1;STAT3;PRKCB;AKT1;MCL1;GSTP1;CDKN2A;CDK4;PREP;HSP90A…	76
DOID:11394	adult respiratory distress syndrome	37/1195 3.1%	67/10312 0.65%	4.34019e-18	2.70105e-17	EDN1;SOD2;HMOX1;ACE;THBD;NPPB;MIF;PLAU;SERPINE1;HABP2;TBXA2R;C5;NFKB1;VEGFA;MMP9;TNF;CXCL10;TGFB1;TFPI;IL1B;PLA2G2A;HSD11B2;C5AR1;ELANE;SERPINA3;IL6;NOS3;CXCL8;F3;IL1RN;FASLG;LEP;C3;IL10;MYLK;ICAM1;EGF	EDN1;SOD2;HMOX1;ACE;THBD;NPPB;MIF;PLAU;SERPINE1;HABP2;TBXA2R;C5;NFKB1;VEGFA;MMP9;TNF;CXCL10;TGFB1;TFPI;IL1B;PLA2G2A;HSD11B2;C5AR1;ELANE;SERPINA3;IL6;NOS3;CXCL8;F3;IL1RN;FASLG;LEP;C3;IL10;MYLK;ICAM1;EGF	37
DOID:1802	mononeuritis	55/1195 4.6%	136/10312 1.32%	4.54331e-18	2.81318e-17	MTOR;PTAFR;CYP17A1;HMOX1;APOE;CYP11A1;NGFR;PLAT;CAT;HRH3;EGFR;MAP2;NTS;ABCC9;PLAU;SERPINE1;NEFM;MAG;NLGN2;MC4R;PPARGC1A;BDNF;NEFL;ERBB2;CAV1;MMP9;TNF;CCL2;CNR2;PCNA;IL1B;ERBB3;CASP8;SOD1;GDNF;JAK1;IL6;TLR4;CASP3;IL1RN;CASP12;CRH;CAPN1;C3;NPY;IL10;GSK3B;KCNJ11;NRG1;ICAM1;HGF;NMNAT1;CASP7;PDGFRB;NFKBIA	MTOR;PTAFR;CYP17A1;HMOX1;APOE;CYP11A1;NGFR;PLAT;CAT;HRH3;EGFR;MAP2;NTS;ABCC9;PLAU;SERPINE1;NEFM;MAG;NLGN2;MC4R;PPARGC1A;BDNF;NEFL;ERBB2;CAV1;MMP9;TNF;CCL2;CNR2;PCNA;IL1B;ERBB3;CASP8;SOD1;GDNF;JAK1;IL6;TLR4;CASP3;IL1RN;CASP12;CRH;CAPN1;C3;NPY;IL10;GSK3B;KCNJ11;NRG1;ICAM1;HGF;NMNAT1;CASP7;PDGFRB;NFKBIA	55
DOID:1520	colon carcinoma	73/1195 6.11%	218/10312 2.11%	4.86207e-18	2.99543e-17	HIF1A;HMOX1;LOX;MYD88;MAPK3;EGFR;MAPK1;MYC;PTEN;HPGD;ABCB1;PRKCD;GRP;SELP;HDAC1;JAK2;CXCL3;CALR;PTGS2;HAS2;NFKB1;BAX;JAK3;VEGFA;SHH;TP53;SIRT1;CAV1;GZMA;IFNG;TNF;DCN;TGFB1;SRC;CASP9;IGF2R;IL1B;CASP6;PTK2;BCL2L11;HSPA1A;MET;BCL2;PIK3CA;CYP1A1;CASP8;CTNNB1;CDKN1A;MDM2;CCND1;TLR4;SELE;BIRC5;BRAF;CXCL8;BCHE;MAPK14;SELL;FASLG;STAT1;STAT3;AKT1;IGFBP3;XIAP;FOS;AXIN2;GSK3B;TYMP;CXCL2;ST6GAL1;TGFB2;DPP4;V…	HIF1A;HMOX1;LOX;MYD88;MAPK3;EGFR;MAPK1;MYC;PTEN;HPGD;ABCB1;PRKCD;GRP;SELP;HDAC1;JAK2;CXCL3;CALR;PTGS2;HAS2;NFKB1;BAX;JAK3;VEGFA;SHH;TP53;SIRT1;CAV1;GZMA;IFNG;TNF;DCN;TGFB1;SRC;CASP9;IGF2R;IL1B;CASP6;PTK2;BCL2L11;HSPA1A;MET;BCL2;PIK3CA;CYP1A1;CASP8;CTNNB1;CDKN1A;MDM2;CCND1;TLR4;SELE;BIRC5;BRAF;CXCL8;BCHE;MAPK14;SELL;FASLG;STAT1;STAT3;AKT1;IGFBP3;XIAP;FOS;AXIN2;GSK3B;TYMP;CXCL2;ST6GAL1;TGFB2;DPP4;V…	73
DOID:5683	hereditary breast ovarian cancer syndrome	74/1195 6.19%	223/10312 2.16%	5.10084e-18	3.12681e-17	HIF1A;PLK1;CYP17A1;ERCC5;MAPK3;ALDH1A1;MTHFR;NCOA2;ATM;PTGER2;EGFR;CYP1B1;MAPK1;MYC;CHEK2;PTEN;ABCB1;IGF2;AR;HDAC1;AURKA;CDK2;CYP1A2;VEGFA;PGR;AHR;TP53;ERBB2;CAV1;IFNG;CHEK1;TGFB1;TOP1;EGLN3;HSPA5;COMT;ITGB3;PTK2;RARB;ACACA;ESR2;BCL2;PIK3CA;CYP19A1;KL;GSTM1;CASP8;CDKN1A;SPP1;PARP1;MDM2;ESR1;CCND1;RASSF1;IGF1R;HOXA9;RB1;CREBBP;TERT;RELA;EGLN1;NR1H3;CASP10;STAT1;FASN;PTGER4;AKT1;GSTP1;HSD17B2;TOP2A…	HIF1A;PLK1;CYP17A1;ERCC5;MAPK3;ALDH1A1;MTHFR;NCOA2;ATM;PTGER2;EGFR;CYP1B1;MAPK1;MYC;CHEK2;PTEN;ABCB1;IGF2;AR;HDAC1;AURKA;CDK2;CYP1A2;VEGFA;PGR;AHR;TP53;ERBB2;CAV1;IFNG;CHEK1;TGFB1;TOP1;EGLN3;HSPA5;COMT;ITGB3;PTK2;RARB;ACACA;ESR2;BCL2;PIK3CA;CYP19A1;KL;GSTM1;CASP8;CDKN1A;SPP1;PARP1;MDM2;ESR1;CCND1;RASSF1;IGF1R;HOXA9;RB1;CREBBP;TERT;RELA;EGLN1;NR1H3;CASP10;STAT1;FASN;PTGER4;AKT1;GSTP1;HSD17B2;TOP2A…	74
DOID:11446	sciatic neuropathy	51/1195 4.27%	120/10312 1.16%	5.95393e-18	3.6316e-17	MTOR;PTAFR;CYP17A1;HMOX1;APOE;CYP11A1;NGFR;PLAT;CAT;HRH3;MAP2;NTS;ABCC9;PLAU;SERPINE1;NEFM;MAG;NLGN2;MC4R;PPARGC1A;BDNF;NEFL;CAV1;MMP9;TNF;CCL2;CNR2;PCNA;IL1B;CASP8;SOD1;GDNF;JAK1;IL6;TLR4;CASP3;IL1RN;CASP12;CRH;CAPN1;C3;IL10;GSK3B;KCNJ11;NRG1;ICAM1;HGF;NMNAT1;CASP7;PDGFRB;NFKBIA	MTOR;PTAFR;CYP17A1;HMOX1;APOE;CYP11A1;NGFR;PLAT;CAT;HRH3;MAP2;NTS;ABCC9;PLAU;SERPINE1;NEFM;MAG;NLGN2;MC4R;PPARGC1A;BDNF;NEFL;CAV1;MMP9;TNF;CCL2;CNR2;PCNA;IL1B;CASP8;SOD1;GDNF;JAK1;IL6;TLR4;CASP3;IL1RN;CASP12;CRH;CAPN1;C3;IL10;GSK3B;KCNJ11;NRG1;ICAM1;HGF;NMNAT1;CASP7;PDGFRB;NFKBIA	51
DOID:1188	mononeuropathy	55/1195 4.6%	137/10312 1.33%	6.75882e-18	4.10213e-17	MTOR;PTAFR;CYP17A1;HMOX1;APOE;CYP11A1;NGFR;PLAT;CAT;HRH3;EGFR;MAP2;NTS;ABCC9;PLAU;SERPINE1;NEFM;MAG;NLGN2;MC4R;PPARGC1A;BDNF;NEFL;ERBB2;CAV1;MMP9;TNF;CCL2;CNR2;PCNA;IL1B;ERBB3;CASP8;SOD1;GDNF;JAK1;IL6;TLR4;CASP3;IL1RN;CASP12;CRH;CAPN1;C3;NPY;IL10;GSK3B;KCNJ11;NRG1;ICAM1;HGF;NMNAT1;CASP7;PDGFRB;NFKBIA	MTOR;PTAFR;CYP17A1;HMOX1;APOE;CYP11A1;NGFR;PLAT;CAT;HRH3;EGFR;MAP2;NTS;ABCC9;PLAU;SERPINE1;NEFM;MAG;NLGN2;MC4R;PPARGC1A;BDNF;NEFL;ERBB2;CAV1;MMP9;TNF;CCL2;CNR2;PCNA;IL1B;ERBB3;CASP8;SOD1;GDNF;JAK1;IL6;TLR4;CASP3;IL1RN;CASP12;CRH;CAPN1;C3;NPY;IL10;GSK3B;KCNJ11;NRG1;ICAM1;HGF;NMNAT1;CASP7;PDGFRB;NFKBIA	55
DOID:3069	malignant astrocytoma	64/1195 5.36%	177/10312 1.72%	7.29185e-18	4.40384e-17	PIK3CD;MTHFR;CDK6;ATM;E2F1;MYC;MAP2;MIF;PLAU;MMP1;IGF2;PTPN11;PIK3CB;IL16;PLD2;PTGS2;CA9;BAX;KDR;TP53;NAMPT;SNCA;MMP9;AKT2;PTGS1;BCL2L1;LATS1;CCL2;MMP3;CASP9;BECN1;CTSB;PTK2;BCL2L11;BCL2;GSTM1;S100A4;PLD1;CDKN1A;MDM2;KIT;IL6;CCND1;IGF1R;RB1;BIRC5;BRAF;CXCL8;CASP3;APP;AQP4;STAT3;KCNA5;AKT1;MMP2;GSTP1;DOK2;CDKN2A;PIK3R1;CDK4;ICAM1;PDGFRB;EGF;NFKBIA	PIK3CD;MTHFR;CDK6;ATM;E2F1;MYC;MAP2;MIF;PLAU;MMP1;IGF2;PTPN11;PIK3CB;IL16;PLD2;PTGS2;CA9;BAX;KDR;TP53;NAMPT;SNCA;MMP9;AKT2;PTGS1;BCL2L1;LATS1;CCL2;MMP3;CASP9;BECN1;CTSB;PTK2;BCL2L11;BCL2;GSTM1;S100A4;PLD1;CDKN1A;MDM2;KIT;IL6;CCND1;IGF1R;RB1;BIRC5;BRAF;CXCL8;CASP3;APP;AQP4;STAT3;KCNA5;AKT1;MMP2;GSTP1;DOK2;CDKN2A;PIK3R1;CDK4;ICAM1;PDGFRB;EGF;NFKBIA	64
DOID:0050700	cardiomyopathy	117/1195 9.79%	454/10312 4.4%	8.1361e-18	4.88964e-17	EDN1;SCN5A;TXN;ESRRB;TRNI;ACTB;SOD2;APOE;ACE;CAT;EGFR;ABCC9;NPPB;MIF;MMP1;PTPN11;SERPINE1;PRKCD;GPX1;EDNRB;AR;HTR2B;DNMT1;PPARGC1A;RAF1;CXCL3;LEPR;NFKB1;BAX;NR3C2;TP53;PSEN1;CCN2;RXRA;ERBB2;CAV1;XDH;IFNG;MMP9;ADRB2;TNF;CXCL10;BCL2L1;PRKCA;TGFB1;CCL2;AGTR2;MMP3;CASP9;TFPI;ILK;BECN1;ADM;IL1B;CRP;ADRB3;PFKFB3;MEF2A;EDNRA;KLK1;CYP11B2;ADIPOQ;ESR2;ECE1;PPP3CA;CD40LG;BCL2;ERBB3;ADRB1;CD36;CALM2;CYP1A1;…	EDN1;SCN5A;TXN;ESRRB;TRNI;ACTB;SOD2;APOE;ACE;CAT;EGFR;ABCC9;NPPB;MIF;MMP1;PTPN11;SERPINE1;PRKCD;GPX1;EDNRB;AR;HTR2B;DNMT1;PPARGC1A;RAF1;CXCL3;LEPR;NFKB1;BAX;NR3C2;TP53;PSEN1;CCN2;RXRA;ERBB2;CAV1;XDH;IFNG;MMP9;ADRB2;TNF;CXCL10;BCL2L1;PRKCA;TGFB1;CCL2;AGTR2;MMP3;CASP9;TFPI;ILK;BECN1;ADM;IL1B;CRP;ADRB3;PFKFB3;MEF2A;EDNRA;KLK1;CYP11B2;ADIPOQ;ESR2;ECE1;PPP3CA;CD40LG;BCL2;ERBB3;ADRB1;CD36;CALM2;CYP1A1;…	117
DOID:4481	allergic rhinitis	50/1195 4.18%	117/10312 1.13%	9.53428e-18	5.70196e-17	EDN1;HMOX1;F2RL1;TLR2;JUN;ACE;IL2;EGFR;IL4;VIP;TAP2;ABCB1;LEPQTL1;SERPINE1;F2;NFKB1;VCAM1;VEGFA;AQP5;IFNG;TNF;PRKCA;TGFB1;ADM;IL1B;IL5;ADIPOQ;CD40LG;BCL2;TBX21;IL13;CFD;NOX1;IL6;TLR4;CXCL8;RELA;NOS1;NGF;NOX4;NLRP3;TLR9;LEP;IL10;EPX;NOS2;UCN;ICAM1;PON1;TAP1	EDN1;HMOX1;F2RL1;TLR2;JUN;ACE;IL2;EGFR;IL4;VIP;TAP2;ABCB1;LEPQTL1;SERPINE1;F2;NFKB1;VCAM1;VEGFA;AQP5;IFNG;TNF;PRKCA;TGFB1;ADM;IL1B;IL5;ADIPOQ;CD40LG;BCL2;TBX21;IL13;CFD;NOX1;IL6;TLR4;CXCL8;RELA;NOS1;NGF;NOX4;NLRP3;TLR9;LEP;IL10;EPX;NOS2;UCN;ICAM1;PON1;TAP1	50
DOID:2916	hypersensitivity reaction type IV disease	53/1195 4.44%	130/10312 1.26%	1.21484e-17	7.23009e-17	HMOX1;TLR2;ACE;VIP;NPPB;MIF;ABCB1;PRKCD;PPARGC1A;BDNF;PTGS2;NR3C1;CHIT1;EGR1;VEGFA;KDR;IFNG;TNF;CXCL10;TGFB1;CCL2;ADA;IGHG1;IL1B;CRP;CFTR;CASP8;HP;CDKN1A;SPP1;IL6;CXCL11;TLR4;SELE;NGF;IL1RN;CMA1;CASP10;FASLG;STAT1;TLR9;AGTR1;C3;IL1A;PPARG;COL3A1;COL1A1;NOS2;PON1;TF;TYK2;VDR;NFKBIA	HMOX1;TLR2;ACE;VIP;NPPB;MIF;ABCB1;PRKCD;PPARGC1A;BDNF;PTGS2;NR3C1;CHIT1;EGR1;VEGFA;KDR;IFNG;TNF;CXCL10;TGFB1;CCL2;ADA;IGHG1;IL1B;CRP;CFTR;CASP8;HP;CDKN1A;SPP1;IL6;CXCL11;TLR4;SELE;NGF;IL1RN;CMA1;CASP10;FASLG;STAT1;TLR9;AGTR1;C3;IL1A;PPARG;COL3A1;COL1A1;NOS2;PON1;TF;TYK2;VDR;NFKBIA	53
DOID:3312	bipolar disorder	65/1195 5.44%	184/10312 1.78%	1.58396e-17	9.38135e-17	DDC;FYN;MYD88;MTHFR;FABP3;GRIK1;SLC6A4;CHRNA7;GRIN2A;GABRB2;ABCB1;FABP5;NCS1;RELN;CAMK2A;HTR1A;BDNF;PTGS2;GABRG2;NR3C1;GAD1;PRNP;DRD1;SLC6A3;GFAP;GRK2;SNCA;TNF;PTGS1;HTR2C;CCL2;DRD3;IL1B;CRP;HSPA5;COMT;DIO2;MAOA;MC5R;ADIPOQ;BCL2;SPR;GRM2;TPH2;PPARD;CHRM2;VWF;ESR1;ALOX12;HCAR3;NTRK2;DRD4;AMD1;HTR1B;TRPM2;DISC1;AKT1;MTRR;DAO;GSK3B;ATF4;SLC6A2;NRG1;HTR2A;CRHBP	DDC;FYN;MYD88;MTHFR;FABP3;GRIK1;SLC6A4;CHRNA7;GRIN2A;GABRB2;ABCB1;FABP5;NCS1;RELN;CAMK2A;HTR1A;BDNF;PTGS2;GABRG2;NR3C1;GAD1;PRNP;DRD1;SLC6A3;GFAP;GRK2;SNCA;TNF;PTGS1;HTR2C;CCL2;DRD3;IL1B;CRP;HSPA5;COMT;DIO2;MAOA;MC5R;ADIPOQ;BCL2;SPR;GRM2;TPH2;PPARD;CHRM2;VWF;ESR1;ALOX12;HCAR3;NTRK2;DRD4;AMD1;HTR1B;TRPM2;DISC1;AKT1;MTRR;DAO;GSK3B;ATF4;SLC6A2;NRG1;HTR2A;CRHBP	65
DOID:5200	urinary tract obstruction	37/1195 3.1%	69/10312 0.67%	1.62702e-17	9.59002e-17	EDN1;MTOR;HIF1A;MAPK3;ACE;TBXAS1;CAT;MAPK1;SERPINE1;AVPR2;DRD1;ARG1;CCN2;ARG2;IFNG;TNF;TGFB1;CASP9;BECN1;ADM;IL1B;HSPA5;KEAP1;HSD11B2;IRF1;FABP1;PARP1;NPPA;CASP3;IL1RN;CASP12;AKT1;NQO1;COL1A1;ICAM1;CASP7;EGF	EDN1;MTOR;HIF1A;MAPK3;ACE;TBXAS1;CAT;MAPK1;SERPINE1;AVPR2;DRD1;ARG1;CCN2;ARG2;IFNG;TNF;TGFB1;CASP9;BECN1;ADM;IL1B;HSPA5;KEAP1;HSD11B2;IRF1;FABP1;PARP1;NPPA;CASP3;IL1RN;CASP12;AKT1;NQO1;COL1A1;ICAM1;CASP7;EGF	37
DOID:12528	lesion of sciatic nerve	51/1195 4.27%	123/10312 1.19%	2.13221e-17	1.2448e-16	MTOR;PTAFR;CYP17A1;HMOX1;APOE;CYP11A1;NGFR;PLAT;CAT;HRH3;MAP2;NTS;ABCC9;PLAU;SERPINE1;NEFM;MAG;NLGN2;MC4R;PPARGC1A;BDNF;NEFL;CAV1;MMP9;TNF;CCL2;CNR2;PCNA;IL1B;CASP8;SOD1;GDNF;JAK1;IL6;TLR4;CASP3;IL1RN;CASP12;CRH;CAPN1;C3;IL10;GSK3B;KCNJ11;NRG1;ICAM1;HGF;NMNAT1;CASP7;PDGFRB;NFKBIA	MTOR;PTAFR;CYP17A1;HMOX1;APOE;CYP11A1;NGFR;PLAT;CAT;HRH3;MAP2;NTS;ABCC9;PLAU;SERPINE1;NEFM;MAG;NLGN2;MC4R;PPARGC1A;BDNF;NEFL;CAV1;MMP9;TNF;CCL2;CNR2;PCNA;IL1B;CASP8;SOD1;GDNF;JAK1;IL6;TLR4;CASP3;IL1RN;CASP12;CRH;CAPN1;C3;IL10;GSK3B;KCNJ11;NRG1;ICAM1;HGF;NMNAT1;CASP7;PDGFRB;NFKBIA	51
DOID:9473	mononeuritis of lower limb	51/1195 4.27%	123/10312 1.19%	2.13221e-17	1.2448e-16	MTOR;PTAFR;CYP17A1;HMOX1;APOE;CYP11A1;NGFR;PLAT;CAT;HRH3;MAP2;NTS;ABCC9;PLAU;SERPINE1;NEFM;MAG;NLGN2;MC4R;PPARGC1A;BDNF;NEFL;CAV1;MMP9;TNF;CCL2;CNR2;PCNA;IL1B;CASP8;SOD1;GDNF;JAK1;IL6;TLR4;CASP3;IL1RN;CASP12;CRH;CAPN1;C3;IL10;GSK3B;KCNJ11;NRG1;ICAM1;HGF;NMNAT1;CASP7;PDGFRB;NFKBIA	MTOR;PTAFR;CYP17A1;HMOX1;APOE;CYP11A1;NGFR;PLAT;CAT;HRH3;MAP2;NTS;ABCC9;PLAU;SERPINE1;NEFM;MAG;NLGN2;MC4R;PPARGC1A;BDNF;NEFL;CAV1;MMP9;TNF;CCL2;CNR2;PCNA;IL1B;CASP8;SOD1;GDNF;JAK1;IL6;TLR4;CASP3;IL1RN;CASP12;CRH;CAPN1;C3;IL10;GSK3B;KCNJ11;NRG1;ICAM1;HGF;NMNAT1;CASP7;PDGFRB;NFKBIA	51
DOID:12603	acute leukemia	76/1195 6.36%	238/10312 2.31%	2.14331e-17	1.24536e-16	CDA;PTAFR;MTHFR;NCOA2;IL2;EGFR;MYC;PTEN;IL4;HDAC2;ABCB1;SERPINE1;GPX1;ABCC1;NAT2;DNMT1;HDAC1;JAK2;ABCG2;GSR;BAX;TPMT;JAK3;VEGFA;CCNE1;SHH;TP53;IFNG;GH1;AKR1C3;PML;BCL2L1;TGFB1;CCL2;TFPI;IL5;MPO;BCL2;CYP1A1;GSTM1;CASP8;CTNNB1;EPHX1;CDKN1A;RUNX1T1;MDM2;JAK1;IL6;CCND1;RB1;BRD2;BIRC5;CREBBP;NOS3;TERT;CXCL8;CFB;DHFR;GPI;F3;MDK;NOTCH3;SELL;CRYZ;GSTP1;FLT3;MTRR;TOP2A;IL10;CDKN2A;CCNG1;NQO1;ST6GAL1;PON1;…	CDA;PTAFR;MTHFR;NCOA2;IL2;EGFR;MYC;PTEN;IL4;HDAC2;ABCB1;SERPINE1;GPX1;ABCC1;NAT2;DNMT1;HDAC1;JAK2;ABCG2;GSR;BAX;TPMT;JAK3;VEGFA;CCNE1;SHH;TP53;IFNG;GH1;AKR1C3;PML;BCL2L1;TGFB1;CCL2;TFPI;IL5;MPO;BCL2;CYP1A1;GSTM1;CASP8;CTNNB1;EPHX1;CDKN1A;RUNX1T1;MDM2;JAK1;IL6;CCND1;RB1;BRD2;BIRC5;CREBBP;NOS3;TERT;CXCL8;CFB;DHFR;GPI;F3;MDK;NOTCH3;SELL;CRYZ;GSTP1;FLT3;MTRR;TOP2A;IL10;CDKN2A;CCNG1;NQO1;ST6GAL1;PON1;…	76
DOID:1107	esophageal carcinoma	72/1195 6.03%	219/10312 2.12%	2.59544e-17	1.50095e-16	SOD2;MTHFR;KDM4C;ATM;RARA;PRDX1;EGFR;CYP1B1;MYC;CHRNA7;TMPRSS11A;TAP2;GPX3;MMP1;SERPINE1;JAK2;CALR;PTGS2;BAX;EGR1;VEGFA;KDR;TP53;RXRA;CAV1;MMP9;PTGS1;TGFB1;CCL2;MMP3;BECN1;HSPA5;CTSB;DAPK1;RARB;MET;BCL2;CYP19A1;CCNB1;CYP1A1;GSTM1;S100A4;CASP8;NOX5;CDKN1A;AKR1B10;MDM2;CCNA2;CCND1;SELE;BIRC5;NOS3;TERT;CXCL8;MDK;STAT3;MMP2;KDM5B;GSTP1;IGFBP3;MMP12;KCNH1;XIAP;PPARG;FOS;IL10;CDKN2A;SLC1A5;RUNX2;TAP1;D…	SOD2;MTHFR;KDM4C;ATM;RARA;PRDX1;EGFR;CYP1B1;MYC;CHRNA7;TMPRSS11A;TAP2;GPX3;MMP1;SERPINE1;JAK2;CALR;PTGS2;BAX;EGR1;VEGFA;KDR;TP53;RXRA;CAV1;MMP9;PTGS1;TGFB1;CCL2;MMP3;BECN1;HSPA5;CTSB;DAPK1;RARB;MET;BCL2;CYP19A1;CCNB1;CYP1A1;GSTM1;S100A4;CASP8;NOX5;CDKN1A;AKR1B10;MDM2;CCNA2;CCND1;SELE;BIRC5;NOS3;TERT;CXCL8;MDK;STAT3;MMP2;KDM5B;GSTP1;IGFBP3;MMP12;KCNH1;XIAP;PPARG;FOS;IL10;CDKN2A;SLC1A5;RUNX2;TAP1;D…	72
DOID:2043	hepatitis B	73/1195 6.11%	224/10312 2.17%	2.6764e-17	1.5405e-16	HIF1A;IDO2;HMOX1;APOE;MYD88;TLR2;IRS1;MAPK3;HDAC3;JUN;MTHFR;IL2;MAPK1;MYC;PTEN;IL4;MIF;PLAU;IGF2;AR;DNMT1;PPARGC1A;RAF1;ERN1;PTGS2;CA9;NFKB1;TP53;IRS2;RXRA;IFNG;MMP9;TNF;CXCL10;IL2RB;TGFB1;CCL2;SRC;MMP3;ALOX5;SREBF1;IL1B;HSPA5;NFE2L2;ADIPOQ;BCL2;HNF4A;CTNNB1;CDKN1A;CXCR1;MAPK8;ESR1;IL6;TLR4;BIRC5;TERT;MAPK14;FLT4;FASLG;STAT1;TLR9;MMP2;GSTP1;PPARG;IL10;CDKN2A;GSK3B;NRF1;HSP90AA1;GZMB;NOS2;VDR;NFKB…	HIF1A;IDO2;HMOX1;APOE;MYD88;TLR2;IRS1;MAPK3;HDAC3;JUN;MTHFR;IL2;MAPK1;MYC;PTEN;IL4;MIF;PLAU;IGF2;AR;DNMT1;PPARGC1A;RAF1;ERN1;PTGS2;CA9;NFKB1;TP53;IRS2;RXRA;IFNG;MMP9;TNF;CXCL10;IL2RB;TGFB1;CCL2;SRC;MMP3;ALOX5;SREBF1;IL1B;HSPA5;NFE2L2;ADIPOQ;BCL2;HNF4A;CTNNB1;CDKN1A;CXCR1;MAPK8;ESR1;IL6;TLR4;BIRC5;TERT;MAPK14;FLT4;FASLG;STAT1;TLR9;MMP2;GSTP1;PPARG;IL10;CDKN2A;GSK3B;NRF1;HSP90AA1;GZMB;NOS2;VDR;NFKB…	73
DOID:4448	macular degeneration	51/1195 4.27%	124/10312 1.2%	3.22464e-17	1.84738e-16	HIF1A;SOD2;APOE;TLR2;C9;MTHFR;ACE;ELN;GPX3;SERPINE1;SELP;GSR;PPARGC1A;C5;BAX;VEGFA;KDR;SIRT1;MMP9;TNF;CCL2;CFI;CRP;NFE2L2;CST3;CD36;GSTM1;SOD1;CFD;RORA;CDKN1A;ESR1;IL6;IGF1R;TLR4;SELE;NOS3;CFB;BAD;SELL;MMP2;GSTP1;C3;C2;NQO1;NOS2;ICAM1;PON1;TF;PDGFRB;IGF1	HIF1A;SOD2;APOE;TLR2;C9;MTHFR;ACE;ELN;GPX3;SERPINE1;SELP;GSR;PPARGC1A;C5;BAX;VEGFA;KDR;SIRT1;MMP9;TNF;CCL2;CFI;CRP;NFE2L2;CST3;CD36;GSTM1;SOD1;CFD;RORA;CDKN1A;ESR1;IL6;IGF1R;TLR4;SELE;NOS3;CFB;BAD;SELL;MMP2;GSTP1;C3;C2;NQO1;NOS2;ICAM1;PON1;TF;PDGFRB;IGF1	51
DOID:2994	germ cell cancer	113/1195 9.46%	439/10312 4.26%	3.43076e-17	1.95633e-16	SLC2A1;PLK1;NEK2;COX1;SOD2;APOE;IRS1;CD4;HDAC3;JUN;MTHFR;NEUROD1;ANG;CBR3;IL2;AXL;ATM;CAT;EGFR;MYC;CHEK2;IL4;PLAU;MMP1;IGF2;SERPINE1;PLG;ABCC1;CES2;AR;INSR;DNMT1;HDAC1;MC4R;PTGS2;CA9;BAX;JAK3;PIK3CG;VEGFA;KDR;CCNE1;SHH;TP53;RXRA;ERBB2;CAV1;IFNG;MMP9;IL2RB;BCL2L1;TNKS2;IGF2R;ILK;PCNA;PLA2G2A;HSPA5;ITGB3;PTK2;FGF8;MET;BCL2;PRDX4;KRT8;ACP1;CCNB1;SLC16A1;GSTM2;CASP8;CTNNB1;IRF1;IDO1;IL21;KCNH2;CDKN1A…	SLC2A1;PLK1;NEK2;COX1;SOD2;APOE;IRS1;CD4;HDAC3;JUN;MTHFR;NEUROD1;ANG;CBR3;IL2;AXL;ATM;CAT;EGFR;MYC;CHEK2;IL4;PLAU;MMP1;IGF2;SERPINE1;PLG;ABCC1;CES2;AR;INSR;DNMT1;HDAC1;MC4R;PTGS2;CA9;BAX;JAK3;PIK3CG;VEGFA;KDR;CCNE1;SHH;TP53;RXRA;ERBB2;CAV1;IFNG;MMP9;IL2RB;BCL2L1;TNKS2;IGF2R;ILK;PCNA;PLA2G2A;HSPA5;ITGB3;PTK2;FGF8;MET;BCL2;PRDX4;KRT8;ACP1;CCNB1;SLC16A1;GSTM2;CASP8;CTNNB1;IRF1;IDO1;IL21;KCNH2;CDKN1A…	113
DOID:688	embryonal cancer	102/1195 8.54%	378/10312 3.67%	4.10304e-17	2.32885e-16	SLC2A1;PLK1;NEK2;COX1;SOD2;APOE;IRS1;CD4;HDAC3;JUN;MTHFR;NEUROD1;CBR3;IL2;AXL;ATM;CAT;EGFR;MYC;CHEK2;IL4;PLAU;MMP1;IGF2;SERPINE1;PLG;ABCC1;CES2;AR;DNMT1;HDAC1;MC4R;PTGS2;CA9;BAX;JAK3;PIK3CG;KDR;CCNE1;SHH;RXRA;CAV1;IFNG;MMP9;IL2RB;BCL2L1;TNKS2;IGF2R;ILK;PCNA;PLA2G2A;HSPA5;ITGB3;PTK2;FGF8;MET;BCL2;PRDX4;KRT8;ACP1;CCNB1;SLC16A1;CASP8;IRF1;IDO1;IL21;KCNH2;CDKN1A;MDM2;CCNA2;JAK1;KIT;IL6;CCND1;IGF1R;RB…	SLC2A1;PLK1;NEK2;COX1;SOD2;APOE;IRS1;CD4;HDAC3;JUN;MTHFR;NEUROD1;CBR3;IL2;AXL;ATM;CAT;EGFR;MYC;CHEK2;IL4;PLAU;MMP1;IGF2;SERPINE1;PLG;ABCC1;CES2;AR;DNMT1;HDAC1;MC4R;PTGS2;CA9;BAX;JAK3;PIK3CG;KDR;CCNE1;SHH;RXRA;CAV1;IFNG;MMP9;IL2RB;BCL2L1;TNKS2;IGF2R;ILK;PCNA;PLA2G2A;HSPA5;ITGB3;PTK2;FGF8;MET;BCL2;PRDX4;KRT8;ACP1;CCNB1;SLC16A1;CASP8;IRF1;IDO1;IL21;KCNH2;CDKN1A;MDM2;CCNA2;JAK1;KIT;IL6;CCND1;IGF1R;RB…	102
DOID:4079	heart valve disease	45/1195 3.77%	101/10312 0.98%	5.9996e-17	3.38964e-16	EDN1;APOE;GAPDH;MTHFR;ACE;ELN;ENO3;EGFR;NPPB;PLAU;MMP1;PTPN11;SELP;HTR2B;F2;EGR1;VEGFA;CCN2;MMP9;APOB;TNF;AGTR2;CNR2;ALOX5;BMP2;ESR2;ADRB1;CD36;MASP2;SPP1;VWF;IL6;NOS3;IL1RN;AGTR1;MMP2;IL10;COL3A1;VKORC1;CNR1;NPPC;PON1;GALNT1;VDR;IGF1	EDN1;APOE;GAPDH;MTHFR;ACE;ELN;ENO3;EGFR;NPPB;PLAU;MMP1;PTPN11;SELP;HTR2B;F2;EGR1;VEGFA;CCN2;MMP9;APOB;TNF;AGTR2;CNR2;ALOX5;BMP2;ESR2;ADRB1;CD36;MASP2;SPP1;VWF;IL6;NOS3;IL1RN;AGTR1;MMP2;IL10;COL3A1;VKORC1;CNR1;NPPC;PON1;GALNT1;VDR;IGF1	45
DOID:4896	bile duct adenocarcinoma	67/1195 5.61%	198/10312 1.92%	6.44047e-17	3.5891e-16	MTOR;MME;EPO;F2RL1;MAPK3;MTHFR;HRH3;EGFR;PTEN;MMP1;DUSP1;NAT2;DNMT1;NR1H4;SERPINA1;PTGS2;BAX;PIK3CG;VEGFA;TP53;ERBB2;CAV1;MMP9;ADRB2;PRKCA;TGFB1;MMP3;TTR;ALOX5;BECN1;EZR;VIM;PTK2;DAPK1;MET;BCL2;PIK3CA;GSTM1;SLC5A5;PPARD;CDKN1A;SPP1;MDM2;IL6;CCND1;RASSF1;ALB;BIRC5;BRAF;TERT;FGF2;NGF;PRSS1;FASLG;AKT1;MMP2;MCL1;GSTP1;PPARG;CDKN2A;NQO1;TYMP;HSP90AA1;NOS2;NAT1;HGF;ABCC2	MTOR;MME;EPO;F2RL1;MAPK3;MTHFR;HRH3;EGFR;PTEN;MMP1;DUSP1;NAT2;DNMT1;NR1H4;SERPINA1;PTGS2;BAX;PIK3CG;VEGFA;TP53;ERBB2;CAV1;MMP9;ADRB2;PRKCA;TGFB1;MMP3;TTR;ALOX5;BECN1;EZR;VIM;PTK2;DAPK1;MET;BCL2;PIK3CA;GSTM1;SLC5A5;PPARD;CDKN1A;SPP1;MDM2;IL6;CCND1;RASSF1;ALB;BIRC5;BRAF;TERT;FGF2;NGF;PRSS1;FASLG;AKT1;MMP2;MCL1;GSTP1;PPARG;CDKN2A;NQO1;TYMP;HSP90AA1;NOS2;NAT1;HGF;ABCC2	67
DOID:4947	cholangiocarcinoma	67/1195 5.61%	198/10312 1.92%	6.44047e-17	3.5891e-16	MTOR;MME;EPO;F2RL1;MAPK3;MTHFR;HRH3;EGFR;PTEN;MMP1;DUSP1;NAT2;DNMT1;NR1H4;SERPINA1;PTGS2;BAX;PIK3CG;VEGFA;TP53;ERBB2;CAV1;MMP9;ADRB2;PRKCA;TGFB1;MMP3;TTR;ALOX5;BECN1;EZR;VIM;PTK2;DAPK1;MET;BCL2;PIK3CA;GSTM1;SLC5A5;PPARD;CDKN1A;SPP1;MDM2;IL6;CCND1;RASSF1;ALB;BIRC5;BRAF;TERT;FGF2;NGF;PRSS1;FASLG;AKT1;MMP2;MCL1;GSTP1;PPARG;CDKN2A;NQO1;TYMP;HSP90AA1;NOS2;NAT1;HGF;ABCC2	MTOR;MME;EPO;F2RL1;MAPK3;MTHFR;HRH3;EGFR;PTEN;MMP1;DUSP1;NAT2;DNMT1;NR1H4;SERPINA1;PTGS2;BAX;PIK3CG;VEGFA;TP53;ERBB2;CAV1;MMP9;ADRB2;PRKCA;TGFB1;MMP3;TTR;ALOX5;BECN1;EZR;VIM;PTK2;DAPK1;MET;BCL2;PIK3CA;GSTM1;SLC5A5;PPARD;CDKN1A;SPP1;MDM2;IL6;CCND1;RASSF1;ALB;BIRC5;BRAF;TERT;FGF2;NGF;PRSS1;FASLG;AKT1;MMP2;MCL1;GSTP1;PPARG;CDKN2A;NQO1;TYMP;HSP90AA1;NOS2;NAT1;HGF;ABCC2	67
DOID:8857	lupus erythematosus	67/1195 5.61%	198/10312 1.92%	6.44047e-17	3.5891e-16	SOD2;APOE;CD4;JUN;IL2;THBD;ELN;CAT;IL4;TAP2;MIF;LPA;MMP1;IL16;LDLR;NAT2;SELP;DNMT1;F2;VCAM1;KDR;RXRA;IFNG;MMP9;TNF;POLB;CCL2;ADA;TFPI;BECN1;IGHG1;IL1B;CRP;VIM;ITGB3;PTK2;IL5;HSPA1A;ESR2;CD40LG;BCL2;PROCR;CYP1A1;GSTM1;IL13;SOD1;PLD4;KLKB1;IL21;CDKN1A;JAK1;IL6;PTPRC;SELE;IL21R;CASP3;IL1RN;SELL;FASLG;TLR9;C3;C2;PPARG;IL10;ICAM1;TAP1;LYN	SOD2;APOE;CD4;JUN;IL2;THBD;ELN;CAT;IL4;TAP2;MIF;LPA;MMP1;IL16;LDLR;NAT2;SELP;DNMT1;F2;VCAM1;KDR;RXRA;IFNG;MMP9;TNF;POLB;CCL2;ADA;TFPI;BECN1;IGHG1;IL1B;CRP;VIM;ITGB3;PTK2;IL5;HSPA1A;ESR2;CD40LG;BCL2;PROCR;CYP1A1;GSTM1;IL13;SOD1;PLD4;KLKB1;IL21;CDKN1A;JAK1;IL6;PTPRC;SELE;IL21R;CASP3;IL1RN;SELL;FASLG;TLR9;C3;C2;PPARG;IL10;ICAM1;TAP1;LYN	67
DOID:5199	ureteral obstruction	33/1195 2.76%	58/10312 0.56%	8.35072e-17	4.63257e-16	EDN1;MTOR;MAPK3;ACE;CAT;MAPK1;SERPINE1;AVPR2;DRD1;ARG1;CCN2;ARG2;IFNG;TNF;CASP9;BECN1;ADM;IL1B;HSPA5;KEAP1;HSD11B2;IRF1;FABP1;PARP1;NPPA;CASP3;IL1RN;CASP12;AKT1;NQO1;COL1A1;ICAM1;CASP7	EDN1;MTOR;MAPK3;ACE;CAT;MAPK1;SERPINE1;AVPR2;DRD1;ARG1;CCN2;ARG2;IFNG;TNF;CASP9;BECN1;ADM;IL1B;HSPA5;KEAP1;HSD11B2;IRF1;FABP1;PARP1;NPPA;CASP3;IL1RN;CASP12;AKT1;NQO1;COL1A1;ICAM1;CASP7	33
DOID:1067	open-angle glaucoma	40/1195 3.35%	83/10312 0.8%	1.09627e-16	6.05419e-16	EDN1;TYRP1;SOD2;EPO;APOE;TLR2;MTHFR;IL2;ELN;CYP1B1;TAP2;MMP1;SERPINE1;LDLR;BDNF;TP53;CAV1;MMP9;ADRB2;TNF;IL1B;CRP;HSPA5;EDNRA;ADIPOQ;ESR2;ADRB1;GSTM1;SOD1;CDKN1A;ESR1;TLR4;NOS3;NTRK2;IL1RN;FASLG;IL1A;IL10;PON1;TAP1	EDN1;TYRP1;SOD2;EPO;APOE;TLR2;MTHFR;IL2;ELN;CYP1B1;TAP2;MMP1;SERPINE1;LDLR;BDNF;TP53;CAV1;MMP9;ADRB2;TNF;IL1B;CRP;HSPA5;EDNRA;ADIPOQ;ESR2;ADRB1;GSTM1;SOD1;CDKN1A;ESR1;TLR4;NOS3;NTRK2;IL1RN;FASLG;IL1A;IL10;PON1;TAP1	40
DOID:12236	primary biliary cholangitis	50/1195 4.18%	123/10312 1.19%	1.18534e-16	6.51669e-16	SOD2;HMOX1;TLR2;ACE;CHUK;ATM;IL4;ABCC1;JAK2;NR1H4;PPARGC1A;LEPR;NR3C1;VEGFA;CCN2;MMP13;CAV1;IFNG;SNCA;MMP9;TNF;CXCL10;TGFB1;MMP3;CNR2;PDE5A;SLC10A1;KRT8;DBT;IDO1;CDKN1A;TLR4;CXCL8;AQP4;STAT3;TLR9;MMP2;LEP;GSTP1;ABCA1;IL10;REN;COL1A1;NOS2;GOT1;CNR1;ICAM1;HGF;ABCC2;VDR	SOD2;HMOX1;TLR2;ACE;CHUK;ATM;IL4;ABCC1;JAK2;NR1H4;PPARGC1A;LEPR;NR3C1;VEGFA;CCN2;MMP13;CAV1;IFNG;SNCA;MMP9;TNF;CXCL10;TGFB1;MMP3;CNR2;PDE5A;SLC10A1;KRT8;DBT;IDO1;CDKN1A;TLR4;CXCL8;AQP4;STAT3;TLR9;MMP2;LEP;GSTP1;ABCA1;IL10;REN;COL1A1;NOS2;GOT1;CNR1;ICAM1;HGF;ABCC2;VDR	50
DOID:9973	substance dependence	41/1195 3.43%	87/10312 0.84%	1.24478e-16	6.81296e-16	SCN5A;DDC;CD4;NPS;SLC6A4;CHRNA7;IGF2;ABCC1;INSR;MC2R;BAX;DRD1;SLC6A3;SHH;GABRA2;ABAT;TNKS2;DRD3;PENK;PLA2G2A;CYP2A6;MAOA;BCL2;SLC5A5;GRM2;CHRNA4;CHRM2;KCNH2;NPSR1;CCND1;IGF1R;HTR1B;HSF1;OPRK1;SLC1A2;LEP;REN;SLC6A2;HTR2A;CNR1;DRD2	SCN5A;DDC;CD4;NPS;SLC6A4;CHRNA7;IGF2;ABCC1;INSR;MC2R;BAX;DRD1;SLC6A3;SHH;GABRA2;ABAT;TNKS2;DRD3;PENK;PLA2G2A;CYP2A6;MAOA;BCL2;SLC5A5;GRM2;CHRNA4;CHRM2;KCNH2;NPSR1;CCND1;IGF1R;HTR1B;HSF1;OPRK1;SLC1A2;LEP;REN;SLC6A2;HTR2A;CNR1;DRD2	41
DOID:4766	embryoma	96/1195 8.03%	352/10312 3.41%	1.7237e-16	9.39227e-16	SLC2A1;PLK1;NEK2;COX1;SOD2;APOE;IRS1;CD4;HDAC3;JUN;MTHFR;NEUROD1;CBR3;IL2;AXL;ATM;CAT;MYC;IL4;PLAU;MMP1;IGF2;SERPINE1;PLG;ABCC1;CES2;AR;MC4R;PTGS2;CA9;BAX;JAK3;PIK3CG;KDR;CCNE1;SHH;RXRA;CAV1;IFNG;MMP9;IL2RB;BCL2L1;TNKS2;IGF2R;ILK;PCNA;PLA2G2A;HSPA5;ITGB3;PTK2;MET;BCL2;PRDX4;KRT8;ACP1;CCNB1;SLC16A1;CASP8;IRF1;IDO1;IL21;KCNH2;CDKN1A;MDM2;JAK1;KIT;IL6;CCND1;IGF1R;RB1;BIRC5;CXCL8;RELA;HSF1;MDK;AQP4;C…	SLC2A1;PLK1;NEK2;COX1;SOD2;APOE;IRS1;CD4;HDAC3;JUN;MTHFR;NEUROD1;CBR3;IL2;AXL;ATM;CAT;MYC;IL4;PLAU;MMP1;IGF2;SERPINE1;PLG;ABCC1;CES2;AR;MC4R;PTGS2;CA9;BAX;JAK3;PIK3CG;KDR;CCNE1;SHH;RXRA;CAV1;IFNG;MMP9;IL2RB;BCL2L1;TNKS2;IGF2R;ILK;PCNA;PLA2G2A;HSPA5;ITGB3;PTK2;MET;BCL2;PRDX4;KRT8;ACP1;CCNB1;SLC16A1;CASP8;IRF1;IDO1;IL21;KCNH2;CDKN1A;MDM2;JAK1;KIT;IL6;CCND1;IGF1R;RB1;BIRC5;CXCL8;RELA;HSF1;MDK;AQP4;C…	96
DOID:0080998	acute necrotizing pancreatitis	25/1195 2.09%	35/10312 0.34%	1.83887e-16	9.97548e-16	TLR2;TBXAS1;MIF;SERPINE1;SELP;CXCL3;ARG1;CCL2;BECN1;IL1B;CTSB;IL6;TLR4;BIRC5;RELA;NOS1;CASP3;IL1RN;CXCL1;TLR9;MMP2;CXCL2;NOS2;ICAM1;NFKBIA	TLR2;TBXAS1;MIF;SERPINE1;SELP;CXCL3;ARG1;CCL2;BECN1;IL1B;CTSB;IL6;TLR4;BIRC5;RELA;NOS1;CASP3;IL1RN;CXCL1;TLR9;MMP2;CXCL2;NOS2;ICAM1;NFKBIA	25
DOID:9074	systemic lupus erythematosus	65/1195 5.44%	192/10312 1.86%	1.84792e-16	9.98038e-16	SOD2;APOE;CD4;JUN;IL2;THBD;ELN;CAT;IL4;TAP2;MIF;LPA;MMP1;IL16;LDLR;NAT2;SELP;DNMT1;F2;VCAM1;KDR;RXRA;IFNG;MMP9;TNF;POLB;CCL2;ADA;TFPI;BECN1;IL1B;CRP;VIM;ITGB3;PTK2;IL5;HSPA1A;ESR2;CD40LG;BCL2;PROCR;CYP1A1;GSTM1;IL13;SOD1;PLD4;KLKB1;IL21;CDKN1A;JAK1;PTPRC;SELE;IL21R;CASP3;IL1RN;SELL;FASLG;TLR9;C3;C2;PPARG;IL10;ICAM1;TAP1;LYN	SOD2;APOE;CD4;JUN;IL2;THBD;ELN;CAT;IL4;TAP2;MIF;LPA;MMP1;IL16;LDLR;NAT2;SELP;DNMT1;F2;VCAM1;KDR;RXRA;IFNG;MMP9;TNF;POLB;CCL2;ADA;TFPI;BECN1;IL1B;CRP;VIM;ITGB3;PTK2;IL5;HSPA1A;ESR2;CD40LG;BCL2;PROCR;CYP1A1;GSTM1;IL13;SOD1;PLD4;KLKB1;IL21;CDKN1A;JAK1;PTPRC;SELE;IL21R;CASP3;IL1RN;SELL;FASLG;TLR9;C3;C2;PPARG;IL10;ICAM1;TAP1;LYN	65
DOID:3121	gallbladder cancer	41/1195 3.43%	88/10312 0.85%	2.07486e-16	1.11569e-15	SLC2A1;CYP17A1;F2RL1;APOE;CDK1;MAPK3;ACE;EGFR;MAPK1;MYC;GPX3;ABCB1;ABCG2;RAF1;CALR;PTGS2;PIK3CG;VEGFA;TP53;ERBB2;APOB;TNF;PML;ESR2;KEAP1;CYP1A1;GSTM1;CCND1;GLI1;RB1;TERT;FASLG;PTGER4;MMP2;TOP2A;IL10;CDKN2A;AXIN2;TYMP;NOS2;EGF	SLC2A1;CYP17A1;F2RL1;APOE;CDK1;MAPK3;ACE;EGFR;MAPK1;MYC;GPX3;ABCB1;ABCG2;RAF1;CALR;PTGS2;PIK3CG;VEGFA;TP53;ERBB2;APOB;TNF;PML;ESR2;KEAP1;CYP1A1;GSTM1;CCND1;GLI1;RB1;TERT;FASLG;PTGER4;MMP2;TOP2A;IL10;CDKN2A;AXIN2;TYMP;NOS2;EGF	41
DOID:3310	atopic dermatitis	63/1195 5.27%	183/10312 1.77%	2.15024e-16	1.15117e-15	HMOX1;F2RL1;APOE;TLR2;NGFR;ALDH1A1;KITLG;IL2;PPARA;SLC6A4;IL4;VIP;PLAU;FABP5;IL16;NAT2;SELP;DNMT1;BCL2A1;HTR1A;F2;BDNF;VEGFA;IFNG;TNF;CXCL10;PTGDR;TGFB1;IL1B;IL5;PTGDR2;GSTM1;CASP8;IL13;HRH4;IRAK3;KLK7;CDKN1A;NPSR1;PDYN;ALB;TLR4;SELE;RELA;IL21R;CASP3;TRPV3;NGF;CSF2;CMA1;HNMT;GSTP1;ENO1;C3;NPY;PPARG;IL10;EPX;HTR2A;MS4A2;VDR;CTSE;NFKBIA	HMOX1;F2RL1;APOE;TLR2;NGFR;ALDH1A1;KITLG;IL2;PPARA;SLC6A4;IL4;VIP;PLAU;FABP5;IL16;NAT2;SELP;DNMT1;BCL2A1;HTR1A;F2;BDNF;VEGFA;IFNG;TNF;CXCL10;PTGDR;TGFB1;IL1B;IL5;PTGDR2;GSTM1;CASP8;IL13;HRH4;IRAK3;KLK7;CDKN1A;NPSR1;PDYN;ALB;TLR4;SELE;RELA;IL21R;CASP3;TRPV3;NGF;CSF2;CMA1;HNMT;GSTP1;ENO1;C3;NPY;PPARG;IL10;EPX;HTR2A;MS4A2;VDR;CTSE;NFKBIA	63
DOID:10159	osteonecrosis	27/1195 2.26%	41/10312 0.4%	2.86517e-16	1.52726e-15	HIF1A;PLAT;MTHFR;CAT;ABCB1;SERPINE1;PLG;F2;VEGFA;TP53;SERPINC1;MIA;TFPI;SREBF1;CYP2C8;A2M;ADIPOQ;KL;GSTM1;CTNNB1;PROC;VWF;CREBBP;NOS3;IGFBP3;PPARG;PON1	HIF1A;PLAT;MTHFR;CAT;ABCB1;SERPINE1;PLG;F2;VEGFA;TP53;SERPINC1;MIA;TFPI;SREBF1;CYP2C8;A2M;ADIPOQ;KL;GSTM1;CTNNB1;PROC;VWF;CREBBP;NOS3;IGFBP3;PPARG;PON1	27
DOID:12716	newborn respiratory distress syndrome	28/1195 2.34%	44/10312 0.43%	3.04824e-16	1.61781e-15	HMOX1;F2RL1;ACE;CAT;NPPB;MIF;SERPINE1;HABP2;NFKB1;VEGFA;MMP9;TGFB1;TFPI;TTR;IL1B;HSD11B2;SOD1;PROC;IL6;NPSR1;CXCL8;F3;FASLG;PROZ;IL10;MYLK;ICAM1;EGF	HMOX1;F2RL1;ACE;CAT;NPPB;MIF;SERPINE1;HABP2;NFKB1;VEGFA;MMP9;TGFB1;TFPI;TTR;IL1B;HSD11B2;SOD1;PROC;IL6;NPSR1;CXCL8;F3;FASLG;PROZ;IL10;MYLK;ICAM1;EGF	28
DOID:9675	pulmonary emphysema	32/1195 2.68%	57/10312 0.55%	4.20288e-16	2.22101e-15	HMOX1;JUN;HDAC2;MMP1;SERPINA1;PTGS2;BAX;EGR1;IFNG;MMP9;CXCL10;TGFB1;CCL2;PCNA;GCLC;EDNRA;MET;NFE2L2;KEAP1;KL;GSTM1;ELANE;EPHX1;ALB;TLR4;MMP2;GSTP1;MMP12;CDKN2A;NQO1;NOS2;NFKBIA	HMOX1;JUN;HDAC2;MMP1;SERPINA1;PTGS2;BAX;EGR1;IFNG;MMP9;CXCL10;TGFB1;CCL2;PCNA;GCLC;EDNRA;MET;NFE2L2;KEAP1;KL;GSTM1;ELANE;EPHX1;ALB;TLR4;MMP2;GSTP1;MMP12;CDKN2A;NQO1;NOS2;NFKBIA	32
DOID:48	male reproductive system disease	90/1195 7.53%	324/10312 3.14%	4.65102e-16	2.44727e-15	NKX3-1;EDN1;ESRRA;SMAD1;HSPB1;ESRRB;KLK3;FSHB;PTPRF;HDAC3;MTHFR;KITLG;THBD;EGFR;MYC;SHBG;HDAC2;MIF;ACP3;AR;PTPRS;CXCL3;BDNF;PTGS2;BAX;VEGFA;KDR;NCOA1;TP53;PARP2;GRK2;SIRT1;DNAH1;APOB;TNF;BCL2L1;FABP4;TGFB1;SRD5A1;CCL2;INSL3;PDE5A;IL1B;CASP6;ITGB3;GNRHR;EDNRA;FGF8;IL5;HSPA1A;BCL2;CASP1;CYP19A1;KLK11;CFTR;CYP1A1;GSTM1;FSHR;IL13;IL3;ESR1;KIT;IL6;OXTR;CCND1;IGF1R;NOS3;CXCL8;RELA;NOS1;FGF2;CASP3;BAD;C…	NKX3-1;EDN1;ESRRA;SMAD1;HSPB1;ESRRB;KLK3;FSHB;PTPRF;HDAC3;MTHFR;KITLG;THBD;EGFR;MYC;SHBG;HDAC2;MIF;ACP3;AR;PTPRS;CXCL3;BDNF;PTGS2;BAX;VEGFA;KDR;NCOA1;TP53;PARP2;GRK2;SIRT1;DNAH1;APOB;TNF;BCL2L1;FABP4;TGFB1;SRD5A1;CCL2;INSL3;PDE5A;IL1B;CASP6;ITGB3;GNRHR;EDNRA;FGF8;IL5;HSPA1A;BCL2;CASP1;CYP19A1;KLK11;CFTR;CYP1A1;GSTM1;FSHR;IL13;IL3;ESR1;KIT;IL6;OXTR;CCND1;IGF1R;NOS3;CXCL8;RELA;NOS1;FGF2;CASP3;BAD;C…	90
DOID:161	keratosis	37/1195 3.1%	75/10312 0.73%	5.90848e-16	3.09564e-15	HIF1A;TLR2;MAPK3;IL2;PPARA;CAT;MAPK1;MMP1;SAT1;VEGFA;TP53;AQP5;MMP9;TNF;IL1B;MPO;BCL2;PIK3CA;GSTM1;GHR;TRPC1;CDKN1A;IL6;CCND1;TLR4;BRAF;RELA;FGF2;TRPV3;MMP2;IL1A;MMP12;CDKN2A;ICAM1;HGF;KRT1;GJA1	HIF1A;TLR2;MAPK3;IL2;PPARA;CAT;MAPK1;MMP1;SAT1;VEGFA;TP53;AQP5;MMP9;TNF;IL1B;MPO;BCL2;PIK3CA;GSTM1;GHR;TRPC1;CDKN1A;IL6;CCND1;TLR4;BRAF;RELA;FGF2;TRPV3;MMP2;IL1A;MMP12;CDKN2A;ICAM1;HGF;KRT1;GJA1	37
DOID:10808	gastric ulcer	30/1195 2.51%	51/10312 0.49%	6.01948e-16	3.14038e-15	EDN1;HIF1A;TLR2;MAPK3;CAT;HRH3;MAPK1;TEK;PTGS2;VEGFA;MMP13;MMP9;PTGS1;BCL2L1;MMP3;IL1B;NFE2L2;BCL2;CFTR;OXTR;NOS3;FGF2;CASP3;BAD;HNMT;FASLG;MMP2;PTGER1;SST;NOS2	EDN1;HIF1A;TLR2;MAPK3;CAT;HRH3;MAPK1;TEK;PTGS2;VEGFA;MMP13;MMP9;PTGS1;BCL2L1;MMP3;IL1B;NFE2L2;BCL2;CFTR;OXTR;NOS3;FGF2;CASP3;BAD;HNMT;FASLG;MMP2;PTGER1;SST;NOS2	30
DOID:3829	pituitary adenoma	35/1195 2.93%	68/10312 0.66%	6.65983e-16	3.44512e-15	NGFR;NEUROD1;MYC;MAP2;HPGD;LEPQTL1;MC2R;PRL;PTGS2;LEPR;BAX;VEGFA;KDR;SHH;AHR;GRK2;ERBB2;MMP9;SSTR2;PCNA;CTSB;BCL2;HSD11B2;GHR;CTNNB1;CDKN1A;IL6;CCND1;RB1;CTSL;POMC;SDHA;FASLG;CDKN2A;DRD2	NGFR;NEUROD1;MYC;MAP2;HPGD;LEPQTL1;MC2R;PRL;PTGS2;LEPR;BAX;VEGFA;KDR;SHH;AHR;GRK2;ERBB2;MMP9;SSTR2;PCNA;CTSB;BCL2;HSD11B2;GHR;CTNNB1;CDKN1A;IL6;CCND1;RB1;CTSL;POMC;SDHA;FASLG;CDKN2A;DRD2	35
DOID:60009	pituitary gland benign neoplasm	35/1195 2.93%	68/10312 0.66%	6.65983e-16	3.44512e-15	NGFR;NEUROD1;MYC;MAP2;HPGD;LEPQTL1;MC2R;PRL;PTGS2;LEPR;BAX;VEGFA;KDR;SHH;AHR;GRK2;ERBB2;MMP9;SSTR2;PCNA;CTSB;BCL2;HSD11B2;GHR;CTNNB1;CDKN1A;IL6;CCND1;RB1;CTSL;POMC;SDHA;FASLG;CDKN2A;DRD2	NGFR;NEUROD1;MYC;MAP2;HPGD;LEPQTL1;MC2R;PRL;PTGS2;LEPR;BAX;VEGFA;KDR;SHH;AHR;GRK2;ERBB2;MMP9;SSTR2;PCNA;CTSB;BCL2;HSD11B2;GHR;CTNNB1;CDKN1A;IL6;CCND1;RB1;CTSL;POMC;SDHA;FASLG;CDKN2A;DRD2	35
DOID:0050848	obstructive sleep apnea	27/1195 2.26%	42/10312 0.41%	7.14484e-16	3.66509e-15	EDN1;HMOX1;ACE;SLC6A4;ABCB1;SERPINE1;BDNF;PTGS2;LEPR;NR3C1;MMP9;TNF;CCL2;IL1B;CRP;EDNRA;ADRB1;HP;IL6;NOS3;RELA;NGF;LEP;IL10;ADORA1;NOS2;ICAM1	EDN1;HMOX1;ACE;SLC6A4;ABCB1;SERPINE1;BDNF;PTGS2;LEPR;NR3C1;MMP9;TNF;CCL2;IL1B;CRP;EDNRA;ADRB1;HP;IL6;NOS3;RELA;NGF;LEP;IL10;ADORA1;NOS2;ICAM1	27
DOID:1876	sexual dysfunction	27/1195 2.26%	42/10312 0.41%	7.14484e-16	3.66509e-15	EDN1;HDAC3;THBD;BAX;KDR;GRK2;SIRT1;TNF;BCL2L1;FABP4;TGFB1;PDE5A;EDNRA;BCL2;IL6;CCND1;NOS3;NOS1;FGF2;CASP3;BAD;AKT1;IGFBP3;HTR2A;NOS2;CNR1;GJA1	EDN1;HDAC3;THBD;BAX;KDR;GRK2;SIRT1;TNF;BCL2L1;FABP4;TGFB1;PDE5A;EDNRA;BCL2;IL6;CCND1;NOS3;NOS1;FGF2;CASP3;BAD;AKT1;IGFBP3;HTR2A;NOS2;CNR1;GJA1	27
DOID:14115	toxic shock syndrome	28/1195 2.34%	45/10312 0.44%	7.18569e-16	3.67069e-15	HMOX1;ACE;MIF;SERPINE1;MC2R;F2;TBXA2R;ENO2;SERPINC1;GRK2;IFNG;ADRB2;TNF;CCL2;TFPI;ADM;A2M;ELANE;PROC;IDO1;F3;IL1RN;SELL;IL10;REN;NOS2;NPPC;NFKBIA	HMOX1;ACE;MIF;SERPINE1;MC2R;F2;TBXA2R;ENO2;SERPINC1;GRK2;IFNG;ADRB2;TNF;CCL2;TFPI;ADM;A2M;ELANE;PROC;IDO1;F3;IL1RN;SELL;IL10;REN;NOS2;NPPC;NFKBIA	28
DOID:47	prostate disease	31/1195 2.59%	55/10312 0.53%	1.04587e-15	5.32047e-15	NKX3-1;KLK3;EGFR;MYC;ACP3;AR;CXCL3;PTGS2;KDR;SRD5A1;IL1B;CASP6;FGF8;IL5;HSPA1A;CASP1;CYP19A1;KLK11;CFTR;IL13;IL3;ESR1;IGF1R;RELA;BAD;CXCL1;GSTP1;IL10;NQO1;CXCL2;CDK4	NKX3-1;KLK3;EGFR;MYC;ACP3;AR;CXCL3;PTGS2;KDR;SRD5A1;IL1B;CASP6;FGF8;IL5;HSPA1A;CASP1;CYP19A1;KLK11;CFTR;IL13;IL3;ESR1;IGF1R;RELA;BAD;CXCL1;GSTP1;IL10;NQO1;CXCL2;CDK4	31
DOID:11335	sarcoidosis	47/1195 3.93%	116/10312 1.12%	1.15209e-15	5.82866e-15	HMOX1;TLR2;ACE;VIP;NPPB;MIF;PPARGC1A;BDNF;PTGS2;NR3C1;CHIT1;EGR1;VEGFA;KDR;IFNG;TNF;CXCL10;TGFB1;CCL2;ADA;IGHG1;IL1B;CRP;CFTR;HP;CDKN1A;SPP1;IL6;CXCL11;TLR4;SELE;NGF;IL1RN;CMA1;STAT1;TLR9;AGTR1;C3;PPARG;COL3A1;COL1A1;NOS2;PON1;TF;TYK2;VDR;NFKBIA	HMOX1;TLR2;ACE;VIP;NPPB;MIF;PPARGC1A;BDNF;PTGS2;NR3C1;CHIT1;EGR1;VEGFA;KDR;IFNG;TNF;CXCL10;TGFB1;CCL2;ADA;IGHG1;IL1B;CRP;CFTR;HP;CDKN1A;SPP1;IL6;CXCL11;TLR4;SELE;NGF;IL1RN;CMA1;STAT1;TLR9;AGTR1;C3;PPARG;COL3A1;COL1A1;NOS2;PON1;TF;TYK2;VDR;NFKBIA	47
DOID:1724	duodenal ulcer	24/1195 2.01%	34/10312 0.33%	1.15527e-15	5.82866e-15	KLK3;TLR2;IL2;PLAU;VEGFA;TP53;MMP9;TNF;TGFB1;MMP3;IL1B;HSPA1A;MPO;CFTR;IL6;SELE;CXCL8;IL1RN;SELL;HNMT;STAT3;GAST;SST;CYP2C19	KLK3;TLR2;IL2;PLAU;VEGFA;TP53;MMP9;TNF;TGFB1;MMP3;IL1B;HSPA1A;MPO;CFTR;IL6;SELE;CXCL8;IL1RN;SELL;HNMT;STAT3;GAST;SST;CYP2C19	24
DOID:9778	irritable bowel syndrome	41/1195 3.43%	92/10312 0.89%	1.45718e-15	7.32173e-15	SCN5A;TLR2;ACE;IL2;GCG;SLC6A4;MIF;ABCB1;PRSS3;ABCC1;HTR2B;JAK2;BDNF;NFKB1;TPMT;VEGFA;MST1;CRHR2;COMT;CRHR1;KRT8;HTR7;MLN;KIT;IL6;NPSR1;GLI1;TLR4;NOS3;CHGA;NR1H3;NR1I2;STAT3;LEP;PPARG;IL10;HTR2A;CNR1;ICAM1;VDR;EGF	SCN5A;TLR2;ACE;IL2;GCG;SLC6A4;MIF;ABCB1;PRSS3;ABCC1;HTR2B;JAK2;BDNF;NFKB1;TPMT;VEGFA;MST1;CRHR2;COMT;CRHR1;KRT8;HTR7;MLN;KIT;IL6;NPSR1;GLI1;TLR4;NOS3;CHGA;NR1H3;NR1I2;STAT3;LEP;PPARG;IL10;HTR2A;CNR1;ICAM1;VDR;EGF	41
DOID:12306	vitiligo	39/1195 3.26%	85/10312 0.82%	2.15485e-15	1.0783e-14	EDN1;TYRP1;SOD2;F2RL1;TLR2;CD4;ACE;IL2;CAT;IL4;TH;GPX1;PTGS2;TP53;IFNG;TNF;TGFB1;TYR;COMT;HSPA1A;NFE2L2;GSTM1;IL13;ESR1;IL6;ACHE;TLR4;BCHE;SOD3;IL1RN;MSRA;NR1H3;POMC;GSTP1;IL1A;IL10;HGF;TAP1;VDR	EDN1;TYRP1;SOD2;F2RL1;TLR2;CD4;ACE;IL2;CAT;IL4;TH;GPX1;PTGS2;TP53;IFNG;TNF;TGFB1;TYR;COMT;HSPA1A;NFE2L2;GSTM1;IL13;ESR1;IL6;ACHE;TLR4;BCHE;SOD3;IL1RN;MSRA;NR1H3;POMC;GSTP1;IL1A;IL10;HGF;TAP1;VDR	39
DOID:0060058	lymphoma	58/1195 4.85%	167/10312 1.62%	2.17994e-15	1.08643e-14	HIF1A;KLK3;SOD2;MYD88;CD4;JUN;MTHFR;S1PR2;ATM;MYC;IL4;GPX3;ABCB1;GPX1;BCL2L2;JAK2;ABCG2;CALR;PTGS2;BAX;PIK3CG;TP53;MMP9;BCL2L1;IGF2R;IL1B;BCL2L11;MET;CD40LG;BCL2;GSTM1;IL13;EPHX1;IL21;MDM2;IL6;CCND1;BRD2;SELE;BIRC5;TERT;CXCL8;RELA;IL21R;CASP3;IL1RN;PTPN6;CASP10;SELL;MMP2;GSTP1;MTRR;IL10;CDKN2A;PIK3R1;ICAM1;PON1;NFKBIA	HIF1A;KLK3;SOD2;MYD88;CD4;JUN;MTHFR;S1PR2;ATM;MYC;IL4;GPX3;ABCB1;GPX1;BCL2L2;JAK2;ABCG2;CALR;PTGS2;BAX;PIK3CG;TP53;MMP9;BCL2L1;IGF2R;IL1B;BCL2L11;MET;CD40LG;BCL2;GSTM1;IL13;EPHX1;IL21;MDM2;IL6;CCND1;BRD2;SELE;BIRC5;TERT;CXCL8;RELA;IL21R;CASP3;IL1RN;PTPN6;CASP10;SELL;MMP2;GSTP1;MTRR;IL10;CDKN2A;PIK3R1;ICAM1;PON1;NFKBIA	58
DOID:76	stomach disease	40/1195 3.35%	89/10312 0.86%	2.26787e-15	1.12567e-14	TLR2;IL2;PTEN;MIF;PTPN11;JAK2;PTGS2;NFKB1;SHH;TP53;XDH;MMP9;TNF;PTGS1;TGFB1;CCL2;ADA;ALOX5;LTB4R;IL1B;MPO;GSTM1;SOD1;RB1;TLR4;SELE;TERT;CXCL8;NOS1;IL1RN;SELL;FASLG;IL1A;SLPI;IL10;GAST;COL3A1;SST;CYP2C19;NFKBIA	TLR2;IL2;PTEN;MIF;PTPN11;JAK2;PTGS2;NFKB1;SHH;TP53;XDH;MMP9;TNF;PTGS1;TGFB1;CCL2;ADA;ALOX5;LTB4R;IL1B;MPO;GSTM1;SOD1;RB1;TLR4;SELE;TERT;CXCL8;NOS1;IL1RN;SELL;FASLG;IL1A;SLPI;IL10;GAST;COL3A1;SST;CYP2C19;NFKBIA	40
DOID:8670	eating disorder	23/1195 1.92%	32/10312 0.31%	2.4381e-15	1.20529e-14	GCG;HTR4;SLC6A4;SHBG;MC3R;MC4R;BDNF;LEPR;NR3C1;TPH1;NAMPT;IFNG;HTR2C;COMT;MAOA;ADIPOQ;IL6;HTR1B;LEP;HTR1D;SLC6A2;HTR2A;DPP4	GCG;HTR4;SLC6A4;SHBG;MC3R;MC4R;BDNF;LEPR;NR3C1;TPH1;NAMPT;IFNG;HTR2C;COMT;MAOA;ADIPOQ;IL6;HTR1B;LEP;HTR1D;SLC6A2;HTR2A;DPP4	23
DOID:2055	post-traumatic stress disorder	21/1195 1.76%	27/10312 0.26%	2.80302e-15	1.38012e-14	APOE;IL2;MAOB;SLC6A4;BDNF;NR3C1;BAX;SLC6A3;CASP9;HSPA5;COMT;BCL2;MDM2;DBH;IL6;CXCL8;NTRK2;CASP12;NPY;CNR1;DRD2	APOE;IL2;MAOB;SLC6A4;BDNF;NR3C1;BAX;SLC6A3;CASP9;HSPA5;COMT;BCL2;MDM2;DBH;IL6;CXCL8;NTRK2;CASP12;NPY;CNR1;DRD2	21
DOID:1679	cystitis	29/1195 2.43%	50/10312 0.48%	3.1263e-15	1.53314e-14	MTOR;SOD2;NGFR;IL2;CAT;IL4;MIF;GSR;BDNF;PTGS2;VCAM1;KDR;TP53;ADRB2;TNF;PCNA;IL1B;CRP;MPO;ESR2;SOD1;FGF10;IL6;TERT;NGF;CSF2;PTGER4;NOS2;EGF	MTOR;SOD2;NGFR;IL2;CAT;IL4;MIF;GSR;BDNF;PTGS2;VCAM1;KDR;TP53;ADRB2;TNF;PCNA;IL1B;CRP;MPO;ESR2;SOD1;FGF10;IL6;TERT;NGF;CSF2;PTGER4;NOS2;EGF	29
DOID:526	human immunodeficiency virus infectious disease	69/1195 5.77%	222/10312 2.15%	3.15946e-15	1.54322e-14	G6PD;HSPB1;SOD2;MME;CD4;IL2;ATM;FUCA1;IL4;GPX3;ABCB1;IGF2;NEFM;IL16;SELP;SERPINA1;PTGS2;LEPR;NR3C1;BAX;VCAM1;GLB1;CYP3A4;TP53;NEFL;SIRT1;CAV1;IFNG;TNF;CXCL10;IL2RB;TGFB1;CCL2;PCNA;CRP;PLA2G2A;HSPA5;CD40LG;BCL2;OPRM1;CASP8;IRF1;HP;IDO1;IL21;CXCR1;MAPK8;ESR1;IL6;CXCL11;PTPRC;BIRC5;CXCL8;IL21R;F3;SLC1A2;SELL;FASLG;TLR9;LEP;C3;SLPI;IL10;GSK3B;LCK;GZMB;ICAM1;DPP4;VDR	G6PD;HSPB1;SOD2;MME;CD4;IL2;ATM;FUCA1;IL4;GPX3;ABCB1;IGF2;NEFM;IL16;SELP;SERPINA1;PTGS2;LEPR;NR3C1;BAX;VCAM1;GLB1;CYP3A4;TP53;NEFL;SIRT1;CAV1;IFNG;TNF;CXCL10;IL2RB;TGFB1;CCL2;PCNA;CRP;PLA2G2A;HSPA5;CD40LG;BCL2;OPRM1;CASP8;IRF1;HP;IDO1;IL21;CXCR1;MAPK8;ESR1;IL6;CXCL11;PTPRC;BIRC5;CXCL8;IL21R;F3;SLC1A2;SELL;FASLG;TLR9;LEP;C3;SLPI;IL10;GSK3B;LCK;GZMB;ICAM1;DPP4;VDR	69
DOID:2527	nephrosis	56/1195 4.69%	159/10312 1.54%	3.31966e-15	1.60866e-14	EDN1;SMAD1;DDC;SOD2;EPO;APOE;CYP11A1;ACE;CAT;IL4;NPPB;GPX3;GPX1;PPARGC1A;F2;PTGS2;LEPR;NR3C1;VEGFA;SERPINC1;ACAT1;APOB;SOAT2;TGFB1;ADA;CFI;TFPI;ALOX5;IL1B;VIM;EDNRA;IL5;A2M;ECE1;STAR;CD36;GSTM1;IL13;CDKN1A;SREBF2;ALB;BRAF;CXCL8;NPPA;RELA;NOS1;NES;CTSL;F3;IL1RN;AGTR1;LEP;GSTP1;ABCA1;NPPC;NFKBIA	EDN1;SMAD1;DDC;SOD2;EPO;APOE;CYP11A1;ACE;CAT;IL4;NPPB;GPX3;GPX1;PPARGC1A;F2;PTGS2;LEPR;NR3C1;VEGFA;SERPINC1;ACAT1;APOB;SOAT2;TGFB1;ADA;CFI;TFPI;ALOX5;IL1B;VIM;EDNRA;IL5;A2M;ECE1;STAR;CD36;GSTM1;IL13;CDKN1A;SREBF2;ALB;BRAF;CXCL8;NPPA;RELA;NOS1;NES;CTSL;F3;IL1RN;AGTR1;LEP;GSTP1;ABCA1;NPPC;NFKBIA	56
DOID:9952	acute lymphoblastic leukemia	56/1195 4.69%	159/10312 1.54%	3.31966e-15	1.60866e-14	MTHFR;MYC;PTEN;HDAC2;ABCB1;SERPINE1;GPX1;NAT2;HDAC1;ABCG2;GSR;BAX;TPMT;JAK3;SHH;TP53;IFNG;GH1;AKR1C3;BCL2L1;TGFB1;CCL2;TFPI;IL5;BCL2;CYP1A1;GSTM1;CASP8;EPHX1;CDKN1A;RUNX1T1;MDM2;JAK1;IL6;CCND1;RB1;BRD2;CREBBP;NOS3;TERT;CXCL8;CFB;DHFR;GPI;F3;NOTCH3;CRYZ;GSTP1;FLT3;MTRR;TOP2A;IL10;CDKN2A;NQO1;PON1;ABCC2	MTHFR;MYC;PTEN;HDAC2;ABCB1;SERPINE1;GPX1;NAT2;HDAC1;ABCG2;GSR;BAX;TPMT;JAK3;SHH;TP53;IFNG;GH1;AKR1C3;BCL2L1;TGFB1;CCL2;TFPI;IL5;BCL2;CYP1A1;GSTM1;CASP8;EPHX1;CDKN1A;RUNX1T1;MDM2;JAK1;IL6;CCND1;RB1;BRD2;CREBBP;NOS3;TERT;CXCL8;CFB;DHFR;GPI;F3;NOTCH3;CRYZ;GSTP1;FLT3;MTRR;TOP2A;IL10;CDKN2A;NQO1;PON1;ABCC2	56
DOID:53	pituitary gland disease	43/1195 3.6%	102/10312 0.99%	3.47685e-15	1.67819e-14	KLK3;NGFR;MTHFR;TG;NEUROD1;MYC;MAP2;HPGD;LEPQTL1;INS;MC2R;PRL;PTGS2;LEPR;BAX;VEGFA;KDR;SHH;AHR;GRK2;ERBB2;MMP9;GH1;SSTR2;GH2;PCNA;CTSB;BCL2;HSD11B2;GHR;CTNNB1;CDKN1A;IL6;CCND1;RB1;CTSL;POMC;SDHA;FASLG;IGFBP3;CDKN2A;IGF1;DRD2	KLK3;NGFR;MTHFR;TG;NEUROD1;MYC;MAP2;HPGD;LEPQTL1;INS;MC2R;PRL;PTGS2;LEPR;BAX;VEGFA;KDR;SHH;AHR;GRK2;ERBB2;MMP9;GH1;SSTR2;GH2;PCNA;CTSB;BCL2;HSD11B2;GHR;CTNNB1;CDKN1A;IL6;CCND1;RB1;CTSL;POMC;SDHA;FASLG;IGFBP3;CDKN2A;IGF1;DRD2	43
DOID:0060074	ductal carcinoma in situ	28/1195 2.34%	47/10312 0.46%	3.60264e-15	1.7321e-14	HIF1A;ANG;AR;PTGS2;VEGFA;PGR;TP53;PTGES;ERBB2;MMP9;AKR1C3;PRKCA;SRC;CASP6;PTK2;BCL2;ERBB3;KLK10;CDKN1A;CCND1;RB1;BIRC5;TERT;ST14;RELA;MMP2;TOP2A;TYMP	HIF1A;ANG;AR;PTGS2;VEGFA;PGR;TP53;PTGES;ERBB2;MMP9;AKR1C3;PRKCA;SRC;CASP6;PTK2;BCL2;ERBB3;KLK10;CDKN1A;CCND1;RB1;BIRC5;TERT;ST14;RELA;MMP2;TOP2A;TYMP	28
DOID:620	blood protein disease	35/1195 2.93%	71/10312 0.69%	3.76219e-15	1.80174e-14	HMOX1;MTHFR;ACE;NPPB;GPX1;SELP;SCD;F2;PTGS2;VCAM1;VEGFA;ARG1;ARG2;APOB;TNF;TGFB1;IL1B;MPO;CD40LG;CD36;UGT2B7;KIT;IGF1R;ALB;NOS3;CFB;F3;LEP;C3;IGFBP3;KCNN4;ICAM1;PON1;CYP2C19;IGF1	HMOX1;MTHFR;ACE;NPPB;GPX1;SELP;SCD;F2;PTGS2;VCAM1;VEGFA;ARG1;ARG2;APOB;TNF;TGFB1;IL1B;MPO;CD40LG;CD36;UGT2B7;KIT;IGF1R;ALB;NOS3;CFB;F3;LEP;C3;IGFBP3;KCNN4;ICAM1;PON1;CYP2C19;IGF1	35
DOID:2021	placenta cancer	27/1195 2.26%	44/10312 0.43%	3.9421e-15	1.87326e-14	MTOR;ANG;PTEN;IGF2;INSR;IL11;JAK2;ABCG2;BDNF;PGR;TP53;IFNG;GH1;GH2;DIO2;FGF8;CYP19A1;HSD11B2;RORA;NTRK2;STAT3;LEP;PPARG;HTR2A;PDGFRB;VDR;IGF1	MTOR;ANG;PTEN;IGF2;INSR;IL11;JAK2;ABCG2;BDNF;PGR;TP53;IFNG;GH1;GH2;DIO2;FGF8;CYP19A1;HSD11B2;RORA;NTRK2;STAT3;LEP;PPARG;HTR2A;PDGFRB;VDR;IGF1	27
DOID:3594	choriocarcinoma	27/1195 2.26%	44/10312 0.43%	3.9421e-15	1.87326e-14	MTOR;ANG;PTEN;IGF2;INSR;IL11;JAK2;ABCG2;BDNF;PGR;TP53;IFNG;GH1;GH2;DIO2;FGF8;CYP19A1;HSD11B2;RORA;NTRK2;STAT3;LEP;PPARG;HTR2A;PDGFRB;VDR;IGF1	MTOR;ANG;PTEN;IGF2;INSR;IL11;JAK2;ABCG2;BDNF;PGR;TP53;IFNG;GH1;GH2;DIO2;FGF8;CYP19A1;HSD11B2;RORA;NTRK2;STAT3;LEP;PPARG;HTR2A;PDGFRB;VDR;IGF1	27
DOID:1875	impotence	26/1195 2.18%	41/10312 0.4%	4.0467e-15	1.91554e-14	EDN1;HDAC3;THBD;BAX;KDR;GRK2;SIRT1;TNF;BCL2L1;FABP4;TGFB1;PDE5A;EDNRA;BCL2;IL6;CCND1;NOS3;NOS1;FGF2;CASP3;BAD;AKT1;IGFBP3;NOS2;CNR1;GJA1	EDN1;HDAC3;THBD;BAX;KDR;GRK2;SIRT1;TNF;BCL2L1;FABP4;TGFB1;PDE5A;EDNRA;BCL2;IL6;CCND1;NOS3;NOS1;FGF2;CASP3;BAD;AKT1;IGFBP3;NOS2;CNR1;GJA1	26
DOID:10316	pneumoconiosis	31/1195 2.59%	57/10312 0.55%	4.07209e-15	1.92015e-14	SOD2;HMOX1;ACE;ELN;CAT;INS;SERPINA1;NFKB1;EGR1;ARG1;MMP13;ERBB2;IFNG;TNF;TGFB1;MMP3;IL1B;CD36;GSTM1;CASP8;EPHX1;SOD3;CSF2;IL1RN;FASLG;PRKCB;GSTP1;C3;IL1A;IL10;NOS2	SOD2;HMOX1;ACE;ELN;CAT;INS;SERPINA1;NFKB1;EGR1;ARG1;MMP13;ERBB2;IFNG;TNF;TGFB1;MMP3;IL1B;CD36;GSTM1;CASP8;EPHX1;SOD3;CSF2;IL1RN;FASLG;PRKCB;GSTP1;C3;IL1A;IL10;NOS2	31
DOID:2355	anemia	87/1195 7.28%	319/10312 3.09%	4.86257e-15	2.2841e-14	MTOR;G6PD;SLC2A1;ANK1;EPO;APOE;MTHFR;ACE;KITLG;ATM;PRDX2;NPPB;MIF;GPX1;INS;JAK2;AK1;GSR;CALR;CYP1A2;BAX;VCAM1;MSN;EGR1;VEGFA;CYP3A4;TP53;PKLR;IFNG;GH1;APOB;TNF;CHEK1;TGFB1;CD38;IL1B;GCLC;ITGB3;A2M;MPO;CD40LG;CYP1A1;TBX21;GSTM1;CA2;EPHX1;HP;CYB5R3;FABP1;CA1;PARP1;UGT2B7;KIT;IL6;IGF1R;ALB;TLR4;TERT;CXCL8;CFB;FGF2;DHFR;GPI;CSF2;PTPN6;MDK;FASLG;TLR9;LEP;PGAM1;GSTP1;CAPN1;IL1A;IGFBP3;IL10;NQO1;REN;HSP…	MTOR;G6PD;SLC2A1;ANK1;EPO;APOE;MTHFR;ACE;KITLG;ATM;PRDX2;NPPB;MIF;GPX1;INS;JAK2;AK1;GSR;CALR;CYP1A2;BAX;VCAM1;MSN;EGR1;VEGFA;CYP3A4;TP53;PKLR;IFNG;GH1;APOB;TNF;CHEK1;TGFB1;CD38;IL1B;GCLC;ITGB3;A2M;MPO;CD40LG;CYP1A1;TBX21;GSTM1;CA2;EPHX1;HP;CYB5R3;FABP1;CA1;PARP1;UGT2B7;KIT;IL6;IGF1R;ALB;TLR4;TERT;CXCL8;CFB;FGF2;DHFR;GPI;CSF2;PTPN6;MDK;FASLG;TLR9;LEP;PGAM1;GSTP1;CAPN1;IL1A;IGFBP3;IL10;NQO1;REN;HSP…	87
DOID:299	adenocarcinoma	53/1195 4.44%	147/10312 1.43%	6.01408e-15	2.81422e-14	MTOR;HIF1A;HSPB1;PDGFA;SOD2;HMOX1;F2RL1;JUN;MTHFR;CAT;EGFR;PTEN;GPX3;PLAU;MMP1;ABCC1;CES2;SELP;NOTCH2;PTGS2;BAX;VEGFA;ZFHX3;ERBB2;CAV1;MMP9;PCNA;IL1B;BCL2;KEAP1;KRT8;GSTM1;HTR7;S100A4;LTA4H;SOD1;CDKN1A;KIT;CCND1;RB1;SELE;DYRK1B;CASP3;NOTCH3;MMP2;LEP;PROZ;XIAP;IL10;CDKN2A;GSK3B;NAT1;IGF1	MTOR;HIF1A;HSPB1;PDGFA;SOD2;HMOX1;F2RL1;JUN;MTHFR;CAT;EGFR;PTEN;GPX3;PLAU;MMP1;ABCC1;CES2;SELP;NOTCH2;PTGS2;BAX;VEGFA;ZFHX3;ERBB2;CAV1;MMP9;PCNA;IL1B;BCL2;KEAP1;KRT8;GSTM1;HTR7;S100A4;LTA4H;SOD1;CDKN1A;KIT;CCND1;RB1;SELE;DYRK1B;CASP3;NOTCH3;MMP2;LEP;PROZ;XIAP;IL10;CDKN2A;GSK3B;NAT1;IGF1	53
DOID:9500	leukocyte disease	47/1195 3.93%	121/10312 1.17%	7.95068e-15	3.70629e-14	PTAFR;CD4;PLAT;ACE;KITLG;IL2;E2F1;TPSAB1;MYC;DUSP1;EDNRB;STAT2;JAK2;CHRM3;BDNF;C5;TPMT;PIK3CG;VEGFA;IFNG;TNF;BCL2L1;TGFB1;IL1B;IL5;BCL2;CFTR;GSTM1;IL13;C5AR1;ELANE;MASP2;CXCR1;KIT;IL6;TLR4;BIRC5;NQO2;CXCL8;FGF2;CSF2;IL1RN;STAT3;MMP2;CTSG;IL10;ABCC2	PTAFR;CD4;PLAT;ACE;KITLG;IL2;E2F1;TPSAB1;MYC;DUSP1;EDNRB;STAT2;JAK2;CHRM3;BDNF;C5;TPMT;PIK3CG;VEGFA;IFNG;TNF;BCL2L1;TGFB1;IL1B;IL5;BCL2;CFTR;GSTM1;IL13;C5AR1;ELANE;MASP2;CXCR1;KIT;IL6;TLR4;BIRC5;NQO2;CXCL8;FGF2;CSF2;IL1RN;STAT3;MMP2;CTSG;IL10;ABCC2	47
DOID:1470	major depressive disorder	27/1195 2.26%	45/10312 0.44%	8.77739e-15	4.06078e-14	SLC5A7;SYN1;SLC6A4;PTEN;DUSP1;HTR1A;BDNF;NR3C1;TPH1;HTR2C;COMT;MAOA;IL5;HSPA1A;CALM2;TPH2;IL3;CHRM2;IL6;NTRK2;NOS1;CRH;DISC1;IL10;NRG1;HTR2A;MC1R	SLC5A7;SYN1;SLC6A4;PTEN;DUSP1;HTR1A;BDNF;NR3C1;TPH1;HTR2C;COMT;MAOA;IL5;HSPA1A;CALM2;TPH2;IL3;CHRM2;IL6;NTRK2;NOS1;CRH;DISC1;IL10;NRG1;HTR2A;MC1R	27
DOID:2452	thrombophilia	27/1195 2.26%	45/10312 0.44%	8.77739e-15	4.06078e-14	TLR2;PLAT;MTHFR;THBD;SERPINE1;PLG;HABP2;JAK2;F2;VEGFA;SERPINC1;TNF;F9;TFPI;SERPIND1;F7;PROCR;CD36;ELANE;PROC;PROS1;VWF;IL6;TLR4;F3;IL10;HGF	TLR2;PLAT;MTHFR;THBD;SERPINE1;PLG;HABP2;JAK2;F2;VEGFA;SERPINC1;TNF;F9;TFPI;SERPIND1;F7;PROCR;CD36;ELANE;PROC;PROS1;VWF;IL6;TLR4;F3;IL10;HGF	27
DOID:0050622	reproductive organ benign neoplasm	32/1195 2.68%	62/10312 0.6%	1.06802e-14	4.92254e-14	CYP17A1;CDC25B;AR;CA9;EGR1;VEGFA;PGR;TP53;PTGES;BCL2L1;CDC25C;TGFB1;YWHAG;PCNA;IL1B;COMT;PTK2;ESR2;BCL2;CYP19A1;VWF;ESR1;IL6;CCND1;IGF1R;BIRC5;MMP2;LEP;TOP2A;CDKN2A;COL1A1;IGF1	CYP17A1;CDC25B;AR;CA9;EGR1;VEGFA;PGR;TP53;PTGES;BCL2L1;CDC25C;TGFB1;YWHAG;PCNA;IL1B;COMT;PTK2;ESR2;BCL2;CYP19A1;VWF;ESR1;IL6;CCND1;IGF1R;BIRC5;MMP2;LEP;TOP2A;CDKN2A;COL1A1;IGF1	32
DOID:3498	pancreatic ductal adenocarcinoma	47/1195 3.93%	122/10312 1.18%	1.15137e-14	5.28683e-14	HIF1A;IDO2;PLAT;E2F1;EGFR;CYP1B1;HDAC2;PLAU;HDAC1;CALR;PIK3CG;KLK6;SHH;TP53;ERBB2;CAV1;GALNT3;MMP9;AKT2;TNF;TGFB1;SYK;MET;CD40LG;PLD1;KLK10;TGM2;JAK1;IL6;CCND1;GLI1;ST14;DYRK1B;F3;PRKCZ;FASN;STAT3;AKT1;AGTR1;XIAP;NQO1;TYMP;PIM1;CDK4;PRKD1;GOT1;HGF	HIF1A;IDO2;PLAT;E2F1;EGFR;CYP1B1;HDAC2;PLAU;HDAC1;CALR;PIK3CG;KLK6;SHH;TP53;ERBB2;CAV1;GALNT3;MMP9;AKT2;TNF;TGFB1;SYK;MET;CD40LG;PLD1;KLK10;TGM2;JAK1;IL6;CCND1;GLI1;ST14;DYRK1B;F3;PRKCZ;FASN;STAT3;AKT1;AGTR1;XIAP;NQO1;TYMP;PIM1;CDK4;PRKD1;GOT1;HGF	47
DOID:869	cholesteatoma	18/1195 1.51%	21/10312 0.2%	1.19546e-14	5.4688e-14	HIF1A;TLR2;IL2;MMP1;VEGFA;TP53;MMP9;TNF;IL1B;CDKN1A;IL6;TLR4;RELA;FGF2;MMP2;IL1A;ICAM1;HGF	HIF1A;TLR2;IL2;MMP1;VEGFA;TP53;MMP9;TNF;IL1B;CDKN1A;IL6;TLR4;RELA;FGF2;MMP2;IL1A;ICAM1;HGF	18
DOID:10964	cholesteatoma of middle ear	16/1195 1.34%	17/10312 0.16%	1.4675e-14	6.68832e-14	HIF1A;TLR2;IL2;MMP1;VEGFA;TP53;MMP9;TNF;CDKN1A;IL6;TLR4;RELA;FGF2;MMP2;IL1A;ICAM1	HIF1A;TLR2;IL2;MMP1;VEGFA;TP53;MMP9;TNF;CDKN1A;IL6;TLR4;RELA;FGF2;MMP2;IL1A;ICAM1	16
DOID:0050847	sleep apnea	28/1195 2.34%	49/10312 0.48%	1.60011e-14	7.26568e-14	EDN1;HMOX1;ACE;SLC6A4;ABCB1;SERPINE1;BDNF;PTGS2;LEPR;NR3C1;MMP9;TNF;CCL2;IL1B;CRP;EDNRA;ADIPOQ;ADRB1;HP;IL6;NOS3;RELA;NGF;LEP;IL10;ADORA1;NOS2;ICAM1	EDN1;HMOX1;ACE;SLC6A4;ABCB1;SERPINE1;BDNF;PTGS2;LEPR;NR3C1;MMP9;TNF;CCL2;IL1B;CRP;EDNRA;ADIPOQ;ADRB1;HP;IL6;NOS3;RELA;NGF;LEP;IL10;ADORA1;NOS2;ICAM1	28
DOID:12894	Sjogren's syndrome	44/1195 3.68%	110/10312 1.07%	1.65522e-14	7.48819e-14	TXN;HMOX1;APOE;JUN;IL2;E2F1;IL4;SELP;CHRM3;BDNF;NEFL;CHRM1;RORC;XDH;IFNG;MMP9;TNF;TGFB1;MMP3;IL1B;CRP;VIM;ADIPOQ;CD40LG;CYP19A1;CYP1A1;CASP8;IL13;GDNF;IL6;NOS3;ST14;NGF;IL1RN;FASLG;STAT1;STAT3;TLR9;IL10;ICAM1;HGF;PON1;EGF;NFKBIA	TXN;HMOX1;APOE;JUN;IL2;E2F1;IL4;SELP;CHRM3;BDNF;NEFL;CHRM1;RORC;XDH;IFNG;MMP9;TNF;TGFB1;MMP3;IL1B;CRP;VIM;ADIPOQ;CD40LG;CYP19A1;CYP1A1;CASP8;IL13;GDNF;IL6;NOS3;ST14;NGF;IL1RN;FASLG;STAT1;STAT3;TLR9;IL10;ICAM1;HGF;PON1;EGF;NFKBIA	44
DOID:11713	diabetic angiopathy	23/1195 1.92%	34/10312 0.33%	1.97415e-14	8.86559e-14	SOD2;EPO;PLAT;ACE;AOC3;SERPINE1;GPX1;GSR;VEGFA;TNF;CCL2;ADM;CD40LG;SOD1;NOS3;F3;IL1RN;FASLG;PTK2B;NOS2;ICAM1;PON1;IGF1	SOD2;EPO;PLAT;ACE;AOC3;SERPINE1;GPX1;GSR;VEGFA;TNF;CCL2;ADM;CD40LG;SOD1;NOS3;F3;IL1RN;FASLG;PTK2B;NOS2;ICAM1;PON1;IGF1	23
DOID:8725	vascular dementia	23/1195 1.92%	34/10312 0.33%	1.97415e-14	8.86559e-14	MTOR;EPO;APOE;AVP;GRIN2A;LPA;GPX1;BDNF;CDK5;TP53;NEFL;SNCA;TNF;IL1B;PLA2G2A;HSPA1A;SREBF2;IGF1R;MMP2;MAPT;GSK3B;SST;IGF1	MTOR;EPO;APOE;AVP;GRIN2A;LPA;GPX1;BDNF;CDK5;TP53;NEFL;SNCA;TNF;IL1B;PLA2G2A;HSPA1A;SREBF2;IGF1R;MMP2;MAPT;GSK3B;SST;IGF1	23
DOID:11714	gestational diabetes	36/1195 3.01%	78/10312 0.76%	2.06981e-14	9.26128e-14	SLC2A1;PLAT;PPARA;SHBG;GPX1;INS;INSR;SERPINA1;NFKB1;NAMPT;GH1;TNF;DCN;TGFB1;CCL2;ADA;IL1B;CRP;ADRB3;MET;ADIPOQ;ACP1;HP;IL6;IGF1R;TCF7L2;SLC2A4;LEP;GCK;IGFBP3;PPARG;IL10;KCNJ11;HTR2A;ICAM1;IGF1	SLC2A1;PLAT;PPARA;SHBG;GPX1;INS;INSR;SERPINA1;NFKB1;NAMPT;GH1;TNF;DCN;TGFB1;CCL2;ADA;IL1B;CRP;ADRB3;MET;ADIPOQ;ACP1;HP;IL6;IGF1R;TCF7L2;SLC2A4;LEP;GCK;IGFBP3;PPARG;IL10;KCNJ11;HTR2A;ICAM1;IGF1	36
DOID:0080600	COVID-19	37/1195 3.1%	82/10312 0.8%	2.19424e-14	9.78233e-14	CD4;ACE;IL2;IL4;NPPB;MMP1;PLG;F2;VEGFA;GFAP;NEFL;IFNG;TNF;CXCL10;IL2RB;CCL2;IL1B;CRP;A2M;IL13;ELANE;IL6;ALB;SELE;CXCL8;FGF2;MMP8;F3;CSF2;AGTR1;MMP2;C3;IL10;CXCL2;GZMB;HGF;MB	CD4;ACE;IL2;IL4;NPPB;MMP1;PLG;F2;VEGFA;GFAP;NEFL;IFNG;TNF;CXCL10;IL2RB;CCL2;IL1B;CRP;A2M;IL13;ELANE;IL6;ALB;SELE;CXCL8;FGF2;MMP8;F3;CSF2;AGTR1;MMP2;C3;IL10;CXCL2;GZMB;HGF;MB	37
DOID:883	parasitic helminthiasis infectious disease	29/1195 2.43%	53/10312 0.51%	2.55537e-14	1.1351e-13	EDN1;TLR2;MAPK3;IL2;MAPK1;IL4;TAP2;VEGFA;GFAP;IFNG;TNF;TLR1;CTSB;IL5;BCL2;CYP1A1;IL13;MAPK8;MDM2;TLR4;CASP3;F3;CSF2;MAPK14;FASLG;TLR9;IL10;ICAM1;TAP1	EDN1;TLR2;MAPK3;IL2;MAPK1;IL4;TAP2;VEGFA;GFAP;IFNG;TNF;TLR1;CTSB;IL5;BCL2;CYP1A1;IL13;MAPK8;MDM2;TLR4;CASP3;F3;CSF2;MAPK14;FASLG;TLR9;IL10;ICAM1;TAP1	29
DOID:62	aortic valve disease	31/1195 2.59%	60/10312 0.58%	2.69238e-14	1.19164e-13	EDN1;APOE;ACE;ELN;ENO3;EGFR;NPPB;MMP1;F2;EGR1;VEGFA;CCN2;APOB;TNF;AGTR2;CNR2;ALOX5;BMP2;ESR2;ADRB1;MASP2;SPP1;VWF;IL6;NOS3;IL1RN;MMP2;CNR1;NPPC;PON1;VDR	EDN1;APOE;ACE;ELN;ENO3;EGFR;NPPB;MMP1;F2;EGR1;VEGFA;CCN2;APOB;TNF;AGTR2;CNR2;ALOX5;BMP2;ESR2;ADRB1;MASP2;SPP1;VWF;IL6;NOS3;IL1RN;MMP2;CNR1;NPPC;PON1;VDR	31
DOID:8618	oral cavity cancer	50/1195 4.18%	138/10312 1.34%	2.84658e-14	1.25536e-13	SLC2A1;MAPK3;GAPDH;MTHFR;IL2;ATM;EGFR;MAPK1;PTEN;PLAU;SERPINE1;PLCG1;DNMT1;CALR;PTGS2;KDR;TP53;ERBB2;MMP9;PTGS1;CCL2;TTR;EZR;PCNA;CTSD;MET;BCL2;CDH3;CYP1A1;GSTM1;CTNNB1;CDKN1A;MDM2;CCNA2;KIT;IL6;CCND1;BIRC5;TERT;RELA;FGF2;SOD3;NGF;MMP2;GSTP1;FLT3;IL10;CDKN2A;AXIN2;GSK3B	SLC2A1;MAPK3;GAPDH;MTHFR;IL2;ATM;EGFR;MAPK1;PTEN;PLAU;SERPINE1;PLCG1;DNMT1;CALR;PTGS2;KDR;TP53;ERBB2;MMP9;PTGS1;CCL2;TTR;EZR;PCNA;CTSD;MET;BCL2;CDH3;CYP1A1;GSTM1;CTNNB1;CDKN1A;MDM2;CCNA2;KIT;IL6;CCND1;BIRC5;TERT;RELA;FGF2;SOD3;NGF;MMP2;GSTP1;FLT3;IL10;CDKN2A;AXIN2;GSK3B	50
DOID:2277	gonadal disease	51/1195 4.27%	143/10312 1.39%	3.2608e-14	1.43288e-13	EDN1;TAC3;KLK3;LHB;FSHB;IRS1;CYP11A1;EGFR;PTEN;SHBG;SERPINE1;PLCG1;INS;AR;INSR;AKR1C2;MC4R;RAF1;SRD5A2;NR3C1;TACR3;KDM5A;IRS2;NAMPT;GH1;AKR1C3;INSL3;GNRHR;FGF8;PRLR;ESR2;CYP19A1;STAR;FSHR;ESR1;IL6;IGF1R;F10;CASP3;HSF1;POMC;HSD17B3;LEP;SOX10;AKR1C4;IGFBP3;PPARG;CYP11B1;VDR;IGF1;EGF	EDN1;TAC3;KLK3;LHB;FSHB;IRS1;CYP11A1;EGFR;PTEN;SHBG;SERPINE1;PLCG1;INS;AR;INSR;AKR1C2;MC4R;RAF1;SRD5A2;NR3C1;TACR3;KDM5A;IRS2;NAMPT;GH1;AKR1C3;INSL3;GNRHR;FGF8;PRLR;ESR2;CYP19A1;STAR;FSHR;ESR1;IL6;IGF1R;F10;CASP3;HSF1;POMC;HSD17B3;LEP;SOX10;AKR1C4;IGFBP3;PPARG;CYP11B1;VDR;IGF1;EGF	51
DOID:8893	psoriasis	38/1195 3.18%	87/10312 0.84%	3.56392e-14	1.56049e-13	HIF1A;SOD2;APOE;TLR2;IL2;ELN;CAT;IL4;TAP2;FABP5;DUSP1;NAT2;VEGFA;KDR;CAV1;ADRB2;TNF;TGFB1;CFI;CRP;COMT;CYP1A1;IL13;IL3;CDKN1A;ALOX12;ALB;TLR4;CFB;STAT3;GSTP1;C2;IL10;IL20;ICAM1;TAP1;VDR;IGF1	HIF1A;SOD2;APOE;TLR2;IL2;ELN;CAT;IL4;TAP2;FABP5;DUSP1;NAT2;VEGFA;KDR;CAV1;ADRB2;TNF;TGFB1;CFI;CRP;COMT;CYP1A1;IL13;IL3;CDKN1A;ALOX12;ALB;TLR4;CFB;STAT3;GSTP1;C2;IL10;IL20;ICAM1;TAP1;VDR;IGF1	38
DOID:13207	proliferative diabetic retinopathy	27/1195 2.26%	47/10312 0.46%	3.96139e-14	1.72835e-13	EDN1;HIF1A;MME;EPO;LOX;KITLG;CAT;SERPINE1;NFKB1;VCAM1;VEGFA;CCN2;MMP9;TNF;CCL2;ADIPOQ;SOD1;MAP3K8;VWF;KIT;IL6;SELE;FGF2;UCP2;MMP2;PPARG;ICAM1	EDN1;HIF1A;MME;EPO;LOX;KITLG;CAT;SERPINE1;NFKB1;VCAM1;VEGFA;CCN2;MMP9;TNF;CCL2;ADIPOQ;SOD1;MAP3K8;VWF;KIT;IL6;SELE;FGF2;UCP2;MMP2;PPARG;ICAM1	27
DOID:2600	laryngeal carcinoma	26/1195 2.18%	44/10312 0.43%	4.64132e-14	2.01782e-13	EGFR;MYC;MMP1;PLCG1;NAT2;PTGS2;ERBB2;CAV1;MMP9;PCNA;CCND3;BCL2;ERBB3;CCNB1;IL13;CDKN1A;IL6;RB1;BIRC5;CXCL8;RELA;CASP3;BCL2L14;BAD;MMP2;CDKN2A	EGFR;MYC;MMP1;PLCG1;NAT2;PTGS2;ERBB2;CAV1;MMP9;PCNA;CCND3;BCL2;ERBB3;CCNB1;IL13;CDKN1A;IL6;RB1;BIRC5;CXCL8;RELA;CASP3;BCL2L14;BAD;MMP2;CDKN2A	26
DOID:12217	Lewy body dementia	29/1195 2.43%	54/10312 0.52%	4.9154e-14	2.12193e-13	MME;APOE;NGFR;MAP2;CHRNA7;TH;NR4A2;IGF2;LRRK2;GPX1;CHAT;HTR1A;SLC6A3;KLK6;PSEN1;NEFL;SNCA;SNCB;PCNA;ELK1;CST3;CHRNA4;SPP1;IGF1R;NOS3;APP;AQP4;MAPT;NOS2	MME;APOE;NGFR;MAP2;CHRNA7;TH;NR4A2;IGF2;LRRK2;GPX1;CHAT;HTR1A;SLC6A3;KLK6;PSEN1;NEFL;SNCA;SNCB;PCNA;ELK1;CST3;CHRNA4;SPP1;IGF1R;NOS3;APP;AQP4;MAPT;NOS2	29
DOID:4914	esophagus adenocarcinoma	29/1195 2.43%	54/10312 0.52%	4.9154e-14	2.12193e-13	SOD2;MYC;GPX3;MMP1;PTGS2;KDR;MMP9;PTGS1;TGFB1;MMP3;BECN1;HSPA5;CTSB;MET;BCL2;CYP19A1;GSTM1;S100A4;CASP8;NOX5;AKR1B10;CCNA2;BIRC5;NOS3;MMP2;IGFBP3;MMP12;PPARG;VDR	SOD2;MYC;GPX3;MMP1;PTGS2;KDR;MMP9;PTGS1;TGFB1;MMP3;BECN1;HSPA5;CTSB;MET;BCL2;CYP19A1;GSTM1;S100A4;CASP8;NOX5;AKR1B10;CCNA2;BIRC5;NOS3;MMP2;IGFBP3;MMP12;PPARG;VDR	29
DOID:10923	sickle cell anemia	32/1195 2.68%	65/10312 0.63%	6.03608e-14	2.58749e-13	HMOX1;MTHFR;ACE;NPPB;GPX1;SELP;SCD;F2;PTGS2;VCAM1;ARG1;ARG2;APOB;TNF;TGFB1;IL1B;MPO;CD40LG;CD36;UGT2B7;IGF1R;NOS3;CFB;F3;LEP;C3;IGFBP3;KCNN4;ICAM1;PON1;CYP2C19;IGF1	HMOX1;MTHFR;ACE;NPPB;GPX1;SELP;SCD;F2;PTGS2;VCAM1;ARG1;ARG2;APOB;TNF;TGFB1;IL1B;MPO;CD40LG;CD36;UGT2B7;IGF1R;NOS3;CFB;F3;LEP;C3;IGFBP3;KCNN4;ICAM1;PON1;CYP2C19;IGF1	32
DOID:2945	severe acute respiratory syndrome	32/1195 2.68%	65/10312 0.63%	6.03608e-14	2.58749e-13	LHB;FSHB;TLR2;CD4;PLAT;IL2;THBD;PRL;CXCL3;IFNG;GH1;TNF;CXCL10;BCL2L1;TGFB1;CCL2;CASP9;CCND3;C5AR1;SERPINA3;HP;IL6;RB1;CXCL8;CASP3;POMC;CXCL1;STAT1;SLPI;IL10;CXCL2;IGF1	LHB;FSHB;TLR2;CD4;PLAT;IL2;THBD;PRL;CXCL3;IFNG;GH1;TNF;CXCL10;BCL2L1;TGFB1;CCL2;CASP9;CCND3;C5AR1;SERPINA3;HP;IL6;RB1;CXCL8;CASP3;POMC;CXCL1;STAT1;SLPI;IL10;CXCL2;IGF1	32
DOID:0060095	uterine benign neoplasm	30/1195 2.51%	58/10312 0.56%	6.78633e-14	2.89897e-13	CYP17A1;CDC25B;AR;CA9;EGR1;VEGFA;PGR;TP53;BCL2L1;CDC25C;TGFB1;YWHAG;PCNA;IL1B;COMT;PTK2;ESR2;BCL2;CYP19A1;VWF;ESR1;IL6;CCND1;IGF1R;BIRC5;MMP2;LEP;CDKN2A;COL1A1;IGF1	CYP17A1;CDC25B;AR;CA9;EGR1;VEGFA;PGR;TP53;BCL2L1;CDC25C;TGFB1;YWHAG;PCNA;IL1B;COMT;PTK2;ESR2;BCL2;CYP19A1;VWF;ESR1;IL6;CCND1;IGF1R;BIRC5;MMP2;LEP;CDKN2A;COL1A1;IGF1	30
DOID:0060031	autoimmune disease of gastrointestinal tract	46/1195 3.85%	123/10312 1.19%	8.03815e-14	3.4218e-13	HIF1A;IL2;OPRD1;IL4;MIF;GPX1;GSR;F2;NFKB1;VEGFA;ARG1;ZFHX3;CCN2;IFNG;GH1;TNF;TGFB1;ADA;IL1B;ADIPOQ;BCL2;KRT8;DBT;MLN;SOD1;IRF1;HP;IL21;TGM2;PARP1;IL6;TLR4;PTPRC;SELE;CXCL8;POMC;FASLG;STAT1;IL10;KCNJ11;NOS2;ICAM1;PON1;DPP4;VDR;IGF1	HIF1A;IL2;OPRD1;IL4;MIF;GPX1;GSR;F2;NFKB1;VEGFA;ARG1;ZFHX3;CCN2;IFNG;GH1;TNF;TGFB1;ADA;IL1B;ADIPOQ;BCL2;KRT8;DBT;MLN;SOD1;IRF1;HP;IL21;TGM2;PARP1;IL6;TLR4;PTPRC;SELE;CXCL8;POMC;FASLG;STAT1;IL10;KCNJ11;NOS2;ICAM1;PON1;DPP4;VDR;IGF1	46
DOID:10124	corneal disease	43/1195 3.6%	110/10312 1.07%	8.61618e-14	3.65517e-13	APOE;TLR2;TGFBI;ELN;TPSAB1;CAT;CYP1B1;BCL2L2;BDNF;PTGS2;VEGFA;KDR;CNTF;TP53;COL4A4;AQP5;MMP9;TNF;DCN;TGFB1;IL1B;CYP1A1;GSTM1;SOD1;CDKN1A;IL6;TLR4;BIRC5;FGF2;SOD3;F3;IL1RN;ADH1B;TLR9;MMP2;C3;IL1A;SLPI;ICAM1;HGF;PON1;TGFB2;TCF4	APOE;TLR2;TGFBI;ELN;TPSAB1;CAT;CYP1B1;BCL2L2;BDNF;PTGS2;VEGFA;KDR;CNTF;TP53;COL4A4;AQP5;MMP9;TNF;DCN;TGFB1;IL1B;CYP1A1;GSTM1;SOD1;CDKN1A;IL6;TLR4;BIRC5;FGF2;SOD3;F3;IL1RN;ADH1B;TLR9;MMP2;C3;IL1A;SLPI;ICAM1;HGF;PON1;TGFB2;TCF4	43
DOID:1070	primary open angle glaucoma	31/1195 2.59%	62/10312 0.6%	8.68149e-14	3.67018e-13	EDN1;SOD2;EPO;APOE;MTHFR;ELN;CYP1B1;TAP2;MMP1;SERPINE1;LDLR;BDNF;TP53;CAV1;MMP9;ADRB2;TNF;IL1B;HSPA5;ADIPOQ;ESR2;GSTM1;CDKN1A;TLR4;NOS3;NTRK2;IL1RN;FASLG;IL1A;PON1;TAP1	EDN1;SOD2;EPO;APOE;MTHFR;ELN;CYP1B1;TAP2;MMP1;SERPINE1;LDLR;BDNF;TP53;CAV1;MMP9;ADRB2;TNF;IL1B;HSPA5;ADIPOQ;ESR2;GSTM1;CDKN1A;TLR4;NOS3;NTRK2;IL1RN;FASLG;IL1A;PON1;TAP1	31
DOID:2876	laryngeal squamous cell carcinoma	21/1195 1.76%	30/10312 0.29%	9.59065e-14	4.04059e-13	EGFR;MYC;PLCG1;NAT2;PTGS2;ERBB2;CAV1;PCNA;CCND3;BCL2;ERBB3;CCNB1;IL13;CDKN1A;RB1;BIRC5;RELA;BCL2L14;BAD;MMP2;CDKN2A	EGFR;MYC;PLCG1;NAT2;PTGS2;ERBB2;CAV1;PCNA;CCND3;BCL2;ERBB3;CCNB1;IL13;CDKN1A;RB1;BIRC5;RELA;BCL2L14;BAD;MMP2;CDKN2A	21
DOID:10603	glucose intolerance	30/1195 2.51%	59/10312 0.57%	1.22948e-13	5.16215e-13	HMOX1;PRDX3;ACE;NEUROD1;GCG;INS;INSR;PPARGC1A;LEPR;FTO;NAMPT;STX1A;ADIPOQ;CD36;PPARD;SELE;NOS3;CFB;TCF7L2;CTSL;PRKCZ;SLC2A4;LEP;PPARG;KCNJ11;GOT1;HSD11B1;ICAM1;PON1;DPP4	HMOX1;PRDX3;ACE;NEUROD1;GCG;INS;INSR;PPARGC1A;LEPR;FTO;NAMPT;STX1A;ADIPOQ;CD36;PPARD;SELE;NOS3;CFB;TCF7L2;CTSL;PRKCZ;SLC2A4;LEP;PPARG;KCNJ11;GOT1;HSD11B1;ICAM1;PON1;DPP4	30
DOID:4248	coronary stenosis	24/1195 2.01%	39/10312 0.38%	1.24298e-13	5.20102e-13	EDN1;CDH13;HMOX1;LOX;APOE;TLR2;MAPK1;MYC;SERPINE1;TP53;TNF;CXCL10;CCL2;MMP3;CRP;SPP1;IL6;IGF1R;TLR4;BCHE;MDK;MMP2;ICAM1;IGF1	EDN1;CDH13;HMOX1;LOX;APOE;TLR2;MAPK1;MYC;SERPINE1;TP53;TNF;CXCL10;CCL2;MMP3;CRP;SPP1;IL6;IGF1R;TLR4;BCHE;MDK;MMP2;ICAM1;IGF1	24
DOID:2007	degeneration of macula and posterior pole	39/1195 3.26%	94/10312 0.91%	1.2663e-13	5.28057e-13	HIF1A;SOD2;APOE;TLR2;C9;MTHFR;ACE;ELN;GPX3;SELP;PPARGC1A;C5;VEGFA;KDR;TNF;CCL2;CFI;CRP;CST3;CD36;GSTM1;CFD;RORA;IL6;IGF1R;TLR4;SELE;NOS3;CFB;SELL;GSTP1;C3;C2;NOS2;ICAM1;PON1;TF;PDGFRB;IGF1	HIF1A;SOD2;APOE;TLR2;C9;MTHFR;ACE;ELN;GPX3;SELP;PPARGC1A;C5;VEGFA;KDR;TNF;CCL2;CFI;CRP;CST3;CD36;GSTM1;CFD;RORA;IL6;IGF1R;TLR4;SELE;NOS3;CFB;SELL;GSTP1;C3;C2;NOS2;ICAM1;PON1;TF;PDGFRB;IGF1	39
DOID:11981	morbid obesity	27/1195 2.26%	49/10312 0.48%	1.59983e-13	6.64877e-13	HIF1A;ACE;GCG;NPPB;SERPINE1;MC3R;SCD;MC4R;BDNF;FTO;FAAH;IRS2;TNF;TGFB1;ADIPOQ;ESR2;ADRB1;PTPN1;ESR1;SELE;NTRK2;IL1RN;POMC;CCK;LEP;PPARG;ICAM1	HIF1A;ACE;GCG;NPPB;SERPINE1;MC3R;SCD;MC4R;BDNF;FTO;FAAH;IRS2;TNF;TGFB1;ADIPOQ;ESR2;ADRB1;PTPN1;ESR1;SELE;NTRK2;IL1RN;POMC;CCK;LEP;PPARG;ICAM1	27
DOID:0060122	integumentary system cancer	49/1195 4.1%	139/10312 1.35%	1.74796e-13	7.21549e-13	HIF1A;SLC2A1;SOD2;FYN;CHUK;AXL;EGFR;MYC;MMP1;CASP14;PTGS2;BAX;SHH;TP53;MMP13;MMP9;AKT2;PML;BCL2L1;CCL2;CNR2;TYR;PCNA;BMP2;MET;PIK3CA;GSTM1;CTNNB1;RASA1;CDKN1A;GRM1;IL6;CCND1;IGF1R;TERT;CXCL8;CASP3;MAPK14;STAT3;AKT1;MMP2;MCL1;PTGER1;CDKN2A;MC1R;CNR1;ICAM1;VDR;IGF1	HIF1A;SLC2A1;SOD2;FYN;CHUK;AXL;EGFR;MYC;MMP1;CASP14;PTGS2;BAX;SHH;TP53;MMP13;MMP9;AKT2;PML;BCL2L1;CCL2;CNR2;TYR;PCNA;BMP2;MET;PIK3CA;GSTM1;CTNNB1;RASA1;CDKN1A;GRM1;IL6;CCND1;IGF1R;TERT;CXCL8;CASP3;MAPK14;STAT3;AKT1;MMP2;MCL1;PTGER1;CDKN2A;MC1R;CNR1;ICAM1;VDR;IGF1	49
DOID:4159	skin cancer	49/1195 4.1%	139/10312 1.35%	1.74796e-13	7.21549e-13	HIF1A;SLC2A1;SOD2;FYN;CHUK;AXL;EGFR;MYC;MMP1;CASP14;PTGS2;BAX;SHH;TP53;MMP13;MMP9;AKT2;PML;BCL2L1;CCL2;CNR2;TYR;PCNA;BMP2;MET;PIK3CA;GSTM1;CTNNB1;RASA1;CDKN1A;GRM1;IL6;CCND1;IGF1R;TERT;CXCL8;CASP3;MAPK14;STAT3;AKT1;MMP2;MCL1;PTGER1;CDKN2A;MC1R;CNR1;ICAM1;VDR;IGF1	HIF1A;SLC2A1;SOD2;FYN;CHUK;AXL;EGFR;MYC;MMP1;CASP14;PTGS2;BAX;SHH;TP53;MMP13;MMP9;AKT2;PML;BCL2L1;CCL2;CNR2;TYR;PCNA;BMP2;MET;PIK3CA;GSTM1;CTNNB1;RASA1;CDKN1A;GRM1;IL6;CCND1;IGF1R;TERT;CXCL8;CASP3;MAPK14;STAT3;AKT1;MMP2;MCL1;PTGER1;CDKN2A;MC1R;CNR1;ICAM1;VDR;IGF1	49
DOID:1094	attention deficit hyperactivity disorder	34/1195 2.85%	75/10312 0.73%	2.11723e-13	8.71048e-13	ADRA2A;MTHFR;DRD5;HTR4;MAOB;SLC6A4;SNAP25;THRB;AR;BDNF;VEGFA;TPH1;DRD1;SLC6A3;CDK5R1;MMP9;HTR2C;DRD3;MEF2A;COMT;MAOA;ACP1;TPH2;DBH;NTRK2;DRD4;ANKK1;HTR1B;IL1RN;HTR1D;MEF2D;SLC6A2;HTR2A;DRD2	ADRA2A;MTHFR;DRD5;HTR4;MAOB;SLC6A4;SNAP25;THRB;AR;BDNF;VEGFA;TPH1;DRD1;SLC6A3;CDK5R1;MMP9;HTR2C;DRD3;MEF2A;COMT;MAOA;ACP1;TPH2;DBH;NTRK2;DRD4;ANKK1;HTR1B;IL1RN;HTR1D;MEF2D;SLC6A2;HTR2A;DRD2	34
DOID:0060086	female reproductive organ benign neoplasm	30/1195 2.51%	60/10312 0.58%	2.18973e-13	8.97863e-13	CYP17A1;CDC25B;AR;CA9;EGR1;VEGFA;PGR;TP53;BCL2L1;CDC25C;TGFB1;YWHAG;PCNA;IL1B;COMT;PTK2;ESR2;BCL2;CYP19A1;VWF;ESR1;IL6;CCND1;IGF1R;BIRC5;MMP2;LEP;CDKN2A;COL1A1;IGF1	CYP17A1;CDC25B;AR;CA9;EGR1;VEGFA;PGR;TP53;BCL2L1;CDC25C;TGFB1;YWHAG;PCNA;IL1B;COMT;PTK2;ESR2;BCL2;CYP19A1;VWF;ESR1;IL6;CCND1;IGF1R;BIRC5;MMP2;LEP;CDKN2A;COL1A1;IGF1	30
DOID:9974	drug dependence	18/1195 1.51%	23/10312 0.22%	2.40529e-13	9.82961e-13	NPS;SLC6A4;MC2R;BAX;DRD1;SLC6A3;GABRA2;ABAT;DRD3;PENK;BCL2;GRM2;CHRM2;NPSR1;OPRK1;HTR2A;CNR1;DRD2	NPS;SLC6A4;MC2R;BAX;DRD1;SLC6A3;GABRA2;ABAT;DRD3;PENK;BCL2;GRM2;CHRM2;NPSR1;OPRK1;HTR2A;CNR1;DRD2	18
DOID:1712	aortic valve stenosis	24/1195 2.01%	40/10312 0.39%	2.76851e-13	1.12764e-12	APOE;ACE;ELN;ENO3;NPPB;MMP1;F2;EGR1;VEGFA;APOB;TNF;AGTR2;CNR2;ALOX5;BMP2;ESR2;ADRB1;SPP1;VWF;IL1RN;CNR1;NPPC;PON1;VDR	APOE;ACE;ELN;ENO3;NPPB;MMP1;F2;EGR1;VEGFA;APOB;TNF;AGTR2;CNR2;ALOX5;BMP2;ESR2;ADRB1;SPP1;VWF;IL1RN;CNR1;NPPC;PON1;VDR	24
DOID:8283	peritonitis	22/1195 1.84%	34/10312 0.33%	2.96287e-13	1.20281e-12	PLAT;PLAU;XDH;TNF;CCL2;ADA;BECN1;CRP;PTGIR;A2M;ESR2;ELANE;GUSB;ESR1;IL6;TLR4;CXCL8;NPPA;FASLG;GSTP1;CXCL2;NOS2	PLAT;PLAU;XDH;TNF;CCL2;ADA;BECN1;CRP;PTGIR;A2M;ESR2;ELANE;GUSB;ESR1;IL6;TLR4;CXCL8;NPPA;FASLG;GSTP1;CXCL2;NOS2	22
DOID:1574	alcohol use disorder	64/1195 5.36%	215/10312 2.08%	3.0462e-13	1.23255e-12	PIK3CD;KDM3A;FADS1;KDM4C;EGFR;SLC6A4;ADH5;HDAC2;RYR3;PIK3CB;PRKCG;KDM5C;SERPINA1;NOTCH2;BDNF;GAD1;KDM5A;GLP1R;TPH1;SIRT1;ERBB2;ADH1C;MMP9;GABRA2;AKT2;APOB;ATP1A1;PRKCA;CNR2;DRD3;PENK;MAOA;ERBB3;HTR7;HNF4A;CTNNB1;CHRNA4;RASA1;CTBP2;RYR2;DBH;PRKACA;CREBBP;KCNMA1;ANKK1;CTSL;CRH;ADH1B;NOTCH3;PRKCB;AKT1;MMP2;KDM5B;NPY;ADCY1;KDM6B;FADS3;ALDH2;HTR2A;PRKCH;ST6GAL1;TF;RYR1;DRD2	PIK3CD;KDM3A;FADS1;KDM4C;EGFR;SLC6A4;ADH5;HDAC2;RYR3;PIK3CB;PRKCG;KDM5C;SERPINA1;NOTCH2;BDNF;GAD1;KDM5A;GLP1R;TPH1;SIRT1;ERBB2;ADH1C;MMP9;GABRA2;AKT2;APOB;ATP1A1;PRKCA;CNR2;DRD3;PENK;MAOA;ERBB3;HTR7;HNF4A;CTNNB1;CHRNA4;RASA1;CTBP2;RYR2;DBH;PRKACA;CREBBP;KCNMA1;ANKK1;CTSL;CRH;ADH1B;NOTCH3;PRKCB;AKT1;MMP2;KDM5B;NPY;ADCY1;KDM6B;FADS3;ALDH2;HTR2A;PRKCH;ST6GAL1;TF;RYR1;DRD2	64
DOID:3326	purpura	33/1195 2.76%	72/10312 0.7%	3.25518e-13	1.31278e-12	EDN1;HMOX1;TLR2;CP;CAT;IL4;SELP;NOTCH2;VEGFA;IFNG;MMP9;TGFB1;ILK;ADM;IL1B;ITGB3;MET;CD40LG;IL13;PROC;VWF;IL6;TLR4;NOS3;FGF2;CASP3;IL1RN;NOTCH3;FASLG;LEP;HGF;PON1;IGF1	EDN1;HMOX1;TLR2;CP;CAT;IL4;SELP;NOTCH2;VEGFA;IFNG;MMP9;TGFB1;ILK;ADM;IL1B;ITGB3;MET;CD40LG;IL13;PROC;VWF;IL6;TLR4;NOS3;FGF2;CASP3;IL1RN;NOTCH3;FASLG;LEP;HGF;PON1;IGF1	33
DOID:302	substance abuse	67/1195 5.61%	231/10312 2.24%	3.27469e-13	1.31632e-12	PIK3CD;KDM3A;FADS1;KDM4C;EGFR;SLC6A4;ADH5;HDAC2;RYR3;PIK3CB;PRKCG;KDM5C;SERPINA1;NOTCH2;BDNF;GAD1;KDM5A;GLP1R;TPH1;SLC6A3;SIRT1;ERBB2;ADH1C;SNCA;MMP9;GABRA2;AKT2;APOB;ATP1A1;PRKCA;CNR2;DRD3;PENK;COMT;MAOA;ERBB3;HTR7;HNF4A;CTNNB1;CHRNA4;RASA1;CTBP2;RYR2;DBH;PRKACA;CREBBP;KCNMA1;ANKK1;CTSL;CRH;ADH1B;NOTCH3;PRKCB;AKT1;MMP2;KDM5B;NPY;ADCY1;KDM6B;FADS3;ALDH2;HTR2A;PRKCH;ST6GAL1;TF;RYR1;DRD2	PIK3CD;KDM3A;FADS1;KDM4C;EGFR;SLC6A4;ADH5;HDAC2;RYR3;PIK3CB;PRKCG;KDM5C;SERPINA1;NOTCH2;BDNF;GAD1;KDM5A;GLP1R;TPH1;SLC6A3;SIRT1;ERBB2;ADH1C;SNCA;MMP9;GABRA2;AKT2;APOB;ATP1A1;PRKCA;CNR2;DRD3;PENK;COMT;MAOA;ERBB3;HTR7;HNF4A;CTNNB1;CHRNA4;RASA1;CTBP2;RYR2;DBH;PRKACA;CREBBP;KCNMA1;ANKK1;CTSL;CRH;ADH1B;NOTCH3;PRKCB;AKT1;MMP2;KDM5B;NPY;ADCY1;KDM6B;FADS3;ALDH2;HTR2A;PRKCH;ST6GAL1;TF;RYR1;DRD2	67
DOID:9993	hypoglycemia	19/1195 1.59%	26/10312 0.25%	4.26838e-13	1.70503e-12	SLC2A1;EPO;APOE;TH;INS;PRL;CYP2C9;NR3C2;AKT2;AGTR2;IL1B;SLC16A1;HNF4A;IL6;PNMT;CRH;SLC2A4;GCK;KCNJ11	SLC2A1;EPO;APOE;TH;INS;PRL;CYP2C9;NR3C2;AKT2;AGTR2;IL1B;SLC16A1;HNF4A;IL6;PNMT;CRH;SLC2A4;GCK;KCNJ11	19
DOID:1923	disorder of sexual development	39/1195 3.26%	97/10312 0.94%	4.26953e-13	1.70503e-12	KLK3;IRS1;EGFR;PTEN;SHBG;SERPINE1;PLCG1;INS;AR;INSR;AKR1C2;MC4R;RAF1;SRD5A2;NR3C1;KDM5A;IRS2;NAMPT;GH1;AKR1C3;INSL3;PRLR;ESR2;CYP19A1;FSHR;ESR1;IL6;IGF1R;CASP3;HSF1;POMC;HSD17B3;AKR1C4;IGFBP3;PPARG;CYP11B1;VDR;IGF1;EGF	KLK3;IRS1;EGFR;PTEN;SHBG;SERPINE1;PLCG1;INS;AR;INSR;AKR1C2;MC4R;RAF1;SRD5A2;NR3C1;KDM5A;IRS2;NAMPT;GH1;AKR1C3;INSL3;PRLR;ESR2;CYP19A1;FSHR;ESR1;IL6;IGF1R;CASP3;HSF1;POMC;HSD17B3;AKR1C4;IGFBP3;PPARG;CYP11B1;VDR;IGF1;EGF	39
DOID:0080524	thyroid gland adenocarcinoma	49/1195 4.1%	142/10312 1.38%	4.44004e-13	1.76165e-12	HIF1A;TXN;RXRG;TG;ATM;PRDX1;CAT;EGFR;MYC;PTEN;THRB;PLAU;HABP2;SERPINA1;TEK;BRD4;PTGS2;LEPR;VEGFA;CCNE1;TP53;RXRA;ERBB2;MMP9;TGFB1;CCL2;PTK2;MET;PIK3CA;GSTM1;CTNNB1;CDKN1A;SPP1;MAPK8;CCND1;RB1;BRAF;RPL7;LEP;XIAP;PPARG;CDKN2A;DHRS3;NRCAM;NCOA4;TPO;RUNX2;TF;EGF	HIF1A;TXN;RXRG;TG;ATM;PRDX1;CAT;EGFR;MYC;PTEN;THRB;PLAU;HABP2;SERPINA1;TEK;BRD4;PTGS2;LEPR;VEGFA;CCNE1;TP53;RXRA;ERBB2;MMP9;TGFB1;CCL2;PTK2;MET;PIK3CA;GSTM1;CTNNB1;CDKN1A;SPP1;MAPK8;CCND1;RB1;BRAF;RPL7;LEP;XIAP;PPARG;CDKN2A;DHRS3;NRCAM;NCOA4;TPO;RUNX2;TF;EGF	49
DOID:0080525	differentiated thyroid gland carcinoma	49/1195 4.1%	142/10312 1.38%	4.44004e-13	1.76165e-12	HIF1A;TXN;RXRG;TG;ATM;PRDX1;CAT;EGFR;MYC;PTEN;THRB;PLAU;HABP2;SERPINA1;TEK;BRD4;PTGS2;LEPR;VEGFA;CCNE1;TP53;RXRA;ERBB2;MMP9;TGFB1;CCL2;PTK2;MET;PIK3CA;GSTM1;CTNNB1;CDKN1A;SPP1;MAPK8;CCND1;RB1;BRAF;RPL7;LEP;XIAP;PPARG;CDKN2A;DHRS3;NRCAM;NCOA4;TPO;RUNX2;TF;EGF	HIF1A;TXN;RXRG;TG;ATM;PRDX1;CAT;EGFR;MYC;PTEN;THRB;PLAU;HABP2;SERPINA1;TEK;BRD4;PTGS2;LEPR;VEGFA;CCNE1;TP53;RXRA;ERBB2;MMP9;TGFB1;CCL2;PTK2;MET;PIK3CA;GSTM1;CTNNB1;CDKN1A;SPP1;MAPK8;CCND1;RB1;BRAF;RPL7;LEP;XIAP;PPARG;CDKN2A;DHRS3;NRCAM;NCOA4;TPO;RUNX2;TF;EGF	49
DOID:2596	larynx cancer	29/1195 2.43%	58/10312 0.56%	5.52292e-13	2.18422e-12	EGFR;MYC;PTEN;MMP1;PLCG1;NAT2;PTGS2;VEGFA;ERBB2;CAV1;MMP9;PCNA;CCND3;BCL2;ERBB3;CCNB1;GSTM1;IL13;CDKN1A;IL6;RB1;BIRC5;CXCL8;RELA;CASP3;BCL2L14;BAD;MMP2;CDKN2A	EGFR;MYC;PTEN;MMP1;PLCG1;NAT2;PTGS2;VEGFA;ERBB2;CAV1;MMP9;PCNA;CCND3;BCL2;ERBB3;CCNB1;GSTM1;IL13;CDKN1A;IL6;RB1;BIRC5;CXCL8;RELA;CASP3;BCL2L14;BAD;MMP2;CDKN2A	29
DOID:9279	hyperhomocysteinemia	20/1195 1.67%	29/10312 0.28%	5.89086e-13	2.32225e-12	G6PD;SOD2;APOE;MTHFR;GRIN2A;NPPB;GPX1;F2;ATP1A1;CCL2;EDNRA;ECE1;BHMT;F12;F10;BCHE;NGF;CXCL1;MTRR;ICAM1	G6PD;SOD2;APOE;MTHFR;GRIN2A;NPPB;GPX1;F2;ATP1A1;CCL2;EDNRA;ECE1;BHMT;F12;F10;BCHE;NGF;CXCL1;MTRR;ICAM1	20
DOID:0060611	abdominal obesity-metabolic syndrome	24/1195 2.01%	41/10312 0.4%	5.94878e-13	2.33756e-12	MTOR;APOE;ACE;PPARGC1A;BAX;NAMPT;CRP;ADIPOQ;BCL2;LPL;MTTP;IL6;DYRK1B;F3;SIRT3;IL1RN;AGTR1;LEP;C3;IGFBP3;PPARG;IL10;CELA2A;IGF1	MTOR;APOE;ACE;PPARGC1A;BAX;NAMPT;CRP;ADIPOQ;BCL2;LPL;MTTP;IL6;DYRK1B;F3;SIRT3;IL1RN;AGTR1;LEP;C3;IGFBP3;PPARG;IL10;CELA2A;IGF1	24
DOID:230	lateral sclerosis	42/1195 3.51%	111/10312 1.08%	6.18198e-13	2.42144e-12	GRIA2;EPO;LOX;APOE;CP;ANG;HDAC2;NEFM;APEX1;VEGFA;CNTF;NEFL;MMP9;GH1;TNF;CCL2;PKN1;CHGB;MET;CST3;SOD1;GRM2;CHRNA4;PARP1;GRM1;TERT;NOS1;CASP3;APP;TRPM2;CHGA;SLC1A2;MMP2;GSTP1;DAO;MAPT;SCG2;PRPH;HGF;PON1;IGF1;ANKRD1	GRIA2;EPO;LOX;APOE;CP;ANG;HDAC2;NEFM;APEX1;VEGFA;CNTF;NEFL;MMP9;GH1;TNF;CCL2;PKN1;CHGB;MET;CST3;SOD1;GRM2;CHRNA4;PARP1;GRM1;TERT;NOS1;CASP3;APP;TRPM2;CHGA;SLC1A2;MMP2;GSTP1;DAO;MAPT;SCG2;PRPH;HGF;PON1;IGF1;ANKRD1	42
DOID:8552	chronic myeloid leukemia	34/1195 2.85%	78/10312 0.76%	8.58443e-13	3.35175e-12	MME;MTHFR;ACE;E2F1;PDCD5;ABCB1;GPX1;DNMT1;JAK2;ABCG2;PIK3CG;VEGFA;BCL2L1;TGFB1;IL1B;CASP6;BCL2L11;BCL2;CD36;CYP1A1;CDKN1A;MDM2;KIT;CCND1;TERT;IL1RN;FASLG;AKT1;MCL1;IL10;CDKN2A;NQO1;ABCC2;LYN	MME;MTHFR;ACE;E2F1;PDCD5;ABCB1;GPX1;DNMT1;JAK2;ABCG2;PIK3CG;VEGFA;BCL2L1;TGFB1;IL1B;CASP6;BCL2L11;BCL2;CD36;CYP1A1;CDKN1A;MDM2;KIT;CCND1;TERT;IL1RN;FASLG;AKT1;MCL1;IL10;CDKN2A;NQO1;ABCC2;LYN	34
DOID:75	lymphatic system disease	44/1195 3.68%	121/10312 1.17%	8.80334e-13	3.42632e-12	HMOX1;ACE;EPHB4;KITLG;IL4;NPPB;MIF;MMP1;SELP;JAK2;VEGFA;KDR;TP53;MMP13;MMP9;TNF;TGFB1;CCL2;MMP3;ADM;IL1B;CRP;HSPA1A;MET;ADIPOQ;CD40LG;CASP8;TPH2;HP;FOXO3;TLR4;BRAF;CASP3;IL1RN;FLT4;AGTR1;FLT3;IL10;PIK3R1;GZMB;NOS2;HGF;LGMN;ALK	HMOX1;ACE;EPHB4;KITLG;IL4;NPPB;MIF;MMP1;SELP;JAK2;VEGFA;KDR;TP53;MMP13;MMP9;TNF;TGFB1;CCL2;MMP3;ADM;IL1B;CRP;HSPA1A;MET;ADIPOQ;CD40LG;CASP8;TPH2;HP;FOXO3;TLR4;BRAF;CASP3;IL1RN;FLT4;AGTR1;FLT3;IL10;PIK3R1;GZMB;NOS2;HGF;LGMN;ALK	44
DOID:0060224	atrial fibrillation	25/1195 2.09%	45/10312 0.44%	9.98996e-13	3.86363e-12	EDN1;SCN5A;HIF1A;TLR2;ACE;IL2;ABCC9;MMP1;VEGFA;MMP9;TNF;MMP3;TFPI;CRP;CD36;SOD1;CDKN1A;VWF;NPPA;KCNA5;AGTR1;MMP2;REN;HGF;GJA1	EDN1;SCN5A;HIF1A;TLR2;ACE;IL2;ABCC9;MMP1;VEGFA;MMP9;TNF;MMP3;TFPI;CRP;CD36;SOD1;CDKN1A;VWF;NPPA;KCNA5;AGTR1;MMP2;REN;HGF;GJA1	25
DOID:11077	brucellosis	25/1195 2.09%	45/10312 0.44%	9.98996e-13	3.86363e-12	LMX1B;TLR2;ACE;THBD;IL4;TAP2;ABCB1;SERPINE1;VEGFA;IFNG;TNF;TGFB1;ADA;IL1B;CRP;C5AR1;IL6;TLR4;CXCL8;CSF2;IL1RN;SELL;LEP;IL10;TAP1	LMX1B;TLR2;ACE;THBD;IL4;TAP2;ABCB1;SERPINE1;VEGFA;IFNG;TNF;TGFB1;ADA;IL1B;CRP;C5AR1;IL6;TLR4;CXCL8;CSF2;IL1RN;SELL;LEP;IL10;TAP1	25
DOID:2893	cervix carcinoma	48/1195 4.02%	140/10312 1.36%	1.01307e-12	3.90572e-12	SLC2A1;SOD2;ERCC5;CD4;MAPK3;JUN;MTHFR;EGFR;MAPK1;MYC;PTEN;TAP2;MMP1;INS;CAMK2A;APEX1;RAF1;PTGS2;CA9;NFKB1;BAX;PIK3CG;CCNE1;TP53;MMP9;PTGS1;MMP3;CCND3;PTK2;TK1;MET;BCL2;GSTM1;CDKN1A;IL6;CCND1;RASSF1;RB1;BIRC5;SERPINH1;PTGER4;AKT1;MMP2;SLPI;FOS;CDKN2A;TYMP;ST6GAL1	SLC2A1;SOD2;ERCC5;CD4;MAPK3;JUN;MTHFR;EGFR;MAPK1;MYC;PTEN;TAP2;MMP1;INS;CAMK2A;APEX1;RAF1;PTGS2;CA9;NFKB1;BAX;PIK3CG;CCNE1;TP53;MMP9;PTGS1;MMP3;CCND3;PTK2;TK1;MET;BCL2;GSTM1;CDKN1A;IL6;CCND1;RASSF1;RB1;BIRC5;SERPINH1;PTGER4;AKT1;MMP2;SLPI;FOS;CDKN2A;TYMP;ST6GAL1	48
DOID:13001	carotid stenosis	19/1195 1.59%	27/10312 0.26%	1.28446e-12	4.93652e-12	HIF1A;TLR2;MTHFR;IL4;LPA;MMP1;F2;VCAM1;MMP9;MMP3;CRP;PROCR;SPP1;IL6;TLR4;FASLG;MMP2;IL10;FABP2	HIF1A;TLR2;MTHFR;IL4;LPA;MMP1;F2;VCAM1;MMP9;MMP3;CRP;PROCR;SPP1;IL6;TLR4;FASLG;MMP2;IL10;FABP2	19
DOID:13810	familial hypercholesterolemia	22/1195 1.84%	36/10312 0.35%	1.62905e-12	6.24129e-12	APOE;MTHFR;EGFR;LPA;SERPINE1;LDLR;MMP9;APOB;ADRB2;TNF;PCSK9;ADIPOQ;MPO;F7;ALOX5AP;MTTP;SOD1;GHR;CXCL8;NPPA;IL10;PON1	APOE;MTHFR;EGFR;LPA;SERPINE1;LDLR;MMP9;APOB;ADRB2;TNF;PCSK9;ADIPOQ;MPO;F7;ALOX5AP;MTTP;SOD1;GHR;CXCL8;NPPA;IL10;PON1	22
DOID:13809	familial combined hyperlipidemia	21/1195 1.76%	33/10312 0.32%	1.68407e-12	6.43201e-12	RXRG;APOE;IRS1;PPARA;THBD;SERPINE1;SCD;NFKB1;XDH;APOB;FABP4;ADIPOQ;CD36;LPL;HNF4A;VWF;C3;PPARG;FADS3;FABP2;PON1	RXRG;APOE;IRS1;PPARA;THBD;SERPINE1;SCD;NFKB1;XDH;APOB;FABP4;ADIPOQ;CD36;LPL;HNF4A;VWF;C3;PPARG;FADS3;FABP2;PON1	21
DOID:13223	uterine fibroid	25/1195 2.09%	46/10312 0.45%	1.94947e-12	7.42251e-12	CYP17A1;AR;EGR1;VEGFA;PGR;TP53;BCL2L1;TGFB1;YWHAG;PCNA;IL1B;COMT;ESR2;BCL2;CYP19A1;VWF;ESR1;IL6;CCND1;IGF1R;MMP2;LEP;CDKN2A;COL1A1;IGF1	CYP17A1;AR;EGR1;VEGFA;PGR;TP53;BCL2L1;TGFB1;YWHAG;PCNA;IL1B;COMT;ESR2;BCL2;CYP19A1;VWF;ESR1;IL6;CCND1;IGF1R;MMP2;LEP;CDKN2A;COL1A1;IGF1	25
DOID:4029	gastritis	34/1195 2.85%	80/10312 0.78%	2.07784e-12	7.8868e-12	TLR2;IL2;MIF;PTPN11;JAK2;PTGS2;NFKB1;SHH;TP53;MMP9;TNF;PTGS1;TGFB1;CCL2;ADA;ALOX5;LTB4R;IL1B;GSTM1;RB1;TLR4;SELE;TERT;CXCL8;IL1RN;SELL;FASLG;IL1A;SLPI;IL10;GAST;SST;CYP2C19;NFKBIA	TLR2;IL2;MIF;PTPN11;JAK2;PTGS2;NFKB1;SHH;TP53;MMP9;TNF;PTGS1;TGFB1;CCL2;ADA;ALOX5;LTB4R;IL1B;GSTM1;RB1;TLR4;SELE;TERT;CXCL8;IL1RN;SELL;FASLG;IL1A;SLPI;IL10;GAST;SST;CYP2C19;NFKBIA	34
DOID:5223	infertility	62/1195 5.19%	213/10312 2.07%	2.15158e-12	8.14147e-12	HSPB1;LHB;CYP17A1;C9;MTHFR;ATM;SHBG;IL4;GPX3;MIF;ABCB1;IGF2;SERPINE1;ALOX15;AR;IL11;F2;BDNF;C5;VEGFA;PGR;AHR;TP53;MMP9;APOB;TNF;TGFB1;CCL2;CFI;INSL3;TFPI;ADM;IL1B;ITGB3;IL5;GPX4;ESR2;CYP19A1;CFTR;CYP1A1;GSTM1;FSHR;GDNF;ESR1;IL6;OXTR;IGF1R;TLR4;BIRC5;NOS3;HRH1;HRH2;NLRP3;MMP2;LEP;GSTP1;C3;IL1A;MTRR;IL10;CDC25A;PRSS21	HSPB1;LHB;CYP17A1;C9;MTHFR;ATM;SHBG;IL4;GPX3;MIF;ABCB1;IGF2;SERPINE1;ALOX15;AR;IL11;F2;BDNF;C5;VEGFA;PGR;AHR;TP53;MMP9;APOB;TNF;TGFB1;CCL2;CFI;INSL3;TFPI;ADM;IL1B;ITGB3;IL5;GPX4;ESR2;CYP19A1;CFTR;CYP1A1;GSTM1;FSHR;GDNF;ESR1;IL6;OXTR;IGF1R;TLR4;BIRC5;NOS3;HRH1;HRH2;NLRP3;MMP2;LEP;GSTP1;C3;IL1A;MTRR;IL10;CDC25A;PRSS21	62
DOID:4045	muscle cancer	42/1195 3.51%	115/10312 1.12%	2.46638e-12	9.30394e-12	ATM;EGFR;MYC;IL4;ABCB1;IGF2;PTPN11;APEX1;NFKB1;VEGFA;NCOA1;TP53;BCL2L1;TGFB1;ILK;EZR;CSNK2A1;MET;BCL2;CDH3;CTNNB1;MSTN;CDKN1A;MAPK8;MDM2;KIT;CXCL11;CCND1;IGF1R;GLI1;RB1;BIRC5;TERT;AKT1;MMP2;MCL1;CAPN1;FOXO1;TOP2A;CDKN2A;FABP2;ANKRD1	ATM;EGFR;MYC;IL4;ABCB1;IGF2;PTPN11;APEX1;NFKB1;VEGFA;NCOA1;TP53;BCL2L1;TGFB1;ILK;EZR;CSNK2A1;MET;BCL2;CDH3;CTNNB1;MSTN;CDKN1A;MAPK8;MDM2;KIT;CXCL11;CCND1;IGF1R;GLI1;RB1;BIRC5;TERT;AKT1;MMP2;MCL1;CAPN1;FOXO1;TOP2A;CDKN2A;FABP2;ANKRD1	42
DOID:3371	chondrosarcoma	31/1195 2.59%	69/10312 0.67%	3.29516e-12	1.23922e-11	MTOR;HIF1A;MAPK3;MTHFR;MAPK1;PDCD5;ABCB1;MMP1;PRKCD;PTGS2;NFKB1;PIK3CG;VEGFA;MMP13;MMP9;TNF;BCL2L1;MMP3;BMP2;ITGB3;PTK2;IL6;RB1;TERT;AKT1;MMP2;PTGER1;PPARG;CDKN2A;CDK4;RUNX2	MTOR;HIF1A;MAPK3;MTHFR;MAPK1;PDCD5;ABCB1;MMP1;PRKCD;PTGS2;NFKB1;PIK3CG;VEGFA;MMP13;MMP9;TNF;BCL2L1;MMP3;BMP2;ITGB3;PTK2;IL6;RB1;TERT;AKT1;MMP2;PTGER1;PPARG;CDKN2A;CDK4;RUNX2	31
DOID:11613	hyperandrogenism	19/1195 1.59%	28/10312 0.27%	3.56315e-12	1.33331e-11	KLK3;IRS1;SHBG;SERPINE1;INS;AR;INSR;MC4R;IRS2;NAMPT;GH1;INSL3;CYP19A1;FSHR;IL6;POMC;PPARG;CYP11B1;IGF1	KLK3;IRS1;SHBG;SERPINE1;INS;AR;INSR;MC4R;IRS2;NAMPT;GH1;INSL3;CYP19A1;FSHR;IL6;POMC;PPARG;CYP11B1;IGF1	19
DOID:3068	glioblastoma	45/1195 3.77%	130/10312 1.26%	3.56709e-12	1.33331e-11	PIK3CD;MTHFR;CDK6;ATM;E2F1;MYC;MIF;PLAU;IGF2;PTPN11;PIK3CB;IL16;PTGS2;BAX;KDR;TP53;NAMPT;MMP9;PTGS1;CCL2;BECN1;CTSB;PTK2;BCL2L11;BCL2;S100A4;CDKN1A;MDM2;KIT;CCND1;IGF1R;RB1;BIRC5;CXCL8;CASP3;APP;STAT3;KCNA5;MMP2;CDKN2A;PIK3R1;CDK4;PDGFRB;EGF;NFKBIA	PIK3CD;MTHFR;CDK6;ATM;E2F1;MYC;MIF;PLAU;IGF2;PTPN11;PIK3CB;IL16;PTGS2;BAX;KDR;TP53;NAMPT;MMP9;PTGS1;CCL2;BECN1;CTSB;PTK2;BCL2L11;BCL2;S100A4;CDKN1A;MDM2;KIT;CCND1;IGF1R;RB1;BIRC5;CXCL8;CASP3;APP;STAT3;KCNA5;MMP2;CDKN2A;PIK3R1;CDK4;PDGFRB;EGF;NFKBIA	45
DOID:594	panic disorder	22/1195 1.84%	37/10312 0.36%	3.58112e-12	1.33448e-11	ELN;SLC6A4;HTR1A;BDNF;PGR;CRHR2;COMT;MAOA;CRHR1;ADORA2A;GLO1;TPH2;ESR1;NPSR1;CRH;CCK;TSPO;IL10;SLC6A2;HTR2A;LDHA;DRD2	ELN;SLC6A4;HTR1A;BDNF;PGR;CRHR2;COMT;MAOA;CRHR1;ADORA2A;GLO1;TPH2;ESR1;NPSR1;CRH;CCK;TSPO;IL10;SLC6A2;HTR2A;LDHA;DRD2	22
DOID:14221	abdominal obesity-metabolic syndrome 1	20/1195 1.67%	31/10312 0.3%	3.9581e-12	1.4705e-11	MTOR;APOE;ACE;BAX;NAMPT;CRP;ADIPOQ;BCL2;LPL;MTTP;IL6;F3;IL1RN;AGTR1;LEP;C3;IGFBP3;PPARG;IL10;IGF1	MTOR;APOE;ACE;BAX;NAMPT;CRP;ADIPOQ;BCL2;LPL;MTTP;IL6;F3;IL1RN;AGTR1;LEP;C3;IGFBP3;PPARG;IL10;IGF1	20
DOID:2957	pulmonary tuberculosis	35/1195 2.93%	86/10312 0.83%	4.50092e-12	1.66711e-11	TLR2;JUN;EGFR;IL4;TAP2;MIF;ABCB1;NAT2;IFNG;TNF;CXCL10;CCL2;ADA;TLR1;ALOX5;IL1B;CRP;ADIPOQ;CD36;GSTM1;IL13;IDO1;IL6;TLR4;CXCL8;RELA;IL1RN;TLR9;AKT1;C3;IL10;NOS2;TAP1;VDR;NFKBIA	TLR2;JUN;EGFR;IL4;TAP2;MIF;ABCB1;NAT2;IFNG;TNF;CXCL10;CCL2;ADA;TLR1;ALOX5;IL1B;CRP;ADIPOQ;CD36;GSTM1;IL13;IDO1;IL6;TLR4;CXCL8;RELA;IL1RN;TLR9;AKT1;C3;IL10;NOS2;TAP1;VDR;NFKBIA	35
DOID:6050	esophageal disease	38/1195 3.18%	99/10312 0.96%	4.68898e-12	1.73153e-11	HSPB1;CLDN4;SOD2;ANG;EGFR;MMP1;CES2;NR1H4;CALR;PTGS2;SHH;PTGES;TNF;TGFB1;CCL2;BECN1;IL1B;IL5;CD40LG;CCNB1;GSTM1;IL13;CDKN1A;CXCR1;AKR1B10;GDNF;CCNA2;IL6;CXCL8;NOS1;NGF;TRPV1;GSTP1;IGFBP3;MMP12;CDKN2A;CYP2C19;VDR	HSPB1;CLDN4;SOD2;ANG;EGFR;MMP1;CES2;NR1H4;CALR;PTGS2;SHH;PTGES;TNF;TGFB1;CCL2;BECN1;IL1B;IL5;CD40LG;CCNB1;GSTM1;IL13;CDKN1A;CXCR1;AKR1B10;GDNF;CCNA2;IL6;CXCL8;NOS1;NGF;TRPV1;GSTP1;IGFBP3;MMP12;CDKN2A;CYP2C19;VDR	38
DOID:0050621	respiratory system benign neoplasm	34/1195 2.85%	82/10312 0.8%	4.84995e-12	1.7856e-11	ACACB;SLC2A1;SOD2;MAPK3;PLAT;IL2;EGFR;MAPK1;YAP1;MAP2;NTS;IL4;SERPINE1;AR;VEGFA;KDR;TP53;MMP9;SRC;MPO;BCL2;PIK3CA;GSTM1;SOD1;CDKN1A;SPP1;RASSF1;BIRC5;RELA;FASLG;AKT1;MCL1;MMP12;CDKN2A	ACACB;SLC2A1;SOD2;MAPK3;PLAT;IL2;EGFR;MAPK1;YAP1;MAP2;NTS;IL4;SERPINE1;AR;VEGFA;KDR;TP53;MMP9;SRC;MPO;BCL2;PIK3CA;GSTM1;SOD1;CDKN1A;SPP1;RASSF1;BIRC5;RELA;FASLG;AKT1;MCL1;MMP12;CDKN2A	34
DOID:3376	bone osteosarcoma	26/1195 2.18%	51/10312 0.49%	4.97439e-12	1.82593e-11	JUN;MTHFR;MTNR1A;ATM;IMPDH2;CAMK2A;RASGRF1;BAX;CAV1;MMP9;IGF2R;BMP2;ITGB3;PTK2;MET;BCL2;CASP8;CDKN1A;KIT;RB1;CXCL8;CASP3;NR1I2;CDKN2A;RUNX2;IGF1	JUN;MTHFR;MTNR1A;ATM;IMPDH2;CAMK2A;RASGRF1;BAX;CAV1;MMP9;IGF2R;BMP2;ITGB3;PTK2;MET;BCL2;CASP8;CDKN1A;KIT;RB1;CXCL8;CASP3;NR1I2;CDKN2A;RUNX2;IGF1	26
DOID:13378	Kawasaki disease	30/1195 2.51%	66/10312 0.64%	5.09472e-12	1.86114e-11	HMOX1;ACE;IL4;NPPB;MIF;MMP1;SELP;VEGFA;KDR;MMP13;MMP9;TNF;TGFB1;CCL2;MMP3;ADM;IL1B;CRP;HSPA1A;ADIPOQ;CD40LG;TPH2;HP;TLR4;CASP3;AGTR1;IL10;GZMB;NOS2;HGF	HMOX1;ACE;IL4;NPPB;MIF;MMP1;SELP;VEGFA;KDR;MMP13;MMP9;TNF;TGFB1;CCL2;MMP3;ADM;IL1B;CRP;HSPA1A;ADIPOQ;CD40LG;TPH2;HP;TLR4;CASP3;AGTR1;IL10;GZMB;NOS2;HGF	30
DOID:13141	uveitis	33/1195 2.76%	78/10312 0.76%	5.11587e-12	1.86114e-11	SOD2;TLR2;ACE;IL2;AOC3;VIP;SERPINA1;NR3C1;ARG1;IFNG;TNF;CXCL10;TGFB1;CCL2;SNCB;ADM;IL1B;ESD;IL13;SERPINA3;IL6;TLR4;RELA;CFB;IL1RN;POMC;AQP4;C3;IL1A;C2;IL10;NOS2;ICAM1	SOD2;TLR2;ACE;IL2;AOC3;VIP;SERPINA1;NR3C1;ARG1;IFNG;TNF;CXCL10;TGFB1;CCL2;SNCB;ADM;IL1B;ESD;IL13;SERPINA3;IL6;TLR4;RELA;CFB;IL1RN;POMC;AQP4;C3;IL1A;C2;IL10;NOS2;ICAM1	33
DOID:2213	hemorrhagic disease	33/1195 2.76%	78/10312 0.76%	5.11587e-12	1.86114e-11	EDN1;HMOX1;TLR2;CP;CAT;IL4;SELP;NOTCH2;VEGFA;IFNG;MMP9;TGFB1;ILK;ADM;IL1B;ITGB3;MET;CD40LG;IL13;PROC;VWF;IL6;TLR4;NOS3;FGF2;CASP3;IL1RN;NOTCH3;FASLG;LEP;HGF;PON1;IGF1	EDN1;HMOX1;TLR2;CP;CAT;IL4;SELP;NOTCH2;VEGFA;IFNG;MMP9;TGFB1;ILK;ADM;IL1B;ITGB3;MET;CD40LG;IL13;PROC;VWF;IL6;TLR4;NOS3;FGF2;CASP3;IL1RN;NOTCH3;FASLG;LEP;HGF;PON1;IGF1	33
DOID:438	autoimmune disease of the nervous system	32/1195 2.68%	74/10312 0.72%	5.26542e-12	1.90475e-11	APOE;CA3;ABCB1;NR3C1;GFAP;NEFL;CHRM1;MMP9;ADRB2;TNF;CXCL10;IL2RB;TGFB1;CCL2;TTR;DOK7;IL1B;CTSB;CST3;ESR2;IL21;GDNF;ESR1;IL6;ACHE;TLR4;PTPRC;AQP4;MMP2;C3;IL10;GZMB	APOE;CA3;ABCB1;NR3C1;GFAP;NEFL;CHRM1;MMP9;ADRB2;TNF;CXCL10;IL2RB;TGFB1;CCL2;TTR;DOK7;IL1B;CTSB;CST3;ESR2;IL21;GDNF;ESR1;IL6;ACHE;TLR4;PTPRC;AQP4;MMP2;C3;IL10;GZMB	32
DOID:4948	gallbladder carcinoma	31/1195 2.59%	70/10312 0.68%	5.26681e-12	1.90475e-11	SLC2A1;F2RL1;CDK1;MAPK3;ACE;EGFR;MAPK1;MYC;GPX3;ABCB1;ABCG2;RAF1;PTGS2;PIK3CG;VEGFA;TP53;ERBB2;TNF;PML;ESR2;CCND1;RB1;TERT;FASLG;PTGER4;MMP2;TOP2A;IL10;CDKN2A;TYMP;NOS2	SLC2A1;F2RL1;CDK1;MAPK3;ACE;EGFR;MAPK1;MYC;GPX3;ABCB1;ABCG2;RAF1;PTGS2;PIK3CG;VEGFA;TP53;ERBB2;TNF;PML;ESR2;CCND1;RB1;TERT;FASLG;PTGER4;MMP2;TOP2A;IL10;CDKN2A;TYMP;NOS2	31
DOID:1729	retinal vascular occlusion	17/1195 1.42%	23/10312 0.22%	5.63397e-12	2.03154e-11	VEGFB;MTHFR;ACE;LPA;SERPINE1;JAK2;F2;VEGFA;IL1B;CRP;PROC;IL6;FGF2;AQP4;MMP2;IL10;PON1	VEGFB;MTHFR;ACE;LPA;SERPINE1;JAK2;F2;VEGFA;IL1B;CRP;PROC;IL6;FGF2;AQP4;MMP2;IL10;PON1	17
DOID:3969	thyroid gland papillary carcinoma	44/1195 3.68%	127/10312 1.23%	6.00162e-12	2.15777e-11	HIF1A;TXN;RXRG;TG;ATM;PRDX1;CAT;EGFR;MYC;PTEN;THRB;PLAU;HABP2;SERPINA1;TEK;BRD4;PTGS2;LEPR;VEGFA;CCNE1;TP53;RXRA;ERBB2;CCL2;MET;PIK3CA;GSTM1;CTNNB1;CDKN1A;SPP1;MAPK8;CCND1;RB1;BRAF;RPL7;LEP;XIAP;PPARG;CDKN2A;DHRS3;NRCAM;NCOA4;RUNX2;TF	HIF1A;TXN;RXRG;TG;ATM;PRDX1;CAT;EGFR;MYC;PTEN;THRB;PLAU;HABP2;SERPINA1;TEK;BRD4;PTGS2;LEPR;VEGFA;CCNE1;TP53;RXRA;ERBB2;CCL2;MET;PIK3CA;GSTM1;CTNNB1;CDKN1A;SPP1;MAPK8;CCND1;RB1;BRAF;RPL7;LEP;XIAP;PPARG;CDKN2A;DHRS3;NRCAM;NCOA4;RUNX2;TF	44
DOID:10113	trypanosomiasis	23/1195 1.92%	41/10312 0.4%	6.21944e-12	2.22954e-11	TLR2;IL4;NPPB;MIF;SOAT1;F2;IFNG;TNF;CXCL10;CCL2;ADA;VIM;CTSB;A2M;HP;CHRM2;IL6;TLR4;CXCL8;BCHE;IL10;NOS2;NPPC	TLR2;IL4;NPPB;MIF;SOAT1;F2;IFNG;TNF;CXCL10;CCL2;ADA;VIM;CTSB;A2M;HP;CHRM2;IL6;TLR4;CXCL8;BCHE;IL10;NOS2;NPPC	23
DOID:9471	meningitis	25/1195 2.09%	48/10312 0.47%	6.89846e-12	2.46575e-11	TLR2;MIF;PLAU;IGF2;BDNF;VEGFA;ENO2;MMP13;MMP9;CRP;MPO;PARP1;ACHE;TLR4;CXCL8;BCHE;CASP3;NGF;MDK;TLR9;MMP2;GSTP1;ARRB2;ICAM1;HGF	TLR2;MIF;PLAU;IGF2;BDNF;VEGFA;ENO2;MMP13;MMP9;CRP;MPO;PARP1;ACHE;TLR4;CXCL8;BCHE;CASP3;NGF;MDK;TLR9;MMP2;GSTP1;ARRB2;ICAM1;HGF	25
DOID:1036	chronic leukemia	64/1195 5.36%	229/10312 2.22%	6.93506e-12	2.47162e-11	PLK1;LIG3;CDH13;EPO;MAPK3;ACE;KITLG;ATM;HNRNPK;MYC;PTEN;AR;JAK2;NFKB1;DOK1;BAX;VEGFA;KDR;TP53;AKT2;TNF;BCL2L1;DCN;CD38;PTPN2;DAPK1;BCL2L11;ADIPOQ;MPO;CD40LG;BCL2;PIK3CA;LPL;CTNNB1;IL21;SPP1;MAPK8;KIT;IL6;CCND1;RASSF1;FOXO3;ALB;PTPRC;BIRC5;TERT;RELA;FGF2;CSF2;IL1RN;PTPN6;FLT4;STAT1;STAT3;PRKCB;AKT1;MCL1;IL1A;CDKN2A;REN;TPO;SLC22A1;HDC;LYN	PLK1;LIG3;CDH13;EPO;MAPK3;ACE;KITLG;ATM;HNRNPK;MYC;PTEN;AR;JAK2;NFKB1;DOK1;BAX;VEGFA;KDR;TP53;AKT2;TNF;BCL2L1;DCN;CD38;PTPN2;DAPK1;BCL2L11;ADIPOQ;MPO;CD40LG;BCL2;PIK3CA;LPL;CTNNB1;IL21;SPP1;MAPK8;KIT;IL6;CCND1;RASSF1;FOXO3;ALB;PTPRC;BIRC5;TERT;RELA;FGF2;CSF2;IL1RN;PTPN6;FLT4;STAT1;STAT3;PRKCB;AKT1;MCL1;IL1A;CDKN2A;REN;TPO;SLC22A1;HDC;LYN	64
DOID:8778	Crohn's disease	40/1195 3.35%	110/10312 1.07%	9.64733e-12	3.4283e-11	TLR2;DUOX2;THBD;CHRNA7;IL4;ABCB1;MMP1;LRRK2;GPX1;JAK2;SERPINA1;F2;PTGS2;VEGFA;KDR;IFNG;TNF;MMP3;CRP;ADIPOQ;ESR2;KRT8;GSTM1;IL13;IDO1;IL21;IL6;ALOX12;TLR4;CXCL8;IL21R;IL1RN;NR1I2;SELL;OCLN;STAT3;MTRR;IL10;ICAM1;PON1	TLR2;DUOX2;THBD;CHRNA7;IL4;ABCB1;MMP1;LRRK2;GPX1;JAK2;SERPINA1;F2;PTGS2;VEGFA;KDR;IFNG;TNF;MMP3;CRP;ADIPOQ;ESR2;KRT8;GSTM1;IL13;IDO1;IL21;IL6;ALOX12;TLR4;CXCL8;IL21R;IL1RN;NR1I2;SELL;OCLN;STAT3;MTRR;IL10;ICAM1;PON1	40
DOID:12571	phacogenic glaucoma	16/1195 1.34%	21/10312 0.2%	1.11364e-11	3.92336e-11	EDN1;SOD2;EPO;APOE;MTHFR;ELN;MMP1;CAV1;XDH;MMP9;TNF;ADA;MMP3;GSTM1;TLR4;PON1	EDN1;SOD2;EPO;APOE;MTHFR;ELN;MMP1;CAV1;XDH;MMP9;TNF;ADA;MMP3;GSTM1;TLR4;PON1	16
DOID:13641	exfoliation syndrome	16/1195 1.34%	21/10312 0.2%	1.11364e-11	3.92336e-11	EDN1;SOD2;EPO;APOE;MTHFR;ELN;MMP1;CAV1;XDH;MMP9;TNF;ADA;MMP3;GSTM1;TLR4;PON1	EDN1;SOD2;EPO;APOE;MTHFR;ELN;MMP1;CAV1;XDH;MMP9;TNF;ADA;MMP3;GSTM1;TLR4;PON1	16
DOID:2559	opiate dependence	16/1195 1.34%	21/10312 0.2%	1.11364e-11	3.92336e-11	NPS;SLC6A4;MC2R;BAX;DRD1;SLC6A3;ABAT;DRD3;PENK;BCL2;GRM2;CHRM2;NPSR1;OPRK1;HTR2A;DRD2	NPS;SLC6A4;MC2R;BAX;DRD1;SLC6A3;ABAT;DRD3;PENK;BCL2;GRM2;CHRM2;NPSR1;OPRK1;HTR2A;DRD2	16
DOID:7166	thyroiditis	26/1195 2.18%	53/10312 0.51%	1.54977e-11	5.42862e-11	EDN1;TG;CDC25B;THRB;SLC26A4;INS;PTGS2;BAX;VEGFA;PDGFC;IFNG;CXCL10;TGFB1;MET;CASP8;IL6;CXCL11;PTPRC;BRAF;FASLG;COL1A1;NCOA4;TPO;ICAM1;HGF;VDR	EDN1;TG;CDC25B;THRB;SLC26A4;INS;PTGS2;BAX;VEGFA;PDGFC;IFNG;CXCL10;TGFB1;MET;CASP8;IL6;CXCL11;PTPRC;BRAF;FASLG;COL1A1;NCOA4;TPO;ICAM1;HGF;VDR	26
DOID:780	placenta disease	26/1195 2.18%	53/10312 0.51%	1.54977e-11	5.42862e-11	EDN1;PDGFA;EPO;MTHFR;GRIN2A;NPPB;SERPINE1;PPARGC1A;TEK;MMP9;TNF;TGFB1;BHMT;CYP19A1;PROC;IL6;NOS3;NPPA;F3;IL1RN;AGTR1;LEP;MTRR;IL10;PDGFRB;IGF1	EDN1;PDGFA;EPO;MTHFR;GRIN2A;NPPB;SERPINE1;PPARGC1A;TEK;MMP9;TNF;TGFB1;BHMT;CYP19A1;PROC;IL6;NOS3;NPPA;F3;IL1RN;AGTR1;LEP;MTRR;IL10;PDGFRB;IGF1	26
DOID:350	mastocytosis	24/1195 2.01%	46/10312 0.45%	1.73867e-11	6.07294e-11	KITLG;E2F1;TPSAB1;MYC;DUSP1;JAK2;CHRM3;BDNF;PIK3CG;VEGFA;IFNG;BCL2L1;TGFB1;BCL2;CFTR;IL13;CXCR1;KIT;IL6;TLR4;CXCL8;FGF2;MMP2;CTSG	KITLG;E2F1;TPSAB1;MYC;DUSP1;JAK2;CHRM3;BDNF;PIK3CG;VEGFA;IFNG;BCL2L1;TGFB1;BCL2;CFTR;IL13;CXCR1;KIT;IL6;TLR4;CXCL8;FGF2;MMP2;CTSG	24
DOID:3247	rhabdomyosarcoma	33/1195 2.76%	81/10312 0.79%	1.78173e-11	6.20567e-11	ATM;EGFR;IL4;IGF2;PTPN11;APEX1;NFKB1;VEGFA;NCOA1;TP53;BCL2L1;TGFB1;ILK;EZR;CSNK2A1;MET;CDH3;CTNNB1;MSTN;CDKN1A;MAPK8;MDM2;CXCL11;IGF1R;GLI1;TERT;AKT1;MCL1;CAPN1;FOXO1;CDKN2A;FABP2;ANKRD1	ATM;EGFR;IL4;IGF2;PTPN11;APEX1;NFKB1;VEGFA;NCOA1;TP53;BCL2L1;TGFB1;ILK;EZR;CSNK2A1;MET;CDH3;CTNNB1;MSTN;CDKN1A;MAPK8;MDM2;CXCL11;IGF1R;GLI1;TERT;AKT1;MCL1;CAPN1;FOXO1;CDKN2A;FABP2;ANKRD1	33
DOID:1483	gingival disease	21/1195 1.76%	36/10312 0.35%	1.87155e-11	6.50005e-11	EDN1;TLR2;ABCB1;IL11;VEGFA;MMP9;ODC1;TGFB1;MMP3;ADM;IL1B;MPO;LYZ;IL6;TERT;MMP8;IL1RN;IL1A;IL10;NOS2;HGF	EDN1;TLR2;ABCB1;IL11;VEGFA;MMP9;ODC1;TGFB1;MMP3;ADM;IL1B;MPO;LYZ;IL6;TERT;MMP8;IL1RN;IL1A;IL10;NOS2;HGF	21
DOID:535	sleep disorder	32/1195 2.68%	77/10312 0.75%	1.91663e-11	6.63782e-11	EDN1;HMOX1;ACE;SLC6A4;ABCB1;SERPINE1;INSR;BDNF;PTGS2;LEPR;NR3C1;MMP9;TNF;CCL2;IL1B;CRP;EDNRA;ADIPOQ;CD40LG;ADRB1;HP;IL6;IGF1R;NOS3;RELA;NGF;CHKB;LEP;IL10;ADORA1;NOS2;ICAM1	EDN1;HMOX1;ACE;SLC6A4;ABCB1;SERPINE1;INSR;BDNF;PTGS2;LEPR;NR3C1;MMP9;TNF;CCL2;IL1B;CRP;EDNRA;ADIPOQ;CD40LG;ADRB1;HP;IL6;IGF1R;NOS3;RELA;NGF;CHKB;LEP;IL10;ADORA1;NOS2;ICAM1	32
DOID:1184	nephrotic syndrome	44/1195 3.68%	131/10312 1.27%	1.98425e-11	6.85265e-11	SMAD1;DDC;SOD2;EPO;APOE;ACE;IL4;GPX3;PPARGC1A;PTGS2;LEPR;NR3C1;VEGFA;SERPINC1;ACAT1;APOB;SOAT2;TGFB1;ADA;CFI;TFPI;ALOX5;IL1B;EDNRA;IL5;A2M;ECE1;GSTM1;IL13;CDKN1A;ALB;BRAF;CXCL8;RELA;NOS1;CTSL;F3;IL1RN;AGTR1;LEP;GSTP1;ABCA1;NPPC;NFKBIA	SMAD1;DDC;SOD2;EPO;APOE;ACE;IL4;GPX3;PPARGC1A;PTGS2;LEPR;NR3C1;VEGFA;SERPINC1;ACAT1;APOB;SOAT2;TGFB1;ADA;CFI;TFPI;ALOX5;IL1B;EDNRA;IL5;A2M;ECE1;GSTM1;IL13;CDKN1A;ALB;BRAF;CXCL8;RELA;NOS1;CTSL;F3;IL1RN;AGTR1;LEP;GSTP1;ABCA1;NPPC;NFKBIA	44
DOID:2987	familial Mediterranean fever	18/1195 1.51%	27/10312 0.26%	2.11963e-11	7.27254e-11	LMX1B;MTHFR;ACE;THBD;CAT;LPA;ABCB1;SERPINE1;F2;CYP3A4;IFNG;IL1B;ADIPOQ;IL6;TLR4;POMC;LEP;IGF1	LMX1B;MTHFR;ACE;THBD;CAT;LPA;ABCB1;SERPINE1;F2;CYP3A4;IFNG;IL1B;ADIPOQ;IL6;TLR4;POMC;LEP;IGF1	18
DOID:10325	silicosis	20/1195 1.67%	33/10312 0.32%	2.12956e-11	7.27254e-11	HMOX1;ACE;ELN;NFKB1;EGR1;ARG1;MMP13;IFNG;TNF;IL1B;CD36;CSF2;IL1RN;FASLG;PRKCB;GSTP1;C3;IL1A;IL10;NOS2	HMOX1;ACE;ELN;NFKB1;EGR1;ARG1;MMP13;IFNG;TNF;IL1B;CD36;CSF2;IL1RN;FASLG;PRKCB;GSTP1;C3;IL1A;IL10;NOS2	20
DOID:10873	Kuhnt-Junius degeneration	20/1195 1.67%	33/10312 0.32%	2.12956e-11	7.27254e-11	SOD2;APOE;TLR2;MTHFR;ELN;VEGFA;KDR;CCL2;CFI;CRP;GSTM1;RORA;IL6;IGF1R;NOS3;GSTP1;C3;PON1;PDGFRB;IGF1	SOD2;APOE;TLR2;MTHFR;ELN;VEGFA;KDR;CCL2;CFI;CRP;GSTM1;RORA;IL6;IGF1R;NOS3;GSTP1;C3;PON1;PDGFRB;IGF1	20
DOID:8029	sporadic breast cancer	20/1195 1.67%	33/10312 0.32%	2.12956e-11	7.27254e-11	HIF1A;SOD2;MTHFR;PTEN;SHBG;GPX1;APEX1;AURKA;VEGFA;KDR;TP53;CAV1;IFNG;ODC1;COMT;ESR2;CYP19A1;ESR1;GSTP1;CDKN2A	HIF1A;SOD2;MTHFR;PTEN;SHBG;GPX1;APEX1;AURKA;VEGFA;KDR;TP53;CAV1;IFNG;ODC1;COMT;ESR2;CYP19A1;ESR1;GSTP1;CDKN2A	20
DOID:10273	heart conduction disease	38/1195 3.18%	104/10312 1.01%	2.69904e-11	9.19174e-11	EDN1;SCN5A;HIF1A;TLR2;ACE;IL2;ABCC9;MMP1;ETNK1;CAMK2A;VEGFA;CAMK2B;MMP9;TNF;TGFB1;MMP3;TFPI;SREBF1;CRP;BMP2;CD36;SOD1;KCNH2;CDKN1A;RYR2;VWF;SREBF2;KCNMA1;NPPA;CALM1;ETNK2;KCNA5;AGTR1;MMP2;REN;SLC6A2;HGF;GJA1	EDN1;SCN5A;HIF1A;TLR2;ACE;IL2;ABCC9;MMP1;ETNK1;CAMK2A;VEGFA;CAMK2B;MMP9;TNF;TGFB1;MMP3;TFPI;SREBF1;CRP;BMP2;CD36;SOD1;KCNH2;CDKN1A;RYR2;VWF;SREBF2;KCNMA1;NPPA;CALM1;ETNK2;KCNA5;AGTR1;MMP2;REN;SLC6A2;HGF;GJA1	38
DOID:2526	prostate adenocarcinoma	24/1195 2.01%	47/10312 0.46%	3.16576e-11	1.06921e-10	PDGFA;SOD2;JUN;MAPK1;MYC;PIK3CB;AR;INSR;SCD;RAF1;KDR;AKT2;ILK;ADIPOQ;IKBKB;CCNB1;IGF1R;BRAF;RELA;FGF2;STAT1;AKT1;MMP2;NFKBIA	PDGFA;SOD2;JUN;MAPK1;MYC;PIK3CB;AR;INSR;SCD;RAF1;KDR;AKT2;ILK;ADIPOQ;IKBKB;CCNB1;IGF1R;BRAF;RELA;FGF2;STAT1;AKT1;MMP2;NFKBIA	24
DOID:8991	cervix uteri carcinoma in situ	24/1195 2.01%	47/10312 0.46%	3.16576e-11	1.06921e-10	PTEN;HDAC2;THRB;HDAC1;PTGS2;VEGFA;CCNE1;IL1B;BCL2;CDKN1A;CCND1;RB1;TERT;RELA;FASLG;STAT3;TLR9;MMP2;IGFBP3;TOP2A;XIAP;CDKN2A;CCNG1;CDK4	PTEN;HDAC2;THRB;HDAC1;PTGS2;VEGFA;CCNE1;IL1B;BCL2;CDKN1A;CCND1;RB1;TERT;RELA;FASLG;STAT3;TLR9;MMP2;IGFBP3;TOP2A;XIAP;CDKN2A;CCNG1;CDK4	24
DOID:9108	uterus carcinoma in situ	24/1195 2.01%	47/10312 0.46%	3.16576e-11	1.06921e-10	PTEN;HDAC2;THRB;HDAC1;PTGS2;VEGFA;CCNE1;IL1B;BCL2;CDKN1A;CCND1;RB1;TERT;RELA;FASLG;STAT3;TLR9;MMP2;IGFBP3;TOP2A;XIAP;CDKN2A;CCNG1;CDK4	PTEN;HDAC2;THRB;HDAC1;PTGS2;VEGFA;CCNE1;IL1B;BCL2;CDKN1A;CCND1;RB1;TERT;RELA;FASLG;STAT3;TLR9;MMP2;IGFBP3;TOP2A;XIAP;CDKN2A;CCNG1;CDK4	24
DOID:5113	nutritional deficiency disease	28/1195 2.34%	62/10312 0.6%	3.17886e-11	1.07068e-10	EDN1;SHBG;GPX1;DNMT1;GSR;PEMT;LEPR;APOB;TNF;CRP;CST3;CYP19A1;F7;CYP1A1;SOD1;HP;IL6;ALB;APP;SLC44A1;LEP;CDKN2A;TMPRSS6;ETFA;PON1;TF;CYP2C19;IGF1	EDN1;SHBG;GPX1;DNMT1;GSR;PEMT;LEPR;APOB;TNF;CRP;CST3;CYP19A1;F7;CYP1A1;SOD1;HP;IL6;ALB;APP;SLC44A1;LEP;CDKN2A;TMPRSS6;ETFA;PON1;TF;CYP2C19;IGF1	28
DOID:1602	lymphadenitis	30/1195 2.51%	70/10312 0.68%	3.21532e-11	1.07704e-10	HMOX1;ACE;IL4;NPPB;MIF;MMP1;SELP;VEGFA;KDR;MMP13;MMP9;TNF;TGFB1;CCL2;MMP3;ADM;IL1B;CRP;HSPA1A;ADIPOQ;CD40LG;TPH2;HP;TLR4;CASP3;AGTR1;IL10;GZMB;NOS2;HGF	HMOX1;ACE;IL4;NPPB;MIF;MMP1;SELP;VEGFA;KDR;MMP13;MMP9;TNF;TGFB1;CCL2;MMP3;ADM;IL1B;CRP;HSPA1A;ADIPOQ;CD40LG;TPH2;HP;TLR4;CASP3;AGTR1;IL10;GZMB;NOS2;HGF	30
DOID:9942	lymph node disease	30/1195 2.51%	70/10312 0.68%	3.21532e-11	1.07704e-10	HMOX1;ACE;IL4;NPPB;MIF;MMP1;SELP;VEGFA;KDR;MMP13;MMP9;TNF;TGFB1;CCL2;MMP3;ADM;IL1B;CRP;HSPA1A;ADIPOQ;CD40LG;TPH2;HP;TLR4;CASP3;AGTR1;IL10;GZMB;NOS2;HGF	HMOX1;ACE;IL4;NPPB;MIF;MMP1;SELP;VEGFA;KDR;MMP13;MMP9;TNF;TGFB1;CCL2;MMP3;ADM;IL1B;CRP;HSPA1A;ADIPOQ;CD40LG;TPH2;HP;TLR4;CASP3;AGTR1;IL10;GZMB;NOS2;HGF	30
DOID:4610	intestinal benign neoplasm	29/1195 2.43%	66/10312 0.64%	3.25219e-11	1.08643e-10	HIF1A;CHKA;LOX;JUN;MTHFR;HNRNPK;IL4;GPX3;PIK3CB;RAF1;PTGS2;VEGFA;BCL2L1;TNKS2;TTR;CRP;BCL2;PIK3CA;GSTM1;MAPK8;IL6;CCND1;BIRC5;BRAF;CXCL1;GPX2;GSTP1;FOS;AXIN2	HIF1A;CHKA;LOX;JUN;MTHFR;HNRNPK;IL4;GPX3;PIK3CB;RAF1;PTGS2;VEGFA;BCL2L1;TNKS2;TTR;CRP;BCL2;PIK3CA;GSTM1;MAPK8;IL6;CCND1;BIRC5;BRAF;CXCL1;GPX2;GSTP1;FOS;AXIN2	29
DOID:3480	uveal disease	34/1195 2.85%	87/10312 0.84%	3.4952e-11	1.16443e-10	SOD2;TLR2;ACE;IL2;AOC3;VIP;OAT;SERPINA1;NR3C1;ARG1;IFNG;TNF;CXCL10;TGFB1;CCL2;SNCB;ADM;IL1B;ESD;IL13;SERPINA3;IL6;TLR4;RELA;CFB;IL1RN;POMC;AQP4;C3;IL1A;C2;IL10;NOS2;ICAM1	SOD2;TLR2;ACE;IL2;AOC3;VIP;OAT;SERPINA1;NR3C1;ARG1;IFNG;TNF;CXCL10;TGFB1;CCL2;SNCB;ADM;IL1B;ESD;IL13;SERPINA3;IL6;TLR4;RELA;CFB;IL1RN;POMC;AQP4;C3;IL1A;C2;IL10;NOS2;ICAM1	34
DOID:11247	disseminated intravascular coagulation	16/1195 1.34%	22/10312 0.21%	3.64403e-11	1.20745e-10	TLR2;PLAT;THBD;SERPINE1;PLG;F2;SERPINC1;TNF;TFPI;ELANE;PROC;IL6;TLR4;F3;IL10;HGF	TLR2;PLAT;THBD;SERPINE1;PLG;F2;SERPINC1;TNF;TFPI;ELANE;PROC;IL6;TLR4;F3;IL10;HGF	16
DOID:1510	personality disorder	16/1195 1.34%	22/10312 0.21%	3.64403e-11	1.20745e-10	SLC6A4;BDNF;TPH1;SLC6A3;MMP9;TNF;HTR2C;DRD3;COMT;MAOA;TPH2;DRD4;HTR1B;NOTCH3;MMP2;NRG1	SLC6A4;BDNF;TPH1;SLC6A3;MMP9;TNF;HTR2C;DRD3;COMT;MAOA;TPH2;DRD4;HTR1B;NOTCH3;MMP2;NRG1	16
DOID:4251	conjunctival disease	21/1195 1.76%	37/10312 0.36%	3.85793e-11	1.27489e-10	PTAFR;PLG;IFNG;MMP9;MMP3;PLA2G2A;IL13;IRF1;IL6;TLR4;CXCL8;CFB;IL1RN;STAT1;TLR9;MMP2;GSTP1;C3;IL10;LCK;ICAM1	PTAFR;PLG;IFNG;MMP9;MMP3;PLA2G2A;IL13;IRF1;IL6;TLR4;CXCL8;CFB;IL1RN;STAT1;TLR9;MMP2;GSTP1;C3;IL10;LCK;ICAM1	21
DOID:10608	celiac disease	35/1195 2.93%	92/10312 0.89%	4.40686e-11	1.45237e-10	HIF1A;IL2;MIF;GPX1;GSR;F2;NFKB1;CCN2;IFNG;GH1;TNF;TGFB1;ADA;IL1B;BCL2;MLN;SOD1;IRF1;HP;IL21;TGM2;PARP1;IL6;TLR4;SELE;CXCL8;FASLG;STAT1;IL10;KCNJ11;ICAM1;PON1;DPP4;VDR;IGF1	HIF1A;IL2;MIF;GPX1;GSR;F2;NFKB1;CCN2;IFNG;GH1;TNF;TGFB1;ADA;IL1B;BCL2;MLN;SOD1;IRF1;HP;IL21;TGM2;PARP1;IL6;TLR4;SELE;CXCL8;FASLG;STAT1;IL10;KCNJ11;ICAM1;PON1;DPP4;VDR;IGF1	35
DOID:11132	prostatic hypertrophy	20/1195 1.67%	34/10312 0.33%	4.61095e-11	1.51556e-10	EGFR;MYC;AR;PTGS2;KDR;SRD5A1;CASP6;FGF8;IL5;CASP1;KLK11;CFTR;IL13;IL3;ESR1;IGF1R;RELA;BAD;GSTP1;CDK4	EGFR;MYC;AR;PTGS2;KDR;SRD5A1;CASP6;FGF8;IL5;CASP1;KLK11;CFTR;IL13;IL3;ESR1;IGF1R;RELA;BAD;GSTP1;CDK4	20
DOID:8567	Hodgkin's lymphoma	27/1195 2.26%	59/10312 0.57%	4.89838e-11	1.60572e-10	KLK3;JUN;ATM;IL4;JAK2;PTGS2;BAX;PIK3CG;MMP9;IL1B;BCL2;GSTM1;IL13;MDM2;IL6;SELE;BIRC5;CXCL8;CASP3;IL1RN;SELL;MMP2;IL10;CDKN2A;PIK3R1;ICAM1;NFKBIA	KLK3;JUN;ATM;IL4;JAK2;PTGS2;BAX;PIK3CG;MMP9;IL1B;BCL2;GSTM1;IL13;MDM2;IL6;SELE;BIRC5;CXCL8;CASP3;IL1RN;SELL;MMP2;IL10;CDKN2A;PIK3R1;ICAM1;NFKBIA	27
DOID:612	primary immunodeficiency disease	83/1195 6.95%	348/10312 3.37%	5.0609e-11	1.65458e-10	PIK3CD;TCF3;APOE;MYD88;TLR2;C9;CD4;LIG1;IL2;THBD;ATM;DECR1;MYC;SLC6A4;IL4;TAP2;ABCB1;PLAU;STAT2;HDAC1;JAK2;GLS;SERPINA1;TEK;C5;NFKB1;JAK3;PIK3CG;MSN;KDR;TP53;RORC;CAV1;IFNG;TNF;IL2RB;ADA;CFI;PNP;SYK;BMP2;IL5;MET;CD40LG;IKBKB;NCF4;ACP1;TBX21;CASP8;NOX5;NOX1;IDO1;IL21;TOP2B;FST;ADK;IL6;FOXO3;TLR4;PTPRC;IL21R;CFB;TCF7L2;NGF;FASLG;STAT1;STAT3;NLRP3;TLR9;CTSC;NCF1;C3;TOP2A;C2;XIAP;IL10;PIK3R1;LCK;TAP1…	PIK3CD;TCF3;APOE;MYD88;TLR2;C9;CD4;LIG1;IL2;THBD;ATM;DECR1;MYC;SLC6A4;IL4;TAP2;ABCB1;PLAU;STAT2;HDAC1;JAK2;GLS;SERPINA1;TEK;C5;NFKB1;JAK3;PIK3CG;MSN;KDR;TP53;RORC;CAV1;IFNG;TNF;IL2RB;ADA;CFI;PNP;SYK;BMP2;IL5;MET;CD40LG;IKBKB;NCF4;ACP1;TBX21;CASP8;NOX5;NOX1;IDO1;IL21;TOP2B;FST;ADK;IL6;FOXO3;TLR4;PTPRC;IL21R;CFB;TCF7L2;NGF;FASLG;STAT1;STAT3;NLRP3;TLR9;CTSC;NCF1;C3;TOP2A;C2;XIAP;IL10;PIK3R1;LCK;TAP1…	83
DOID:1591	renovascular hypertension	19/1195 1.59%	31/10312 0.3%	5.1619e-11	1.68311e-10	G6PD;PDGFA;HMOX1;ACE;PRL;CXCL10;PTGS1;AGTR2;ADM;MPO;ADRB1;SPP1;RELA;NOS1;CMA1;AGTR1;PTGER3;REN;GJA1	G6PD;PDGFA;HMOX1;ACE;PRL;CXCL10;PTGS1;AGTR2;ADM;MPO;ADRB1;SPP1;RELA;NOS1;CMA1;AGTR1;PTGER3;REN;GJA1	19
DOID:12129	bulimia nervosa	13/1195 1.09%	15/10312 0.15%	5.37652e-11	1.74844e-10	GCG;SLC6A4;MC4R;BDNF;NR3C1;TPH1;NAMPT;HTR2C;COMT;ADIPOQ;LEP;HTR2A;DPP4	GCG;SLC6A4;MC4R;BDNF;NR3C1;TPH1;NAMPT;HTR2C;COMT;ADIPOQ;LEP;HTR2A;DPP4	13
DOID:3565	meningioma	33/1195 2.76%	84/10312 0.81%	5.75599e-11	1.86689e-10	MTHFR;ATM;EGFR;YAP1;PTEN;PLAU;PTGS2;CA9;VEGFA;TP53;ERBB2;CAV1;MMP9;YWHAG;BCL2;CASP8;CDKN1A;JAK1;CCND1;RASSF1;HOXA9;RB1;BIRC5;TERT;CTSL;F3;FASN;MMP2;MTRR;CDKN2A;HGF;PON1;DPP4	MTHFR;ATM;EGFR;YAP1;PTEN;PLAU;PTGS2;CA9;VEGFA;TP53;ERBB2;CAV1;MMP9;YWHAG;BCL2;CASP8;CDKN1A;JAK1;CCND1;RASSF1;HOXA9;RB1;BIRC5;TERT;CTSL;F3;FASN;MMP2;MTRR;CDKN2A;HGF;PON1;DPP4	33
DOID:2671	transitional cell carcinoma	33/1195 2.76%	85/10312 0.82%	8.37832e-11	2.71024e-10	CDK1;MTHFR;EGFR;PLAU;NAT2;FGF1;BRD4;PTGS2;CA9;KDR;TP53;PTGES;ERBB2;CAV1;BCL2L1;CTSB;BCL2;ERBB3;GSTM1;CTNNB1;CCND1;RASSF1;BIRC5;TERT;FGF2;CASP3;FASLG;PLA2G4A;MMP2;IGFBP3;CDKN2A;TYMP;CDK4	CDK1;MTHFR;EGFR;PLAU;NAT2;FGF1;BRD4;PTGS2;CA9;KDR;TP53;PTGES;ERBB2;CAV1;BCL2L1;CTSB;BCL2;ERBB3;GSTM1;CTNNB1;CCND1;RASSF1;BIRC5;TERT;FGF2;CASP3;FASLG;PLA2G4A;MMP2;IGFBP3;CDKN2A;TYMP;CDK4	33
DOID:4676	uremia	20/1195 1.67%	35/10312 0.34%	9.59244e-11	3.09482e-10	EDN1;SLC2A1;AOC3;TH;NAMPT;GH1;COMT;PTK2;MSTN;PROC;PROS1;IL6;CCND1;CHGA;LEP;DAO;IL10;NOS2;RUNX2;PON1	EDN1;SLC2A1;AOC3;TH;NAMPT;GH1;COMT;PTK2;MSTN;PROC;PROS1;IL6;CCND1;CHGA;LEP;DAO;IL10;NOS2;RUNX2;PON1	20
DOID:2154	nephroblastoma	39/1195 3.26%	113/10312 1.1%	1.09626e-10	3.52761e-10	HIF1A;SLC2A1;MTHFR;S1PR2;MYC;ABCB1;IGF2;AR;PTGS2;TBXA2R;EGR1;CCNE1;TP53;CCN2;ERBB2;BCL2L1;IGF2R;PCNA;MET;BCL2;CYP19A1;HNF4A;CTNNB1;CDKN1A;ESR1;KIT;IGF1R;TERT;NES;STAT1;STAT3;KDM4D;PRTN3;FLT3;TOP2A;CDKN2A;CDK4;HSP90AA1;HGF	HIF1A;SLC2A1;MTHFR;S1PR2;MYC;ABCB1;IGF2;AR;PTGS2;TBXA2R;EGR1;CCNE1;TP53;CCN2;ERBB2;BCL2L1;IGF2R;PCNA;MET;BCL2;CYP19A1;HNF4A;CTNNB1;CDKN1A;ESR1;KIT;IGF1R;TERT;NES;STAT1;STAT3;KDM4D;PRTN3;FLT3;TOP2A;CDKN2A;CDK4;HSP90AA1;HGF	39
DOID:0050136	systemic mycosis	30/1195 2.51%	73/10312 0.71%	1.14471e-10	3.67385e-10	TLR2;IL4;PLG;NFKB1;IFNG;TNF;CXCL10;TGFB1;CCL2;TLR1;IL1B;CRP;CFTR;IL13;MAPK8;IL6;TLR4;CXCL8;CFB;CSF2;MAPK14;SELL;STAT1;TLR9;C3;IL1A;SLPI;IL10;NOS2;CYP2C19	TLR2;IL4;PLG;NFKB1;IFNG;TNF;CXCL10;TGFB1;CCL2;TLR1;IL1B;CRP;CFTR;IL13;MAPK8;IL6;TLR4;CXCL8;CFB;CSF2;MAPK14;SELL;STAT1;TLR9;C3;IL1A;SLPI;IL10;NOS2;CYP2C19	30
DOID:4043	skeletal muscle cancer	33/1195 2.76%	86/10312 0.83%	1.21061e-10	3.87521e-10	ATM;EGFR;IL4;IGF2;PTPN11;APEX1;NFKB1;VEGFA;NCOA1;TP53;BCL2L1;TGFB1;ILK;EZR;CSNK2A1;MET;CDH3;CTNNB1;MSTN;CDKN1A;MAPK8;MDM2;CXCL11;IGF1R;GLI1;TERT;AKT1;MCL1;CAPN1;FOXO1;CDKN2A;FABP2;ANKRD1	ATM;EGFR;IL4;IGF2;PTPN11;APEX1;NFKB1;VEGFA;NCOA1;TP53;BCL2L1;TGFB1;ILK;EZR;CSNK2A1;MET;CDH3;CTNNB1;MSTN;CDKN1A;MAPK8;MDM2;CXCL11;IGF1R;GLI1;TERT;AKT1;MCL1;CAPN1;FOXO1;CDKN2A;FABP2;ANKRD1	33
DOID:2473	opportunistic mycosis	28/1195 2.34%	65/10312 0.63%	1.26289e-10	4.03204e-10	TLR2;IL4;PLG;NFKB1;IFNG;CXCL10;TGFB1;CCL2;TLR1;IL1B;CRP;CFTR;IL13;MAPK8;IL6;TLR4;CXCL8;CSF2;MAPK14;SELL;STAT1;TLR9;C3;IL1A;SLPI;IL10;NOS2;CYP2C19	TLR2;IL4;PLG;NFKB1;IFNG;CXCL10;TGFB1;CCL2;TLR1;IL1B;CRP;CFTR;IL13;MAPK8;IL6;TLR4;CXCL8;CSF2;MAPK14;SELL;STAT1;TLR9;C3;IL1A;SLPI;IL10;NOS2;CYP2C19	28
DOID:11832	visual epilepsy	43/1195 3.6%	133/10312 1.29%	1.36627e-10	4.35077e-10	EPO;NGFR;HRH3;GABBR1;VIP;HDAC2;ABCB1;DUSP1;APEX1;PLD2;PTGS2;NR3C1;TACR3;EGR1;ENO2;IFNG;TNF;ABAT;WNT2;DRD3;IL1B;HSPA5;HSPA1A;CSTB;NFE2L2;CASP1;CCNB1;ARC;PLD1;SPP1;SREBF2;CCND1;SYT1;DCX;APP;BAD;GAP43;NPY;NQO1;KCNJ11;NRG1;GJA1;ABCC2	EPO;NGFR;HRH3;GABBR1;VIP;HDAC2;ABCB1;DUSP1;APEX1;PLD2;PTGS2;NR3C1;TACR3;EGR1;ENO2;IFNG;TNF;ABAT;WNT2;DRD3;IL1B;HSPA5;HSPA1A;CSTB;NFE2L2;CASP1;CCNB1;ARC;PLD1;SPP1;SREBF2;CCND1;SYT1;DCX;APP;BAD;GAP43;NPY;NQO1;KCNJ11;NRG1;GJA1;ABCC2	43
DOID:13375	temporal arteritis	23/1195 1.92%	46/10312 0.45%	1.42391e-10	4.5109e-10	HIF1A;ELN;IL4;MIF;C5;VEGFA;IFNG;MMP9;CCL2;CRP;ITGB3;ESR2;IL6;TLR4;SELE;NOS3;IL21R;CSF2;CRH;MMP2;IL10;NOS2;ICAM1	HIF1A;ELN;IL4;MIF;C5;VEGFA;IFNG;MMP9;CCL2;CRP;ITGB3;ESR2;IL6;TLR4;SELE;NOS3;IL21R;CSF2;CRH;MMP2;IL10;NOS2;ICAM1	23
DOID:525	central nervous system vasculitis	23/1195 1.92%	46/10312 0.45%	1.42391e-10	4.5109e-10	HIF1A;ELN;IL4;MIF;C5;VEGFA;IFNG;MMP9;CCL2;CRP;ITGB3;ESR2;IL6;TLR4;SELE;NOS3;IL21R;CSF2;CRH;MMP2;IL10;NOS2;ICAM1	HIF1A;ELN;IL4;MIF;C5;VEGFA;IFNG;MMP9;CCL2;CRP;ITGB3;ESR2;IL6;TLR4;SELE;NOS3;IL21R;CSF2;CRH;MMP2;IL10;NOS2;ICAM1	23
DOID:11729	Lyme disease	14/1195 1.17%	18/10312 0.17%	1.43279e-10	4.52733e-10	TLR2;MMP1;PTGS2;ENO2;MMP13;MMP9;PTGS1;TGFB1;CD38;CCL2;TLR1;IL1B;IL6;CXCL11	TLR2;MMP1;PTGS2;ENO2;MMP13;MMP9;PTGS1;TGFB1;CD38;CCL2;TLR1;IL1B;IL6;CXCL11	14
DOID:0060060	non-Hodgkin lymphoma	39/1195 3.26%	114/10312 1.11%	1.48355e-10	4.6675e-10	HIF1A;SOD2;MYD88;CD4;MTHFR;S1PR2;MYC;IL4;GPX3;ABCB1;GPX1;BCL2L2;ABCG2;CALR;BAX;TP53;BCL2L1;IGF2R;BCL2L11;MET;CD40LG;BCL2;GSTM1;EPHX1;IL21;IL6;CCND1;BRD2;TERT;IL21R;PTPN6;CASP10;GSTP1;MTRR;IL10;CDKN2A;ICAM1;PON1;NFKBIA	HIF1A;SOD2;MYD88;CD4;MTHFR;S1PR2;MYC;IL4;GPX3;ABCB1;GPX1;BCL2L2;ABCG2;CALR;BAX;TP53;BCL2L1;IGF2R;BCL2L11;MET;CD40LG;BCL2;GSTM1;EPHX1;IL21;IL6;CCND1;BRD2;TERT;IL21R;PTPN6;CASP10;GSTP1;MTRR;IL10;CDKN2A;ICAM1;PON1;NFKBIA	39
DOID:3973	thyroid gland medullary carcinoma	21/1195 1.76%	39/10312 0.38%	1.48477e-10	4.6675e-10	MTOR;SDHB;PLK1;RLN2;CDK5;NFKB1;VEGFA;KDR;RLN1;INSL3;PTK2;DIO2;PRLR;ESR2;ESR1;CCND1;BRAF;PTPN6;AKT1;MMP2;SDHC	MTOR;SDHB;PLK1;RLN2;CDK5;NFKB1;VEGFA;KDR;RLN1;INSL3;PTK2;DIO2;PRLR;ESR2;ESR1;CCND1;BRAF;PTPN6;AKT1;MMP2;SDHC	21
DOID:11396	pulmonary edema	15/1195 1.26%	21/10312 0.2%	2.31816e-10	7.23171e-10	CLDN4;ACE;VEGFA;AQP5;ADRB2;TNF;CCL2;ADA;ALOX5;HSPA1A;CYP11B2;IL13;TLR4;NOS3;NOS2	CLDN4;ACE;VEGFA;AQP5;ADRB2;TNF;CCL2;ADA;ALOX5;HSPA1A;CYP11B2;IL13;TLR4;NOS3;NOS2	15
DOID:8689	anorexia nervosa	15/1195 1.26%	21/10312 0.2%	2.31816e-10	7.23171e-10	HTR4;SLC6A4;SHBG;MC3R;BDNF;LEPR;NR3C1;IFNG;HTR2C;MAOA;IL6;LEP;HTR1D;SLC6A2;HTR2A	HTR4;SLC6A4;SHBG;MC3R;BDNF;LEPR;NR3C1;IFNG;HTR2C;MAOA;IL6;LEP;HTR1D;SLC6A2;HTR2A	15
DOID:8805	intermediate coronary syndrome	15/1195 1.26%	21/10312 0.2%	2.31816e-10	7.23171e-10	EDN1;TXN;ACE;MMP1;SELP;BDNF;SERPINC1;CRP;HMGCR;ITGB3;F7;SOD3;AKT1;AGTR1;LEP	EDN1;TXN;ACE;MMP1;SELP;BDNF;SERPINC1;CRP;HMGCR;ITGB3;F7;SOD3;AKT1;AGTR1;LEP	15
DOID:60001	pulmonary artery disease	19/1195 1.59%	33/10312 0.32%	2.38185e-10	7.39279e-10	EDN1;HPR;MTHFR;TBXAS1;FABP3;NPPB;F2;VCAM1;CCN2;MMP9;CCL2;CRP;PROC;HP;ALB;NOS3;NPPA;F3;MMP2	EDN1;HPR;MTHFR;TBXAS1;FABP3;NPPB;F2;VCAM1;CCN2;MMP9;CCL2;CRP;PROC;HP;ALB;NOS3;NPPA;F3;MMP2	19
DOID:9477	pulmonary embolism	19/1195 1.59%	33/10312 0.32%	2.38185e-10	7.39279e-10	EDN1;HPR;MTHFR;TBXAS1;FABP3;NPPB;F2;VCAM1;CCN2;MMP9;CCL2;CRP;PROC;HP;ALB;NOS3;NPPA;F3;MMP2	EDN1;HPR;MTHFR;TBXAS1;FABP3;NPPB;F2;VCAM1;CCN2;MMP9;CCL2;CRP;PROC;HP;ALB;NOS3;NPPA;F3;MMP2	19
DOID:866	vein disease	23/1195 1.92%	47/10312 0.46%	2.48511e-10	7.69381e-10	HIF1A;HMOX1;MTHFR;ACE;CAT;MMP1;SERPINE1;SERPINA1;TEK;VEGFA;TP53;MMP9;TNF;MMP3;CASP9;IL1B;GSTM1;PARP1;ALB;FASLG;IL1A;ICAM1;IGF1	HIF1A;HMOX1;MTHFR;ACE;CAT;MMP1;SERPINE1;SERPINA1;TEK;VEGFA;TP53;MMP9;TNF;MMP3;CASP9;IL1B;GSTM1;PARP1;ALB;FASLG;IL1A;ICAM1;IGF1	23
DOID:1564	fungal infectious disease	38/1195 3.18%	111/10312 1.08%	2.49502e-10	7.70503e-10	SOD2;APOE;TLR2;PTEN;IL4;FABP5;PLG;NFKB1;IFNG;MMP9;TNF;CXCL10;TGFB1;CCL2;TLR1;IL1B;CRP;COMT;CFTR;IL13;MAPK8;IL6;TLR4;CXCL8;CFB;CSF2;MAPK14;SELL;STAT1;STAT3;TLR9;C3;IL1A;SLPI;IL10;CDKN2A;NOS2;CYP2C19	SOD2;APOE;TLR2;PTEN;IL4;FABP5;PLG;NFKB1;IFNG;MMP9;TNF;CXCL10;TGFB1;CCL2;TLR1;IL1B;CRP;COMT;CFTR;IL13;MAPK8;IL6;TLR4;CXCL8;CFB;CSF2;MAPK14;SELL;STAT1;STAT3;TLR9;C3;IL1A;SLPI;IL10;CDKN2A;NOS2;CYP2C19	38
DOID:14018	alcoholic liver cirrhosis	18/1195 1.51%	30/10312 0.29%	2.77593e-10	8.55097e-10	SOD2;MTHFR;IL4;PLAU;SERPINE1;JAK2;NFKB1;MMP13;TGFB1;CRP;MPO;IL6;CXCL8;STAT3;TLR9;LEP;ALDH2;FABP2	SOD2;MTHFR;IL4;PLAU;SERPINE1;JAK2;NFKB1;MMP13;TGFB1;CRP;MPO;IL6;CXCL8;STAT3;TLR9;LEP;ALDH2;FABP2	18
DOID:10247	pleurisy	17/1195 1.42%	27/10312 0.26%	2.98313e-10	9.16621e-10	PTAFR;TLR2;SERPINE1;PTGS2;TP53;MMP9;TNF;ADA;ALOX5;IL1B;ELANE;ESR1;IL1RN;FASLG;CXCL2;NOS2;ICAM1	PTAFR;TLR2;SERPINE1;PTGS2;TP53;MMP9;TNF;ADA;ALOX5;IL1B;ELANE;ESR1;IL1RN;FASLG;CXCL2;NOS2;ICAM1	17
DOID:10871	age related macular degeneration	31/1195 2.59%	80/10312 0.78%	3.31088e-10	1.01478e-09	HIF1A;SOD2;APOE;C9;ACE;GPX3;SELP;PPARGC1A;C5;VEGFA;KDR;TNF;CCL2;CFI;CRP;CST3;CD36;GSTM1;CFD;RORA;TLR4;SELE;CFB;SELL;GSTP1;C3;C2;NOS2;ICAM1;PON1;TF	HIF1A;SOD2;APOE;C9;ACE;GPX3;SELP;PPARGC1A;C5;VEGFA;KDR;TNF;CCL2;CFI;CRP;CST3;CD36;GSTM1;CFD;RORA;TLR4;SELE;CFB;SELL;GSTP1;C3;C2;NOS2;ICAM1;PON1;TF	31
DOID:1319	brain cancer	35/1195 2.93%	98/10312 0.95%	3.40248e-10	1.04026e-09	GAPDH;KDM4C;CDK6;ATM;CAT;MYC;MAP2;IGF2;AURKA;NOTCH2;PTGS2;AURKB;BAX;KDM4B;VEGFA;KDR;TP53;IFNG;MMP9;PRKCA;MET;BCL2;GSTM1;CTNNB1;ACHE;RASSF1;RB1;BIRC5;BRAF;CASP3;APP;NOTCH3;FASLG;MAPT;CDKN2A	GAPDH;KDM4C;CDK6;ATM;CAT;MYC;MAP2;IGF2;AURKA;NOTCH2;PTGS2;AURKB;BAX;KDM4B;VEGFA;KDR;TP53;IFNG;MMP9;PRKCA;MET;BCL2;GSTM1;CTNNB1;ACHE;RASSF1;RB1;BIRC5;BRAF;CASP3;APP;NOTCH3;FASLG;MAPT;CDKN2A	35
DOID:649	prion disease	20/1195 1.67%	37/10312 0.36%	3.73443e-10	1.13891e-09	ABCB1;PTGS2;NFKB1;PRNP;NEFL;SNCA;PTGS1;YWHAG;CTSD;STX1A;A2M;CHGB;SOD1;SERPINA3;ACHE;NES;APP;CHGA;AQP4;MAPT	ABCB1;PTGS2;NFKB1;PRNP;NEFL;SNCA;PTGS1;YWHAG;CTSD;STX1A;A2M;CHGB;SOD1;SERPINA3;ACHE;NES;APP;CHGA;AQP4;MAPT	20
DOID:9428	intracranial hypertension	10/1195 0.84%	10/10312 0.1%	4.22424e-10	1.28509e-09	PPARA;NPPB;BDNF;TNF;CXCL10;IL1B;CASP8;AQP4;HSD11B1;NPPC	PPARA;NPPB;BDNF;TNF;CXCL10;IL1B;CASP8;AQP4;HSD11B1;NPPC	10
DOID:0060091	cardiovascular organ benign neoplasm	23/1195 1.92%	48/10312 0.47%	4.25238e-10	1.29045e-09	HIF1A;SLC2A1;PDGFA;MME;MAP2;IGF2;AR;TEK;NFKB1;VEGFA;KDR;TP53;MMP9;MMP3;IL1B;CTNNB1;RASA1;IL6;CCND1;FLT4;MMP2;SLC6A2;PDGFRB	HIF1A;SLC2A1;PDGFA;MME;MAP2;IGF2;AR;TEK;NFKB1;VEGFA;KDR;TP53;MMP9;MMP3;IL1B;CTNNB1;RASA1;IL6;CCND1;FLT4;MMP2;SLC6A2;PDGFRB	23
DOID:10930	borderline personality disorder	14/1195 1.17%	19/10312 0.18%	4.8629e-10	1.46845e-09	SLC6A4;BDNF;TPH1;SLC6A3;MMP9;TNF;HTR2C;COMT;MAOA;TPH2;HTR1B;NOTCH3;MMP2;NRG1	SLC6A4;BDNF;TPH1;SLC6A3;MMP9;TNF;HTR2C;COMT;MAOA;TPH2;HTR1B;NOTCH3;MMP2;NRG1	14
DOID:2615	papilloma	14/1195 1.17%	19/10312 0.18%	4.8629e-10	1.46845e-09	EGFR;PTEN;VEGFA;KDR;TP53;PTGES;RARB;BCL2;CDKN1A;BIRC5;PLA2G4A;MMP2;CDKN2A;HGF	EGFR;PTEN;VEGFA;KDR;TP53;PTGES;RARB;BCL2;CDKN1A;BIRC5;PLA2G4A;MMP2;CDKN2A;HGF	14
DOID:5157	benign pleural mesothelioma	21/1195 1.76%	41/10312 0.4%	5.09259e-10	1.53403e-09	SOD2;MAPK3;EGFR;MAPK1;YAP1;NTS;VEGFA;KDR;TP53;MMP9;SRC;PIK3CA;GSTM1;CDKN1A;SPP1;RASSF1;BIRC5;RELA;AKT1;MCL1;CDKN2A	SOD2;MAPK3;EGFR;MAPK1;YAP1;NTS;VEGFA;KDR;TP53;MMP9;SRC;PIK3CA;GSTM1;CDKN1A;SPP1;RASSF1;BIRC5;RELA;AKT1;MCL1;CDKN2A	21
DOID:9261	nasopharynx carcinoma	32/1195 2.68%	86/10312 0.83%	5.83756e-10	1.75413e-09	KDM3A;ATM;MYC;GRIN2A;MMP1;ABCC1;JAK2;CALR;VEGFA;KDR;TP53;IFNG;CCL2;SRC;BCL2;ERBB3;CCNB1;GSTM1;CDKN1A;MDM2;IL6;CCND1;BIRC5;TERT;CXCL8;CASP3;MAPK14;BAD;STAT3;MMP2;IL10;CDKN2A	KDM3A;ATM;MYC;GRIN2A;MMP1;ABCC1;JAK2;CALR;VEGFA;KDR;TP53;IFNG;CCL2;SRC;BCL2;ERBB3;CCNB1;GSTM1;CDKN1A;MDM2;IL6;CCND1;BIRC5;TERT;CXCL8;CASP3;MAPK14;BAD;STAT3;MMP2;IL10;CDKN2A	32
DOID:255	hemangioma	22/1195 1.84%	45/10312 0.44%	6.26958e-10	1.87934e-09	HIF1A;SLC2A1;PDGFA;MME;MAP2;IGF2;AR;TEK;NFKB1;VEGFA;KDR;TP53;MMP9;MMP3;IL1B;CTNNB1;RASA1;IL6;CCND1;MMP2;SLC6A2;PDGFRB	HIF1A;SLC2A1;PDGFA;MME;MAP2;IGF2;AR;TEK;NFKB1;VEGFA;KDR;TP53;MMP9;MMP3;IL1B;CTNNB1;RASA1;IL6;CCND1;MMP2;SLC6A2;PDGFRB	22
DOID:12205	dengue disease	17/1195 1.42%	28/10312 0.27%	6.77532e-10	2.02106e-09	SLC6A4;TAP2;IL11;F2;VCAM1;VEGFA;KDR;TNF;TGFB1;CCL2;IDO1;IL21;JAK1;F3;IL10;ICAM1;TAP1	SLC6A4;TAP2;IL11;F2;VCAM1;VEGFA;KDR;TNF;TGFB1;CCL2;IDO1;IL21;JAK1;F3;IL10;ICAM1;TAP1	17
DOID:13025	retinopathy of prematurity	17/1195 1.42%	28/10312 0.27%	6.77532e-10	2.02106e-09	EPO;ACE;SERPINE1;BDNF;VEGFA;KDR;IL1B;SOD1;IGF1R;NOS3;NOS1;IGFBP3;IL10;NOS2;ICAM1;HGF;IGF1	EPO;ACE;SERPINE1;BDNF;VEGFA;KDR;IL1B;SOD1;IGF1R;NOS3;NOS1;IGFBP3;IL10;NOS2;ICAM1;HGF;IGF1	17
DOID:0060903	thrombosis	16/1195 1.34%	25/10312 0.24%	7.09305e-10	2.1107e-09	F11;MTHFR;TBXAS1;PLAU;MMP1;PIK3CB;SERPINE1;JAK2;F2;SERPINC1;MMP9;MMP3;CD40LG;C5AR1;PROC;F3	F11;MTHFR;TBXAS1;PLAU;MMP1;PIK3CB;SERPINE1;JAK2;F2;SERPINC1;MMP9;MMP3;CD40LG;C5AR1;PROC;F3	16
DOID:0060119	pharynx cancer	34/1195 2.85%	96/10312 0.93%	7.86243e-10	2.33398e-09	KDM3A;ATM;MYC;GRIN2A;MMP1;ABCC1;JAK2;CALR;ERN1;VEGFA;KDR;TP53;IFNG;CCL2;SRC;MET;BCL2;ERBB3;CCNB1;GSTM1;CDKN1A;MDM2;IL6;CCND1;BIRC5;TERT;CXCL8;CASP3;MAPK14;BAD;STAT3;MMP2;IL10;CDKN2A	KDM3A;ATM;MYC;GRIN2A;MMP1;ABCC1;JAK2;CALR;ERN1;VEGFA;KDR;TP53;IFNG;CCL2;SRC;MET;BCL2;ERBB3;CCNB1;GSTM1;CDKN1A;MDM2;IL6;CCND1;BIRC5;TERT;CXCL8;CASP3;MAPK14;BAD;STAT3;MMP2;IL10;CDKN2A	34
DOID:2799	bronchiolitis obliterans	18/1195 1.51%	32/10312 0.31%	1.20398e-09	3.55683e-09	EDN1;ACE;IL4;IFNG;MMP9;CXCL10;CCL2;IL13;IL6;CXCL11;NOS3;CXCL8;MMP8;CSF2;IL1RN;TLR9;GZMB;NOS2	EDN1;ACE;IL4;IFNG;MMP9;CXCL10;CCL2;IL13;IL6;CXCL11;NOS3;CXCL8;MMP8;CSF2;IL1RN;TLR9;GZMB;NOS2	18
DOID:9065	leishmaniasis	18/1195 1.51%	32/10312 0.31%	1.20398e-09	3.55683e-09	HMOX1;TLR2;CAT;SLC6A4;IL4;IFNG;TNF;IL2RB;NFE2L2;SOD1;TLR4;CXCL8;CSF2;FASLG;TLR9;MMP2;IL10;COL1A1	HMOX1;TLR2;CAT;SLC6A4;IL4;IFNG;TNF;IL2RB;NFE2L2;SOD1;TLR4;CXCL8;CSF2;FASLG;TLR9;MMP2;IL10;COL1A1	18
DOID:2797	idiopathic interstitial pneumonia	20/1195 1.67%	39/10312 0.38%	1.28664e-09	3.78277e-09	MTOR;IL4;PLAU;MMP1;IL11;BDNF;SHH;IFNG;CCL2;KEAP1;IL13;AKR1B10;IL6;CCND1;SOD3;MMP2;IL1A;IGFBP3;CDKN2A;ICAM1	MTOR;IL4;PLAU;MMP1;IL11;BDNF;SHH;IFNG;CCL2;KEAP1;IL13;AKR1B10;IL6;CCND1;SOD3;MMP2;IL1A;IGFBP3;CDKN2A;ICAM1	20
DOID:349	systemic mastocytosis	20/1195 1.67%	39/10312 0.38%	1.28664e-09	3.78277e-09	E2F1;TPSAB1;MYC;DUSP1;JAK2;CHRM3;BDNF;PIK3CG;VEGFA;IFNG;TGFB1;CFTR;IL13;CXCR1;KIT;IL6;TLR4;CXCL8;FGF2;MMP2	E2F1;TPSAB1;MYC;DUSP1;JAK2;CHRM3;BDNF;PIK3CG;VEGFA;IFNG;TGFB1;CFTR;IL13;CXCR1;KIT;IL6;TLR4;CXCL8;FGF2;MMP2	20
DOID:1727	retinal vein occlusion	14/1195 1.17%	20/10312 0.19%	1.44786e-09	4.2466e-09	VEGFB;MTHFR;SERPINE1;JAK2;F2;VEGFA;IL1B;CRP;PROC;IL6;FGF2;AQP4;MMP2;PON1	VEGFB;MTHFR;SERPINE1;JAK2;F2;VEGFA;IL1B;CRP;PROC;IL6;FGF2;AQP4;MMP2;PON1	14
DOID:4724	brain edema	17/1195 1.42%	29/10312 0.28%	1.46102e-09	4.26479e-09	EDN1;HMOX1;PLAT;CP;NPPB;PLAU;F2;C5;VEGFA;GFAP;MMP9;CRP;IL6;IL1RN;AQP4;CXCL2;ICAM1	EDN1;HMOX1;PLAT;CP;NPPB;PLAU;F2;C5;VEGFA;GFAP;MMP9;CRP;IL6;IL1RN;AQP4;CXCL2;ICAM1	17
DOID:4798	aggressive systemic mastocytosis	17/1195 1.42%	29/10312 0.28%	1.46102e-09	4.26479e-09	E2F1;TPSAB1;DUSP1;CHRM3;BDNF;PIK3CG;VEGFA;IFNG;TGFB1;CFTR;IL13;CXCR1;IL6;TLR4;CXCL8;FGF2;MMP2	E2F1;TPSAB1;DUSP1;CHRM3;BDNF;PIK3CG;VEGFA;IFNG;TGFB1;CFTR;IL13;CXCR1;IL6;TLR4;CXCL8;FGF2;MMP2	17
DOID:11949	Creutzfeldt-Jakob disease	16/1195 1.34%	26/10312 0.25%	1.64606e-09	4.79352e-09	ABCB1;PTGS2;PRNP;NEFL;SNCA;PTGS1;YWHAG;CTSD;STX1A;CHGB;SERPINA3;ACHE;NES;CHGA;AQP4;MAPT	ABCB1;PTGS2;PRNP;NEFL;SNCA;PTGS1;YWHAG;CTSD;STX1A;CHGB;SERPINA3;ACHE;NES;CHGA;AQP4;MAPT	16
DOID:11963	esophagitis	23/1195 1.92%	51/10312 0.49%	1.91375e-09	5.55986e-09	CLDN4;ANG;EGFR;NR1H4;PTGS2;PTGES;TNF;TGFB1;CCL2;IL1B;IL5;CD40LG;GSTM1;IL13;CXCR1;GDNF;IL6;CXCL8;NGF;TRPV1;GSTP1;CYP2C19;VDR	CLDN4;ANG;EGFR;NR1H4;PTGS2;PTGES;TNF;TGFB1;CCL2;IL1B;IL5;CD40LG;GSTM1;IL13;CXCR1;GDNF;IL6;CXCL8;NGF;TRPV1;GSTP1;CYP2C19;VDR	23
DOID:10976	membranous glomerulonephritis	20/1195 1.67%	40/10312 0.39%	2.29462e-09	6.65059e-09	SOD2;MME;APOE;TBXAS1;SERPINE1;SHH;MMP9;PRKCA;IL1B;AKR1B1;A2M;IL6;CFB;PRKCB;PTGER3;C3;ABCA1;NQO1;COL3A1;TF	SOD2;MME;APOE;TBXAS1;SERPINE1;SHH;MMP9;PRKCA;IL1B;AKR1B1;A2M;IL6;CFB;PRKCB;PTGER3;C3;ABCA1;NQO1;COL3A1;TF	20
DOID:12351	alcoholic hepatitis	18/1195 1.51%	33/10312 0.32%	2.36294e-09	6.81639e-09	TLR2;PPARA;NR1H4;NFKB1;TNF;CCL2;SREBF1;SLC10A1;CPT1A;IL13;ALB;TLR4;NLRP3;TLR9;COL1A1;ICAM1;HGF;NFKBIA	TLR2;PPARA;NR1H4;NFKB1;TNF;CCL2;SREBF1;SLC10A1;CPT1A;IL13;ALB;TLR4;NLRP3;TLR9;COL1A1;ICAM1;HGF;NFKBIA	18
DOID:874	bacterial pneumonia	18/1195 1.51%	33/10312 0.32%	2.36294e-09	6.81639e-09	EDN1;TLR2;ACE;CAT;CXCL3;F2;GRK2;MMP9;TNF;ADA;IL1B;CRP;ITGB3;MPO;IL13;CXCL1;IL1A;CXCL2	EDN1;TLR2;ACE;CAT;CXCL3;F2;GRK2;MMP9;TNF;ADA;IL1B;CRP;ITGB3;MPO;IL13;CXCL1;IL1A;CXCL2	18
DOID:4007	bladder carcinoma	26/1195 2.18%	64/10312 0.62%	2.68792e-09	7.73565e-09	MME;PPARA;MYC;PTEN;DNMT1;CASP5;AURKA;PTGS2;BAX;VEGFA;TP53;EFNA1;ERBB2;CAV1;FABP4;TGFB1;IGF2R;VIM;IL13;PPARD;MDM2;CCND1;CXCL8;FASLG;GSTP1;CDKN2A	MME;PPARA;MYC;PTEN;DNMT1;CASP5;AURKA;PTGS2;BAX;VEGFA;TP53;EFNA1;ERBB2;CAV1;FABP4;TGFB1;IGF2R;VIM;IL13;PPARD;MDM2;CCND1;CXCL8;FASLG;GSTP1;CDKN2A	26
DOID:1532	pleural disease	21/1195 1.76%	44/10312 0.43%	2.69872e-09	7.74854e-09	HIF1A;PTAFR;HMOX1;TLR2;PLAU;SERPINE1;PTGS2;TP53;MMP9;TNF;ADA;ALOX5;IL1B;SOD1;ELANE;ESR1;IL1RN;FASLG;CXCL2;NOS2;ICAM1	HIF1A;PTAFR;HMOX1;TLR2;PLAU;SERPINE1;PTGS2;TP53;MMP9;TNF;ADA;ALOX5;IL1B;SOD1;ELANE;ESR1;IL1RN;FASLG;CXCL2;NOS2;ICAM1	21
DOID:9252	amino acid metabolic disorder	42/1195 3.51%	140/10312 1.36%	2.94471e-09	8.43507e-09	G6PD;SOD2;APOE;MTHFR;QDPR;PRDX1;CAT;MAOB;GRIN2A;NPPB;GPX1;TDO2;F2;ARG1;ACAT1;KYNU;ARG2;ATP1A1;ABAT;CCL2;HLCS;GCLC;EDNRA;MAOA;ECE1;BHMT;GSS;DBT;F12;ADK;F10;BCHE;NGF;CXCL1;BTD;ASL;IGFBP3;MTRR;PAH;SLC1A5;ICAM1;ALDH5A1	G6PD;SOD2;APOE;MTHFR;QDPR;PRDX1;CAT;MAOB;GRIN2A;NPPB;GPX1;TDO2;F2;ARG1;ACAT1;KYNU;ARG2;ATP1A1;ABAT;CCL2;HLCS;GCLC;EDNRA;MAOA;ECE1;BHMT;GSS;DBT;F12;ADK;F10;BCHE;NGF;CXCL1;BTD;ASL;IGFBP3;MTRR;PAH;SLC1A5;ICAM1;ALDH5A1	42
DOID:0060099	musculoskeletal system benign neoplasm	24/1195 2.01%	56/10312 0.54%	3.02972e-09	8.65836e-09	PDGFA;SHBG;AR;PTGS2;TP53;MMP13;CAV1;MMP9;SRC;EZR;MET;BCL2;CTNNB1;CDKN1A;CCNA2;OXTR;CCND1;BIRC5;NES;NOTCH3;SERPINH1;MMP2;NOS2;PDGFRB	PDGFA;SHBG;AR;PTGS2;TP53;MMP13;CAV1;MMP9;SRC;EZR;MET;BCL2;CTNNB1;CDKN1A;CCNA2;OXTR;CCND1;BIRC5;NES;NOTCH3;SERPINH1;MMP2;NOS2;PDGFRB	24
DOID:9563	bronchiectasis	13/1195 1.09%	18/10312 0.17%	3.13055e-09	8.9257e-09	TLR2;TAP2;MMP1;SERPINA1;IFNG;MMP9;ADRB2;TNF;IL1B;CFTR;CXCR1;MMP8;TAP1	TLR2;TAP2;MMP1;SERPINA1;IFNG;MMP9;ADRB2;TNF;IL1B;CFTR;CXCR1;MMP8;TAP1	13
DOID:235	colonic benign neoplasm	16/1195 1.34%	27/10312 0.26%	3.60643e-09	1.02587e-08	CHKA;LOX;MTHFR;HNRNPK;IL4;PTGS2;BCL2L1;TNKS2;CRP;BCL2;IL6;CCND1;BIRC5;BRAF;CXCL1;AXIN2	CHKA;LOX;MTHFR;HNRNPK;IL4;PTGS2;BCL2L1;TNKS2;CRP;BCL2;IL6;CCND1;BIRC5;BRAF;CXCL1;AXIN2	16
DOID:2986	IgA glomerulonephritis	26/1195 2.18%	65/10312 0.63%	3.99157e-09	1.13279e-08	ACE;IL4;MIF;SHH;IFNG;MMP9;TNF;CCL2;AGTR2;TLR1;PDE5A;IL1B;FABP1;IL6;IGF1R;SELE;CFB;NGF;IL1RN;CHGA;SELL;TLR9;AGTR1;C3;IL1A;IL10	ACE;IL4;MIF;SHH;IFNG;MMP9;TNF;CCL2;AGTR2;TLR1;PDE5A;IL1B;FABP1;IL6;IGF1R;SELE;CFB;NGF;IL1RN;CHGA;SELL;TLR9;AGTR1;C3;IL1A;IL10	26
DOID:10914	amnestic disorder	10/1195 0.84%	11/10312 0.11%	4.16076e-09	1.17537e-08	IRS1;HRH3;SLC6A4;PTGS2;IRS2;DRD3;HTR7;BCHE;MAPT;GJA1	IRS1;HRH3;SLC6A4;PTGS2;IRS2;DRD3;HTR7;BCHE;MAPT;GJA1	10
DOID:8549	chronic ulcer of skin	10/1195 0.84%	11/10312 0.11%	4.16076e-09	1.17537e-08	HIF1A;PDGFA;VEGFA;KDR;MMP9;PCNA;MET;FGF2;IL10;ICAM1	HIF1A;PDGFA;VEGFA;KDR;MMP9;PCNA;MET;FGF2;IL10;ICAM1	10
DOID:13189	gout	18/1195 1.51%	34/10312 0.33%	4.47958e-09	1.26148e-08	IL4;LPA;ABCG2;PTGS2;TNF;TGFB1;MMP3;IL1B;ADRB3;BMP2;CTSB;MAOA;CST3;SLC22A12;HP;IL6;NLRP3;PLA2G4A	IL4;LPA;ABCG2;PTGS2;TNF;TGFB1;MMP3;IL1B;ADRB3;BMP2;CTSB;MAOA;CST3;SLC22A12;HP;IL6;NLRP3;PLA2G4A	18
DOID:0080322	polycystic kidney disease	30/1195 2.51%	83/10312 0.8%	4.48618e-09	1.26148e-08	EDN1;MTOR;HIF1A;C9;ACE;ELN;MYC;NPPB;MMP1;PTGS2;GPBAR1;MMP9;PTGS1;LATS1;BECN1;CTSB;PIK3CA;CFTR;SOD1;CDKN1A;SPP1;NOS3;CFB;IL1RN;PLA2G4A;AKT1;C3;PPARG;FOS;CDC25A	EDN1;MTOR;HIF1A;C9;ACE;ELN;MYC;NPPB;MMP1;PTGS2;GPBAR1;MMP9;PTGS1;LATS1;BECN1;CTSB;PIK3CA;CFTR;SOD1;CDKN1A;SPP1;NOS3;CFB;IL1RN;PLA2G4A;AKT1;C3;PPARG;FOS;CDC25A	30
DOID:3192	neurilemmoma	21/1195 1.76%	45/10312 0.44%	4.51151e-09	1.2657e-08	EGFR;SERPINE1;BDNF;VEGFA;KDR;GFAP;CAV1;SNCA;TGFB1;BMP2;CDKN1A;GDNF;ESR1;KIT;CCND1;RB1;STAT3;IGFBP3;CDKN2A;PDGFRB;IGF1	EGFR;SERPINE1;BDNF;VEGFA;KDR;GFAP;CAV1;SNCA;TGFB1;BMP2;CDKN1A;GDNF;ESR1;KIT;CCND1;RB1;STAT3;IGFBP3;CDKN2A;PDGFRB;IGF1	21
DOID:583	hemolytic anemia	37/1195 3.1%	117/10312 1.13%	5.25633e-09	1.46794e-08	G6PD;SLC2A1;ANK1;APOE;MTHFR;PRDX2;NPPB;GPX1;INS;JAK2;AK1;GSR;CYP1A2;CYP3A4;PKLR;GH1;APOB;TNF;IL1B;GCLC;A2M;GSTM1;HP;CYB5R3;IL6;TERT;CXCL8;CFB;GPI;PTPN6;IL1A;IGFBP3;IL10;COL1A1;KCNN4;PON1;IGF1	G6PD;SLC2A1;ANK1;APOE;MTHFR;PRDX2;NPPB;GPX1;INS;JAK2;AK1;GSR;CYP1A2;CYP3A4;PKLR;GH1;APOB;TNF;IL1B;GCLC;A2M;GSTM1;HP;CYB5R3;IL6;TERT;CXCL8;CFB;GPI;PTPN6;IL1A;IGFBP3;IL10;COL1A1;KCNN4;PON1;IGF1	37
DOID:720	normocytic anemia	37/1195 3.1%	117/10312 1.13%	5.25633e-09	1.46794e-08	G6PD;SLC2A1;ANK1;APOE;MTHFR;PRDX2;NPPB;GPX1;INS;JAK2;AK1;GSR;CYP1A2;CYP3A4;PKLR;GH1;APOB;TNF;IL1B;GCLC;A2M;GSTM1;HP;CYB5R3;IL6;TERT;CXCL8;CFB;GPI;PTPN6;IL1A;IGFBP3;IL10;COL1A1;KCNN4;PON1;IGF1	G6PD;SLC2A1;ANK1;APOE;MTHFR;PRDX2;NPPB;GPX1;INS;JAK2;AK1;GSR;CYP1A2;CYP3A4;PKLR;GH1;APOB;TNF;IL1B;GCLC;A2M;GSTM1;HP;CYB5R3;IL6;TERT;CXCL8;CFB;GPI;PTPN6;IL1A;IGFBP3;IL10;COL1A1;KCNN4;PON1;IGF1	37
DOID:8850	salivary gland cancer	26/1195 2.18%	66/10312 0.64%	5.86833e-09	1.63142e-08	SLC2A1;MAPK3;EGFR;MAPK1;DNMT1;KDR;TP53;MMP9;PTGS1;EZR;PCNA;CTSD;BCL2;CDH3;CTNNB1;MDM2;CCNA2;KIT;CCND1;BIRC5;TERT;RELA;FGF2;NGF;MMP2;CDKN2A	SLC2A1;MAPK3;EGFR;MAPK1;DNMT1;KDR;TP53;MMP9;PTGS1;EZR;PCNA;CTSD;BCL2;CDH3;CTNNB1;MDM2;CCNA2;KIT;CCND1;BIRC5;TERT;RELA;FGF2;NGF;MMP2;CDKN2A	26
DOID:9588	encephalitis	26/1195 2.18%	66/10312 0.64%	5.86833e-09	1.63142e-08	APOE;E2F1;ABCB1;SAT1;MBP;NOTCH2;CDK5;VCAM1;VEGFA;ENO2;IFNG;MMP9;TNF;CXCL10;CLDN11;BECN1;IL1B;TBX21;IL6;CXCL8;RELA;APP;IL1RN;STAT1;MAPT;NFKBIA	APOE;E2F1;ABCB1;SAT1;MBP;NOTCH2;CDK5;VCAM1;VEGFA;ENO2;IFNG;MMP9;TNF;CXCL10;CLDN11;BECN1;IL1B;TBX21;IL6;CXCL8;RELA;APP;IL1RN;STAT1;MAPT;NFKBIA	26
DOID:11123	Henoch-Schoenlein purpura	17/1195 1.42%	31/10312 0.3%	5.94484e-09	1.6357e-08	HMOX1;PLAT;ACE;CP;CAT;VEGFA;MMP9;CCL2;ADM;IL1B;IL5;MET;IL6;IL1RN;HGF;PON1;IGF1	HMOX1;PLAT;ACE;CP;CAT;VEGFA;MMP9;CCL2;ADM;IL1B;IL5;MET;IL6;IL1RN;HGF;PON1;IGF1	17
DOID:319	spinal cord disease	17/1195 1.42%	31/10312 0.3%	5.94484e-09	1.6357e-08	SLC2A1;MTHFR;LEPR;VEGFA;NEFL;MMP9;IL6;CXCL8;AQP4;BTD;MTRR;IL10;COL1A1;PCYT1A;ACAN;ABCC2;VDR	SLC2A1;MTHFR;LEPR;VEGFA;NEFL;MMP9;IL6;CXCL8;AQP4;BTD;MTRR;IL10;COL1A1;PCYT1A;ACAN;ABCC2;VDR	17
DOID:3479	uveal cancer	17/1195 1.42%	31/10312 0.3%	5.94484e-09	1.6357e-08	KITLG;AXL;SERPINE1;VEGFA;KDR;IFNG;PCNA;CRP;GRM1;KIT;CCND1;MMP2;KDM5B;CDKN2A;HSP90AA1;ICAM1;IGF1	KITLG;AXL;SERPINE1;VEGFA;KDR;IFNG;PCNA;CRP;GRM1;KIT;CCND1;MMP2;KDM5B;CDKN2A;HSP90AA1;ICAM1;IGF1	17
DOID:6039	uveal melanoma	17/1195 1.42%	31/10312 0.3%	5.94484e-09	1.6357e-08	KITLG;AXL;SERPINE1;VEGFA;KDR;IFNG;PCNA;CRP;GRM1;KIT;CCND1;MMP2;KDM5B;CDKN2A;HSP90AA1;ICAM1;IGF1	KITLG;AXL;SERPINE1;VEGFA;KDR;IFNG;PCNA;CRP;GRM1;KIT;CCND1;MMP2;KDM5B;CDKN2A;HSP90AA1;ICAM1;IGF1	17
DOID:3748	esophagus squamous cell carcinoma	42/1195 3.51%	143/10312 1.39%	5.95043e-09	1.6357e-08	MTHFR;KDM4C;ATM;RARA;PRDX1;EGFR;CYP1B1;CHRNA7;TAP2;GPX3;SERPINE1;JAK2;CALR;PTGS2;BAX;TP53;RXRA;CAV1;MMP9;MMP3;RARB;BCL2;CCNB1;CYP1A1;GSTM1;CDKN1A;MDM2;CCND1;SELE;TERT;CXCL8;MDK;MMP2;KDM5B;GSTP1;KCNH1;IL10;CDKN2A;SLC1A5;RUNX2;TAP1;DPP4	MTHFR;KDM4C;ATM;RARA;PRDX1;EGFR;CYP1B1;CHRNA7;TAP2;GPX3;SERPINE1;JAK2;CALR;PTGS2;BAX;TP53;RXRA;CAV1;MMP9;MMP3;RARB;BCL2;CCNB1;CYP1A1;GSTM1;CDKN1A;MDM2;CCND1;SELE;TERT;CXCL8;MDK;MMP2;KDM5B;GSTP1;KCNH1;IL10;CDKN2A;SLC1A5;RUNX2;TAP1;DPP4	42
DOID:288	endometriosis of uterus	12/1195 1%	16/10312 0.16%	6.49522e-09	1.77749e-08	CAT;DNMT1;CCL2;CDKN1A;CXCR1;MDM2;IL6;CCND1;RB1;CXCL8;MMP2;CDKN2A	CAT;DNMT1;CCL2;CDKN1A;CXCR1;MDM2;IL6;CCND1;RB1;CXCL8;MMP2;CDKN2A	12
DOID:9976	heroin dependence	12/1195 1%	16/10312 0.16%	6.49522e-09	1.77749e-08	SLC6A4;MC2R;DRD1;SLC6A3;ABAT;DRD3;PENK;GRM2;CHRM2;OPRK1;HTR2A;DRD2	SLC6A4;MC2R;DRD1;SLC6A3;ABAT;DRD3;PENK;GRM2;CHRM2;OPRK1;HTR2A;DRD2	12
DOID:7998	hyperthyroidism	23/1195 1.92%	54/10312 0.52%	7.47787e-09	2.03744e-08	HMOX1;MTHFR;TG;CP;CAT;THRB;ABCB1;SERPINE1;GPX1;GSR;PPARGC1A;IFNG;VIM;ADIPOQ;SOD1;IL6;IGF1R;CTSL;CHGA;SLC2A4;THRA;IL10;IGF1	HMOX1;MTHFR;TG;CP;CAT;THRB;ABCB1;SERPINE1;GPX1;GSR;PPARGC1A;IFNG;VIM;ADIPOQ;SOD1;IL6;IGF1R;CTSL;CHGA;SLC2A4;THRA;IL10;IGF1	23
DOID:10140	dry eye syndrome	16/1195 1.34%	28/10312 0.27%	7.51162e-09	2.03744e-08	TLR2;IL4;TP53;AQP5;MMP9;TNF;IL1B;CD36;IL13;SOD1;IL6;TLR4;IL1RN;FASLG;IL1A;IL10	TLR2;IL4;TP53;AQP5;MMP9;TNF;IL1B;CD36;IL13;SOD1;IL6;TLR4;IL1RN;FASLG;IL1A;IL10	16
DOID:1920	hyperuricemia	16/1195 1.34%	28/10312 0.27%	7.51162e-09	2.03744e-08	EDN1;APOE;MTHFR;NPPB;INS;JAK2;ABCG2;XDH;TNF;ADRB3;ADIPOQ;SLC22A12;NPPA;STAT3;REN;SLC22A2	EDN1;APOE;MTHFR;NPPB;INS;JAK2;ABCG2;XDH;TNF;ADRB3;ADIPOQ;SLC22A12;NPPA;STAT3;REN;SLC22A2	16
DOID:799	varicose veins	16/1195 1.34%	28/10312 0.27%	7.51162e-09	2.03744e-08	HIF1A;HMOX1;ACE;MMP1;SERPINA1;VEGFA;TP53;MMP9;TNF;MMP3;CASP9;IL1B;GSTM1;PARP1;FASLG;IL1A	HIF1A;HMOX1;ACE;MMP1;SERPINA1;VEGFA;TP53;MMP9;TNF;MMP3;CASP9;IL1B;GSTM1;PARP1;FASLG;IL1A	16
DOID:1557	hypersensitivity reaction type III disease	18/1195 1.51%	35/10312 0.34%	8.22809e-09	2.22195e-08	HMOX1;PLAT;ACE;CP;CAT;VEGFA;MMP9;CCL2;ADM;IL1B;IL5;MET;CFD;IL6;IL1RN;HGF;PON1;IGF1	HMOX1;PLAT;ACE;CP;CAT;VEGFA;MMP9;CCL2;ADM;IL1B;IL5;MET;CFD;IL6;IL1RN;HGF;PON1;IGF1	18
DOID:3355	fibrosarcoma	18/1195 1.51%	35/10312 0.34%	8.22809e-09	2.22195e-08	KITLG;TPSAB1;PTGS2;KDR;TP53;MMP9;TNF;BCL2L1;MMP3;SLC26A2;RARB;KIT;IL6;NES;F3;CMA1;COL1A1;PDGFRB	KITLG;TPSAB1;PTGS2;KDR;TP53;MMP9;TNF;BCL2L1;MMP3;SLC26A2;RARB;KIT;IL6;NES;F3;CMA1;COL1A1;PDGFRB	18
DOID:3587	pancreatic ductal carcinoma	28/1195 2.34%	76/10312 0.74%	8.97284e-09	2.41774e-08	CLDN4;MAPK3;ACE;CDK6;IL4;INS;DNMT1;HDAC1;SERPINA1;CALR;TP53;RXRA;MMP9;TGFB1;MET;CDKN1A;MDM2;CCND1;IGF1R;ALB;FGF2;FASLG;MMP2;GSTP1;TMPRSS3;PPARG;TYMP;EGF	CLDN4;MAPK3;ACE;CDK6;IL4;INS;DNMT1;HDAC1;SERPINA1;CALR;TP53;RXRA;MMP9;TGFB1;MET;CDKN1A;MDM2;CCND1;IGF1R;ALB;FGF2;FASLG;MMP2;GSTP1;TMPRSS3;PPARG;TYMP;EGF	28
DOID:3087	gingivitis	14/1195 1.17%	22/10312 0.21%	9.53153e-09	2.56264e-08	TLR2;IL11;VEGFA;MMP9;ODC1;ADM;IL1B;MPO;LYZ;IL6;IL1RN;IL1A;IL10;NOS2	TLR2;IL11;VEGFA;MMP9;ODC1;ADM;IL1B;MPO;LYZ;IL6;IL1RN;IL1A;IL10;NOS2	14
DOID:0050904	salivary gland carcinoma	25/1195 2.09%	63/10312 0.61%	9.64616e-09	2.58779e-08	SLC2A1;MAPK3;EGFR;MAPK1;DNMT1;KDR;TP53;MMP9;PTGS1;EZR;PCNA;CTSD;BCL2;CDH3;CTNNB1;MDM2;KIT;CCND1;BIRC5;TERT;RELA;FGF2;NGF;MMP2;CDKN2A	SLC2A1;MAPK3;EGFR;MAPK1;DNMT1;KDR;TP53;MMP9;PTGS1;EZR;PCNA;CTSD;BCL2;CDH3;CTNNB1;MDM2;KIT;CCND1;BIRC5;TERT;RELA;FGF2;NGF;MMP2;CDKN2A	25
DOID:3117	hepatobiliary benign neoplasm	19/1195 1.59%	39/10312 0.38%	1.00919e-08	2.70145e-08	HPR;MTHFR;IL4;PTPN11;APOB;A2M;MET;HP;CDKN1A;MDM2;IL6;ALB;BRAF;FASLG;IL10;NQO1;TYMP;COL1A1;HGF	HPR;MTHFR;IL4;PTPN11;APOB;A2M;MET;HP;CDKN1A;MDM2;IL6;ALB;BRAF;FASLG;IL10;NQO1;TYMP;COL1A1;HGF	19
DOID:9809	hypersensitivity vasculitis	17/1195 1.42%	32/10312 0.31%	1.13178e-08	3.02223e-08	HMOX1;PLAT;ACE;CP;CAT;VEGFA;MMP9;CCL2;ADM;IL1B;IL5;MET;IL6;IL1RN;HGF;PON1;IGF1	HMOX1;PLAT;ACE;CP;CAT;VEGFA;MMP9;CCL2;ADM;IL1B;IL5;MET;IL6;IL1RN;HGF;PON1;IGF1	17
DOID:4866	salivary gland adenoid cystic carcinoma	20/1195 1.67%	43/10312 0.42%	1.13395e-08	3.02223e-08	MAPK3;MAPK1;DNMT1;TP53;MMP9;EZR;PCNA;CTSD;BCL2;CTNNB1;MDM2;KIT;CCND1;BIRC5;TERT;RELA;FGF2;NGF;MMP2;CDKN2A	MAPK3;MAPK1;DNMT1;TP53;MMP9;EZR;PCNA;CTSD;BCL2;CTNNB1;MDM2;KIT;CCND1;BIRC5;TERT;RELA;FGF2;NGF;MMP2;CDKN2A	20
DOID:7147	ankylosing spondylitis	30/1195 2.51%	86/10312 0.83%	1.17053e-08	3.11296e-08	SOD2;MTHFR;ACE;IL2;THBD;VIP;TAP2;LEPQTL1;JAK2;KDM5A;IFNG;TNF;MMP3;IL1B;CRP;HSPA5;ADIPOQ;CYP1A1;CA1;IL6;TLR4;IL1RN;STAT3;PTGER4;LEP;IGFBP3;IL10;NOS2;TAP1;NFKBIA	SOD2;MTHFR;ACE;IL2;THBD;VIP;TAP2;LEPQTL1;JAK2;KDM5A;IFNG;TNF;MMP3;IL1B;CRP;HSPA5;ADIPOQ;CYP1A1;CA1;IL6;TLR4;IL1RN;STAT3;PTGER4;LEP;IGFBP3;IL10;NOS2;TAP1;NFKBIA	30
DOID:2001	neuroma	21/1195 1.76%	47/10312 0.46%	1.19296e-08	3.1589e-08	EGFR;SERPINE1;BDNF;VEGFA;KDR;GFAP;CAV1;SNCA;TGFB1;BMP2;CDKN1A;GDNF;ESR1;KIT;CCND1;RB1;STAT3;IGFBP3;CDKN2A;PDGFRB;IGF1	EGFR;SERPINE1;BDNF;VEGFA;KDR;GFAP;CAV1;SNCA;TGFB1;BMP2;CDKN1A;GDNF;ESR1;KIT;CCND1;RB1;STAT3;IGFBP3;CDKN2A;PDGFRB;IGF1	21
DOID:437	myasthenia gravis	21/1195 1.76%	47/10312 0.46%	1.19296e-08	3.1589e-08	CA3;ABCB1;NR3C1;CHRM1;ADRB2;TNF;CXCL10;IL2RB;TGFB1;DOK7;ESR2;IL21;ESR1;IL6;ACHE;TLR4;PTPRC;AQP4;C3;IL10;GZMB	CA3;ABCB1;NR3C1;CHRM1;ADRB2;TNF;CXCL10;IL2RB;TGFB1;DOK7;ESR2;IL21;ESR1;IL6;ACHE;TLR4;PTPRC;AQP4;C3;IL10;GZMB	21
DOID:5425	ovarian hyperstimulation syndrome	11/1195 0.92%	14/10312 0.14%	1.26678e-08	3.34714e-08	CYP11A1;VEGFA;KDR;TFPI;FSHR;IL6;CXCL8;F3;NR1H3;LEP;DRD2	CYP11A1;VEGFA;KDR;TFPI;FSHR;IL6;CXCL8;F3;NR1H3;LEP;DRD2	11
DOID:2975	cystic kidney disease	31/1195 2.59%	91/10312 0.88%	1.27905e-08	3.37228e-08	EDN1;MTOR;HIF1A;C9;ACE;EPHB4;ELN;MYC;NPPB;MMP1;PTGS2;GPBAR1;MMP9;PTGS1;LATS1;BECN1;CTSB;PIK3CA;CFTR;SOD1;CDKN1A;SPP1;NOS3;CFB;IL1RN;PLA2G4A;AKT1;C3;PPARG;FOS;CDC25A	EDN1;MTOR;HIF1A;C9;ACE;EPHB4;ELN;MYC;NPPB;MMP1;PTGS2;GPBAR1;MMP9;PTGS1;LATS1;BECN1;CTSB;PIK3CA;CFTR;SOD1;CDKN1A;SPP1;NOS3;CFB;IL1RN;PLA2G4A;AKT1;C3;PPARG;FOS;CDC25A	31
DOID:1400	lacrimal apparatus disease	16/1195 1.34%	29/10312 0.28%	1.49585e-08	3.92701e-08	TLR2;IL4;TP53;AQP5;MMP9;TNF;IL1B;CD36;IL13;SOD1;IL6;TLR4;IL1RN;FASLG;IL1A;IL10	TLR2;IL4;TP53;AQP5;MMP9;TNF;IL1B;CD36;IL13;SOD1;IL6;TLR4;IL1RN;FASLG;IL1A;IL10	16
DOID:169	neuroendocrine tumor	16/1195 1.34%	29/10312 0.28%	1.49585e-08	3.92701e-08	HTR2B;CALR;NFKB1;BAX;SHH;CCN2;SSTR2;MET;BCL2;CASP8;CDKN1A;IL6;CCND1;IGF1R;SLC6A2;TRPM8	HTR2B;CALR;NFKB1;BAX;SHH;CCN2;SSTR2;MET;BCL2;CASP8;CDKN1A;IL6;CCND1;IGF1R;SLC6A2;TRPM8	16
DOID:5409	lung small cell carcinoma	33/1195 2.76%	102/10312 0.99%	1.87824e-08	4.92034e-08	MTOR;MTHFR;ATM;E2F1;MAP2;ABCB1;PLAU;SAT1;GRP;PTGS2;NR3C1;VEGFA;TP53;ERBB2;CAV1;MMP9;PTK2;RARB;MET;MPO;BCL2;CASP8;CDKN1A;KIT;CCND1;RB1;BIRC5;CXCL8;MMP2;CDKN2A;AXIN2;PIK3R1;ICAM1	MTOR;MTHFR;ATM;E2F1;MAP2;ABCB1;PLAU;SAT1;GRP;PTGS2;NR3C1;VEGFA;TP53;ERBB2;CAV1;MMP9;PTK2;RARB;MET;MPO;BCL2;CASP8;CDKN1A;KIT;CCND1;RB1;BIRC5;CXCL8;MMP2;CDKN2A;AXIN2;PIK3R1;ICAM1	33
DOID:13089	intracranial arterial disease	21/1195 1.76%	48/10312 0.47%	1.89105e-08	4.92236e-08	ACTB;LOX;MTHFR;ELN;AOC3;FGF1;MMP9;TNF;CCL2;MMP3;TTR;CTSB;CST3;BCL2;IL6;NOS3;CASP3;MMP2;MMP12;LIMK1;HGF	ACTB;LOX;MTHFR;ELN;AOC3;FGF1;MMP9;TNF;CCL2;MMP3;TTR;CTSB;CST3;BCL2;IL6;NOS3;CASP3;MMP2;MMP12;LIMK1;HGF	21
DOID:1927	sphingolipidosis	21/1195 1.76%	48/10312 0.47%	1.89105e-08	4.92236e-08	APOE;ACE;NPC1L1;SLC6A4;CHIT1;VCAM1;GLB1;SLC6A3;PKLR;TNF;SNCB;SREBF2;IL6;TLR4;SELE;NOS3;IL1A;ABCA1;NOS2;ICAM1;VDR	APOE;ACE;NPC1L1;SLC6A4;CHIT1;VCAM1;GLB1;SLC6A3;PKLR;TNF;SNCB;SREBF2;IL6;TLR4;SELE;NOS3;IL1A;ABCA1;NOS2;ICAM1;VDR	21
DOID:3527	cerebral arterial disease	21/1195 1.76%	48/10312 0.47%	1.89105e-08	4.92236e-08	ACTB;LOX;MTHFR;ELN;AOC3;FGF1;MMP9;TNF;CCL2;MMP3;TTR;CTSB;CST3;BCL2;IL6;NOS3;CASP3;MMP2;MMP12;LIMK1;HGF	ACTB;LOX;MTHFR;ELN;AOC3;FGF1;MMP9;TNF;CCL2;MMP3;TTR;CTSB;CST3;BCL2;IL6;NOS3;CASP3;MMP2;MMP12;LIMK1;HGF	21
DOID:84	osteochondritis dissecans	12/1195 1%	17/10312 0.16%	1.97484e-08	5.12955e-08	SLC6A4;BDNF;SLC6A3;MMP13;TNF;MMP3;COMT;NTRK2;HTR1B;HTR2A;ACAN;DRD2	SLC6A4;BDNF;SLC6A3;MMP13;TNF;MMP3;COMT;NTRK2;HTR1B;HTR2A;ACAN;DRD2	12
DOID:11870	Pick's disease	14/1195 1.17%	23/10312 0.22%	2.17609e-08	5.64036e-08	APOE;PRDX3;PRDX1;PRDX2;PRDX6;PSEN1;SNCA;SNCB;MAOA;APP;HNMT;MAPT;FOS;ADORA1	APOE;PRDX3;PRDX1;PRDX2;PRDX6;PSEN1;SNCA;SNCB;MAOA;APP;HNMT;MAPT;FOS;ADORA1	14
DOID:13948	bladder neck obstruction	10/1195 0.84%	12/10312 0.12%	2.23563e-08	5.78247e-08	HIF1A;SOD2;ELN;ADRA1A;CYP19A1;NOS3;NGF;COL3A1;COL1A1;HTR2A	HIF1A;SOD2;ELN;ADRA1A;CYP19A1;NOS3;NGF;COL3A1;COL1A1;HTR2A	10
DOID:4247	coronary restenosis	13/1195 1.09%	20/10312 0.19%	2.26247e-08	5.83956e-08	CDH13;HMOX1;LOX;TLR2;MAPK1;MYC;TP53;TNF;CXCL10;MMP3;SPP1;BCHE;MMP2	CDH13;HMOX1;LOX;TLR2;MAPK1;MYC;TP53;TNF;CXCL10;MMP3;SPP1;BCHE;MMP2	13
DOID:0080199	colorectal carcinoma	32/1195 2.68%	98/10312 0.95%	2.39896e-08	6.17882e-08	MYD88;MAPK3;JUN;IL2;CAT;MAPK1;GPX3;ABCB1;IL16;BCL2L2;JAK2;RAF1;KDR;TP53;BCL2L1;SRC;ITGB3;PIK3CA;ERBB3;GSTM1;MAPK8;IL6;BRAF;HPCA;MAPK14;STAT3;GPX2;FLT3;KCNH1;FOS;AXIN2;GSK3B	MYD88;MAPK3;JUN;IL2;CAT;MAPK1;GPX3;ABCB1;IL16;BCL2L2;JAK2;RAF1;KDR;TP53;BCL2L1;SRC;ITGB3;PIK3CA;ERBB3;GSTM1;MAPK8;IL6;BRAF;HPCA;MAPK14;STAT3;GPX2;FLT3;KCNH1;FOS;AXIN2;GSK3B	32
DOID:3451	skin carcinoma	28/1195 2.34%	79/10312 0.77%	2.40934e-08	6.19256e-08	SLC2A1;FYN;AXL;MMP1;PTGS2;SHH;TP53;MMP9;AKT2;BCL2L1;BMP2;PIK3CA;CTNNB1;RASA1;CDKN1A;IL6;CCND1;IGF1R;TERT;CXCL8;AKT1;MMP2;MCL1;PTGER1;CDKN2A;MC1R;VDR;IGF1	SLC2A1;FYN;AXL;MMP1;PTGS2;SHH;TP53;MMP9;AKT2;BCL2L1;BMP2;PIK3CA;CTNNB1;RASA1;CDKN1A;IL6;CCND1;IGF1R;TERT;CXCL8;AKT1;MMP2;MCL1;PTGER1;CDKN2A;MC1R;VDR;IGF1	28
DOID:0060089	endocrine organ benign neoplasm	26/1195 2.18%	70/10312 0.68%	2.49872e-08	6.40886e-08	EDN1;SDHB;PLAT;KITLG;SNAP25;MC2R;CAV1;GNRHR;CCND3;STX1A;EGLN2;CYP11B2;ADIPOQ;BCL2;HSD11B2;PRKACA;KIT;IL6;CCND1;CHGA;SDHA;AGTR1;SDHC;CDKN2A;TPO;CYP11B1	EDN1;SDHB;PLAT;KITLG;SNAP25;MC2R;CAV1;GNRHR;CCND3;STX1A;EGLN2;CYP11B2;ADIPOQ;BCL2;HSD11B2;PRKACA;KIT;IL6;CCND1;CHGA;SDHA;AGTR1;SDHC;CDKN2A;TPO;CYP11B1	26
DOID:11168	anogenital venereal wart	16/1195 1.34%	30/10312 0.29%	2.86156e-08	7.32415e-08	MYD88;TLR2;IL2;IL4;PTPN11;PTGS2;VEGFA;TNF;TGFB1;IL21;IL6;TLR4;PTPN6;TLR9;PPARG;IL10	MYD88;TLR2;IL2;IL4;PTPN11;PTGS2;VEGFA;TNF;TGFB1;IL21;IL6;TLR4;PTPN6;TLR9;PPARG;IL10	16
DOID:8466	retinal degeneration	71/1195 5.94%	319/10312 3.09%	2.91437e-08	7.44378e-08	EDN1;HIF1A;NEK2;SOD2;APOE;TLR2;C9;MTHFR;ACE;ELN;CAT;PTEN;GPX3;SERPINE1;PRKCG;SELP;GSR;PPARGC1A;ATP1B2;BDNF;C5;BAX;VEGFA;KDR;CA4;CNTF;AHR;SIRT1;MMP9;TNF;CCL2;CFI;TYR;CRP;NFE2L2;CST3;BCL2;KL;CD36;GSTM1;SOD1;CFD;RORA;CDKN1A;ESR1;IL6;IGF1R;TLR4;SELE;NOS3;CS;CFB;NGF;BAD;SELL;FDXR;MMP2;GSTP1;C3;C2;NQO1;PRPH;NOS2;RDH12;ICAM1;HGF;PON1;NMNAT1;TF;PDGFRB;IGF1	EDN1;HIF1A;NEK2;SOD2;APOE;TLR2;C9;MTHFR;ACE;ELN;CAT;PTEN;GPX3;SERPINE1;PRKCG;SELP;GSR;PPARGC1A;ATP1B2;BDNF;C5;BAX;VEGFA;KDR;CA4;CNTF;AHR;SIRT1;MMP9;TNF;CCL2;CFI;TYR;CRP;NFE2L2;CST3;BCL2;KL;CD36;GSTM1;SOD1;CFD;RORA;CDKN1A;ESR1;IL6;IGF1R;TLR4;SELE;NOS3;CS;CFB;NGF;BAD;SELL;FDXR;MMP2;GSTP1;C3;C2;NQO1;PRPH;NOS2;RDH12;ICAM1;HGF;PON1;NMNAT1;TF;PDGFRB;IGF1	71
DOID:10126	keratoconus	17/1195 1.42%	34/10312 0.33%	3.71851e-08	9.47796e-08	TGFBI;BDNF;CNTF;COL4A4;AQP5;TGFB1;IL1B;SOD1;SOD3;IL1RN;ADH1B;MMP2;IL1A;SLPI;HGF;PON1;TGFB2	TGFBI;BDNF;CNTF;COL4A4;AQP5;TGFB1;IL1B;SOD1;SOD3;IL1RN;ADH1B;MMP2;IL1A;SLPI;HGF;PON1;TGFB2	17
DOID:9799	eye degenerative disease	71/1195 5.94%	321/10312 3.11%	3.81144e-08	9.69465e-08	EDN1;HIF1A;NEK2;SOD2;APOE;TLR2;C9;MTHFR;ACE;ELN;CAT;PTEN;GPX3;SERPINE1;PRKCG;SELP;GSR;PPARGC1A;ATP1B2;BDNF;C5;BAX;VEGFA;KDR;CA4;CNTF;AHR;SIRT1;MMP9;TNF;CCL2;CFI;TYR;CRP;NFE2L2;CST3;BCL2;KL;CD36;GSTM1;SOD1;CFD;RORA;CDKN1A;ESR1;IL6;IGF1R;TLR4;SELE;NOS3;CS;CFB;NGF;BAD;SELL;FDXR;MMP2;GSTP1;C3;C2;NQO1;PRPH;NOS2;RDH12;ICAM1;HGF;PON1;NMNAT1;TF;PDGFRB;IGF1	EDN1;HIF1A;NEK2;SOD2;APOE;TLR2;C9;MTHFR;ACE;ELN;CAT;PTEN;GPX3;SERPINE1;PRKCG;SELP;GSR;PPARGC1A;ATP1B2;BDNF;C5;BAX;VEGFA;KDR;CA4;CNTF;AHR;SIRT1;MMP9;TNF;CCL2;CFI;TYR;CRP;NFE2L2;CST3;BCL2;KL;CD36;GSTM1;SOD1;CFD;RORA;CDKN1A;ESR1;IL6;IGF1R;TLR4;SELE;NOS3;CS;CFB;NGF;BAD;SELL;FDXR;MMP2;GSTP1;C3;C2;NQO1;PRPH;NOS2;RDH12;ICAM1;HGF;PON1;NMNAT1;TF;PDGFRB;IGF1	71
DOID:3369	Ewing sarcoma	14/1195 1.17%	24/10312 0.23%	4.666e-08	1.18437e-07	HSPB1;SOD2;KDM3A;MMP1;PLD2;PTGS2;PDGFC;MMP3;CASP8;KIT;CCK;IGFBP3;CDKN2A;IGF1	HSPB1;SOD2;KDM3A;MMP1;PLD2;PTGS2;PDGFC;MMP3;CASP8;KIT;CCK;IGFBP3;CDKN2A;IGF1	14
DOID:0060115	nervous system benign neoplasm	24/1195 2.01%	63/10312 0.61%	4.86853e-08	1.23323e-07	EGFR;SERPINE1;BDNF;VEGFA;KDR;GFAP;CAV1;SNCA;TGFB1;BMP2;CDKN1A;GDNF;ESR1;KIT;IL6;CCND1;IGF1R;RB1;BRAF;STAT3;IGFBP3;CDKN2A;PDGFRB;IGF1	EGFR;SERPINE1;BDNF;VEGFA;KDR;GFAP;CAV1;SNCA;TGFB1;BMP2;CDKN1A;GDNF;ESR1;KIT;IL6;CCND1;IGF1R;RB1;BRAF;STAT3;IGFBP3;CDKN2A;PDGFRB;IGF1	24
DOID:83	cataract	36/1195 3.01%	121/10312 1.17%	5.01221e-08	1.267e-07	G6PD;APOE;PRDX3;MTHFR;ATM;CAT;GPX1;NAT2;SELP;GSR;NR3C1;SIRT1;XDH;MMP3;CASP9;FDFT1;PCNA;VIM;GCLC;LCT;AKR1B1;NFE2L2;BCL2;KEAP1;GSTM1;SOD1;TRPM3;SELE;FGF2;CASP3;MSRA;SELL;CCK;GSTP1;PON1;TGFB2	G6PD;APOE;PRDX3;MTHFR;ATM;CAT;GPX1;NAT2;SELP;GSR;NR3C1;SIRT1;XDH;MMP3;CASP9;FDFT1;PCNA;VIM;GCLC;LCT;AKR1B1;NFE2L2;BCL2;KEAP1;GSTM1;SOD1;TRPM3;SELE;FGF2;CASP3;MSRA;SELL;CCK;GSTP1;PON1;TGFB2	36
DOID:12134	factor VIII deficiency	13/1195 1.09%	21/10312 0.2%	5.3085e-08	1.33639e-07	HMOX1;PLAT;MTHFR;F2;C5;IFNG;TGFB1;TFPI;F12;VWF;CFB;C3;IL10	HMOX1;PLAT;MTHFR;F2;C5;IFNG;TGFB1;TFPI;F12;VWF;CFB;C3;IL10	13
DOID:12206	dengue hemorrhagic fever	13/1195 1.09%	21/10312 0.2%	5.3085e-08	1.33639e-07	SLC6A4;TAP2;VCAM1;VEGFA;KDR;TNF;TGFB1;CCL2;IL21;JAK1;IL10;ICAM1;TAP1	SLC6A4;TAP2;VCAM1;VEGFA;KDR;TNF;TGFB1;CCL2;IL21;JAK1;IL10;ICAM1;TAP1	13
DOID:3458	breast adenocarcinoma	22/1195 1.84%	55/10312 0.53%	6.28119e-08	1.57802e-07	EDN1;MAPK3;CAT;CYP1B1;MAPK1;ABCB1;SERPINE1;CCNE1;TP53;ERBB2;CAV1;GH1;TNF;PTK2;CCND1;RB1;RELA;FGF2;MAPK14;FASN;STAT3;VDR	EDN1;MAPK3;CAT;CYP1B1;MAPK1;ABCB1;SERPINE1;CCNE1;TP53;ERBB2;CAV1;GH1;TNF;PTK2;CCND1;RB1;RELA;FGF2;MAPK14;FASN;STAT3;VDR	22
DOID:0050328	congenital hypothyroidism	17/1195 1.42%	35/10312 0.34%	6.45335e-08	1.61136e-07	TRHR;G6PD;NGFR;TG;DUOX2;NEFM;PPARGC1A;EGR1;NEFL;GH1;GH2;SLC5A5;GHR;THRA;TPO;RUNX2;IGF1	TRHR;G6PD;NGFR;TG;DUOX2;NEFM;PPARGC1A;EGR1;NEFL;GH1;GH2;SLC5A5;GHR;THRA;TPO;RUNX2;IGF1	17
DOID:12241	beta thalassemia	17/1195 1.42%	35/10312 0.34%	6.45335e-08	1.61136e-07	APOE;GSR;CYP1A2;GH1;APOB;TNF;GSTM1;HP;IL6;TERT;CXCL8;CFB;IL1A;IGFBP3;COL1A1;PON1;IGF1	APOE;GSR;CYP1A2;GH1;APOB;TNF;GSTM1;HP;IL6;TERT;CXCL8;CFB;IL1A;IGFBP3;COL1A1;PON1;IGF1	17
DOID:8634	prostate carcinoma in situ	17/1195 1.42%	35/10312 0.34%	6.45335e-08	1.61136e-07	ATM;HDAC1;APEX1;AURKA;PRSS8;PTGS2;FGF6;AURKB;RXRA;FGF8;ESR2;CYP19A1;ESR1;ST14;RELA;GSTP1;IGF1	ATM;HDAC1;APEX1;AURKA;PRSS8;PTGS2;FGF6;AURKB;RXRA;FGF8;ESR2;CYP19A1;ESR1;ST14;RELA;GSTP1;IGF1	17
DOID:8923	skin melanoma	18/1195 1.51%	39/10312 0.38%	7.1666e-08	1.78582e-07	HIF1A;MMP1;BAX;MMP13;MMP9;CCL2;TYR;PCNA;MET;GSTM1;CDKN1A;GRM1;CASP3;STAT3;MMP2;CDKN2A;ICAM1;VDR	HIF1A;MMP1;BAX;MMP13;MMP9;CCL2;TYR;PCNA;MET;GSTM1;CDKN1A;GRM1;CASP3;STAT3;MMP2;CDKN2A;ICAM1;VDR	18
DOID:9120	amyloidosis	19/1195 1.59%	43/10312 0.42%	7.42167e-08	1.84563e-07	MME;APOE;AOC3;MMP1;SERPINE1;MAG;CALR;SNCA;TNF;MMP3;TTR;ADIPOQ;CST3;SOD1;LYZ;APP;AQP4;MMP2;GOT1	MME;APOE;AOC3;MMP1;SERPINE1;MAG;CALR;SNCA;TNF;MMP3;TTR;ADIPOQ;CST3;SOD1;LYZ;APP;AQP4;MMP2;GOT1	19
DOID:110	lens disease	36/1195 3.01%	123/10312 1.19%	7.97214e-08	1.97851e-07	G6PD;APOE;PRDX3;MTHFR;ATM;CAT;GPX1;NAT2;SELP;GSR;NR3C1;SIRT1;XDH;MMP3;CASP9;FDFT1;PCNA;VIM;GCLC;LCT;AKR1B1;NFE2L2;BCL2;KEAP1;GSTM1;SOD1;TRPM3;SELE;FGF2;CASP3;MSRA;SELL;CCK;GSTP1;PON1;TGFB2	G6PD;APOE;PRDX3;MTHFR;ATM;CAT;GPX1;NAT2;SELP;GSR;NR3C1;SIRT1;XDH;MMP3;CASP9;FDFT1;PCNA;VIM;GCLC;LCT;AKR1B1;NFE2L2;BCL2;KEAP1;GSTM1;SOD1;TRPM3;SELE;FGF2;CASP3;MSRA;SELL;CCK;GSTP1;PON1;TGFB2	36
DOID:12918	thromboangiitis obliterans	10/1195 0.84%	13/10312 0.13%	8.67652e-08	2.14032e-07	EDN1;ELN;VCAM1;MMP3;CRHR1;SELE;NOS3;UCN;ICAM1;HGF	EDN1;ELN;VCAM1;MMP3;CRHR1;SELE;NOS3;UCN;ICAM1;HGF	10
DOID:13042	persistent fetal circulation syndrome	10/1195 0.84%	13/10312 0.13%	8.67652e-08	2.14032e-07	HIF1A;EPO;PTEN;VEGFA;TNF;TTR;ADM;ABCG1;NOS3;ABCA1	HIF1A;EPO;PTEN;VEGFA;TNF;TTR;ADM;ABCG1;NOS3;ABCA1	10
DOID:1496	echinococcosis	10/1195 0.84%	13/10312 0.13%	8.67652e-08	2.14032e-07	TLR2;MAPK3;MAPK1;IL4;TAP2;CYP1A1;MAPK8;TLR4;MAPK14;TAP1	TLR2;MAPK3;MAPK1;IL4;TAP2;CYP1A1;MAPK8;TLR4;MAPK14;TAP1	10
DOID:14250	Down syndrome	31/1195 2.59%	98/10312 0.95%	9.05258e-08	2.22861e-07	APOE;MTHFR;FABP3;PRDX1;SNAP25;EDNRB;RELN;JAK2;BDNF;JAK3;FAAH;MMP9;GH1;CCL2;CNR2;MAOA;KRT8;CA2;SOD1;IL6;BACE1;DYRK1B;CASP3;APP;AQP4;HNMT;LEP;IGFBP3;MTRR;MAPT;NDUFS3	APOE;MTHFR;FABP3;PRDX1;SNAP25;EDNRB;RELN;JAK2;BDNF;JAK3;FAAH;MMP9;GH1;CCL2;CNR2;MAOA;KRT8;CA2;SOD1;IL6;BACE1;DYRK1B;CASP3;APP;AQP4;HNMT;LEP;IGFBP3;MTRR;MAPT;NDUFS3	31
DOID:3978	extrinsic cardiomyopathy	22/1195 1.84%	56/10312 0.54%	9.22418e-08	2.2663e-07	TXN;ACE;MIF;RXRA;IFNG;MMP9;ADRB2;CXCL10;CCL2;TFPI;PFKFB3;SPP1;IL6;NOS1;F3;PTGER4;MMP2;PPARG;IL10;ICAM1;CYP11B1;GJA1	TXN;ACE;MIF;RXRA;IFNG;MMP9;ADRB2;CXCL10;CCL2;TFPI;PFKFB3;SPP1;IL6;NOS1;F3;PTGER4;MMP2;PPARG;IL10;ICAM1;CYP11B1;GJA1	22
DOID:0060262	gallbladder disease	16/1195 1.34%	32/10312 0.31%	9.42776e-08	2.30707e-07	CYP17A1;APOE;AR;NR1H4;LEPR;APOB;PLA2G2A;PRLR;ESR2;SLC10A2;CFTR;MLN;ESR1;NR1H3;CCK;LEP	CYP17A1;APOE;AR;NR1H4;LEPR;APOB;PLA2G2A;PRLR;ESR2;SLC10A2;CFTR;MLN;ESR1;NR1H3;CCK;LEP	16
DOID:10211	cholelithiasis	16/1195 1.34%	32/10312 0.31%	9.42776e-08	2.30707e-07	CYP17A1;APOE;AR;NR1H4;LEPR;APOB;PLA2G2A;PRLR;ESR2;SLC10A2;CFTR;MLN;ESR1;NR1H3;CCK;LEP	CYP17A1;APOE;AR;NR1H4;LEPR;APOB;PLA2G2A;PRLR;ESR2;SLC10A2;CFTR;MLN;ESR1;NR1H3;CCK;LEP	16
DOID:10459	common cold	14/1195 1.17%	25/10312 0.24%	9.4749e-08	2.30939e-07	SELP;CXCL10;ALOX5;IL1B;HSPA1A;LPL;ALOX5AP;CXCL8;IL1RN;CXCL1;IL1A;IL10;TRPM8;PRDX5	SELP;CXCL10;ALOX5;IL1B;HSPA1A;LPL;ALOX5AP;CXCL8;IL1RN;CXCL1;IL1A;IL10;TRPM8;PRDX5	14
DOID:9253	gastrointestinal stromal tumor	14/1195 1.17%	25/10312 0.24%	9.4749e-08	2.30939e-07	SDHB;KITLG;IGF2;ABCC1;BAX;SHH;BCL2;CDKN1A;KIT;TERT;SDHA;SDHC;CDKN2A;IGF1	SDHB;KITLG;IGF2;ABCC1;BAX;SHH;BCL2;CDKN1A;KIT;TERT;SDHA;SDHC;CDKN2A;IGF1	14
DOID:0060097	thoracic benign neoplasm	11/1195 0.92%	16/10312 0.16%	1.21744e-07	2.94394e-07	TXN;EGFR;ACP3;CALR;ERBB2;HSD17B1;SLC5A5;BIRC5;IGFBP3;GJA1;IGF1	TXN;EGFR;ACP3;CALR;ERBB2;HSD17B1;SLC5A5;BIRC5;IGFBP3;GJA1;IGF1	11
DOID:12700	hyperprolactinemia	11/1195 0.92%	16/10312 0.16%	1.21744e-07	2.94394e-07	TH;INSR;PRL;SRD5A2;PGR;SLC6A3;ERBB2;SRD5A1;PRLR;LPL;DRD2	TH;INSR;PRL;SRD5A2;PGR;SLC6A3;ERBB2;SRD5A1;PRLR;LPL;DRD2	11
DOID:12895	keratoconjunctivitis sicca	11/1195 0.92%	16/10312 0.16%	1.21744e-07	2.94394e-07	IL4;TP53;AQP5;MMP9;TNF;CD36;IL13;SOD1;IL6;FASLG;IL1A	IL4;TP53;AQP5;MMP9;TNF;CD36;IL13;SOD1;IL6;FASLG;IL1A	11
DOID:3500	gallbladder adenocarcinoma	11/1195 0.92%	16/10312 0.16%	1.21744e-07	2.94394e-07	F2RL1;CDK1;MAPK3;ACE;EGFR;MAPK1;MYC;ABCG2;PIK3CG;ERBB2;CDKN2A	F2RL1;CDK1;MAPK3;ACE;EGFR;MAPK1;MYC;ABCG2;PIK3CG;ERBB2;CDKN2A	11
DOID:0080809	chronic asthma	26/1195 2.18%	75/10312 0.73%	1.27099e-07	3.06739e-07	EDN1;FYN;TLR2;IL4;TAP2;SERPINE1;IL16;ALOX15;BDNF;PTGS2;TBXA2R;MMP9;TGFB1;ALOX5;GCLC;IL5;TBX21;IL13;NPSR1;NOS3;NGF;SLPI;IL10;EPX;MS4A2;NFKBIA	EDN1;FYN;TLR2;IL4;TAP2;SERPINE1;IL16;ALOX15;BDNF;PTGS2;TBXA2R;MMP9;TGFB1;ALOX5;GCLC;IL5;TBX21;IL13;NPSR1;NOS3;NGF;SLPI;IL10;EPX;MS4A2;NFKBIA	26
DOID:6195	conjunctivitis	15/1195 1.26%	29/10312 0.28%	1.33972e-07	3.2269e-07	PTAFR;PLG;IFNG;PLA2G2A;IL13;IRF1;TLR4;CFB;IL1RN;TLR9;MMP2;C3;IL10;LCK;ICAM1	PTAFR;PLG;IFNG;PLA2G2A;IL13;IRF1;TLR4;CFB;IL1RN;TLR9;MMP2;C3;IL10;LCK;ICAM1	15
DOID:0050866	oral squamous cell carcinoma	25/1195 2.09%	71/10312 0.69%	1.56531e-07	3.75553e-07	GAPDH;MTHFR;IL2;ATM;EGFR;PTEN;PLAU;SERPINE1;PLCG1;CALR;TP53;ERBB2;CCL2;TTR;MET;CYP1A1;GSTM1;CDKN1A;IL6;TERT;GSTP1;FLT3;IL10;AXIN2;GSK3B	GAPDH;MTHFR;IL2;ATM;EGFR;PTEN;PLAU;SERPINE1;PLCG1;CALR;TP53;ERBB2;CCL2;TTR;MET;CYP1A1;GSTM1;CDKN1A;IL6;TERT;GSTP1;FLT3;IL10;AXIN2;GSK3B	25
DOID:615	leukopenia	25/1195 2.09%	71/10312 0.69%	1.56531e-07	3.75553e-07	PTAFR;CD4;PLAT;IL2;EDNRB;STAT2;C5;TPMT;IFNG;TNF;BCL2L1;TGFB1;IL1B;BCL2;GSTM1;C5AR1;ELANE;MASP2;IL6;BIRC5;NQO2;CSF2;STAT3;IL10;ABCC2	PTAFR;CD4;PLAT;IL2;EDNRB;STAT2;C5;TPMT;IFNG;TNF;BCL2L1;TGFB1;IL1B;BCL2;GSTM1;C5AR1;ELANE;MASP2;IL6;BIRC5;NQO2;CSF2;STAT3;IL10;ABCC2	25
DOID:900	hepatopulmonary syndrome	9/1195 0.75%	11/10312 0.11%	1.62199e-07	3.87488e-07	EDN1;HMOX1;PLAT;SERPINE1;EDNRB;VEGFA;TNF;CCL2;NOS3	EDN1;HMOX1;PLAT;SERPINE1;EDNRB;VEGFA;TNF;CCL2;NOS3	9
DOID:0080547	non-alcoholic steatohepatitis	16/1195 1.34%	33/10312 0.32%	1.63402e-07	3.87488e-07	SOD2;PCK1;MC4R;NR1H4;LEPR;NFKB1;GPBAR1;TNF;CXCL10;CCL2;SREBF1;NFE2L2;SOD1;IL6;NOX4;IL10	SOD2;PCK1;MC4R;NR1H4;LEPR;NFKB1;GPBAR1;TNF;CXCL10;CCL2;SREBF1;NFE2L2;SOD1;IL6;NOX4;IL10	16
DOID:0080829	low grade glioma	16/1195 1.34%	33/10312 0.32%	1.63402e-07	3.87488e-07	MTOR;MTHFR;MAPK1;MBP;RAF1;TP53;ERBB2;PIK3CA;ERBB3;CCND1;BRAF;TERT;AQP4;AKT1;SOX10;CDKN2A	MTOR;MTHFR;MAPK1;MBP;RAF1;TP53;ERBB2;PIK3CA;ERBB3;CCND1;BRAF;TERT;AQP4;AKT1;SOX10;CDKN2A	16
DOID:10941	intracranial aneurysm	16/1195 1.34%	33/10312 0.32%	1.63402e-07	3.87488e-07	LOX;ELN;AOC3;FGF1;MMP9;TNF;CCL2;CTSB;CST3;BCL2;IL6;NOS3;CASP3;MMP2;MMP12;LIMK1	LOX;ELN;AOC3;FGF1;MMP9;TNF;CCL2;CTSB;CST3;BCL2;IL6;NOS3;CASP3;MMP2;MMP12;LIMK1	16
DOID:12140	Chagas disease	16/1195 1.34%	33/10312 0.32%	1.63402e-07	3.87488e-07	TLR2;NPPB;MIF;SOAT1;F2;IFNG;TNF;CCL2;VIM;CTSB;HP;CHRM2;IL6;TLR4;IL10;NPPC	TLR2;NPPB;MIF;SOAT1;F2;IFNG;TNF;CCL2;VIM;CTSB;HP;CHRM2;IL6;TLR4;IL10;NPPC	16
DOID:2226	myeloproliferative neoplasm	16/1195 1.34%	33/10312 0.32%	1.63402e-07	3.87488e-07	MTHFR;SELP;JAK2;GSR;CALR;VCAM1;BCL2L1;CD40LG;F7;CD36;GSTM1;ELANE;VWF;LDHA;PDGFRB;TYK2	MTHFR;SELP;JAK2;GSR;CALR;VCAM1;BCL2L1;CD40LG;F7;CD36;GSTM1;ELANE;VWF;LDHA;PDGFRB;TYK2	16
DOID:987	alopecia	23/1195 1.92%	62/10312 0.6%	1.6388e-07	3.87871e-07	IL4;IL16;AR;MC2R;PRSS8;BDNF;TPMT;NR3C2;IFNG;ODC1;CCL2;ESR2;CTNNB1;IL6;NOS3;TRPV3;IL1RN;POMC;FASLG;PPARG;ICAM1;VDR;IGF1	IL4;IL16;AR;MC2R;PRSS8;BDNF;TPMT;NR3C2;IFNG;ODC1;CCL2;ESR2;CTNNB1;IL6;NOS3;TRPV3;IL1RN;POMC;FASLG;PPARG;ICAM1;VDR;IGF1	23
DOID:10223	dermatomyositis	20/1195 1.67%	49/10312 0.48%	1.68031e-07	3.96929e-07	TLR2;THBD;IL4;VEGFA;IFNG;MMP9;TNF;CCL2;IL1B;MET;CD40LG;CD36;TGM2;IL6;TLR4;TLR9;MMP2;IL1A;IL10;HGF	TLR2;THBD;IL4;VEGFA;IFNG;MMP9;TNF;CCL2;IL1B;MET;CD40LG;CD36;TGM2;IL6;TLR4;TLR9;MMP2;IL1A;IL10;HGF	20
DOID:4780	anti-basement membrane glomerulonephritis	19/1195 1.59%	45/10312 0.44%	1.79938e-07	4.23276e-07	IL4;MIF;DUSP1;SELP;BAX;TNF;CCL2;IL1B;SYK;CD40LG;BCL2;MAPK8;IL1RN;MAPK14;AGTR1;MMP12;PTK2B;IL10;NOS2	IL4;MIF;DUSP1;SELP;BAX;TNF;CCL2;IL1B;SYK;CD40LG;BCL2;MAPK8;IL1RN;MAPK14;AGTR1;MMP12;PTK2B;IL10;NOS2	19
DOID:9808	Goodpasture syndrome	19/1195 1.59%	45/10312 0.44%	1.79938e-07	4.23276e-07	IL4;MIF;DUSP1;SELP;BAX;TNF;CCL2;IL1B;SYK;CD40LG;BCL2;MAPK8;IL1RN;MAPK14;AGTR1;MMP12;PTK2B;IL10;NOS2	IL4;MIF;DUSP1;SELP;BAX;TNF;CCL2;IL1B;SYK;CD40LG;BCL2;MAPK8;IL1RN;MAPK14;AGTR1;MMP12;PTK2B;IL10;NOS2	19
DOID:687	hepatoblastoma	17/1195 1.42%	37/10312 0.36%	1.8022e-07	4.23276e-07	HMOX1;IGF2;SHH;TP53;ZFHX3;PCNA;MPO;PIK3CA;CTNNB1;MDM2;CCND1;RASSF1;FASLG;AKT1;AXIN2;GSK3B;HGF	HMOX1;IGF2;SHH;TP53;ZFHX3;PCNA;MPO;PIK3CA;CTNNB1;MDM2;CCND1;RASSF1;FASLG;AKT1;AXIN2;GSK3B;HGF	17
DOID:11400	pyelonephritis	14/1195 1.17%	26/10312 0.25%	1.83433e-07	4.28359e-07	ACE;MMP9;CXCL10;TLR1;ADM;CRP;IL3;CXCR1;IL6;CXCL8;CFB;IL1RN;PROZ;GOT1	ACE;MMP9;CXCL10;TLR1;ADM;CRP;IL3;CXCR1;IL6;CXCL8;CFB;IL1RN;PROZ;GOT1	14
DOID:2744	pyelitis	14/1195 1.17%	26/10312 0.25%	1.83433e-07	4.28359e-07	ACE;MMP9;CXCL10;TLR1;ADM;CRP;IL3;CXCR1;IL6;CXCL8;CFB;IL1RN;PROZ;GOT1	ACE;MMP9;CXCL10;TLR1;ADM;CRP;IL3;CXCR1;IL6;CXCL8;CFB;IL1RN;PROZ;GOT1	14
DOID:5395	functioning pituitary adenoma	14/1195 1.17%	26/10312 0.25%	1.83433e-07	4.28359e-07	NGFR;MYC;HPGD;LEPQTL1;MC2R;PRL;PTGS2;ERBB2;SSTR2;PCNA;CDKN1A;IL6;POMC;DRD2	NGFR;MYC;HPGD;LEPQTL1;MC2R;PRL;PTGS2;ERBB2;SSTR2;PCNA;CDKN1A;IL6;POMC;DRD2	14
DOID:10241	thalassemia	24/1195 2.01%	67/10312 0.65%	1.90893e-07	4.44934e-07	APOE;MTHFR;NPPB;GPX1;INS;JAK2;GSR;CYP1A2;CYP3A4;GH1;APOB;TNF;IL1B;GSTM1;HP;IL6;TERT;CXCL8;CFB;IL1A;IGFBP3;COL1A1;PON1;IGF1	APOE;MTHFR;NPPB;GPX1;INS;JAK2;GSR;CYP1A2;CYP3A4;GH1;APOB;TNF;IL1B;GSTM1;HP;IL6;TERT;CXCL8;CFB;IL1A;IGFBP3;COL1A1;PON1;IGF1	24
DOID:11984	hypertrophic cardiomyopathy	36/1195 3.01%	127/10312 1.23%	1.93896e-07	4.51076e-07	EDN1;ACTB;ACE;NPPB;MMP1;PTPN11;AR;HTR2B;DNMT1;RAF1;CAV1;MMP9;CCL2;BECN1;ADM;CYP11B2;BCL2;CD36;VWF;ESR1;IGF1R;BIRC5;NOS3;NPPA;CTSL;CASP3;CALM3;CMA1;AGTR1;MMP2;IGFBP3;UCN;ICAM1;GJA1;IGF1;ANKRD1	EDN1;ACTB;ACE;NPPB;MMP1;PTPN11;AR;HTR2B;DNMT1;RAF1;CAV1;MMP9;CCL2;BECN1;ADM;CYP11B2;BCL2;CD36;VWF;ESR1;IGF1R;BIRC5;NOS3;NPPA;CTSL;CASP3;CALM3;CMA1;AGTR1;MMP2;IGFBP3;UCN;ICAM1;GJA1;IGF1;ANKRD1	36
DOID:381	arthropathy	30/1195 2.51%	97/10312 0.94%	2.54026e-07	5.8984e-07	SOD2;ACE;IL2;MIF;LEPQTL1;MMP1;JAK2;VEGFA;IFNG;MMP9;TNF;CCL2;MMP3;IL1B;CRP;HSPA5;BMP2;CYP1A1;CA1;IL6;TLR4;IL1RN;STAT3;MMP2;LEP;SLPI;IL10;IL20;NOS2;NFKBIA	SOD2;ACE;IL2;MIF;LEPQTL1;MMP1;JAK2;VEGFA;IFNG;MMP9;TNF;CCL2;MMP3;IL1B;CRP;HSPA5;BMP2;CYP1A1;CA1;IL6;TLR4;IL1RN;STAT3;MMP2;LEP;SLPI;IL10;IL20;NOS2;NFKBIA	30
DOID:11294	arteriovenous malformation	10/1195 0.84%	14/10312 0.14%	2.72009e-07	6.28028e-07	PDGFA;MAP2;TEK;VEGFA;MMP9;MMP3;IL1B;RASA1;IL6;PDGFRB	PDGFA;MAP2;TEK;VEGFA;MMP9;MMP3;IL1B;RASA1;IL6;PDGFRB	10
DOID:14320	generalized anxiety disorder	10/1195 0.84%	14/10312 0.14%	2.72009e-07	6.28028e-07	HTR1E;SLC6A4;HTR2B;HTR1A;NR3C1;MAOA;IL6;HTR1B;HTR1D;NPY	HTR1E;SLC6A4;HTR2B;HTR1A;NR3C1;MAOA;IL6;HTR1B;HTR1D;NPY	10
DOID:1595	endogenous depression	10/1195 0.84%	14/10312 0.14%	2.72009e-07	6.28028e-07	SLC6A4;HTR1A;BDNF;TPH1;COMT;MAOA;TPH2;CRH;DISC1;IL10	SLC6A4;HTR1A;BDNF;TPH1;COMT;MAOA;TPH2;CRH;DISC1;IL10	10
DOID:13413	hepatic encephalopathy	12/1195 1%	20/10312 0.19%	2.87627e-07	6.60356e-07	G6PD;HIF1A;HMOX1;GABRA1;ABCB1;INSR;GLS;GABRG2;PTGS1;CCL2;NOS1;NOS2	G6PD;HIF1A;HMOX1;GABRA1;ABCB1;INSR;GLS;GABRG2;PTGS1;CCL2;NOS1;NOS2	12
DOID:3302	chordoma	12/1195 1%	20/10312 0.19%	2.87627e-07	6.60356e-07	HIF1A;ABCB1;PLAU;MMP1;ABCC1;AR;VEGFA;GFAP;MMP9;MET;CDKN2A;PDGFRB	HIF1A;ABCB1;PLAU;MMP1;ABCC1;AR;VEGFA;GFAP;MMP9;MET;CDKN2A;PDGFRB	12
DOID:3303	notochordal cancer	12/1195 1%	20/10312 0.19%	2.87627e-07	6.60356e-07	HIF1A;ABCB1;PLAU;MMP1;ABCC1;AR;VEGFA;GFAP;MMP9;MET;CDKN2A;PDGFRB	HIF1A;ABCB1;PLAU;MMP1;ABCC1;AR;VEGFA;GFAP;MMP9;MET;CDKN2A;PDGFRB	12
DOID:986	alopecia areata	18/1195 1.51%	42/10312 0.41%	2.88856e-07	6.61939e-07	IL2;KDM4C;HDAC2;IL16;DNMT1;HDAC1;MC2R;KDM1A;KDM4B;KDM5A;IFNG;CCL2;KDM4A;NOS3;IL1RN;FASLG;ICAM1;VDR	IL2;KDM4C;HDAC2;IL16;DNMT1;HDAC1;MC2R;KDM1A;KDM4B;KDM5A;IFNG;CCL2;KDM4A;NOS3;IL1RN;FASLG;ICAM1;VDR	18
DOID:0002116	pterygium	17/1195 1.42%	38/10312 0.37%	2.91104e-07	6.64605e-07	ELN;TPSAB1;CAT;BCL2L2;PTGS2;VEGFA;KDR;TP53;MMP9;TGFB1;CYP1A1;GSTM1;BIRC5;FGF2;F3;MMP2;ICAM1	ELN;TPSAB1;CAT;BCL2L2;PTGS2;VEGFA;KDR;TP53;MMP9;TGFB1;CYP1A1;GSTM1;BIRC5;FGF2;F3;MMP2;ICAM1	17
DOID:0080690	RASopathy	17/1195 1.42%	38/10312 0.37%	2.91104e-07	6.64605e-07	F11;PLAT;MAPK1;PTPN11;SERPINE1;PLG;RAF1;GH1;PIK3CA;PTPN1;BRAF;PTPN6;STAT3;AKT1;GSK3B;PDGFRB;IGF1	F11;PLAT;MAPK1;PTPN11;SERPINE1;PLG;RAF1;GH1;PIK3CA;PTPN1;BRAF;PTPN6;STAT3;AKT1;GSK3B;PDGFRB;IGF1	17
DOID:1003	pelvic inflammatory disease	11/1195 0.92%	17/10312 0.16%	3.08735e-07	7.02244e-07	IL4;IFNG;SNCA;MMP9;CCL2;CRP;CTSB;MPO;CST3;MMP2;CTSA	IL4;IFNG;SNCA;MMP9;CCL2;CRP;CTSB;MPO;CST3;MMP2;CTSA	11
DOID:2738	pseudoxanthoma elasticum	11/1195 0.92%	17/10312 0.16%	3.08735e-07	7.02244e-07	SOD2;ELN;CAT;GPX1;ABCC1;SELP;VEGFA;SELE;SELL;MMP2;ICAM1	SOD2;ELN;CAT;GPX1;ABCC1;SELP;VEGFA;SELE;SELL;MMP2;ICAM1	11
DOID:5183	hereditary Wilms' tumor	21/1195 1.76%	55/10312 0.53%	3.19935e-07	7.26024e-07	ABCB1;IGF2;AR;TBXA2R;EGR1;CCNE1;TP53;ERBB2;BCL2;CYP19A1;HNF4A;CTNNB1;CDKN1A;ESR1;KIT;IGF1R;TERT;NES;PRTN3;FLT3;HSP90AA1	ABCB1;IGF2;AR;TBXA2R;EGR1;CCNE1;TP53;ERBB2;BCL2;CYP19A1;HNF4A;CTNNB1;CDKN1A;ESR1;KIT;IGF1R;TERT;NES;PRTN3;FLT3;HSP90AA1	21
DOID:2218	blood platelet disease	35/1195 2.93%	124/10312 1.2%	3.20375e-07	7.26024e-07	EPO;MTHFR;CP;TBXAS1;PLAU;SERPINE1;SELP;AR;IL11;JAK2;CALR;TBXA2R;VEGFA;TNF;CXCL10;BCL2L1;TGFB1;CCL2;SRC;IL1B;CRP;ITGB3;F7;CD36;CTNNB1;IL21;VWF;IL6;CXCL8;SELL;IL10;TPO;ICAM1;LDHA;TYK2	EPO;MTHFR;CP;TBXAS1;PLAU;SERPINE1;SELP;AR;IL11;JAK2;CALR;TBXA2R;VEGFA;TNF;CXCL10;BCL2L1;TGFB1;CCL2;SRC;IL1B;CRP;ITGB3;F7;CD36;CTNNB1;IL21;VWF;IL6;CXCL8;SELL;IL10;TPO;ICAM1;LDHA;TYK2	35
DOID:3744	cervical squamous cell carcinoma	29/1195 2.43%	93/10312 0.9%	3.30377e-07	7.47311e-07	SLC2A1;SOD2;ERCC5;CD4;MYC;MMP1;CAMK2A;RAF1;CA9;NFKB1;BAX;PIK3CG;CCNE1;TP53;MMP9;MMP3;MET;BCL2;CDKN1A;IL6;CCND1;RASSF1;RB1;BIRC5;MMP2;FOS;CDKN2A;TYMP;ST6GAL1	SLC2A1;SOD2;ERCC5;CD4;MYC;MMP1;CAMK2A;RAF1;CA9;NFKB1;BAX;PIK3CG;CCNE1;TP53;MMP9;MMP3;MET;BCL2;CDKN1A;IL6;CCND1;RASSF1;RB1;BIRC5;MMP2;FOS;CDKN2A;TYMP;ST6GAL1	29
DOID:13544	low tension glaucoma	14/1195 1.17%	27/10312 0.26%	3.40435e-07	7.68644e-07	EDN1;APOE;TLR2;MTHFR;BDNF;TP53;CAV1;TNF;CRP;EDNRA;ADRB1;SOD1;TLR4;IL1A	EDN1;APOE;TLR2;MTHFR;BDNF;TP53;CAV1;TNF;CRP;EDNRA;ADRB1;SOD1;TLR4;IL1A	14
DOID:4535	hypotrichosis	25/1195 2.09%	74/10312 0.72%	3.89999e-07	8.78931e-07	IL4;IL16;AR;MC2R;PRSS8;BDNF;TPMT;NR3C2;IFNG;ODC1;CCL2;ESR2;CDH3;CTNNB1;IL6;NOS3;ST14;TRPV3;IL1RN;POMC;FASLG;PPARG;ICAM1;VDR;IGF1	IL4;IL16;AR;MC2R;PRSS8;BDNF;TPMT;NR3C2;IFNG;ODC1;CCL2;ESR2;CDH3;CTNNB1;IL6;NOS3;ST14;TRPV3;IL1RN;POMC;FASLG;PPARG;ICAM1;VDR;IGF1	25
DOID:13250	diarrhea	19/1195 1.59%	47/10312 0.46%	4.09631e-07	9.21482e-07	MME;APOE;CD4;EGFR;SLC6A4;ABCB1;ABCG2;PTGS2;SLC5A1;TNF;LCT;CFTR;TLR4;CXCL8;CHGA;IL10;KCNJ11;STX3;NFKBIA	MME;APOE;CD4;EGFR;SLC6A4;ABCB1;ABCG2;PTGS2;SLC5A1;TNF;LCT;CFTR;TLR4;CXCL8;CHGA;IL10;KCNJ11;STX3;NFKBIA	19
DOID:8677	perinatal necrotizing enterocolitis	15/1195 1.26%	31/10312 0.3%	4.142e-07	9.30053e-07	PTAFR;TLR2;MIF;TNF;MMP3;TLR1;BECN1;IL1B;CD40LG;PARP1;IL6;TLR4;TLR9;IL10;EGF	PTAFR;TLR2;MIF;TNF;MMP3;TLR1;BECN1;IL1B;CD40LG;PARP1;IL6;TLR4;TLR9;IL10;EGF	15
DOID:0050851	glomerulosclerosis	23/1195 1.92%	65/10312 0.63%	4.41905e-07	9.90449e-07	HSPB1;LMX1B;APOE;ACE;MMP1;SERPINE1;SHH;COL4A4;MMP9;AGTR2;CASP9;IL1B;PPP3CA;LPL;SPP1;VWF;IL6;AGTR1;MMP2;IGFBP3;PPARG;IL10;COL3A1	HSPB1;LMX1B;APOE;ACE;MMP1;SERPINE1;SHH;COL4A4;MMP9;AGTR2;CASP9;IL1B;PPP3CA;LPL;SPP1;VWF;IL6;AGTR1;MMP2;IGFBP3;PPARG;IL10;COL3A1	23
DOID:1116	pertussis	16/1195 1.34%	35/10312 0.34%	4.53332e-07	1.01236e-06	PTAFR;MAPK3;MAPK1;PIK3CG;PSEN1;GRK2;CCL2;PTGIR;IL6;TLR4;RELA;STAT1;STAT3;IL10;ICAM1;HCAR2	PTAFR;MAPK3;MAPK1;PIK3CG;PSEN1;GRK2;CCL2;PTGIR;IL6;TLR4;RELA;STAT1;STAT3;IL10;ICAM1;HCAR2	16
DOID:2228	thrombocytosis	16/1195 1.34%	35/10312 0.34%	4.53332e-07	1.01236e-06	EPO;SELP;AR;JAK2;CALR;VEGFA;BCL2L1;IL1B;ITGB3;CTNNB1;IL6;SELL;TPO;ICAM1;LDHA;TYK2	EPO;SELP;AR;JAK2;CALR;VEGFA;BCL2L1;IL1B;ITGB3;CTNNB1;IL6;SELL;TPO;ICAM1;LDHA;TYK2	16
DOID:12689	acoustic neuroma	13/1195 1.09%	24/10312 0.23%	4.65222e-07	1.03702e-06	EGFR;BDNF;VEGFA;CAV1;TGFB1;CDKN1A;GDNF;ESR1;KIT;CCND1;RB1;IGFBP3;IGF1	EGFR;BDNF;VEGFA;CAV1;TGFB1;CDKN1A;GDNF;ESR1;KIT;CCND1;RB1;IGFBP3;IGF1	13
DOID:0050861	colorectal adenocarcinoma	20/1195 1.67%	52/10312 0.5%	5.31425e-07	1.18244e-06	MYD88;MAPK3;JUN;MAPK1;ABCB1;IL16;BCL2L2;RAF1;KDR;TP53;BCL2L1;ERBB3;GSTM1;MAPK8;BRAF;HPCA;FLT3;KCNH1;FOS;GSK3B	MYD88;MAPK3;JUN;MAPK1;ABCB1;IL16;BCL2L2;RAF1;KDR;TP53;BCL2L1;ERBB3;GSTM1;MAPK8;BRAF;HPCA;FLT3;KCNH1;FOS;GSK3B	20
DOID:707	B-cell lymphoma	23/1195 1.92%	66/10312 0.64%	6.04759e-07	1.33878e-06	MYD88;MTHFR;MYC;BCL2L2;ABCG2;CALR;BAX;TP53;BCL2L1;BCL2L11;MET;CD40LG;BCL2;GSTM1;IL6;CCND1;BRD2;TERT;IL21R;GSTP1;IL10;ICAM1;NFKBIA	MYD88;MTHFR;MYC;BCL2L2;ABCG2;CALR;BAX;TP53;BCL2L1;BCL2L11;MET;CD40LG;BCL2;GSTM1;IL6;CCND1;BRD2;TERT;IL21R;GSTP1;IL10;ICAM1;NFKBIA	23
DOID:5158	pleural cancer	19/1195 1.59%	48/10312 0.47%	6.04964e-07	1.33878e-06	SOD2;MAPK3;EGFR;MAPK1;YAP1;CHRNA7;NTS;VEGFA;KDR;TP53;MMP9;SRC;CDKN1A;SPP1;RASSF1;BIRC5;RELA;MCL1;CDKN2A	SOD2;MAPK3;EGFR;MAPK1;YAP1;CHRNA7;NTS;VEGFA;KDR;TP53;MMP9;SRC;CDKN1A;SPP1;RASSF1;BIRC5;RELA;MCL1;CDKN2A	19
DOID:7474	malignant pleural mesothelioma	19/1195 1.59%	48/10312 0.47%	6.04964e-07	1.33878e-06	SOD2;MAPK3;EGFR;MAPK1;YAP1;CHRNA7;NTS;VEGFA;KDR;TP53;MMP9;SRC;CDKN1A;SPP1;RASSF1;BIRC5;RELA;MCL1;CDKN2A	SOD2;MAPK3;EGFR;MAPK1;YAP1;CHRNA7;NTS;VEGFA;KDR;TP53;MMP9;SRC;CDKN1A;SPP1;RASSF1;BIRC5;RELA;MCL1;CDKN2A	19
DOID:13976	peptic esophagitis	14/1195 1.17%	28/10312 0.27%	6.08457e-07	1.34409e-06	CLDN4;EGFR;PTGES;TNF;CCL2;IL1B;IL5;GSTM1;IL13;CXCR1;CXCL8;GSTP1;CYP2C19;VDR	CLDN4;EGFR;PTGES;TNF;CCL2;IL1B;IL5;GSTM1;IL13;CXCR1;CXCL8;GSTP1;CYP2C19;VDR	14
DOID:12704	ataxia telangiectasia	18/1195 1.51%	44/10312 0.43%	6.69688e-07	1.47669e-06	MTOR;HIF1A;PLK1;IL2;ATM;E2F1;BAX;TP53;IFNG;TYR;CDKN1A;IL6;TERT;CASP3;MAPK14;STAT3;AKT1;CDKN2A	MTOR;HIF1A;PLK1;IL2;ATM;E2F1;BAX;TP53;IFNG;TYR;CDKN1A;IL6;TERT;CASP3;MAPK14;STAT3;AKT1;CDKN2A	18
DOID:0080162	lupus nephritis	15/1195 1.26%	32/10312 0.31%	6.96484e-07	1.53302e-06	NR3C1;VCAM1;IFNG;TNF;CCL2;CRP;MPO;CD40LG;KLKB1;CFB;IL1RN;TLR9;C3;COL1A1;EGF	NR3C1;VCAM1;IFNG;TNF;CCL2;CRP;MPO;CD40LG;KLKB1;CFB;IL1RN;TLR9;C3;COL1A1;EGF	15
DOID:13949	interstitial cystitis	11/1195 0.92%	18/10312 0.17%	7.10631e-07	1.55856e-06	MTOR;VCAM1;TP53;ADRB2;CRP;FGF10;IL6;NGF;CSF2;NOS2;EGF	MTOR;VCAM1;TP53;ADRB2;CRP;FGF10;IL6;NGF;CSF2;NOS2;EGF	11
DOID:2224	essential thrombocythemia	11/1195 0.92%	18/10312 0.17%	7.10631e-07	1.55856e-06	SELP;JAK2;CALR;VCAM1;BCL2L1;CD40LG;CD36;ELANE;VWF;LDHA;TYK2	SELP;JAK2;CALR;VCAM1;BCL2L1;CD40LG;CD36;ELANE;VWF;LDHA;TYK2	11
DOID:0060039	autoimmune disease of skin and connective tissue	16/1195 1.34%	36/10312 0.35%	7.28688e-07	1.59531e-06	HSPB1;IL2;CAT;MIF;PLAU;F2;VEGFA;TNF;ITGB3;CD40LG;CD36;SELE;IL1RN;SELL;IL10;ICAM1	HSPB1;IL2;CAT;MIF;PLAU;F2;VEGFA;TNF;ITGB3;CD40LG;CD36;SELE;IL1RN;SELL;IL10;ICAM1	16
DOID:423	myopathy	94/1195 7.87%	498/10312 4.83%	7.80905e-07	1.70658e-06	MTOR;RNASEH1;SDHB;TRNI;CYP17A1;ACTB;SOD2;APOE;TLR2;FDX2;CHUK;TRNE;THBD;ELN;PDCD5;TFAM;IL4;MMP1;SERPINE1;PRKCD;AR;INSR;GSR;NR3C1;NFKB1;VEGFA;ETFDH;CAPN3;COL4A4;CCN2;IFNG;SNCA;MMP9;TNF;CXCL10;PRKCA;FABP4;TGFB1;CCL2;CRHR2;IL1B;TRNK;IL5;MET;CST3;CD40LG;BCL2;CD36;IKBKB;SOD1;GHR;TRNF;MSTN;TRNL1;TGM2;CDKN1A;SPP1;FST;VWF;GDNF;IL6;ACHE;BACE1;TLR4;TRNS1;CXCL8;KCNMA1;NOS1;CTSL;APP;CYTB;NGF;IL1RN;HSF1;UBB;AQ…	MTOR;RNASEH1;SDHB;TRNI;CYP17A1;ACTB;SOD2;APOE;TLR2;FDX2;CHUK;TRNE;THBD;ELN;PDCD5;TFAM;IL4;MMP1;SERPINE1;PRKCD;AR;INSR;GSR;NR3C1;NFKB1;VEGFA;ETFDH;CAPN3;COL4A4;CCN2;IFNG;SNCA;MMP9;TNF;CXCL10;PRKCA;FABP4;TGFB1;CCL2;CRHR2;IL1B;TRNK;IL5;MET;CST3;CD40LG;BCL2;CD36;IKBKB;SOD1;GHR;TRNF;MSTN;TRNL1;TGM2;CDKN1A;SPP1;FST;VWF;GDNF;IL6;ACHE;BACE1;TLR4;TRNS1;CXCL8;KCNMA1;NOS1;CTSL;APP;CYTB;NGF;IL1RN;HSF1;UBB;AQ…	94
DOID:12842	Guillain-Barre syndrome	13/1195 1.09%	25/10312 0.24%	8.66567e-07	1.88705e-06	APOE;NR3C1;GFAP;MMP9;TNF;CCL2;TTR;IL1B;CTSB;CST3;GDNF;TLR4;MMP2	APOE;NR3C1;GFAP;MMP9;TNF;CCL2;TTR;IL1B;CTSB;CST3;GDNF;TLR4;MMP2	13
DOID:9470	bacterial meningitis	13/1195 1.09%	25/10312 0.24%	8.66567e-07	1.88705e-06	TLR2;BDNF;MMP13;MMP9;CRP;MPO;PARP1;ACHE;TLR4;BCHE;NGF;TLR9;MMP2	TLR2;BDNF;MMP13;MMP9;CRP;MPO;PARP1;ACHE;TLR4;BCHE;NGF;TLR9;MMP2	13
DOID:8469	influenza	33/1195 2.76%	118/10312 1.14%	8.72341e-07	1.89626e-06	TXN;F2RL1;CD4;MIF;SERPINE1;PLG;TMPRSS2;PTGS2;BAX;PIK3CG;TP53;IFNG;TNF;CXCL10;PML;TGFB1;CCL2;TMPRSS13;CASP1;ATP1B1;IKBKB;MAPK8;TMPRSS4;CXCL8;RELA;CASP3;STAT1;TMPRSS11D;IL10;PIK3R1;NOS2;ICAM1;PON1	TXN;F2RL1;CD4;MIF;SERPINE1;PLG;TMPRSS2;PTGS2;BAX;PIK3CG;TP53;IFNG;TNF;CXCL10;PML;TGFB1;CCL2;TMPRSS13;CASP1;ATP1B1;IKBKB;MAPK8;TMPRSS4;CXCL8;RELA;CASP3;STAT1;TMPRSS11D;IL10;PIK3R1;NOS2;ICAM1;PON1	33
DOID:5353	colonic disease	19/1195 1.59%	49/10312 0.48%	8.81688e-07	1.91318e-06	SLC2A1;EDN3;NGFR;MAPK1;PTEN;EDNRB;SHH;ERBB2;CRHR2;STX1A;CRHR1;ERBB3;GSTM1;GHR;GDNF;KIT;ACHE;SOX10;NRG1	SLC2A1;EDN3;NGFR;MAPK1;PTEN;EDNRB;SHH;ERBB2;CRHR2;STX1A;CRHR1;ERBB3;GSTM1;GHR;GDNF;KIT;ACHE;SOX10;NRG1	19
DOID:0080811	extrinsic asthma	21/1195 1.76%	58/10312 0.56%	9.01459e-07	1.94919e-06	EDN1;FYN;TLR2;IL4;SERPINE1;IL16;ALOX15;BDNF;MMP9;TGFB1;GCLC;IL5;TBX21;IL13;NPSR1;NOS3;NGF;SLPI;IL10;EPX;MS4A2	EDN1;FYN;TLR2;IL4;SERPINE1;IL16;ALOX15;BDNF;MMP9;TGFB1;GCLC;IL5;TBX21;IL13;NPSR1;NOS3;NGF;SLPI;IL10;EPX;MS4A2	21
DOID:9415	allergic asthma	21/1195 1.76%	58/10312 0.56%	9.01459e-07	1.94919e-06	EDN1;FYN;TLR2;IL4;SERPINE1;IL16;ALOX15;BDNF;MMP9;TGFB1;GCLC;IL5;TBX21;IL13;NPSR1;NOS3;NGF;SLPI;IL10;EPX;MS4A2	EDN1;FYN;TLR2;IL4;SERPINE1;IL16;ALOX15;BDNF;MMP9;TGFB1;GCLC;IL5;TBX21;IL13;NPSR1;NOS3;NGF;SLPI;IL10;EPX;MS4A2	21
DOID:633	myositis	32/1195 2.68%	113/10312 1.1%	9.40273e-07	2.02953e-06	SOD2;APOE;TLR2;THBD;ELN;IL4;MMP1;VEGFA;CCN2;IFNG;MMP9;TNF;CCL2;IL1B;IL5;MET;CST3;CD40LG;CD36;TGM2;IL6;BACE1;TLR4;CXCL8;APP;IL1RN;UBB;TLR9;MMP2;IL1A;IL10;HGF	SOD2;APOE;TLR2;THBD;ELN;IL4;MMP1;VEGFA;CCN2;IFNG;MMP9;TNF;CCL2;IL1B;IL5;MET;CST3;CD40LG;CD36;TGM2;IL6;BACE1;TLR4;CXCL8;APP;IL1RN;UBB;TLR9;MMP2;IL1A;IL10;HGF	32
DOID:13406	pulmonary sarcoidosis	20/1195 1.67%	54/10312 0.52%	1.07884e-06	2.32454e-06	HMOX1;TLR2;VIP;BDNF;NR3C1;EGR1;VEGFA;IFNG;TNF;CXCL10;TGFB1;ADA;CRP;CFTR;CXCL11;NGF;IL1RN;C3;NOS2;NFKBIA	HMOX1;TLR2;VIP;BDNF;NR3C1;EGR1;VEGFA;IFNG;TNF;CXCL10;TGFB1;ADA;CRP;CFTR;CXCL11;NGF;IL1RN;C3;NOS2;NFKBIA	20
DOID:0080014	chromosomal disease	46/1195 3.85%	193/10312 1.87%	1.11511e-06	2.39846e-06	TAC3;APOE;MTHFR;FABP3;PRDX1;MAPK1;SNAP25;EDNRB;RELN;AR;JAK2;SERPINA1;BDNF;TACR3;JAK3;FAAH;MMP9;GH1;HTR2C;CCL2;CNR2;COMT;GNRHR;EDNRA;FGF8;MAOA;ADIPOQ;KRT8;CA2;SOD1;IL6;TXNRD2;BACE1;F10;DYRK1B;CASP3;APP;AQP4;HNMT;LEP;FLT3;C3;IGFBP3;MTRR;MAPT;NDUFS3	TAC3;APOE;MTHFR;FABP3;PRDX1;MAPK1;SNAP25;EDNRB;RELN;AR;JAK2;SERPINA1;BDNF;TACR3;JAK3;FAAH;MMP9;GH1;HTR2C;CCL2;CNR2;COMT;GNRHR;EDNRA;FGF8;MAOA;ADIPOQ;KRT8;CA2;SOD1;IL6;TXNRD2;BACE1;F10;DYRK1B;CASP3;APP;AQP4;HNMT;LEP;FLT3;C3;IGFBP3;MTRR;MAPT;NDUFS3	46
DOID:12030	panuveitis	15/1195 1.26%	33/10312 0.32%	1.14072e-06	2.44925e-06	SOD2;TLR2;IL2;IFNG;TNF;CCL2;TLR4;CFB;IL1RN;C3;IL1A;C2;IL10;NOS2;ICAM1	SOD2;TLR2;IL2;IFNG;TNF;CCL2;TLR4;CFB;IL1RN;C3;IL1A;C2;IL10;NOS2;ICAM1	15
DOID:3737	verrucous carcinoma	8/1195 0.67%	10/10312 0.1%	1.15512e-06	2.47152e-06	EGFR;TP53;BCL2;CDKN1A;MDM2;CCND1;RB1;CDKN2A	EGFR;TP53;BCL2;CDKN1A;MDM2;CCND1;RB1;CDKN2A	8
DOID:9651	systolic heart failure	8/1195 0.67%	10/10312 0.1%	1.15512e-06	2.47152e-06	EDN1;NPPB;MMP9;HSPA1A;CYP11B2;MMP2;CORIN;UCN	EDN1;NPPB;MMP9;HSPA1A;CYP11B2;MMP2;CORIN;UCN	8
DOID:627	severe combined immunodeficiency	22/1195 1.84%	64/10312 0.62%	1.38304e-06	2.95402e-06	IL2;MYC;SLC6A4;TAP2;JAK2;SERPINA1;TEK;JAK3;KDR;TNF;ADA;BMP2;MET;IKBKB;ACP1;FST;ADK;PTPRC;XIAP;LCK;TAP1;DPP4	IL2;MYC;SLC6A4;TAP2;JAK2;SERPINA1;TEK;JAK3;KDR;TNF;ADA;BMP2;MET;IKBKB;ACP1;FST;ADK;PTPRC;XIAP;LCK;TAP1;DPP4	22
DOID:14654	prostatitis	11/1195 0.92%	19/10312 0.18%	1.51089e-06	3.22148e-06	NKX3-1;ACP3;CXCL3;PTGS2;IL1B;HSPA1A;CYP19A1;CXCL1;IL10;NQO1;CXCL2	NKX3-1;ACP3;CXCL3;PTGS2;IL1B;HSPA1A;CYP19A1;CXCL1;IL10;NQO1;CXCL2	11
DOID:0060033	autoimmune disease of peripheral nervous system	13/1195 1.09%	26/10312 0.25%	1.5497e-06	3.2985e-06	APOE;NR3C1;GFAP;MMP9;TNF;CCL2;TTR;IL1B;CTSB;CST3;GDNF;TLR4;MMP2	APOE;NR3C1;GFAP;MMP9;TNF;CCL2;TTR;IL1B;CTSB;CST3;GDNF;TLR4;MMP2	13
DOID:0080830	childhood low-grade glioma	10/1195 0.84%	16/10312 0.16%	1.74644e-06	3.69161e-06	MAPK1;MBP;RAF1;TP53;PIK3CA;ERBB3;BRAF;AQP4;AKT1;SOX10	MAPK1;MBP;RAF1;TP53;PIK3CA;ERBB3;BRAF;AQP4;AKT1;SOX10	10
DOID:4449	macular retinal edema	10/1195 0.84%	16/10312 0.16%	1.74644e-06	3.69161e-06	EPO;APOE;VEGFA;KDR;CCL2;GSS;IL6;NOS3;FGF2;SST	EPO;APOE;VEGFA;KDR;CCL2;GSS;IL6;NOS3;FGF2;SST	10
DOID:4851	pilocytic astrocytoma	10/1195 0.84%	16/10312 0.16%	1.74644e-06	3.69161e-06	MAPK1;MBP;RAF1;TP53;PIK3CA;ERBB3;BRAF;AQP4;AKT1;SOX10	MAPK1;MBP;RAF1;TP53;PIK3CA;ERBB3;BRAF;AQP4;AKT1;SOX10	10
DOID:6929	retinal edema	10/1195 0.84%	16/10312 0.16%	1.74644e-06	3.69161e-06	EPO;APOE;VEGFA;KDR;CCL2;GSS;IL6;NOS3;FGF2;SST	EPO;APOE;VEGFA;KDR;CCL2;GSS;IL6;NOS3;FGF2;SST	10
DOID:630	genetic disease	48/1195 4.02%	208/10312 2.02%	1.76575e-06	3.726e-06	TAC3;APOE;MTHFR;FABP3;PRDX1;MAPK1;SNAP25;EDNRB;RELN;AR;JAK2;SERPINA1;BDNF;TACR3;JAK3;FAAH;SNCA;MMP9;GH1;HTR2C;CCL2;CNR2;COMT;GNRHR;EDNRA;FGF8;MAOA;ADIPOQ;KRT8;CA2;SOD1;IL6;TXNRD2;BACE1;F10;DYRK1B;CASP3;APP;AQP4;HNMT;LEP;FLT3;C3;IGFBP3;MTRR;MAPT;RUNX2;NDUFS3	TAC3;APOE;MTHFR;FABP3;PRDX1;MAPK1;SNAP25;EDNRB;RELN;AR;JAK2;SERPINA1;BDNF;TACR3;JAK3;FAAH;SNCA;MMP9;GH1;HTR2C;CCL2;CNR2;COMT;GNRHR;EDNRA;FGF8;MAOA;ADIPOQ;KRT8;CA2;SOD1;IL6;TXNRD2;BACE1;F10;DYRK1B;CASP3;APP;AQP4;HNMT;LEP;FLT3;C3;IGFBP3;MTRR;MAPT;RUNX2;NDUFS3	48
DOID:635	acquired immunodeficiency syndrome	26/1195 2.18%	85/10312 0.82%	2.00242e-06	4.21815e-06	G6PD;MME;CD4;IL4;ABCB1;IGF2;NR3C1;BAX;CYP3A4;TP53;IFNG;TNF;CXCL10;PCNA;BCL2;IDO1;IL21;MAPK8;CXCL11;SLC1A2;FASLG;TLR9;LEP;SLPI;IL10;GSK3B	G6PD;MME;CD4;IL4;ABCB1;IGF2;NR3C1;BAX;CYP3A4;TP53;IFNG;TNF;CXCL10;PCNA;BCL2;IDO1;IL21;MAPK8;CXCL11;SLC1A2;FASLG;TLR9;LEP;SLPI;IL10;GSK3B	26
DOID:3007	breast ductal carcinoma	26/1195 2.18%	86/10312 0.83%	2.55841e-06	5.38013e-06	HIF1A;NEK2;PLK4;ABCB1;PLAU;AR;AURKA;NEFL;MMP13;CAV1;HSD17B1;PCNA;CCND3;MET;BCL2;KRT8;SLC5A5;IL13;CDKN1A;KIT;CXCL8;DYRK1B;AKT1;XIAP;CDKN2A;NCOA4	HIF1A;NEK2;PLK4;ABCB1;PLAU;AR;AURKA;NEFL;MMP13;CAV1;HSD17B1;PCNA;CCND3;MET;BCL2;KRT8;SLC5A5;IL13;CDKN1A;KIT;CXCL8;DYRK1B;AKT1;XIAP;CDKN2A;NCOA4	26
DOID:421	hair disease	25/1195 2.09%	81/10312 0.79%	2.61569e-06	5.49116e-06	IL4;IL16;AR;MC2R;PRSS8;BDNF;TPMT;NR3C2;IFNG;ODC1;CCL2;ESR2;CDH3;CTNNB1;IL6;NOS3;ST14;TRPV3;IL1RN;POMC;FASLG;PPARG;ICAM1;VDR;IGF1	IL4;IL16;AR;MC2R;PRSS8;BDNF;TPMT;NR3C2;IFNG;ODC1;CCL2;ESR2;CDH3;CTNNB1;IL6;NOS3;ST14;TRPV3;IL1RN;POMC;FASLG;PPARG;ICAM1;VDR;IGF1	25
DOID:14069	cerebral malaria	13/1195 1.09%	27/10312 0.26%	2.67259e-06	5.60102e-06	HMOX1;IL4;MMP1;VEGFA;TNF;CXCL10;IL1B;CD36;NOS3;IL1RN;NRG1;NOS2;ICAM1	HMOX1;IL4;MMP1;VEGFA;TNF;CXCL10;IL1B;CD36;NOS3;IL1RN;NRG1;NOS2;ICAM1	13
DOID:13129	severe pre-eclampsia	14/1195 1.17%	31/10312 0.3%	2.87158e-06	5.99754e-06	THBD;SERPINE1;LEPR;ERBB2;CFI;ADM;CYP11B2;CD40LG;SERPIND1;IL6;TLR4;CXCL8;FASLG;LEP	THBD;SERPINE1;LEPR;ERBB2;CFI;ADM;CYP11B2;CD40LG;SERPIND1;IL6;TLR4;CXCL8;FASLG;LEP	14
DOID:14067	Plasmodium falciparum malaria	14/1195 1.17%	31/10312 0.3%	2.87158e-06	5.99754e-06	G6PD;IFNG;TNF;IL1B;CRP;GSTM1;IL13;HP;IL21;IL1RN;NCF1;GSTP1;IL10;CYP2C19	G6PD;IFNG;TNF;IL1B;CRP;GSTM1;IL13;HP;IL21;IL1RN;NCF1;GSTP1;IL10;CYP2C19	14
DOID:0111962	combined immunodeficiency	28/1195 2.34%	97/10312 0.94%	2.94539e-06	6.14124e-06	PIK3CD;IL2;MYC;SLC6A4;TAP2;JAK2;SERPINA1;TEK;JAK3;MSN;KDR;TNF;ADA;PNP;BMP2;MET;CD40LG;IKBKB;ACP1;FST;ADK;PTPRC;IL21R;XIAP;PIK3R1;LCK;TAP1;DPP4	PIK3CD;IL2;MYC;SLC6A4;TAP2;JAK2;SERPINA1;TEK;JAK3;MSN;KDR;TNF;ADA;PNP;BMP2;MET;CD40LG;IKBKB;ACP1;FST;ADK;PTPRC;IL21R;XIAP;PIK3R1;LCK;TAP1;DPP4	28
DOID:13138	acute proliferative glomerulonephritis	11/1195 0.92%	20/10312 0.19%	3.00598e-06	6.23576e-06	MTOR;KITLG;MMP9;TGFB1;CCL2;MMP3;IL1B;KIT;IL1RN;MMP12;ANKRD1	MTOR;KITLG;MMP9;TGFB1;CCL2;MMP3;IL1B;KIT;IL1RN;MMP12;ANKRD1	11
DOID:13139	crescentic glomerulonephritis	11/1195 0.92%	20/10312 0.19%	3.00598e-06	6.23576e-06	MTOR;KITLG;MMP9;TGFB1;CCL2;MMP3;IL1B;KIT;IL1RN;MMP12;ANKRD1	MTOR;KITLG;MMP9;TGFB1;CCL2;MMP3;IL1B;KIT;IL1RN;MMP12;ANKRD1	11
DOID:9719	neovascular inflammatory vitreoretinopathy	11/1195 0.92%	20/10312 0.19%	3.00598e-06	6.23576e-06	EDN1;EPO;CAT;EDNRB;BDNF;VEGFA;IL6;CXCL8;FGF2;ICAM1;HGF	EDN1;EPO;CAT;EDNRB;BDNF;VEGFA;IL6;CXCL8;FGF2;ICAM1;HGF	11
DOID:12987	agranulocytosis	18/1195 1.51%	48/10312 0.47%	3.01813e-06	6.25038e-06	PTAFR;STAT2;C5;IFNG;TNF;TGFB1;IL1B;BCL2;C5AR1;ELANE;MASP2;IL6;BIRC5;NQO2;CSF2;STAT3;IL10;ABCC2	PTAFR;STAT2;C5;IFNG;TNF;TGFB1;IL1B;BCL2;C5AR1;ELANE;MASP2;IL6;BIRC5;NQO2;CSF2;STAT3;IL10;ABCC2	18
DOID:1245	vulva cancer	10/1195 0.84%	17/10312 0.16%	3.80031e-06	7.82279e-06	CDC25B;PTGS2;CA9;TP53;MMP13;CDC25C;NOS3;CASP3;AKT1;CDC25A	CDC25B;PTGS2;CA9;TP53;MMP13;CDC25C;NOS3;CASP3;AKT1;CDC25A	10
DOID:678	progressive supranuclear palsy	10/1195 0.84%	17/10312 0.16%	3.80031e-06	7.82279e-06	LRRK2;NAT2;CDK5;VEGFA;CHRM1;SNCA;CRHR1;SOD1;CHRM2;MAPT	LRRK2;NAT2;CDK5;VEGFA;CHRM1;SNCA;CRHR1;SOD1;CHRM2;MAPT	10
DOID:8574	lichen disease	8/1195 0.67%	11/10312 0.11%	3.80292e-06	7.82279e-06	CAT;IFNG;MMP9;MMP3;CD40LG;BCL2;IDO1;MMP2	CAT;IFNG;MMP9;MMP3;CD40LG;BCL2;IDO1;MMP2	8
DOID:9201	lichen planus	8/1195 0.67%	11/10312 0.11%	3.80292e-06	7.82279e-06	CAT;IFNG;MMP9;MMP3;CD40LG;BCL2;IDO1;MMP2	CAT;IFNG;MMP9;MMP3;CD40LG;BCL2;IDO1;MMP2	8
DOID:0060082	breast benign neoplasm	9/1195 0.75%	14/10312 0.14%	4.25746e-06	8.68494e-06	TXN;ACP3;CALR;ERBB2;HSD17B1;SLC5A5;IGFBP3;GJA1;IGF1	TXN;ACP3;CALR;ERBB2;HSD17B1;SLC5A5;IGFBP3;GJA1;IGF1	9
DOID:121	vaginal disease	9/1195 0.75%	14/10312 0.14%	4.25746e-06	8.68494e-06	TLR2;IL4;PRKCA;IL1B;IL6;TLR4;CXCL8;MMP8;IL1RN	TLR2;IL4;PRKCA;IL1B;IL6;TLR4;CXCL8;MMP8;IL1RN	9
DOID:2170	vaginitis	9/1195 0.75%	14/10312 0.14%	4.25746e-06	8.68494e-06	TLR2;IL4;PRKCA;IL1B;IL6;TLR4;CXCL8;MMP8;IL1RN	TLR2;IL4;PRKCA;IL1B;IL6;TLR4;CXCL8;MMP8;IL1RN	9
DOID:3179	inverted papilloma	9/1195 0.75%	14/10312 0.14%	4.25746e-06	8.68494e-06	EGFR;PTEN;VEGFA;KDR;BCL2;CDKN1A;BIRC5;CDKN2A;HGF	EGFR;PTEN;VEGFA;KDR;BCL2;CDKN1A;BIRC5;CDKN2A;HGF	9
DOID:3385	bacterial vaginosis	9/1195 0.75%	14/10312 0.14%	4.25746e-06	8.68494e-06	TLR2;IL4;PRKCA;IL1B;IL6;TLR4;CXCL8;MMP8;IL1RN	TLR2;IL4;PRKCA;IL1B;IL6;TLR4;CXCL8;MMP8;IL1RN	9
DOID:3490	Noonan syndrome	14/1195 1.17%	32/10312 0.31%	4.56332e-06	9.29341e-06	F11;PLAT;MAPK1;PTPN11;SERPINE1;PLG;RAF1;GH1;PTPN1;BRAF;PTPN6;STAT3;PDGFRB;IGF1	F11;PLAT;MAPK1;PTPN11;SERPINE1;PLG;RAF1;GH1;PTPN1;BRAF;PTPN6;STAT3;PDGFRB;IGF1	14
DOID:5656	cranial nerve disease	32/1195 2.68%	121/10312 1.17%	4.75418e-06	9.66605e-06	EDN1;TRNI;SOD2;MTHFR;ACE;CAT;PDCD5;TFAM;LDLR;CDK5;SLC6A3;AHR;TP53;CDK5R1;MMP9;HSD17B1;BECN1;CRP;ITGB3;BCL2;GSTM1;EPHX1;NOS3;CASP3;AQP4;NOTCH3;FDXR;MMP2;RDH12;ACAN;RYR1;IGF1	EDN1;TRNI;SOD2;MTHFR;ACE;CAT;PDCD5;TFAM;LDLR;CDK5;SLC6A3;AHR;TP53;CDK5R1;MMP9;HSD17B1;BECN1;CRP;ITGB3;BCL2;GSTM1;EPHX1;NOS3;CASP3;AQP4;NOTCH3;FDXR;MMP2;RDH12;ACAN;RYR1;IGF1	32
DOID:1123	spondyloarthropathy	24/1195 2.01%	79/10312 0.77%	5.62023e-06	1.1408e-05	SOD2;ACE;IL2;LEPQTL1;JAK2;IFNG;TNF;CCL2;MMP3;IL1B;CRP;HSPA5;CYP1A1;CA1;IL6;TLR4;IL1RN;STAT3;LEP;SLPI;IL10;IL20;NOS2;NFKBIA	SOD2;ACE;IL2;LEPQTL1;JAK2;IFNG;TNF;CCL2;MMP3;IL1B;CRP;HSPA5;CYP1A1;CA1;IL6;TLR4;IL1RN;STAT3;LEP;SLPI;IL10;IL20;NOS2;NFKBIA	24
DOID:0060118	thoracic disease	11/1195 0.92%	21/10312 0.2%	5.65218e-06	1.14161e-05	CYP17A1;CYP11A1;EGFR;AGTR2;HSD17B1;PCNA;ESR2;BCL2;ESR1;TLR4;TLR9	CYP17A1;CYP11A1;EGFR;AGTR2;HSD17B1;PCNA;ESR2;BCL2;ESR1;TLR4;TLR9	11
DOID:3463	breast disease	11/1195 0.92%	21/10312 0.2%	5.65218e-06	1.14161e-05	CYP17A1;CYP11A1;EGFR;AGTR2;HSD17B1;PCNA;ESR2;BCL2;ESR1;TLR4;TLR9	CYP17A1;CYP11A1;EGFR;AGTR2;HSD17B1;PCNA;ESR2;BCL2;ESR1;TLR4;TLR9	11
DOID:9720	vitreous disease	11/1195 0.92%	21/10312 0.2%	5.65218e-06	1.14161e-05	EDN1;EPO;CAT;EDNRB;BDNF;VEGFA;IL6;CXCL8;FGF2;ICAM1;HGF	EDN1;EPO;CAT;EDNRB;BDNF;VEGFA;IL6;CXCL8;FGF2;ICAM1;HGF	11
DOID:1272	telangiectasis	15/1195 1.26%	37/10312 0.36%	6.56407e-06	1.32361e-05	MTOR;HIF1A;ATM;E2F1;BAX;VEGFA;TP53;TYR;CDKN1A;NOS3;TERT;MAPK14;STAT3;AKT1;CDKN2A	MTOR;HIF1A;ATM;E2F1;BAX;VEGFA;TP53;TYR;CDKN1A;NOS3;TERT;MAPK14;STAT3;AKT1;CDKN2A	15
DOID:0050855	renal fibrosis	14/1195 1.17%	33/10312 0.32%	7.08524e-06	1.42402e-05	TLR2;ACE;MAPK1;MMP1;SERPINE1;PPARGC1A;LEPR;XDH;IFNG;MMP9;CRP;EDNRA;ECE1;TLR4	TLR2;ACE;MAPK1;MMP1;SERPINE1;PPARGC1A;LEPR;XDH;IFNG;MMP9;CRP;EDNRA;ECE1;TLR4	14
DOID:3443	mammary Paget's disease	14/1195 1.17%	33/10312 0.32%	7.08524e-06	1.42402e-05	EDN1;MAPK3;MAPK1;TP53;ERBB2;PTK2;CCND1;RB1;RELA;FGF2;MAPK14;FASN;STAT3;VDR	EDN1;MAPK3;MAPK1;TP53;ERBB2;PTK2;CCND1;RB1;RELA;FGF2;MAPK14;FASN;STAT3;VDR	14
DOID:6543	acne	13/1195 1.09%	29/10312 0.28%	7.23229e-06	1.45119e-05	MME;TLR2;CAT;INS;AR;PSEN1;TNF;IL6;TLR4;MMP2;IL1A;DPP4;IGF1	MME;TLR2;CAT;INS;AR;PSEN1;TNF;IL6;TLR4;MMP2;IL1A;DPP4;IGF1	13
DOID:12337	varicocele	10/1195 0.84%	18/10312 0.17%	7.6624e-06	1.52502e-05	HIF1A;HMOX1;ACE;TP53;CASP9;IL1B;GSTM1;PARP1;FASLG;IL1A	HIF1A;HMOX1;ACE;TP53;CASP9;IL1B;GSTM1;PARP1;FASLG;IL1A	10
DOID:1395	schistosomiasis	10/1195 0.84%	18/10312 0.17%	7.6624e-06	1.52502e-05	IFNG;TNF;IL5;BCL2;IL13;MDM2;F3;CSF2;IL10;ICAM1	IFNG;TNF;IL5;BCL2;IL13;MDM2;F3;CSF2;IL10;ICAM1	10
DOID:1884	viral hepatitis	10/1195 0.84%	18/10312 0.17%	7.6624e-06	1.52502e-05	IL2;IL4;PTGES;IFNG;TNF;CYP2A6;TERT;CXCL8;IL10;NOS2	IL2;IL4;PTGES;IFNG;TNF;CYP2A6;TERT;CXCL8;IL10;NOS2	10
DOID:9111	cutaneous leishmaniasis	10/1195 0.84%	18/10312 0.17%	7.6624e-06	1.52502e-05	TLR2;CAT;TNF;SOD1;TLR4;FASLG;TLR9;MMP2;IL10;COL1A1	TLR2;CAT;TNF;SOD1;TLR4;FASLG;TLR9;MMP2;IL10;COL1A1	10
DOID:9742	pelvic varices	10/1195 0.84%	18/10312 0.17%	7.6624e-06	1.52502e-05	HIF1A;HMOX1;ACE;TP53;CASP9;IL1B;GSTM1;PARP1;FASLG;IL1A	HIF1A;HMOX1;ACE;TP53;CASP9;IL1B;GSTM1;PARP1;FASLG;IL1A	10
DOID:820	myocarditis	18/1195 1.51%	51/10312 0.49%	8.19611e-06	1.62859e-05	TXN;ACE;MIF;IFNG;MMP9;ADRB2;CXCL10;CCL2;TFPI;SPP1;IL6;F3;PTGER4;MMP2;IL10;ICAM1;CYP11B1;GJA1	TXN;ACE;MIF;IFNG;MMP9;ADRB2;CXCL10;CCL2;TFPI;SPP1;IL6;F3;PTGER4;MMP2;IL10;ICAM1;CYP11B1;GJA1	18
DOID:10481	diaphragm disease	16/1195 1.34%	42/10312 0.41%	8.42958e-06	1.66688e-05	SOD2;ACE;ELN;NPPB;MMP1;IGF2;VEGFA;SHH;TNF;AGTR2;MEF2A;SOD1;NOS3;IGFBP3;NOS2;IGF1	SOD2;ACE;ELN;NPPB;MMP1;IGF2;VEGFA;SHH;TNF;AGTR2;MEF2A;SOD1;NOS3;IGFBP3;NOS2;IGF1	16
DOID:2048	autoimmune hepatitis	16/1195 1.34%	42/10312 0.41%	8.42958e-06	1.66688e-05	IL2;OPRD1;IL4;F2;VEGFA;ARG1;ZFHX3;TNF;ADIPOQ;KRT8;DBT;IL21;PTPRC;POMC;NOS2;VDR	IL2;OPRD1;IL4;F2;VEGFA;ARG1;ZFHX3;TNF;ADIPOQ;KRT8;DBT;IL21;PTPRC;POMC;NOS2;VDR	16
DOID:3827	congenital diaphragmatic hernia	16/1195 1.34%	42/10312 0.41%	8.42958e-06	1.66688e-05	SOD2;ACE;ELN;NPPB;MMP1;IGF2;VEGFA;SHH;TNF;AGTR2;MEF2A;SOD1;NOS3;IGFBP3;NOS2;IGF1	SOD2;ACE;ELN;NPPB;MMP1;IGF2;VEGFA;SHH;TNF;AGTR2;MEF2A;SOD1;NOS3;IGFBP3;NOS2;IGF1	16
DOID:1387	hypolipoproteinemia	9/1195 0.75%	15/10312 0.15%	9.54714e-06	1.87577e-05	APOE;LDLR;APOB;IL1B;PCSK9;LPL;MTTP;TERT;ABCA1	APOE;LDLR;APOB;IL1B;PCSK9;LPL;MTTP;TERT;ABCA1	9
DOID:14499	Fabry disease	9/1195 0.75%	15/10312 0.15%	9.54714e-06	1.87577e-05	ACE;VCAM1;IL6;SELE;NOS3;IL1A;NOS2;ICAM1;VDR	ACE;VCAM1;IL6;SELE;NOS3;IL1A;NOS2;ICAM1;VDR	9
DOID:5394	prolactinoma	9/1195 0.75%	15/10312 0.15%	9.54714e-06	1.87577e-05	NGFR;MYC;HPGD;LEPQTL1;PRL;PTGS2;ERBB2;PCNA;DRD2	NGFR;MYC;HPGD;LEPQTL1;PRL;PTGS2;ERBB2;PCNA;DRD2	9
DOID:8437	intestinal obstruction	9/1195 0.75%	15/10312 0.15%	9.54714e-06	1.87577e-05	HMOX1;MAPK1;PTGS2;MMP9;CFTR;KIT;NOS3;CRH;IL10	HMOX1;MAPK1;PTGS2;MMP9;CFTR;KIT;NOS3;CRH;IL10	9
DOID:1588	thrombocytopenia	22/1195 1.84%	71/10312 0.69%	9.61662e-06	1.8864e-05	MTHFR;CP;IL11;JAK2;TBXA2R;TNF;CXCL10;TGFB1;CCL2;SRC;IL1B;CRP;ITGB3;F7;IL21;VWF;IL6;CXCL8;SELL;IL10;TPO;ICAM1	MTHFR;CP;IL11;JAK2;TBXA2R;TNF;CXCL10;TGFB1;CCL2;SRC;IL1B;CRP;ITGB3;F7;IL21;VWF;IL6;CXCL8;SELL;IL10;TPO;ICAM1	22
DOID:0060123	connective tissue benign neoplasm	17/1195 1.42%	47/10312 0.46%	9.99874e-06	1.95822e-05	AR;PTGS2;TP53;MMP13;MMP9;SRC;EZR;MET;CTNNB1;CCNA2;CCND1;BIRC5;NES;NOTCH3;SERPINH1;NOS2;PDGFRB	AR;PTGS2;TP53;MMP13;MMP9;SRC;EZR;MET;CTNNB1;CCNA2;CCND1;BIRC5;NES;NOTCH3;SERPINH1;NOS2;PDGFRB	17
DOID:0050127	sinusitis	11/1195 0.92%	22/10312 0.21%	1.01228e-05	1.97306e-05	TLR2;IL2;PLAU;NR3C1;MMP9;IL1B;CFTR;IL13;TLR4;CFB;TLR9	TLR2;IL2;PLAU;NR3C1;MMP9;IL1B;CFTR;IL13;TLR4;CFB;TLR9	11
DOID:1352	paranasal sinus disease	11/1195 0.92%	22/10312 0.21%	1.01228e-05	1.97306e-05	TLR2;IL2;PLAU;NR3C1;MMP9;IL1B;CFTR;IL13;TLR4;CFB;TLR9	TLR2;IL2;PLAU;NR3C1;MMP9;IL1B;CFTR;IL13;TLR4;CFB;TLR9	11
DOID:3702	cervical adenocarcinoma	11/1195 0.92%	22/10312 0.21%	1.01228e-05	1.97306e-05	MAPK3;EGFR;MAPK1;PTEN;PTGS2;TP53;MET;PTGER4;AKT1;SLPI;CDKN2A	MAPK3;EGFR;MAPK1;PTEN;PTGS2;TP53;MET;PTGER4;AKT1;SLPI;CDKN2A	11
DOID:10320	asbestosis	8/1195 0.67%	12/10312 0.12%	1.02453e-05	1.98432e-05	SOD2;CAT;SERPINA1;GSTM1;EPHX1;SOD3;GSTP1;NOS2	SOD2;CAT;SERPINA1;GSTM1;EPHX1;SOD3;GSTP1;NOS2	8
DOID:1080	filariasis	8/1195 0.67%	12/10312 0.12%	1.02453e-05	1.98432e-05	EDN1;TLR2;IL2;VEGFA;TLR1;IL13;TLR4;TLR9	EDN1;TLR2;IL2;VEGFA;TLR1;IL13;TLR4;TLR9	8
DOID:14256	adult-onset Still's disease	8/1195 0.67%	12/10312 0.12%	1.02453e-05	1.98432e-05	HMOX1;CD4;MIF;VEGFA;TGFB1;IL1RN;FASLG;HGF	HMOX1;CD4;MIF;VEGFA;TGFB1;IL1RN;FASLG;HGF	8
DOID:4305	bone giant cell tumor	8/1195 0.67%	12/10312 0.12%	1.02453e-05	1.98432e-05	PTGS2;TP53;MMP13;SRC;MET;CTNNB1;CCND1;BIRC5	PTGS2;TP53;MMP13;SRC;MET;CTNNB1;CCND1;BIRC5	8
DOID:10487	Hirschsprung's disease	14/1195 1.17%	34/10312 0.33%	1.07683e-05	2.08233e-05	SLC2A1;EDN3;NGFR;MAPK1;EDNRB;SHH;ERBB2;STX1A;GSTM1;GDNF;KIT;ACHE;SOX10;NRG1	SLC2A1;EDN3;NGFR;MAPK1;EDNRB;SHH;ERBB2;STX1A;GSTM1;GDNF;KIT;ACHE;SOX10;NRG1	14
DOID:0050950	autosomal recessive cerebellar ataxia	25/1195 2.09%	87/10312 0.84%	1.07931e-05	2.08384e-05	MTOR;HIF1A;PLK1;PRDX3;IL2;ATM;E2F1;PPARGC1A;TDP2;BAX;TP53;IFNG;TYR;NFE2L2;CDKN1A;GRM1;IL6;TERT;CASP3;MAPK14;STAT3;AKT1;PPARG;CDKN2A;SYT14	MTOR;HIF1A;PLK1;PRDX3;IL2;ATM;E2F1;PPARGC1A;TDP2;BAX;TP53;IFNG;TYR;NFE2L2;CDKN1A;GRM1;IL6;TERT;CASP3;MAPK14;STAT3;AKT1;PPARG;CDKN2A;SYT14	25
DOID:0050156	idiopathic pulmonary fibrosis	12/1195 1%	26/10312 0.25%	1.1313e-05	2.17395e-05	THBD;MMP1;BRD4;PTGS2;TNF;MMP3;TFPI;PARP1;TERT;NTRK2;F3;STAT3	THBD;MMP1;BRD4;PTGS2;TNF;MMP3;TFPI;PARP1;TERT;NTRK2;F3;STAT3	12
DOID:10892	hypospadias	12/1195 1%	26/10312 0.25%	1.1313e-05	2.17395e-05	CYP17A1;CYP11A1;AR;SRD5A2;CCN2;SRD5A1;FGF8;ESR2;CYP1A1;GSTM1;FGF10;ESR1	CYP17A1;CYP11A1;AR;SRD5A2;CCN2;SRD5A1;FGF8;ESR2;CYP1A1;GSTM1;FGF10;ESR1	12
DOID:1407	anterior uveitis	12/1195 1%	26/10312 0.25%	1.1313e-05	2.17395e-05	SOD2;TLR2;TNF;CCL2;TLR4;CFB;IL1RN;C3;IL1A;C2;NOS2;ICAM1	SOD2;TLR2;TNF;CCL2;TLR4;CFB;IL1RN;C3;IL1A;C2;NOS2;ICAM1	12
DOID:640	encephalomyelitis	13/1195 1.09%	30/10312 0.29%	1.14156e-05	2.1868e-05	TLR2;IL16;NEFL;IFNG;TNF;CXCL10;IL5;IKBKB;IRF1;SPP1;PARP1;C3;ICAM1	TLR2;IL16;NEFL;IFNG;TNF;CXCL10;IL5;IKBKB;IRF1;SPP1;PARP1;C3;ICAM1	13
DOID:9098	sebaceous gland disease	13/1195 1.09%	30/10312 0.29%	1.14156e-05	2.1868e-05	MME;TLR2;CAT;INS;AR;PSEN1;TNF;IL6;TLR4;MMP2;IL1A;DPP4;IGF1	MME;TLR2;CAT;INS;AR;PSEN1;TNF;IL6;TLR4;MMP2;IL1A;DPP4;IGF1	13
DOID:4971	myelofibrosis	20/1195 1.67%	62/10312 0.6%	1.24179e-05	2.3714e-05	SLC2A1;BMP1;JAK2;CALR;VEGFA;TP53;MMP13;TNF;TGFB1;LDHB;RARB;CXCR1;KIT;CXCL8;FGF2;MMP8;FLT3;TPO;LDHA;LYN	SLC2A1;BMP1;JAK2;CALR;VEGFA;TP53;MMP13;TNF;TGFB1;LDHB;RARB;CXCR1;KIT;CXCL8;FGF2;MMP8;FLT3;TPO;LDHA;LYN	20
DOID:5100	middle ear disease	20/1195 1.67%	62/10312 0.6%	1.24179e-05	2.3714e-05	TLR2;CAT;SERPINE1;IFNG;MMP9;TNF;IL1B;CRP;BMP2;CTSB;IL6;TLR4;CXCL8;RELA;CTSL;MMP2;IL1A;IL10;NOS2;ICAM1	TLR2;CAT;SERPINE1;IFNG;MMP9;TNF;IL1B;CRP;BMP2;CTSB;IL6;TLR4;CXCL8;RELA;CTSL;MMP2;IL1A;IL10;NOS2;ICAM1	20
DOID:9206	Barrett's esophagus	15/1195 1.26%	39/10312 0.38%	1.40745e-05	2.68356e-05	HSPB1;SOD2;MMP1;CES2;PTGS2;PTGES;BECN1;CDKN1A;AKR1B10;CCNA2;IL6;IGFBP3;MMP12;CDKN2A;VDR	HSPB1;SOD2;MMP1;CES2;PTGS2;PTGES;BECN1;CDKN1A;AKR1B10;CCNA2;IL6;IGFBP3;MMP12;CDKN2A;VDR	15
DOID:0080841	pemphigoid	10/1195 0.84%	19/10312 0.18%	1.44974e-05	2.75991e-05	IL2;MIF;F2;VEGFA;TNF;ITGB3;SELE;IL1RN;SELL;ICAM1	IL2;MIF;F2;VEGFA;TNF;ITGB3;SELE;IL1RN;SELL;ICAM1	10
DOID:1389	polyneuropathy	14/1195 1.17%	35/10312 0.34%	1.60462e-05	3.05002e-05	SOD2;SLC6A4;SERPINE1;MAG;VEGFA;TTR;IL1B;COMT;CST3;IL6;SOD3;APP;MMP2;ALDH2	SOD2;SLC6A4;SERPINE1;MAG;VEGFA;TTR;IL1B;COMT;CST3;IL6;SOD3;APP;MMP2;ALDH2	14
DOID:6590	spondylitis	21/1195 1.76%	68/10312 0.66%	1.61628e-05	3.06744e-05	SOD2;ACE;IL2;LEPQTL1;JAK2;IFNG;TNF;MMP3;IL1B;CRP;HSPA5;CYP1A1;CA1;IL6;TLR4;IL1RN;STAT3;LEP;IL10;NOS2;NFKBIA	SOD2;ACE;IL2;LEPQTL1;JAK2;IFNG;TNF;MMP3;IL1B;CRP;HSPA5;CYP1A1;CA1;IL6;TLR4;IL1RN;STAT3;LEP;IL10;NOS2;NFKBIA	21
DOID:10933	obsessive-compulsive disorder	11/1195 0.92%	23/10312 0.22%	1.73758e-05	3.29255e-05	IL2;KDM4C;SLC6A4;GABBR1;BDNF;SLC6A3;COMT;IL6;DRD4;HTR2A;DRD2	IL2;KDM4C;SLC6A4;GABBR1;BDNF;SLC6A3;COMT;IL6;DRD4;HTR2A;DRD2	11
DOID:13515	tuberous sclerosis	13/1195 1.09%	31/10312 0.3%	1.75863e-05	3.32728e-05	MTOR;IRS1;ABCB1;ABCC1;NFKB1;BAX;IFNG;MMP9;TNF;CCL2;PCNA;IKBKB;ICAM1	MTOR;IRS1;ABCB1;ABCC1;NFKB1;BAX;IFNG;MMP9;TNF;CCL2;PCNA;IKBKB;ICAM1	13
DOID:0050625	biliary tract benign neoplasm	9/1195 0.75%	16/10312 0.16%	1.95766e-05	3.68678e-05	IL4;APOB;MDM2;IL6;ALB;BRAF;FASLG;TYMP;HGF	IL4;APOB;MDM2;IL6;ALB;BRAF;FASLG;TYMP;HGF	9
DOID:12176	goiter	9/1195 0.75%	16/10312 0.16%	1.95766e-05	3.68678e-05	EDN1;TG;SLC26A4;TEK;CCND3;SLC5A5;CCND1;TPO;IGF1	EDN1;TG;SLC26A4;TEK;CCND3;SLC5A5;CCND1;TPO;IGF1	9
DOID:1474	aggressive periodontitis	9/1195 0.75%	16/10312 0.16%	1.95766e-05	3.68678e-05	IL2;CCL2;CRP;GSTM1;IL6;CTSC;IL10;COL1A1;NOS2	IL2;CCL2;CRP;GSTM1;IL6;CTSC;IL10;COL1A1;NOS2	9
DOID:0060083	immune system cancer	15/1195 1.26%	40/10312 0.39%	2.01266e-05	3.78454e-05	SLC2A1;EPO;GAPDH;EGFR;PTEN;JAK3;MMP9;BCL2L1;CASP9;ESR1;KIT;CASP3;AQP4;MMP2;XIAP	SLC2A1;EPO;GAPDH;EGFR;PTEN;JAK3;MMP9;BCL2L1;CASP9;ESR1;KIT;CASP3;AQP4;MMP2;XIAP	15
DOID:1312	focal segmental glomerulosclerosis	18/1195 1.51%	54/10312 0.52%	2.02666e-05	3.80503e-05	HSPB1;LMX1B;APOE;ACE;SERPINE1;SHH;COL4A4;MMP9;AGTR2;CASP9;PPP3CA;LPL;VWF;IL6;AGTR1;MMP2;IGFBP3;IL10	HSPB1;LMX1B;APOE;ACE;SERPINE1;SHH;COL4A4;MMP9;AGTR2;CASP9;PPP3CA;LPL;VWF;IL6;AGTR1;MMP2;IGFBP3;IL10	18
DOID:11372	megacolon	14/1195 1.17%	36/10312 0.35%	2.34779e-05	4.38779e-05	SLC2A1;EDN3;NGFR;MAPK1;EDNRB;SHH;ERBB2;STX1A;GSTM1;GDNF;KIT;ACHE;SOX10;NRG1	SLC2A1;EDN3;NGFR;MAPK1;EDNRB;SHH;ERBB2;STX1A;GSTM1;GDNF;KIT;ACHE;SOX10;NRG1	14
DOID:1967	leiomyosarcoma	14/1195 1.17%	36/10312 0.35%	2.34779e-05	4.38779e-05	MYC;ABCB1;BCL2;CTNNB1;MDM2;KIT;CCND1;GLI1;RB1;BIRC5;TERT;MMP2;TOP2A;CDKN2A	MYC;ABCB1;BCL2;CTNNB1;MDM2;KIT;CCND1;GLI1;RB1;BIRC5;TERT;MMP2;TOP2A;CDKN2A	14
DOID:4230	smooth muscle cancer	14/1195 1.17%	36/10312 0.35%	2.34779e-05	4.38779e-05	MYC;ABCB1;BCL2;CTNNB1;MDM2;KIT;CCND1;GLI1;RB1;BIRC5;TERT;MMP2;TOP2A;CDKN2A	MYC;ABCB1;BCL2;CTNNB1;MDM2;KIT;CCND1;GLI1;RB1;BIRC5;TERT;MMP2;TOP2A;CDKN2A	14
DOID:12326	chronic pulmonary heart disease	8/1195 0.67%	13/10312 0.13%	2.39252e-05	4.42418e-05	ACE;SLC6A4;VIP;CAV1;ADORA2A;KCNA5;MMP2;PPARG	ACE;SLC6A4;VIP;CAV1;ADORA2A;KCNA5;MMP2;PPARG	8
DOID:13603	obstructive jaundice	8/1195 0.67%	13/10312 0.13%	2.39252e-05	4.42418e-05	HMOX1;GH1;CCL2;ADM;PCNA;PRLR;ALB;UCP2	HMOX1;GH1;CCL2;ADM;PCNA;PRLR;ALB;UCP2	8
DOID:14557	primary pulmonary hypertension	8/1195 0.67%	13/10312 0.13%	2.39252e-05	4.42418e-05	ACE;SLC6A4;VIP;CAV1;ADORA2A;KCNA5;MMP2;PPARG	ACE;SLC6A4;VIP;CAV1;ADORA2A;KCNA5;MMP2;PPARG	8
DOID:2089	constipation	8/1195 0.67%	13/10312 0.13%	2.39252e-05	4.42418e-05	KITLG;SLC6A4;VIP;PTGS2;FAAH;PTGS1;KIT;AQP4	KITLG;SLC6A4;VIP;PTGS2;FAAH;PTGS1;KIT;AQP4	8
DOID:4988	alcoholic pancreatitis	8/1195 0.67%	13/10312 0.13%	2.39252e-05	4.42418e-05	SOD2;PRSS3;IFNG;TNF;CCL2;CFTR;GSTP1;IL10	SOD2;PRSS3;IFNG;TNF;CCL2;CFTR;GSTP1;IL10	8
DOID:8506	bullous pemphigoid	8/1195 0.67%	13/10312 0.13%	2.39252e-05	4.42418e-05	IL2;MIF;F2;VEGFA;ITGB3;SELE;SELL;ICAM1	IL2;MIF;F2;VEGFA;ITGB3;SELE;SELL;ICAM1	8
DOID:9779	bowel dysfunction	8/1195 0.67%	13/10312 0.13%	2.39252e-05	4.42418e-05	KITLG;SLC6A4;VIP;PTGS2;FAAH;PTGS1;KIT;AQP4	KITLG;SLC6A4;VIP;PTGS2;FAAH;PTGS1;KIT;AQP4	8
DOID:1518	cecal disease	7/1195 0.59%	10/10312 0.1%	2.41161e-05	4.43939e-05	EDN1;PLAU;F2;LEPR;VCAM1;IL6;SELE	EDN1;PLAU;F2;LEPR;VCAM1;IL6;SELE	7
DOID:4233	clear cell sarcoma	7/1195 0.59%	10/10312 0.1%	2.41161e-05	4.43939e-05	EGFR;MYC;PTEN;IGF2;ERBB3;KIT;NRG1	EGFR;MYC;PTEN;IGF2;ERBB3;KIT;NRG1	7
DOID:8337	appendicitis	7/1195 0.59%	10/10312 0.1%	2.41161e-05	4.43939e-05	EDN1;PLAU;F2;LEPR;VCAM1;IL6;SELE	EDN1;PLAU;F2;LEPR;VCAM1;IL6;SELE	7
DOID:106	pleural tuberculosis	10/1195 0.84%	20/10312 0.19%	2.59888e-05	4.75557e-05	TLR2;MMP9;TNF;TGFB1;ADA;IL1B;TLR4;IL1RN;FASLG;ICAM1	TLR2;MMP9;TNF;TGFB1;ADA;IL1B;TLR4;IL1RN;FASLG;ICAM1	10
DOID:1580	diffuse scleroderma	10/1195 0.84%	20/10312 0.19%	2.59888e-05	4.75557e-05	TLR2;TAP2;KDR;CAV1;TGFB1;ADIPOQ;IL13;IL6;IL10;TAP1	TLR2;TAP2;KDR;CAV1;TGFB1;ADIPOQ;IL13;IL6;IL10;TAP1	10
DOID:452	pleomorphic adenoma	10/1195 0.84%	20/10312 0.19%	2.59888e-05	4.75557e-05	PDGFA;PRDX1;AR;TP53;ERBB2;MDM2;CCNA2;CCND1;TERT;CDKN2A	PDGFA;PRDX1;AR;TP53;ERBB2;MDM2;CCNA2;CCND1;TERT;CDKN2A	10
DOID:4677	keratitis	10/1195 0.84%	20/10312 0.19%	2.59888e-05	4.75557e-05	APOE;TLR2;MMP9;TNF;IL6;TLR4;FGF2;IL1RN;TLR9;MMP2	APOE;TLR2;MMP9;TNF;IL6;TLR4;FGF2;IL1RN;TLR9;MMP2	10
DOID:2706	synovium cancer	13/1195 1.09%	32/10312 0.31%	2.64967e-05	4.83408e-05	EGFR;PTEN;NFKB1;ERBB2;EZR;IL1B;MDM2;KIT;RASSF1;IGF1R;BIRC5;MMP2;PDGFRB	EGFR;PTEN;NFKB1;ERBB2;EZR;IL1B;MDM2;KIT;RASSF1;IGF1R;BIRC5;MMP2;PDGFRB	13
DOID:5485	synovial sarcoma	13/1195 1.09%	32/10312 0.31%	2.64967e-05	4.83408e-05	EGFR;PTEN;NFKB1;ERBB2;EZR;IL1B;MDM2;KIT;RASSF1;IGF1R;BIRC5;MMP2;PDGFRB	EGFR;PTEN;NFKB1;ERBB2;EZR;IL1B;MDM2;KIT;RASSF1;IGF1R;BIRC5;MMP2;PDGFRB	13
DOID:9446	cholangitis	15/1195 1.26%	41/10312 0.4%	2.83679e-05	5.16776e-05	TLR2;ATM;VEGFA;TP53;TNF;CCL2;GNRHR;CFTR;IL6;PPARG;CDKN2A;CXCL2;ICAM1;HGF;VDR	TLR2;ATM;VEGFA;TP53;TNF;CCL2;GNRHR;CFTR;IL6;PPARG;CDKN2A;CXCL2;ICAM1;HGF;VDR	15
DOID:13608	biliary atresia	12/1195 1%	28/10312 0.27%	2.85484e-05	5.19292e-05	GLI2;PTEN;VEGFA;SHH;CCN2;TGFB1;ADIPOQ;SPP1;AZU1;SELE;CXCL8;ICAM1	GLI2;PTEN;VEGFA;SHH;CCN2;TGFB1;ADIPOQ;SPP1;AZU1;SELE;CXCL8;ICAM1	12
DOID:0050938	breast lobular carcinoma	11/1195 0.92%	24/10312 0.23%	2.87315e-05	5.20307e-05	NKX3-1;CHEK2;PGR;ERBB2;MMP9;ESR2;CTNNB1;ESR1;CCND1;FASLG;HSP90AA1	NKX3-1;CHEK2;PGR;ERBB2;MMP9;ESR2;CTNNB1;ESR1;CCND1;FASLG;HSP90AA1	11
DOID:11758	iron deficiency anemia	11/1195 0.92%	24/10312 0.23%	2.87315e-05	5.20307e-05	GPX1;GSR;TNF;CRP;CST3;HP;IL6;APP;TMPRSS6;PON1;TF	GPX1;GSR;TNF;CRP;CST3;HP;IL6;APP;TMPRSS6;PON1;TF	11
DOID:3457	invasive lobular carcinoma	11/1195 0.92%	24/10312 0.23%	2.87315e-05	5.20307e-05	NKX3-1;CHEK2;PGR;ERBB2;MMP9;ESR2;CTNNB1;ESR1;CCND1;FASLG;HSP90AA1	NKX3-1;CHEK2;PGR;ERBB2;MMP9;ESR2;CTNNB1;ESR1;CCND1;FASLG;HSP90AA1	11
DOID:1227	neutropenia	16/1195 1.34%	46/10312 0.45%	3.19819e-05	5.78315e-05	PTAFR;STAT2;C5;IFNG;TNF;TGFB1;BCL2;C5AR1;ELANE;MASP2;IL6;BIRC5;CSF2;STAT3;IL10;ABCC2	PTAFR;STAT2;C5;IFNG;TNF;TGFB1;BCL2;C5AR1;ELANE;MASP2;IL6;BIRC5;CSF2;STAT3;IL10;ABCC2	16
DOID:10754	otitis media	19/1195 1.59%	61/10312 0.59%	3.55037e-05	6.41053e-05	TLR2;CAT;SERPINE1;IFNG;MMP9;TNF;IL1B;CRP;CTSB;IL6;TLR4;CXCL8;RELA;CTSL;MMP2;IL1A;IL10;NOS2;ICAM1	TLR2;CAT;SERPINE1;IFNG;MMP9;TNF;IL1B;CRP;CTSB;IL6;TLR4;CXCL8;RELA;CTSL;MMP2;IL1A;IL10;NOS2;ICAM1	19
DOID:3193	peripheral nerve sheath neoplasm	13/1195 1.09%	33/10312 0.32%	3.91142e-05	7.05207e-05	SLC2A1;EGFR;PTEN;KDM4B;VEGFA;TP53;MMP13;BMP2;LATS2;KIT;NES;CDKN2A;CDK4	SLC2A1;EGFR;PTEN;KDM4B;VEGFA;TP53;MMP13;BMP2;LATS2;KIT;NES;CDKN2A;CDK4	13
DOID:3151	skin squamous cell carcinoma	12/1195 1%	29/10312 0.28%	4.3595e-05	7.84838e-05	SLC2A1;FYN;AXL;MMP1;TP53;AKT2;BCL2L1;CTNNB1;CCND1;TERT;MMP2;CDKN2A	SLC2A1;FYN;AXL;MMP1;TP53;AKT2;BCL2L1;CTNNB1;CCND1;TERT;MMP2;CDKN2A	12
DOID:11204	allergic conjunctivitis	10/1195 0.84%	21/10312 0.2%	4.44767e-05	7.99537e-05	IFNG;PLA2G2A;IL13;IRF1;TLR4;IL1RN;TLR9;IL10;LCK;ICAM1	IFNG;PLA2G2A;IL13;IRF1;TLR4;IL1RN;TLR9;IL10;LCK;ICAM1	10
DOID:0050598	extrapulmonary tuberculosis	11/1195 0.92%	25/10312 0.24%	4.5958e-05	8.22547e-05	TLR2;MMP9;TNF;TGFB1;ADA;IL1B;TLR4;CXCL8;IL1RN;FASLG;ICAM1	TLR2;MMP9;TNF;TGFB1;ADA;IL1B;TLR4;CXCL8;IL1RN;FASLG;ICAM1	11
DOID:13133	HELLP syndrome	11/1195 0.92%	25/10312 0.24%	4.5958e-05	8.22547e-05	THBD;SERPINE1;LEPR;ERBB2;CFI;ADM;CYP11B2;CD40LG;TLR4;FASLG;LEP	THBD;SERPINE1;LEPR;ERBB2;CFI;ADM;CYP11B2;CD40LG;TLR4;FASLG;LEP	11
DOID:1508	candidiasis	11/1195 0.92%	25/10312 0.24%	4.5958e-05	8.22547e-05	TLR2;IL4;NFKB1;IFNG;CXCL10;MAPK8;CXCL8;MAPK14;STAT1;SLPI;IL10	TLR2;IL4;NFKB1;IFNG;CXCL10;MAPK8;CXCL8;MAPK14;STAT1;SLPI;IL10	11
DOID:811	lipodystrophy	14/1195 1.17%	38/10312 0.37%	4.7821e-05	8.54643e-05	CIDEC;SLC16A2;CAV1;IFNG;TNF;CCL2;DIO2;RARB;ADIPOQ;IL6;CXCL8;LEP;C3;PPARG	CIDEC;SLC16A2;CAV1;IFNG;TNF;CCL2;DIO2;RARB;ADIPOQ;IL6;CXCL8;LEP;C3;PPARG	14
DOID:6196	reactive arthritis	8/1195 0.67%	14/10312 0.14%	5.01489e-05	8.92345e-05	SOD2;TLR2;TAP2;IFNG;CXCL10;CYP1A1;CXCL8;TAP1	SOD2;TLR2;TAP2;IFNG;CXCL10;CYP1A1;CXCL8;TAP1	8
DOID:656	adrenal adenoma	8/1195 0.67%	14/10312 0.14%	5.01489e-05	8.92345e-05	EDN1;GNRHR;CYP11B2;ADIPOQ;HSD11B2;PRKACA;IL6;CYP11B1	EDN1;GNRHR;CYP11B2;ADIPOQ;HSD11B2;PRKACA;IL6;CYP11B1	8
DOID:9667	placental abruption	8/1195 0.67%	14/10312 0.14%	5.01489e-05	8.92345e-05	MTHFR;BHMT;PROC;NOS3;F3;IL1RN;MTRR;IL10	MTHFR;BHMT;PROC;NOS3;F3;IL1RN;MTRR;IL10	8
DOID:1790	malignant mesothelioma	16/1195 1.34%	48/10312 0.47%	5.80786e-05	0.000103195	MTOR;HIF1A;SLC2A1;KITLG;NAT2;VEGFA;MMP9;GSTM1;SPP1;KIT;RELA;FGF2;STAT3;MMP2;XIAP;CDKN2A	MTOR;HIF1A;SLC2A1;KITLG;NAT2;VEGFA;MMP9;GSTM1;SPP1;KIT;RELA;FGF2;STAT3;MMP2;XIAP;CDKN2A	16
DOID:0060001	withdrawal disorder	7/1195 0.59%	11/10312 0.11%	5.96642e-05	0.000105401	KDM4C;TH;DRD1;KCNMA1;OPRK1;CRH;PTGER3	KDM4C;TH;DRD1;KCNMA1;OPRK1;CRH;PTGER3	7
DOID:12010	anterior ischemic optic neuropathy	7/1195 0.59%	11/10312 0.11%	5.96642e-05	0.000105401	MTHFR;ACE;BECN1;CRP;ITGB3;NOS3;NOTCH3	MTHFR;ACE;BECN1;CRP;ITGB3;NOS3;NOTCH3	7
DOID:1294	vulva carcinoma	7/1195 0.59%	11/10312 0.11%	5.96642e-05	0.000105401	CDC25B;PTGS2;CA9;TP53;CDC25C;CASP3;CDC25A	CDC25B;PTGS2;CA9;TP53;CDC25C;CASP3;CDC25A	7
DOID:13938	amenorrhea	7/1195 0.59%	11/10312 0.11%	5.96642e-05	0.000105401	FSHB;PRL;GNRHR;FSHR;FOXO3;LEP;NPY	FSHB;PRL;GNRHR;FSHR;FOXO3;LEP;NPY	7
DOID:1681	heart septal defect	14/1195 1.17%	39/10312 0.38%	6.6719e-05	0.000117694	MTHFR;SLC6A4;NPPB;IGF2;PTPN11;F2;VEGFA;MMP9;ECE1;ASMT;OXTR;NPPA;MTRR;GJA1	MTHFR;SLC6A4;NPPB;IGF2;PTPN11;F2;VEGFA;MMP9;ECE1;ASMT;OXTR;NPPA;MTRR;GJA1	14
DOID:200	benign giant cell tumor	9/1195 0.75%	18/10312 0.17%	6.69875e-05	0.000117829	PTGS2;TP53;MMP13;SRC;MET;CTNNB1;CCNA2;CCND1;BIRC5	PTGS2;TP53;MMP13;SRC;MET;CTNNB1;CCNA2;CCND1;BIRC5	9
DOID:8515	Cor pulmonale	9/1195 0.75%	18/10312 0.17%	6.69875e-05	0.000117829	ACE;SLC6A4;VIP;CAV1;TNF;ADORA2A;KCNA5;MMP2;PPARG	ACE;SLC6A4;VIP;CAV1;TNF;ADORA2A;KCNA5;MMP2;PPARG	9
DOID:4706	infratentorial cancer	10/1195 0.84%	22/10312 0.21%	7.3105e-05	0.000128038	KDM4C;CDK6;MYC;KDM4B;TP53;IFNG;MET;GSTM1;CTNNB1;BRAF	KDM4C;CDK6;MYC;KDM4B;TP53;IFNG;MET;GSTM1;CTNNB1;BRAF	10
DOID:5940	malignant peripheral nerve sheath tumor	10/1195 0.84%	22/10312 0.21%	7.3105e-05	0.000128038	EGFR;PTEN;KDM4B;TP53;MMP13;BMP2;KIT;NES;CDKN2A;CDK4	EGFR;PTEN;KDM4B;TP53;MMP13;BMP2;KIT;NES;CDKN2A;CDK4	10
DOID:6741	bilateral breast cancer	10/1195 0.84%	22/10312 0.21%	7.3105e-05	0.000128038	ATM;HTR4;CHEK2;SLC6A3;TP53;ZFHX4;MAOA;KIT;RB1;TMPRSS3	ATM;HTR4;CHEK2;SLC6A3;TP53;ZFHX4;MAOA;KIT;RB1;TMPRSS3	10
DOID:4961	bone marrow disease	17/1195 1.42%	54/10312 0.52%	7.80391e-05	0.000136485	EDN1;EPO;ACE;SERPINE1;SELP;IL11;JAK2;VEGFA;MMP9;BCL2L1;CTNNB1;KIT;EGLN1;GSTP1;PIK3R1;HGF;IGF1	EDN1;EPO;ACE;SERPINE1;SELP;IL11;JAK2;VEGFA;MMP9;BCL2L1;CTNNB1;KIT;EGLN1;GSTP1;PIK3R1;HGF;IGF1	17
DOID:0050865	tongue squamous cell carcinoma	12/1195 1%	31/10312 0.3%	9.50236e-05	0.000165717	IL2;JAK3;TP53;IFNG;MET;ADIPOQ;ERBB3;CDKN1A;IL10;SLC1A5;HGF;GJA1	IL2;JAK3;TP53;IFNG;MET;ADIPOQ;ERBB3;CDKN1A;IL10;SLC1A5;HGF;GJA1	12
DOID:706	mature B-cell neoplasm	12/1195 1%	31/10312 0.3%	9.50236e-05	0.000165717	MYC;BCL2L2;CALR;BAX;BCL2L1;BCL2L11;MET;BCL2;IL6;CCND1;TERT;IL10	MYC;BCL2L2;CALR;BAX;BCL2L1;BCL2L11;MET;BCL2;IL6;CCND1;TERT;IL10	12
DOID:3086	gingival overgrowth	8/1195 0.67%	15/10312 0.15%	9.65509e-05	0.000167665	EDN1;ABCB1;TGFB1;MMP3;IL6;TERT;MMP8;HGF	EDN1;ABCB1;TGFB1;MMP3;IL6;TERT;MMP8;HGF	8
DOID:3669	intermittent claudication	8/1195 0.67%	15/10312 0.15%	9.65509e-05	0.000167665	SIRT2;BAX;CD40LG;MDM2;CASP3;BAD;IL10;IGF1	SIRT2;BAX;CD40LG;MDM2;CASP3;BAD;IL10;IGF1	8
DOID:6132	bronchitis	8/1195 0.67%	15/10312 0.15%	9.65509e-05	0.000167665	TLR2;THBD;HDAC2;VEGFA;TNF;TGFB1;CYP1A1;TLR4	TLR2;THBD;HDAC2;VEGFA;TNF;TGFB1;CYP1A1;TLR4	8
DOID:11830	myopia	18/1195 1.51%	60/10312 0.58%	9.81301e-05	0.000170166	RARA;MMP1;RASGRF1;EGR1;CHRM1;MMP9;TGFB1;MMP3;RARB;MET;ADORA2A;GRM6;MMP2;RDH8;COL1A1;HGF;VDR;IGF1	RARA;MMP1;RASGRF1;EGR1;CHRM1;MMP9;TGFB1;MMP3;RARB;MET;ADORA2A;GRM6;MMP2;RDH8;COL1A1;HGF;VDR;IGF1	18
DOID:9835	refractive error	23/1195 1.92%	87/10312 0.84%	0.000100962	0.00017483	RARA;MMP1;LDLR;RASGRF1;EGR1;CHRM1;MMP9;TGFB1;MMP3;HSD17B1;RARB;MET;BCL2;ADORA2A;GRM6;MMP2;RDH8;COL1A1;RDH12;ACAN;HGF;VDR;IGF1	RARA;MMP1;LDLR;RASGRF1;EGR1;CHRM1;MMP9;TGFB1;MMP3;HSD17B1;RARB;MET;BCL2;ADORA2A;GRM6;MMP2;RDH8;COL1A1;RDH12;ACAN;HGF;VDR;IGF1	23
DOID:9553	adrenal gland disease	16/1195 1.34%	50/10312 0.48%	0.000101295	0.000175158	NNT;CYP11A1;SERPINA6;SELP;MC2R;SERPINA1;NR3C1;CYP11B2;PRKACA;TXNRD2;CHGA;CRH;GAST;REN;CYP11B1;DRD2	NNT;CYP11A1;SERPINA6;SELP;MC2R;SERPINA1;NR3C1;CYP11B2;PRKACA;TXNRD2;CHGA;CRH;GAST;REN;CYP11B1;DRD2	16
DOID:2952	inner ear disease	29/1195 2.43%	122/10312 1.18%	0.000109761	0.000189532	TXN;SOD2;APOE;MTHFR;IL2;CAT;AVP;SLC26A4;EDNRB;RELN;F2;IFNG;TNF;ATP1A1;TGFB1;IL1B;BMP2;ITGB3;HSPA1A;ATP1B1;IL6;TRNS1;NOS3;NGF;AQP4;FGF3;TMPRSS3;COL1A1;VDR	TXN;SOD2;APOE;MTHFR;IL2;CAT;AVP;SLC26A4;EDNRB;RELN;F2;IFNG;TNF;ATP1A1;TGFB1;IL1B;BMP2;ITGB3;HSPA1A;ATP1B1;IL6;TRNS1;NOS3;NGF;AQP4;FGF3;TMPRSS3;COL1A1;VDR	29
DOID:0060094	bone benign neoplasm	9/1195 0.75%	19/10312 0.18%	0.000114229	0.000196692	PTGS2;TP53;MMP13;SRC;MET;CTNNB1;CCNA2;CCND1;BIRC5	PTGS2;TP53;MMP13;SRC;MET;CTNNB1;CCNA2;CCND1;BIRC5	9
DOID:90	degenerative disc disease	9/1195 0.75%	19/10312 0.18%	0.000114229	0.000196692	NGFR;MMP1;MMP13;MMP3;BECN1;NGF;GSK3B;COL1A1;ACAN	NGFR;MMP1;MMP13;MMP3;BECN1;NGF;GSK3B;COL1A1;ACAN	9
DOID:1800	neuroendocrine carcinoma	10/1195 0.84%	23/10312 0.22%	0.000115974	0.00019858	NEUROD1;MAP2;ENO2;SHH;KRT8;CDKN1A;SPP1;KIT;GLI1;TERT	NEUROD1;MAP2;ENO2;SHH;KRT8;CDKN1A;SPP1;KIT;GLI1;TERT	10
DOID:2475	chronic conjunctivitis	10/1195 0.84%	23/10312 0.22%	0.000115974	0.00019858	IFNG;PLA2G2A;IL13;IRF1;TLR4;IL1RN;TLR9;IL10;LCK;ICAM1	IFNG;PLA2G2A;IL13;IRF1;TLR4;IL1RN;TLR9;IL10;LCK;ICAM1	10
DOID:916	liver benign neoplasm	10/1195 0.84%	23/10312 0.22%	0.000115974	0.00019858	HPR;MTHFR;PTPN11;A2M;MET;HP;CDKN1A;IL10;NQO1;COL1A1	HPR;MTHFR;PTPN11;A2M;MET;HP;CDKN1A;IL10;NQO1;COL1A1	10
DOID:9637	stomatitis	10/1195 0.84%	23/10312 0.22%	0.000115974	0.00019858	MTHFR;CAT;SLC6A4;PTPN11;IFNG;TGFB1;IL1B;IL6;IL1A;IL10	MTHFR;CAT;SLC6A4;PTPN11;IFNG;TGFB1;IL1B;IL6;IL1A;IL10	10
DOID:234	colon adenocarcinoma	19/1195 1.59%	66/10312 0.64%	0.000117402	0.000200746	LOX;MYD88;MAPK3;MAPK1;JAK2;CALR;PTGS2;BAX;SHH;CAV1;TGFB1;SRC;BCL2;PIK3CA;CTNNB1;CCND1;BCHE;STAT3;ST6GAL1	LOX;MYD88;MAPK3;MAPK1;JAK2;CALR;PTGS2;BAX;SHH;CAV1;TGFB1;SRC;BCL2;PIK3CA;CTNNB1;CCND1;BCHE;STAT3;ST6GAL1	19
DOID:3683	lung benign neoplasm	14/1195 1.17%	41/10312 0.4%	0.000124702	0.000212931	ACACB;SLC2A1;PLAT;IL2;MAP2;IL4;SERPINE1;AR;MMP9;MPO;BCL2;SOD1;FASLG;MMP12	ACACB;SLC2A1;PLAT;IL2;MAP2;IL4;SERPINE1;AR;MMP9;MPO;BCL2;SOD1;FASLG;MMP12	14
DOID:11801	protein-energy malnutrition	7/1195 0.59%	12/10312 0.12%	0.000128851	0.0002191	SHBG;LEPR;CYP19A1;ALB;LEP;CDKN2A;IGF1	SHBG;LEPR;CYP19A1;ALB;LEP;CDKN2A;IGF1	7
DOID:2444	hyperpituitarism	7/1195 0.59%	12/10312 0.12%	0.000128851	0.0002191	KLK3;INS;MC2R;POMC;IGFBP3;CDKN2A;IGF1	KLK3;INS;MC2R;POMC;IGFBP3;CDKN2A;IGF1	7
DOID:9655	oral mucosa leukoplakia	7/1195 0.59%	12/10312 0.12%	0.000128851	0.0002191	ATM;NAT2;TP53;BCL2;GSTM1;CDKN1A;AXIN2	ATM;NAT2;TP53;BCL2;GSTM1;CDKN1A;AXIN2	7
DOID:1891	optic nerve disease	17/1195 1.42%	56/10312 0.54%	0.000129475	0.000219856	EDN1;SOD2;MTHFR;ACE;CAT;TP53;BECN1;CRP;ITGB3;GSTM1;EPHX1;NOS3;CASP3;AQP4;NOTCH3;FDXR;RDH12	EDN1;SOD2;MTHFR;ACE;CAT;TP53;BECN1;CRP;ITGB3;GSTM1;EPHX1;NOS3;CASP3;AQP4;NOTCH3;FDXR;RDH12	17
DOID:12554	hemolytic-uremic syndrome	12/1195 1%	32/10312 0.31%	0.00013614	0.000230535	PLAT;THBD;F2;CCL2;CFI;CD36;HP;CDKN1A;CFB;F3;IL1RN;C3	PLAT;THBD;F2;CCL2;CFI;CD36;HP;CDKN1A;CFB;F3;IL1RN;C3	12
DOID:4752	multiple system atrophy	12/1195 1%	32/10312 0.31%	0.00013614	0.000230535	IGF2;LRRK2;KLK6;NEFL;SNCA;GH1;DBH;CXCL8;UBB;MAPT;GSK3B;ICAM1	IGF2;LRRK2;KLK6;NEFL;SNCA;GH1;DBH;CXCL8;UBB;MAPT;GSK3B;ICAM1	12
DOID:898	autosomal dominant polycystic kidney disease	13/1195 1.09%	37/10312 0.36%	0.000155888	0.000263613	EDN1;MTOR;C9;MYC;MMP1;GPBAR1;MMP9;LATS1;CDKN1A;SPP1;CFB;IL1RN;FOS	EDN1;MTOR;C9;MYC;MMP1;GPBAR1;MMP9;LATS1;CDKN1A;SPP1;CFB;IL1RN;FOS	13
DOID:11383	cryptorchidism	11/1195 0.92%	28/10312 0.27%	0.000159241	0.000268172	EGFR;AR;RAF1;KDM5A;INSL3;ESR1;IGF1R;CASP3;HSF1;IGFBP3;EGF	EGFR;AR;RAF1;KDM5A;INSL3;ESR1;IGF1R;CASP3;HSF1;IGFBP3;EGF	11
DOID:13564	aspergillosis	11/1195 0.92%	28/10312 0.27%	0.000159241	0.000268172	PLG;TLR1;IL1B;CRP;CFTR;IL6;TLR4;TLR9;IL1A;IL10;CYP2C19	PLG;TLR1;IL1B;CRP;CFTR;IL6;TLR4;TLR9;IL1A;IL10;CYP2C19	11
DOID:3962	thyroid gland follicular carcinoma	11/1195 0.92%	28/10312 0.27%	0.000159241	0.000268172	PTEN;THRB;PLAU;VEGFA;MMP9;TGFB1;PTK2;PPARG;CDKN2A;TPO;EGF	PTEN;THRB;PLAU;VEGFA;MMP9;TGFB1;PTK2;PPARG;CDKN2A;TPO;EGF	11
DOID:3008	invasive ductal carcinoma	16/1195 1.34%	52/10312 0.5%	0.000170334	0.00028646	HIF1A;ABCB1;AR;AURKA;NEFL;MMP13;CAV1;HSD17B1;PCNA;CCND3;MET;IL13;KIT;AKT1;CDKN2A;NCOA4	HIF1A;ABCB1;AR;AURKA;NEFL;MMP13;CAV1;HSD17B1;PCNA;CCND3;MET;IL13;KIT;AKT1;CDKN2A;NCOA4	16
DOID:0070309	absence epilepsy	15/1195 1.26%	47/10312 0.46%	0.000171646	0.000288271	SLC2A1;GABRB3;LIG1;GABRA1;GRIK1;CHRNA7;GABBR1;GABRG2;EGR1;MMP9;HTR7;CHRNA4;BRD2;NPY;TAP1	SLC2A1;GABRB3;LIG1;GABRA1;GRIK1;CHRNA7;GABBR1;GABRG2;EGR1;MMP9;HTR7;CHRNA4;BRD2;NPY;TAP1	15
DOID:1701	steroid inherited metabolic disorder	8/1195 0.67%	16/10312 0.16%	0.000173525	0.000291029	CYP17A1;POR;CYP11A1;CYP11B2;STAR;HSD11B2;REN;CYP11B1	CYP17A1;POR;CYP11A1;CYP11B2;STAR;HSD11B2;REN;CYP11B1	8
DOID:8924	autoimmune thrombocytopenic purpura	10/1195 0.84%	24/10312 0.23%	0.000178289	0.000298203	PLAT;IL2;IL4;TGFB1;ITGB3;CD40LG;ALB;IL1RN;IL1A;IL10	PLAT;IL2;IL4;TGFB1;ITGB3;CD40LG;ALB;IL1RN;IL1A;IL10	10
DOID:8925	primary thrombocytopenia	10/1195 0.84%	24/10312 0.23%	0.000178289	0.000298203	PLAT;IL2;IL4;TGFB1;ITGB3;CD40LG;ALB;IL1RN;IL1A;IL10	PLAT;IL2;IL4;TGFB1;ITGB3;CD40LG;ALB;IL1RN;IL1A;IL10	10
DOID:0050902	medulloblastoma	9/1195 0.75%	20/10312 0.19%	0.000186425	0.000310118	KDM4C;CDK6;MYC;KDM4B;TP53;IFNG;MET;GSTM1;CTNNB1	KDM4C;CDK6;MYC;KDM4B;TP53;IFNG;MET;GSTM1;CTNNB1	9
DOID:0080007	bone deterioration disease	9/1195 0.75%	20/10312 0.19%	0.000186425	0.000310118	NGFR;MMP1;MMP13;MMP3;BECN1;NGF;GSK3B;COL1A1;ACAN	NGFR;MMP1;MMP13;MMP3;BECN1;NGF;GSK3B;COL1A1;ACAN	9
DOID:8544	chronic fatigue syndrome	9/1195 0.75%	20/10312 0.19%	0.000186425	0.000310118	WEE1;SERPINA6;SLC6A4;IL16;PTGS2;VEGFA;DISC1;REN;HTR2A	WEE1;SERPINA6;SLC6A4;IL16;PTGS2;VEGFA;DISC1;REN;HTR2A	9
DOID:9282	ocular hypertension	9/1195 0.75%	20/10312 0.19%	0.000186425	0.000310118	MMP1;SHH;MMP9;BCL2L1;SOD1;CDKN1A;GLI1;MMP2;C3	MMP1;SHH;MMP9;BCL2L1;SOD1;CDKN1A;GLI1;MMP2;C3	9
DOID:1852	intrahepatic cholestasis	13/1195 1.09%	38/10312 0.37%	0.000212084	0.000351846	EDN1;HIF1A;HDAC3;SHBG;NR1H4;TP53;ESR2;CXCL8;NR1I2;CXCL2;SLC22A2;SLC22A1;ABCC2	EDN1;HIF1A;HDAC3;SHBG;NR1H4;TP53;ESR2;CXCL8;NR1I2;CXCL2;SLC22A2;SLC22A1;ABCC2	13
DOID:4467	clear cell renal cell carcinoma	13/1195 1.09%	38/10312 0.37%	0.000212084	0.000351846	MME;MTHFR;MYC;F2;CA9;BAX;TP53;PML;EGLN3;MAP3K8;IGF1R;GSTP1;MMP12	MME;MTHFR;MYC;F2;CA9;BAX;TP53;PML;EGLN3;MAP3K8;IGF1R;GSTP1;MMP12	13
DOID:543	dystonia	19/1195 1.59%	69/10312 0.67%	0.000223555	0.000370376	SLC2A1;ACTB;GABRB3;CP;DRD5;GABRA1;TH;LRRK2;BDNF;GABRG2;SLC6A3;DRD3;PENK;SPR;KCNMA1;BCHE;HPCA;FA2H;DRD2	SLC2A1;ACTB;GABRB3;CP;DRD5;GABRA1;TH;LRRK2;BDNF;GABRG2;SLC6A3;DRD3;PENK;SPR;KCNMA1;BCHE;HPCA;FA2H;DRD2	19
DOID:1993	rectum cancer	11/1195 0.92%	29/10312 0.28%	0.000229913	0.000379883	APOE;MTHFR;GPX3;PTGS2;BAX;MMP9;CCNG2;BCL2;IL6;CASP3;MAPK14	APOE;MTHFR;GPX3;PTGS2;BAX;MMP9;CCNG2;BCL2;IL6;CASP3;MAPK14	11
DOID:321	tropical spastic paraparesis	11/1195 0.92%	29/10312 0.28%	0.000229913	0.000379883	NFKB1;VEGFA;NEFL;MMP9;TGFB1;IL21;IL6;CXCL8;MMP2;C3;ACAN	NFKB1;VEGFA;NEFL;MMP9;TGFB1;IL21;IL6;CXCL8;MMP2;C3;ACAN	11
DOID:0050742	nicotine dependence	7/1195 0.59%	13/10312 0.13%	0.000251263	0.000412381	DDC;CHRNA7;SLC6A3;DRD3;CYP2A6;CHRNA4;DRD2	DDC;CHRNA7;SLC6A3;DRD3;CYP2A6;CHRNA4;DRD2	7
DOID:1229	paranoid schizophrenia	7/1195 0.59%	13/10312 0.13%	0.000251263	0.000412381	DDC;CYP1A2;IFNG;HSPA1A;IL6;IL1RN;IL10	DDC;CYP1A2;IFNG;HSPA1A;IL6;IL1RN;IL10	7
DOID:12662	paracoccidioidomycosis	7/1195 0.59%	13/10312 0.13%	0.000251263	0.000412381	IL4;IFNG;TNF;IL1B;CFB;IL10;NOS2	IL4;IFNG;TNF;IL1B;CFB;IL10;NOS2	7
DOID:2988	antiphospholipid syndrome	7/1195 0.59%	13/10312 0.13%	0.000251263	0.000412381	PLAT;MTHFR;CRP;CD40LG;PROC;PROZ;IGF1	PLAT;MTHFR;CRP;CD40LG;PROC;PROZ;IGF1	7
DOID:3891	placental insufficiency	7/1195 0.59%	13/10312 0.13%	0.000251263	0.000412381	EPO;GRIN2A;SERPINE1;PPARGC1A;CYP19A1;AGTR1;LEP	EPO;GRIN2A;SERPINE1;PPARGC1A;CYP19A1;AGTR1;LEP	7
DOID:2742	auditory system disease	55/1195 4.6%	297/10312 2.88%	0.00025982	0.000425855	TXN;ESRRB;ACTB;SOD2;APOE;TLR2;MTHFR;S1PR2;KITLG;IL2;CAT;AVP;SERPINE1;SLC26A4;EDNRB;ABCC1;RELN;F2;IFNG;MMP9;TNF;ATP1A1;TGFB1;IL1B;CRP;BMP2;ITGB3;CTSB;HSPA1A;MET;ATP1B1;IL6;TLR4;TRNS1;NOS3;CXCL8;RELA;CTSL;NGF;AQP4;NLRP3;FGF3;FDXR;MMP2;RDX;IL1A;TMPRSS3;ADCY1;IL10;COL1A1;NOS2;ICAM1;HGF;SLC26A5;VDR	TXN;ESRRB;ACTB;SOD2;APOE;TLR2;MTHFR;S1PR2;KITLG;IL2;CAT;AVP;SERPINE1;SLC26A4;EDNRB;ABCC1;RELN;F2;IFNG;MMP9;TNF;ATP1A1;TGFB1;IL1B;CRP;BMP2;ITGB3;CTSB;HSPA1A;MET;ATP1B1;IL6;TLR4;TRNS1;NOS3;CXCL8;RELA;CTSL;NGF;AQP4;NLRP3;FGF3;FDXR;MMP2;RDX;IL1A;TMPRSS3;ADCY1;IL10;COL1A1;NOS2;ICAM1;HGF;SLC26A5;VDR	55
DOID:2870	endometrial adenocarcinoma	12/1195 1%	34/10312 0.33%	0.000265176	0.000433475	MAPK3;MAPK1;GPX3;TP53;PTGES;IRF1;FOXO3;BIRC5;MMP12;CDKN2A;AXIN2;PIK3R1	MAPK3;MAPK1;GPX3;TP53;PTGES;IRF1;FOXO3;BIRC5;MMP12;CDKN2A;AXIN2;PIK3R1	12
DOID:3277	thymus cancer	12/1195 1%	34/10312 0.33%	0.000265176	0.000433475	SLC2A1;EPO;GAPDH;EGFR;PTEN;MMP9;BCL2L1;ESR1;KIT;AQP4;MMP2;XIAP	SLC2A1;EPO;GAPDH;EGFR;PTEN;MMP9;BCL2L1;ESR1;KIT;AQP4;MMP2;XIAP	12
DOID:0060050	autoimmune disease of blood	10/1195 0.84%	25/10312 0.24%	0.00026651	0.00043392	PLAT;IL2;IL4;TGFB1;ITGB3;CD40LG;ALB;IL1RN;IL1A;IL10	PLAT;IL2;IL4;TGFB1;ITGB3;CD40LG;ALB;IL1RN;IL1A;IL10	10
DOID:4990	essential tremor	10/1195 0.84%	25/10312 0.24%	0.00026651	0.00043392	LRRK2;CYP2C9;SLC6A3;SNCA;DRD3;CYP2C8;ADH1B;HNMT;MAPT;PON1	LRRK2;CYP2C9;SLC6A3;SNCA;DRD3;CYP2C8;ADH1B;HNMT;MAPT;PON1	10
DOID:9007	sudden infant death syndrome	10/1195 0.84%	25/10312 0.24%	0.00026651	0.00043392	SCN5A;SLC6A4;HTR1A;VEGFA;MAOA;KCNH2;RYR2;IL6;CASP3;IL10	SCN5A;SLC6A4;HTR1A;VEGFA;MAOA;KCNH2;RYR2;IL6;CASP3;IL10	10
DOID:1273	respiratory syncytial virus infectious disease	13/1195 1.09%	39/10312 0.38%	0.000284766	0.000463028	NGFR;IL4;GZMA;IFNG;MMP9;IRF1;IL6;TLR4;CXCL8;NGF;IL10;GZMB;ICAM1	NGFR;IL4;GZMA;IFNG;MMP9;IRF1;IL6;TLR4;CXCL8;NGF;IL10;GZMB;ICAM1	13
DOID:1024	leprosy	15/1195 1.26%	49/10312 0.48%	0.000287766	0.000467286	TLR2;TAP2;IFNG;TNF;TLR1;IL5;LTA4H;IL6;TLR4;CXCL8;CFB;C3;IL10;LCK;VDR	TLR2;TAP2;IFNG;TNF;TLR1;IL5;LTA4H;IL6;TLR4;CXCL8;CFB;C3;IL10;LCK;VDR	15
DOID:0080364	malignant adenoma	14/1195 1.17%	44/10312 0.43%	0.000291277	0.000470494	SLC2A1;CDC25B;EGFR;PTGS2;TP53;ERBB2;IFNG;TNF;ITGB3;PIK3CA;CDKN1A;KIT;NOTCH3;CDKN2A	SLC2A1;CDC25B;EGFR;PTGS2;TP53;ERBB2;IFNG;TNF;ITGB3;PIK3CA;CDKN1A;KIT;NOTCH3;CDKN2A	14
DOID:3111	cystadenocarcinoma	14/1195 1.17%	44/10312 0.43%	0.000291277	0.000470494	SLC2A1;CDC25B;EGFR;PTGS2;TP53;ERBB2;IFNG;TNF;ITGB3;PIK3CA;CDKN1A;KIT;NOTCH3;CDKN2A	SLC2A1;CDC25B;EGFR;PTGS2;TP53;ERBB2;IFNG;TNF;ITGB3;PIK3CA;CDKN1A;KIT;NOTCH3;CDKN2A	14
DOID:3114	serous cystadenocarcinoma	14/1195 1.17%	44/10312 0.43%	0.000291277	0.000470494	SLC2A1;CDC25B;EGFR;PTGS2;TP53;ERBB2;IFNG;TNF;ITGB3;PIK3CA;CDKN1A;KIT;NOTCH3;CDKN2A	SLC2A1;CDC25B;EGFR;PTGS2;TP53;ERBB2;IFNG;TNF;ITGB3;PIK3CA;CDKN1A;KIT;NOTCH3;CDKN2A	14
DOID:60004	malignant cystadenoma	14/1195 1.17%	44/10312 0.43%	0.000291277	0.000470494	SLC2A1;CDC25B;EGFR;PTGS2;TP53;ERBB2;IFNG;TNF;ITGB3;PIK3CA;CDKN1A;KIT;NOTCH3;CDKN2A	SLC2A1;CDC25B;EGFR;PTGS2;TP53;ERBB2;IFNG;TNF;ITGB3;PIK3CA;CDKN1A;KIT;NOTCH3;CDKN2A	14
DOID:0050753	cerebellar ataxia	34/1195 2.85%	160/10312 1.55%	0.00030349	0.000489578	MTOR;HIF1A;PLK1;MME;TDP1;PRDX3;IL2;ATM;E2F1;TH;PRKCG;DNMT1;PPARGC1A;TDP2;BAX;TP53;IFNG;TRPC3;BECN1;TYR;NFE2L2;CDKN1A;GRM1;IL6;PLD3;PDYN;TERT;CASP3;MAPK14;STAT3;AKT1;PPARG;CDKN2A;SYT14	MTOR;HIF1A;PLK1;MME;TDP1;PRDX3;IL2;ATM;E2F1;TH;PRKCG;DNMT1;PPARGC1A;TDP2;BAX;TP53;IFNG;TRPC3;BECN1;TYR;NFE2L2;CDKN1A;GRM1;IL6;PLD3;PDYN;TERT;CASP3;MAPK14;STAT3;AKT1;PPARG;CDKN2A;SYT14	34
DOID:767	muscular atrophy	21/1195 1.76%	82/10312 0.8%	0.000321444	0.000517858	MTOR;CHUK;SERPINE1;AR;NR3C1;NFKB1;SNCA;TNF;FABP4;TGFB1;CRHR2;IKBKB;SOD1;GHR;MSTN;GDNF;TRNS1;CTSL;HSF1;CCNG1;IGF1	MTOR;CHUK;SERPINE1;AR;NR3C1;NFKB1;SNCA;TNF;FABP4;TGFB1;CRHR2;IKBKB;SOD1;GHR;MSTN;GDNF;TRNS1;CTSL;HSF1;CCNG1;IGF1	21
DOID:11260	rabies	17/1195 1.42%	60/10312 0.58%	0.000326282	0.000524964	NGFR;IL2;SOAT1;AR;STAT2;CALR;AVPR2;SERPINC1;CAV1;SNCA;BCL2L1;BCL2;LYZ;CASP3;APP;STAT1;VKORC1	NGFR;IL2;SOAT1;AR;STAT2;CALR;AVPR2;SERPINC1;CAV1;SNCA;BCL2L1;BCL2;LYZ;CASP3;APP;STAT1;VKORC1	17
DOID:0050685	small cell carcinoma	6/1195 0.5%	10/10312 0.1%	0.00033212	0.000530872	CHRM3;TNF;IL6;RB1;TERT;NQO1	CHRM3;TNF;IL6;RB1;TERT;NQO1	6
DOID:10787	premature menopause	6/1195 0.5%	10/10312 0.1%	0.00033212	0.000530872	NR1H4;HMGCR;ACAT2;DGAT2;NR1H3;ABCA1	NR1H4;HMGCR;ACAT2;DGAT2;NR1H3;ABCA1	6
DOID:13317	hyperinsulinemic hypoglycemia	6/1195 0.5%	10/10312 0.1%	0.00033212	0.000530872	IGF2;INSR;SLC16A1;IGF1R;GCK;KCNJ11	IGF2;INSR;SLC16A1;IGF1R;GCK;KCNJ11	6
DOID:4926	bronchiolo-alveolar adenocarcinoma	6/1195 0.5%	10/10312 0.1%	0.00033212	0.000530872	EGFR;DNMT1;EGR1;TP53;CCND1;GSTP1	EGFR;DNMT1;EGR1;TP53;CCND1;GSTP1	6
DOID:5418	schizoaffective disorder	6/1195 0.5%	10/10312 0.1%	0.00033212	0.000530872	ABCB1;RELN;CALR;TCF7L2;PLA2G4A;NPY	ABCB1;RELN;CALR;TCF7L2;PLA2G4A;NPY	6
DOID:10526	conjunctival pterygium	10/1195 0.84%	26/10312 0.25%	0.000388476	0.000620146	TPSAB1;PTGS2;VEGFA;TP53;TGFB1;CYP1A1;GSTM1;BIRC5;F3;ICAM1	TPSAB1;PTGS2;VEGFA;TP53;TGFB1;CYP1A1;GSTM1;BIRC5;F3;ICAM1	10
DOID:0050745	diffuse large B-cell lymphoma	9/1195 0.75%	22/10312 0.21%	0.000445042	0.000709521	MYD88;MTHFR;BCL2L2;TP53;GSTM1;IL21R;GSTP1;ICAM1;NFKBIA	MYD88;MTHFR;BCL2L2;TP53;GSTM1;IL21R;GSTP1;ICAM1;NFKBIA	9
DOID:1019	osteomyelitis	7/1195 0.59%	14/10312 0.14%	0.000452378	0.000719345	IL4;MMP1;GSR;RAF1;BAX;IL6;IL1A	IL4;MMP1;GSR;RAF1;BAX;IL6;IL1A	7
DOID:2942	bronchiolitis	7/1195 0.59%	14/10312 0.14%	0.000452378	0.000719345	BDNF;ADRB2;CCL2;IL1B;CRP;IL1RN;ICAM1	BDNF;ADRB2;CCL2;IL1B;CRP;IL1RN;ICAM1	7
DOID:8432	polycythemia	15/1195 1.26%	51/10312 0.49%	0.000465914	0.000739911	EDN1;EPO;ACE;SERPINE1;SELP;IL11;JAK2;VEGFA;BCL2L1;CTNNB1;KIT;EGLN1;PIK3R1;HGF;IGF1	EDN1;EPO;ACE;SERPINE1;SELP;IL11;JAK2;VEGFA;BCL2L1;CTNNB1;KIT;EGLN1;PIK3R1;HGF;IGF1	15
DOID:13550	angle-closure glaucoma	8/1195 0.67%	18/10312 0.17%	0.000476676	0.000756022	EDN1;APOE;MTHFR;CAT;MMP9;GSTM1;NOS3;HGF	EDN1;APOE;MTHFR;CAT;MMP9;GSTM1;NOS3;HGF	8
DOID:0080010	bone structure disease	12/1195 1%	36/10312 0.35%	0.000485676	0.0007693	NGFR;MMP1;TPH1;MMP13;MMP3;BECN1;SLC26A2;KL;NGF;GSK3B;COL1A1;ACAN	NGFR;MMP1;TPH1;MMP13;MMP3;BECN1;SLC26A2;KL;NGF;GSK3B;COL1A1;ACAN	12
DOID:3713	ovary adenocarcinoma	13/1195 1.09%	41/10312 0.4%	0.000495122	0.000783252	EGFR;PTEN;PTGS2;BAX;VEGFA;TP53;MMP9;ITGB3;CCND3;CTNNB1;TERT;MMP2;IGFBP3	EGFR;PTEN;PTGS2;BAX;VEGFA;TP53;MMP9;ITGB3;CCND3;CTNNB1;TERT;MMP2;IGFBP3	13
DOID:12449	aplastic anemia	29/1195 2.43%	133/10312 1.29%	0.000526152	0.000831265	MTOR;EPO;KITLG;ATM;JAK2;CALR;BAX;MSN;CYP3A4;TP53;IFNG;GH1;TNF;TGFB1;ITGB3;CD40LG;CYP1A1;TBX21;GSTM1;EPHX1;KIT;TERT;CSF2;FASLG;GSTP1;IL10;NQO1;HSP90AA1;NOS2	MTOR;EPO;KITLG;ATM;JAK2;CALR;BAX;MSN;CYP3A4;TP53;IFNG;GH1;TNF;TGFB1;ITGB3;CD40LG;CYP1A1;TBX21;GSTM1;EPHX1;KIT;TERT;CSF2;FASLG;GSTP1;IL10;NQO1;HSP90AA1;NOS2	29
DOID:854	collagen disease	16/1195 1.34%	57/10312 0.55%	0.000543642	0.000857793	LOX;C1S;COL4A4;IFNG;TNF;DCN;TGFB1;MMP3;CRP;DNM1;TLR4;BIRC5;CRH;COL3A1;COL1A1;NFKBIA	LOX;C1S;COL4A4;IFNG;TNF;DCN;TGFB1;MMP3;CRP;DNM1;TLR4;BIRC5;CRH;COL3A1;COL1A1;NFKBIA	16
DOID:3907	lung squamous cell carcinoma	18/1195 1.51%	68/10312 0.66%	0.000548456	0.000864276	MTOR;MTHFR;ATM;E2F1;CYP1B1;PTGS2;TP53;SRC;PTK2;PIK3CA;S100A4;CTNNB1;CDKN1A;AKR1B10;CCND1;BIRC5;TERT;CDK4	MTOR;MTHFR;ATM;E2F1;CYP1B1;PTGS2;TP53;SRC;PTK2;PIK3CA;S100A4;CTNNB1;CDKN1A;AKR1B10;CCND1;BIRC5;TERT;CDK4	18
DOID:192	sex cord-gonadal stromal tumor	10/1195 0.84%	27/10312 0.26%	0.000553523	0.000870024	PDGFA;PTGS2;VEGFA;FSHR;CTNNB1;ESR1;KIT;ST14;CDKN2A;PDGFRB	PDGFA;PTGS2;VEGFA;FSHR;CTNNB1;ESR1;KIT;ST14;CDKN2A;PDGFRB	10
DOID:841	extrinsic allergic alveolitis	10/1195 0.84%	27/10312 0.26%	0.000553523	0.000870024	ACE;VEGFA;IFNG;TNF;CXCL10;IL1B;IL13;IL1A;NOS2;TAP1	ACE;VEGFA;IFNG;TNF;CXCL10;IL1B;IL13;IL1A;NOS2;TAP1	10
DOID:13543	hyperparathyroidism	11/1195 0.92%	32/10312 0.31%	0.000617521	0.000969374	MYC;CTRC;ABCG2;PTGS2;ADM;KL;CDKN1A;CCND1;NOS3;COL1A1;VDR	MYC;CTRC;ABCG2;PTGS2;ADM;KL;CDKN1A;CCND1;NOS3;COL1A1;VDR	11
DOID:3113	papillary carcinoma	14/1195 1.17%	47/10312 0.46%	0.000620328	0.000972535	SLC2A1;CLDN4;PLK1;KLK6;ERBB2;MET;S100A4;KLK10;RASSF1;BRAF;CASP3;CDKN2A;TPO;RUNX2	SLC2A1;CLDN4;PLK1;KLK6;ERBB2;MET;S100A4;KLK10;RASSF1;BRAF;CASP3;CDKN2A;TPO;RUNX2	14
DOID:3298	vaccinia	13/1195 1.09%	42/10312 0.41%	0.000642064	0.00100533	JUN;GAPDH;LIG1;MAPK1;NFKB1;BAX;ERBB2;IFNG;BCL2L11;BCL2;MCL1;FLT3;IL1A	JUN;GAPDH;LIG1;MAPK1;NFKB1;BAX;ERBB2;IFNG;BCL2L11;BCL2;MCL1;FLT3;IL1A	13
DOID:0050860	colorectal adenoma	9/1195 0.75%	23/10312 0.22%	0.000656586	0.0010254	JUN;GPX3;RAF1;TTR;GSTM1;MAPK8;GPX2;GSTP1;FOS	JUN;GPX3;RAF1;TTR;GSTM1;MAPK8;GPX2;GSTP1;FOS	9
DOID:10772	thrombotic thrombocytopenic purpura	6/1195 0.5%	11/10312 0.11%	0.000659066	0.0010254	VEGFA;TFPI;CD36;PROC;VWF;F3	VEGFA;TFPI;CD36;PROC;VWF;F3	6
DOID:10966	lipoid nephrosis	6/1195 0.5%	11/10312 0.11%	0.000659066	0.0010254	LEPR;NR3C1;IL13;CDKN1A;RELA;LEP	LEPR;NR3C1;IL13;CDKN1A;RELA;LEP	6
DOID:13372	alpha 1-antitrypsin deficiency	6/1195 0.5%	11/10312 0.11%	0.000659066	0.0010254	SERPINI2;SERPINA1;SERPINI1;SERPINC1;TNF;IL10	SERPINI2;SERPINA1;SERPINI1;SERPINC1;TNF;IL10	6
DOID:3507	dermatofibrosarcoma protuberans	6/1195 0.5%	11/10312 0.11%	0.000659066	0.0010254	PTGS2;TP53;RARB;NES;COL1A1;PDGFRB	PTGS2;TP53;RARB;NES;COL1A1;PDGFRB	6
DOID:0050951	hereditary ataxia	36/1195 3.01%	180/10312 1.75%	0.00069028	0.0010726	MTOR;HIF1A;PLK1;MME;TDP1;PRDX3;IL2;ATM;E2F1;TH;PRKCG;DNMT1;PPARGC1A;TDP2;BAX;TP53;IFNG;TRPC3;BECN1;TYR;NFE2L2;CDKN1A;GRM1;IL6;PLD3;PDYN;TERT;CASP3;MAPK14;STAT3;AKT1;PPARG;CDKN2A;SYT14;SLC1A5;SLC1A4	MTOR;HIF1A;PLK1;MME;TDP1;PRDX3;IL2;ATM;E2F1;TH;PRKCG;DNMT1;PPARGC1A;TDP2;BAX;TP53;IFNG;TRPC3;BECN1;TYR;NFE2L2;CDKN1A;GRM1;IL6;PLD3;PDYN;TERT;CASP3;MAPK14;STAT3;AKT1;PPARG;CDKN2A;SYT14;SLC1A5;SLC1A4	36
DOID:11119	Gilles de la Tourette syndrome	8/1195 0.67%	19/10312 0.18%	0.000740274	0.00114883	IL2;TDO2;SLC6A3;HTR2C;MET;DRD4;HDC;DRD2	IL2;TDO2;SLC6A3;HTR2C;MET;DRD4;HDC;DRD2	8
DOID:0060108	brain glioma	7/1195 0.59%	15/10312 0.15%	0.000763727	0.00117777	GAPDH;BAX;VEGFA;KDR;BCL2;CASP3;FASLG	GAPDH;BAX;VEGFA;KDR;BCL2;CASP3;FASLG	7
DOID:0080630	B-lymphoblastic leukemia/lymphoma	7/1195 0.59%	15/10312 0.15%	0.000763727	0.00117777	TP53;AKR1C3;TFPI;BRD2;F3;FLT3;CDKN2A	TP53;AKR1C3;TFPI;BRD2;F3;FLT3;CDKN2A	7
DOID:0080638	B-cell acute lymphoblastic leukemia	7/1195 0.59%	15/10312 0.15%	0.000763727	0.00117777	TP53;AKR1C3;TFPI;BRD2;F3;FLT3;CDKN2A	TP53;AKR1C3;TFPI;BRD2;F3;FLT3;CDKN2A	7
DOID:3149	keratoacanthoma	7/1195 0.59%	15/10312 0.15%	0.000763727	0.00117777	SLC2A1;TP53;BCL2L1;CTNNB1;CCND1;TERT;CDKN2A	SLC2A1;TP53;BCL2L1;CTNNB1;CCND1;TERT;CDKN2A	7
DOID:9669	senile cataract	7/1195 0.59%	15/10312 0.15%	0.000763727	0.00117777	ATM;CAT;NAT2;GSR;SIRT1;GSTM1;GSTP1	ATM;CAT;NAT2;GSR;SIRT1;GSTM1;GSTP1	7
DOID:2115	B cell deficiency	18/1195 1.51%	70/10312 0.68%	0.000797801	0.00122877	TCF3;IL4;PLAU;NFKB1;IFNG;IL5;CD40LG;IL21;TOP2B;IL6;IL21R;STAT3;TLR9;TOP2A;XIAP;IL10;PIK3R1;CD81	TCF3;IL4;PLAU;NFKB1;IFNG;IL5;CD40LG;IL21;TOP2B;IL6;IL21R;STAT3;TLR9;TOP2A;XIAP;IL10;PIK3R1;CD81	18
DOID:14004	thoracic aortic aneurysm	11/1195 0.92%	33/10312 0.32%	0.000830491	0.00127752	ACTB;LOX;MMP1;SERPINE1;MMP9;CXCL10;MMP8;PRKCB;MMP2;MMP12;MYLK	ACTB;LOX;MMP1;SERPINE1;MMP9;CXCL10;MMP8;PRKCB;MMP2;MMP12;MYLK	11
DOID:643	progressive multifocal leukoencephalopathy	17/1195 1.42%	65/10312 0.63%	0.000898389	0.00138023	HIF1A;RARA;EGFR;MYC;CHEK2;TDP2;TP53;NEFL;PML;CSNK2A1;LYZ;IL6;BIRC5;CREBBP;F3;STAT3;CCNH	HIF1A;RARA;EGFR;MYC;CHEK2;TDP2;TP53;NEFL;PML;CSNK2A1;LYZ;IL6;BIRC5;CREBBP;F3;STAT3;CCNH	17
DOID:1969	cerebral palsy	10/1195 0.84%	29/10312 0.28%	0.00105818	0.00162369	APOE;MTHFR;GSR;GPX4;ALOX5AP;PROC;IL6;CXCL8;IGFBP3;IGF1	APOE;MTHFR;GSR;GPX4;ALOX5AP;PROC;IL6;CXCL8;IGFBP3;IGF1	10
DOID:10883	herpangina	8/1195 0.67%	20/10312 0.19%	0.00110951	0.00169608	SLC6A4;SLC6A3;BCL2;MDM2;CXCL8;APP;CDKN2A;HSP90AA1	SLC6A4;SLC6A3;BCL2;MDM2;CXCL8;APP;CDKN2A;HSP90AA1	8
DOID:2769	tic disorder	8/1195 0.67%	20/10312 0.19%	0.00110951	0.00169608	IL2;TDO2;SLC6A3;HTR2C;MET;DRD4;HDC;DRD2	IL2;TDO2;SLC6A3;HTR2C;MET;DRD4;HDC;DRD2	8
DOID:8632	Kaposi's sarcoma	8/1195 0.67%	20/10312 0.19%	0.00110951	0.00169608	MYC;IL4;IGF2R;IL6;CXCL8;MMP2;ICAM1;LYN	MYC;IL4;IGF2R;IL6;CXCL8;MMP2;ICAM1;LYN	8
DOID:13593	eclampsia	6/1195 0.5%	12/10312 0.12%	0.00118928	0.00180901	IFNG;TGFB1;AGTR2;CYP11B2;IL6;AGTR1	IFNG;TGFB1;AGTR2;CYP11B2;IL6;AGTR1	6
DOID:14504	Niemann-Pick disease	6/1195 0.5%	12/10312 0.12%	0.00118928	0.00180901	APOE;NPC1L1;CHIT1;SREBF2;TLR4;ABCA1	APOE;NPC1L1;CHIT1;SREBF2;TLR4;ABCA1	6
DOID:6536	plasma cell neoplasm	6/1195 0.5%	12/10312 0.12%	0.00118928	0.00180901	BCL2L1;MET;BCL2;IL6;CCND1;TERT	BCL2L1;MET;BCL2;IL6;CCND1;TERT	6
DOID:7757	childhood leukemia	6/1195 0.5%	12/10312 0.12%	0.00118928	0.00180901	MTHFR;MBP;PTGS2;AKR1C3;CYP1A1;NQO1	MTHFR;MBP;PTGS2;AKR1C3;CYP1A1;NQO1	6
DOID:0050292	primary systemic mycosis	7/1195 0.59%	16/10312 0.16%	0.00122277	0.00185305	IL4;IFNG;TNF;IL1B;CFB;IL10;NOS2	IL4;IFNG;TNF;IL1B;CFB;IL10;NOS2	7
DOID:2345	plasma protein metabolism disease	7/1195 0.59%	16/10312 0.16%	0.00122277	0.00185305	SERPINI2;SERPINA1;SERPINI1;SERPINC1;TNF;KIT;IL10	SERPINI2;SERPINA1;SERPINI1;SERPINC1;TNF;KIT;IL10	7
DOID:2999	granulosa cell tumor	7/1195 0.59%	16/10312 0.16%	0.00122277	0.00185305	PTGS2;VEGFA;FSHR;CTNNB1;KIT;ST14;CDKN2A	PTGS2;VEGFA;FSHR;CTNNB1;KIT;ST14;CDKN2A	7
DOID:1825	childhood absence epilepsy	9/1195 0.75%	25/10312 0.24%	0.00132441	0.0020046	SLC2A1;GABRB3;GRIK1;GABBR1;GABRG2;EGR1;MMP9;HTR7;NPY	SLC2A1;GABRB3;GRIK1;GABBR1;GABRG2;EGR1;MMP9;HTR7;NPY	9
DOID:0050032	mineral metabolism disease	12/1195 1%	40/10312 0.39%	0.0013975	0.00211261	ATP12A;CLDN4;TCF3;CP;GPX1;ERBB2;GALNT3;AKR1B1;MPO;KL;CTNNB1;SPP1	ATP12A;CLDN4;TCF3;CP;GPX1;ERBB2;GALNT3;AKR1B1;MPO;KL;CTNNB1;SPP1	12
DOID:3095	germ cell and embryonal cancer	10/1195 0.84%	30/10312 0.29%	0.00142459	0.00215091	ANG;BAX;TP53;ERBB2;GSTM2;CTNNB1;BIRC5;TERT;CDKN2A;TYMP	ANG;BAX;TP53;ERBB2;GSTM2;CTNNB1;BIRC5;TERT;CDKN2A;TYMP	10
DOID:11465	autonomic nervous system disease	8/1195 0.67%	21/10312 0.2%	0.00161204	0.00241905	DNMT1;PPY;BDNF;TNF;IL6;NGF;NPY;GAST	DNMT1;PPY;BDNF;TNF;IL6;NGF;NPY;GAST	8
DOID:1921	Klinefelter syndrome	8/1195 0.67%	21/10312 0.2%	0.00161204	0.00241905	TAC3;MTHFR;AR;SERPINA1;TACR3;GNRHR;FGF8;F10	TAC3;MTHFR;AR;SERPINA1;TACR3;GNRHR;FGF8;F10	8
DOID:3262	phagocyte bactericidal dysfunction	8/1195 0.67%	21/10312 0.2%	0.00161204	0.00241905	DECR1;IFNG;NCF4;NOX5;NOX1;IDO1;TLR9;NCF1	DECR1;IFNG;NCF4;NOX5;NOX1;IDO1;TLR9;NCF1	8
DOID:3265	chronic granulomatous disease	8/1195 0.67%	21/10312 0.2%	0.00161204	0.00241905	DECR1;IFNG;NCF4;NOX5;NOX1;IDO1;TLR9;NCF1	DECR1;IFNG;NCF4;NOX5;NOX1;IDO1;TLR9;NCF1	8
DOID:3307	teratoma	8/1195 0.67%	21/10312 0.2%	0.00161204	0.00241905	BAX;TP53;GSTM2;CTNNB1;BIRC5;TERT;CDKN2A;TYMP	BAX;TP53;GSTM2;CTNNB1;BIRC5;TERT;CDKN2A;TYMP	8
DOID:0050704	childhood electroclinical syndrome	9/1195 0.75%	26/10312 0.25%	0.0018199	0.00272097	SLC2A1;GABRB3;GRIK1;GABBR1;GABRG2;EGR1;MMP9;HTR7;NPY	SLC2A1;GABRB3;GRIK1;GABBR1;GABRG2;EGR1;MMP9;HTR7;NPY	9
DOID:1928	Williams-Beuren syndrome	9/1195 0.75%	26/10312 0.25%	0.0018199	0.00272097	HSPB1;LOX;ELN;SERPINA1;SRC;PCNA;LIMK2;NCF1;LIMK1	HSPB1;LOX;ELN;SERPINA1;SRC;PCNA;LIMK2;NCF1;LIMK1	9
DOID:3181	oligodendroglioma	9/1195 0.75%	26/10312 0.25%	0.0018199	0.00272097	PDGFA;PRDX6;NOTCH2;BCL2L1;GSTM1;RB1;KCNA5;GSTP1;EGF	PDGFA;PRDX6;NOTCH2;BCL2L1;GSTM1;RB1;KCNA5;GSTP1;EGF	9
DOID:11201	parathyroid gland disease	11/1195 0.92%	36/10312 0.35%	0.00185955	0.00277687	MYC;CTRC;ABCG2;PTGS2;ADM;KL;CDKN1A;CCND1;NOS3;COL1A1;VDR	MYC;CTRC;ABCG2;PTGS2;ADM;KL;CDKN1A;CCND1;NOS3;COL1A1;VDR	11
DOID:1558	angioedema	7/1195 0.59%	17/10312 0.16%	0.0018725	0.00277928	ACE;PLG;F2;KLK1;F7;F12;DPP4	ACE;PLG;F2;KLK1;F7;F12;DPP4	7
DOID:182	calcinosis	7/1195 0.59%	17/10312 0.16%	0.0018725	0.00277928	GPX1;ERBB2;GALNT3;MPO;KL;CTNNB1;SPP1	GPX1;ERBB2;GALNT3;MPO;KL;CTNNB1;SPP1	7
DOID:446	primary hyperaldosteronism	7/1195 0.59%	17/10312 0.16%	0.0018725	0.00277928	SERPINA1;NR3C1;CYP11B2;CRH;REN;CYP11B1;DRD2	SERPINA1;NR3C1;CYP11B2;CRH;REN;CYP11B1;DRD2	7
DOID:5166	endometrial stromal tumor	7/1195 0.59%	17/10312 0.16%	0.0018725	0.00277928	SDHB;MME;CTNNB1;KIT;CCND1;SDHC;PDGFRB	SDHB;MME;CTNNB1;KIT;CCND1;SDHC;PDGFRB	7
DOID:9146	visceral leishmaniasis	7/1195 0.59%	17/10312 0.16%	0.0018725	0.00277928	HMOX1;TNF;IL2RB;NFE2L2;CXCL8;CSF2;IL10	HMOX1;TNF;IL2RB;NFE2L2;CXCL8;CSF2;IL10	7
DOID:8502	bullous skin disease	10/1195 0.84%	31/10312 0.3%	0.0018877	0.00279507	ELN;MMP1;VEGFA;MMP9;TNF;TGFB1;VIM;SERPINH1;IGFBP3;COL1A1	ELN;MMP1;VEGFA;MMP9;TNF;TGFB1;VIM;SERPINH1;IGFBP3;COL1A1	10
DOID:9834	hyperopia	10/1195 0.84%	31/10312 0.3%	0.0018877	0.00279507	RARA;LDLR;MMP9;HSD17B1;BCL2;MMP2;RDH12;ACAN;HGF;IGF1	RARA;LDLR;MMP9;HSD17B1;BCL2;MMP2;RDH12;ACAN;HGF;IGF1	10
DOID:1089	tethered spinal cord syndrome	6/1195 0.5%	13/10312 0.13%	0.0019933	0.00294432	SLC2A1;MTHFR;LEPR;MTRR;PCYT1A;ABCC2	SLC2A1;MTHFR;LEPR;MTRR;PCYT1A;ABCC2	6
DOID:3314	angiomyolipoma	6/1195 0.5%	13/10312 0.13%	0.0019933	0.00294432	EGFR;PTEN;TP53;IFNG;STAT1;STAT3	EGFR;PTEN;TP53;IFNG;STAT1;STAT3	6
DOID:1279	ocular motility disease	13/1195 1.09%	47/10312 0.46%	0.0020402	0.00300996	TRNI;PDCD5;TFAM;LDLR;SLC6A3;AHR;MMP9;HSD17B1;BCL2;MMP2;ACAN;RYR1;IGF1	TRNI;PDCD5;TFAM;LDLR;SLC6A3;AHR;MMP9;HSD17B1;BCL2;MMP2;ACAN;RYR1;IGF1	13
DOID:2513	basal cell carcinoma	12/1195 1%	42/10312 0.41%	0.00222242	0.00327487	PTGS2;SHH;TP53;BMP2;RASA1;IL6;IGF1R;CXCL8;MCL1;CDKN2A;MC1R;VDR	PTGS2;SHH;TP53;BMP2;RASA1;IL6;IGF1R;CXCL8;MCL1;CDKN2A;MC1R;VDR	12
DOID:1924	hypogonadism	14/1195 1.17%	53/10312 0.51%	0.00224695	0.00330703	EDN1;TAC3;LHB;FSHB;CYP11A1;AR;TACR3;GNRHR;FGF8;STAR;IL6;F10;LEP;SOX10	EDN1;TAC3;LHB;FSHB;CYP11A1;AR;TACR3;GNRHR;FGF8;STAR;IL6;F10;LEP;SOX10	14
DOID:1882	atrial heart septal defect	8/1195 0.67%	22/10312 0.21%	0.0022789	0.00334603	MTHFR;SLC6A4;NPPB;PTPN11;F2;ASMT;OXTR;NPPA	MTHFR;SLC6A4;NPPB;PTPN11;F2;ASMT;OXTR;NPPA	8
DOID:3947	adrenal gland hyperfunction	8/1195 0.67%	22/10312 0.21%	0.0022789	0.00334603	SELP;SERPINA1;NR3C1;CYP11B2;CRH;REN;CYP11B1;DRD2	SELP;SERPINA1;NR3C1;CYP11B2;CRH;REN;CYP11B1;DRD2	8
DOID:0110861	autosomal recessive polycystic kidney disease	9/1195 0.75%	27/10312 0.26%	0.00245309	0.00359317	MTOR;ACE;ELN;GPBAR1;PIK3CA;CFTR;AKT1;C3;CDC25A	MTOR;ACE;ELN;GPBAR1;PIK3CA;CFTR;AKT1;C3;CDC25A	9
DOID:12132	granulomatosis with polyangiitis	9/1195 0.75%	27/10312 0.26%	0.00245309	0.00359317	THBD;SERPINA1;CHIT1;MPO;CD40LG;CD36;PRTN3;IL10;IGF1	THBD;SERPINA1;CHIT1;MPO;CD40LG;CD36;PRTN3;IL10;IGF1	9
DOID:10579	leukodystrophy	20/1195 1.67%	90/10312 0.87%	0.00289547	0.0042361	MTOR;SOD2;PLAT;SLC6A4;LPA;PLG;MAG;SLC6A3;GFAP;SNCA;MMP9;CLDN11;ADM;IL6;MAPK14;NOTCH3;SDHA;MMP2;FA2H;IL10	MTOR;SOD2;PLAT;SLC6A4;LPA;PLG;MAG;SLC6A3;GFAP;SNCA;MMP9;CLDN11;ADM;IL6;MAPK14;NOTCH3;SDHA;MMP2;FA2H;IL10	20
DOID:676	juvenile rheumatoid arthritis	8/1195 0.67%	23/10312 0.22%	0.00314413	0.00456688	IL2;THBD;SELP;CRP;SLC26A2;IL6;IL1A;IL10	IL2;THBD;SELP;CRP;SLC26A2;IL6;IL1A;IL10	8
DOID:0080016	spina bifida	6/1195 0.5%	14/10312 0.14%	0.00314899	0.00456688	SLC2A1;GLI2;MTHFR;APEX1;GLI1;MTRR	SLC2A1;GLI2;MTHFR;APEX1;GLI1;MTRR	6
DOID:3382	liposarcoma	6/1195 0.5%	14/10312 0.14%	0.00314899	0.00456688	JUN;MDM2;TOP2A;PPARG;CDKN2A;CDK4	JUN;MDM2;TOP2A;PPARG;CDKN2A;CDK4	6
DOID:0050458	juvenile myelomonocytic leukemia	5/1195 0.42%	10/10312 0.1%	0.00316254	0.00456688	PTPN11;JAK3;CSF2;PTPN6;FLT3	PTPN11;JAK3;CSF2;PTPN6;FLT3	5
DOID:0080883	vitamin D-dependent rickets	5/1195 0.42%	10/10312 0.1%	0.00316254	0.00456688	CXCL3;CXCL8;CXCL1;CXCL2;VDR	CXCL3;CXCL8;CXCL1;CXCL2;VDR	5
DOID:11339	pneumocystosis	5/1195 0.42%	10/10312 0.1%	0.00316254	0.00456688	TGFB1;CCL2;CSF2;C3;NOS2	TGFB1;CCL2;CSF2;C3;NOS2	5
DOID:1577	limited scleroderma	5/1195 0.42%	10/10312 0.1%	0.00316254	0.00456688	IL2;TAP2;JAK2;KDR;CAV1	IL2;TAP2;JAK2;KDR;CAV1	5
DOID:1678	chronic interstitial cystitis	5/1195 0.42%	10/10312 0.1%	0.00316254	0.00456688	TP53;FGF10;IL6;NGF;EGF	TP53;FGF10;IL6;NGF;EGF	5
DOID:1803	neuritis	5/1195 0.42%	10/10312 0.1%	0.00316254	0.00456688	APOE;SNCA;ITGB3;APP;FASLG	APOE;SNCA;ITGB3;APP;FASLG	5
DOID:4051	alveolar rhabdomyosarcoma	5/1195 0.42%	10/10312 0.1%	0.00316254	0.00456688	APEX1;ILK;CSNK2A1;MAPK8;FOXO1	APEX1;ILK;CSNK2A1;MAPK8;FOXO1	5
DOID:4418	cutaneous fibrous histiocytoma	5/1195 0.42%	10/10312 0.1%	0.00316254	0.00456688	AR;PTGS2;MMP9;NES;SERPINH1	AR;PTGS2;MMP9;NES;SERPINH1	5
DOID:14447	gonadal dysgenesis	10/1195 0.84%	33/10312 0.32%	0.00317573	0.00458052	SHBG;PLCG1;AR;AKR1C2;ESR2;FSHR;AKR1C4;IGFBP3;VDR;IGF1	SHBG;PLCG1;AR;AKR1C2;ESR2;FSHR;AKR1C4;IGFBP3;VDR;IGF1	10
DOID:0060429	chromosomal duplication syndrome	9/1195 0.75%	28/10312 0.27%	0.00324913	0.0046699	TAC3;MTHFR;AR;SERPINA1;TACR3;GNRHR;FGF8;F10;LEP	TAC3;MTHFR;AR;SERPINA1;TACR3;GNRHR;FGF8;F10;LEP	9
DOID:3405	histiocytosis	9/1195 0.75%	28/10312 0.27%	0.00324913	0.0046699	KITLG;JAK2;TP53;IL1B;CASP8;BRAF;IL1RN;FLT3;ALK	KITLG;JAK2;TP53;IL1B;CASP8;BRAF;IL1RN;FLT3;ALK	9
DOID:4531	mucoepidermoid carcinoma	9/1195 0.75%	28/10312 0.27%	0.00324913	0.0046699	SLC2A1;MAPK3;EGFR;MAPK1;DNMT1;TP53;CDH3;CTNNB1;MDM2	SLC2A1;MAPK3;EGFR;MAPK1;DNMT1;TP53;CDH3;CTNNB1;MDM2	9
DOID:2583	agammaglobulinemia	14/1195 1.17%	55/10312 0.53%	0.00326371	0.00468538	TCF3;IL4;PLAU;NFKB1;IL5;CD40LG;IL21;IL6;IL21R;TLR9;XIAP;IL10;PIK3R1;CD81	TCF3;IL4;PLAU;NFKB1;IL5;CD40LG;IL21;IL6;IL21R;TLR9;XIAP;IL10;PIK3R1;CD81	14
DOID:11716	prediabetes syndrome	7/1195 0.59%	19/10312 0.18%	0.00393936	0.00564212	GCG;PPARGC1A;IL6;SIRT3;IL1RN;KCNJ11;UCP1	GCG;PPARGC1A;IL6;SIRT3;IL1RN;KCNJ11;UCP1	7
DOID:3246	embryonal rhabdomyosarcoma	7/1195 0.59%	19/10312 0.18%	0.00393936	0.00564212	PTPN11;APEX1;TP53;MDM2;IGF1R;GLI1;FOXO1	PTPN11;APEX1;TP53;MDM2;IGF1R;GLI1;FOXO1	7
DOID:1091	tooth disease	16/1195 1.34%	68/10312 0.66%	0.00405247	0.00579735	FIS1;KLK4;SHH;MMP13;IFNG;MMP9;TNF;ACP4;IL1B;BMP2;CFTR;LYZ;ALB;TLR4;COL1A1;DSPP	FIS1;KLK4;SHH;MMP13;IFNG;MMP9;TNF;ACP4;IL1B;BMP2;CFTR;LYZ;ALB;TLR4;COL1A1;DSPP	16
DOID:4440	seminoma	13/1195 1.09%	51/10312 0.49%	0.00445362	0.0063638	CHEK2;INSR;BAX;VEGFA;TP53;PCNA;BCL2;KIT;RB1;BRAF;FASLG;TYMP;GJA1	CHEK2;INSR;BAX;VEGFA;TP53;PCNA;BCL2;KIT;RB1;BRAF;FASLG;TYMP;GJA1	13
DOID:0050908	myelodysplastic syndrome	14/1195 1.17%	57/10312 0.55%	0.00462851	0.006606	EGR1;TP53;TNF;IL1B;ITGB3;GSTM1;MDM2;CREBBP;TERT;FASLG;GSTP1;MTRR;CDKN2A;NQO1	EGR1;TP53;TNF;IL1B;ITGB3;GSTM1;MDM2;CREBBP;TERT;FASLG;GSTP1;MTRR;CDKN2A;NQO1	14
DOID:10024	migraine with aura	6/1195 0.5%	15/10312 0.15%	0.00473916	0.00673257	ATP12A;MTHFR;ATP1A1;DBH;TRPV3;DRD2	ATP12A;MTHFR;ATP1A1;DBH;TRPV3;DRD2	6
DOID:2741	bilirubin metabolic disorder	6/1195 0.5%	15/10312 0.15%	0.00473916	0.00673257	SOD2;BCL2;F7;RDX;HGF;ABCC2	SOD2;BCL2;F7;RDX;HGF;ABCC2	6
DOID:3948	adrenocortical carcinoma	6/1195 0.5%	15/10312 0.15%	0.00473916	0.00673257	SLC2A1;TP53;BMP2;ESR2;CCNB1;CCND1	SLC2A1;TP53;BMP2;ESR2;CCNB1;CCND1	6
DOID:4844	benign ependymoma	6/1195 0.5%	15/10312 0.15%	0.00473916	0.00673257	MTOR;MTHFR;ERBB2;CCND1;TERT;CDKN2A	MTOR;MTHFR;ERBB2;CCND1;TERT;CDKN2A	6
DOID:0050827	rheumatic heart disease	5/1195 0.42%	11/10312 0.11%	0.00524877	0.00737958	GAPDH;MMP9;CD36;IL10;IGF1	GAPDH;MMP9;CD36;IL10;IGF1	5
DOID:0060004	autoimmune disease of central nervous system	5/1195 0.42%	11/10312 0.11%	0.00524877	0.00737958	NEFL;MMP9;IL21;IL6;AQP4	NEFL;MMP9;IL21;IL6;AQP4	5
DOID:0060643	primary sclerosing cholangitis	5/1195 0.42%	11/10312 0.11%	0.00524877	0.00737958	VEGFA;TNF;GNRHR;CFTR;VDR	VEGFA;TNF;GNRHR;CFTR;VDR	5
DOID:0080365	endometrial hyperplasia	5/1195 0.42%	11/10312 0.11%	0.00524877	0.00737958	CDC25B;CA9;CDC25C;PTK2;BIRC5	CDC25B;CA9;CDC25C;PTK2;BIRC5	5
DOID:11504	autonomic neuropathy	5/1195 0.42%	11/10312 0.11%	0.00524877	0.00737958	DNMT1;PPY;NGF;NPY;GAST	DNMT1;PPY;NGF;NPY;GAST	5
DOID:175	vascular cancer	5/1195 0.42%	11/10312 0.11%	0.00524877	0.00737958	MYC;PRDX2;TP53;DCN;STAT3	MYC;PRDX2;TP53;DCN;STAT3	5
DOID:4890	juvenile myoclonic epilepsy	5/1195 0.42%	11/10312 0.11%	0.00524877	0.00737958	GABRA1;CHRNA7;CHRNA4;BRD2;TAP1	GABRA1;CHRNA7;CHRNA4;BRD2;TAP1	5
DOID:591	phobic disorder	5/1195 0.42%	11/10312 0.11%	0.00524877	0.00737958	AR;HTR1A;ADORA2A;SLC6A2;HTR2A	AR;HTR1A;ADORA2A;SLC6A2;HTR2A	5
DOID:8869	neuromyelitis optica	5/1195 0.42%	11/10312 0.11%	0.00524877	0.00737958	NEFL;MMP9;IL21;IL6;AQP4	NEFL;MMP9;IL21;IL6;AQP4	5
DOID:2352	hemochromatosis	9/1195 0.75%	30/10312 0.29%	0.00543954	0.00763903	HMOX1;APOE;TNF;CCL2;BMP2;MPO;TLR4;GAST;TF	HMOX1;APOE;TNF;CCL2;BMP2;MPO;TLR4;GAST;TF	9
DOID:13619	extrahepatic cholestasis	7/1195 0.59%	20/10312 0.19%	0.00546312	0.00764588	NR1H4;NFE2L2;CRH;ABCA1;SLC22A2;SLC22A1;PDGFRB	NR1H4;NFE2L2;CRH;ABCA1;SLC22A2;SLC22A1;PDGFRB	7
DOID:2920	membranoproliferative glomerulonephritis	7/1195 0.59%	20/10312 0.19%	0.00546312	0.00764588	EDN1;CDK2;CCN2;CCL2;IL1B;CXCR1;CFB	EDN1;CDK2;CCN2;CCL2;IL1B;CXCR1;CFB	7
DOID:9182	pemphigus	7/1195 0.59%	20/10312 0.19%	0.00546312	0.00764588	HSPB1;IL2;CAT;PLAU;CD40LG;CD36;IL10	HSPB1;IL2;CAT;PLAU;CD40LG;CD36;IL10	7
DOID:4928	intrahepatic cholangiocarcinoma	15/1195 1.26%	64/10312 0.62%	0.00551109	0.00770421	MME;F2RL1;PTEN;DUSP1;PIK3CG;BECN1;EZR;VIM;MET;SPP1;BRAF;NGF;PRSS1;FASLG;HSP90AA1	MME;F2RL1;PTEN;DUSP1;PIK3CG;BECN1;EZR;VIM;MET;SPP1;BRAF;NGF;PRSS1;FASLG;HSP90AA1	15
DOID:14268	sclerosing cholangitis	8/1195 0.67%	25/10312 0.24%	0.00561854	0.00783655	VEGFA;TNF;GNRHR;CFTR;IL6;CDKN2A;ICAM1;VDR	VEGFA;TNF;GNRHR;CFTR;IL6;CDKN2A;ICAM1;VDR	8
DOID:61	mitral valve disease	8/1195 0.67%	25/10312 0.24%	0.00561854	0.00783655	MTHFR;ACE;NPPB;PLAU;TNF;AGTR1;IL10;COL3A1	MTHFR;ACE;NPPB;PLAU;TNF;AGTR1;IL10;COL3A1	8
DOID:0050524	maturity-onset diabetes of the young	6/1195 0.5%	16/10312 0.16%	0.00684899	0.00953106	NEUROD1;INS;HNF4A;TGM2;GCK;KCNJ11	NEUROD1;INS;HNF4A;TGM2;GCK;KCNJ11	6
DOID:11202	primary hyperparathyroidism	6/1195 0.5%	16/10312 0.16%	0.00684899	0.00953106	CTRC;ADM;KL;NOS3;COL1A1;VDR	CTRC;ADM;KL;NOS3;COL1A1;VDR	6
DOID:4468	clear cell adenocarcinoma	8/1195 0.67%	26/10312 0.25%	0.00730683	0.0101567	MTOR;HIF1A;PDGFA;PTEN;GPX3;VEGFA;MMP2;XIAP	MTOR;HIF1A;PDGFA;PTEN;GPX3;VEGFA;MMP2;XIAP	8
DOID:3319	lymphangioleiomyomatosis	7/1195 0.59%	21/10312 0.2%	0.00738867	0.0102472	SERPINE1;MMP9;CTNNB1;ESR1;NOS3;STAT1;STAT3	SERPINE1;MMP9;CTNNB1;ESR1;NOS3;STAT1;STAT3	7
DOID:626	complement deficiency	7/1195 0.59%	21/10312 0.2%	0.00738867	0.0102472	C9;THBD;C5;CFI;CFB;C3;C2	C9;THBD;C5;CFI;CFB;C3;C2	7
DOID:0080745	polymyositis	5/1195 0.42%	12/10312 0.12%	0.00814841	0.011187	ELN;IL4;IFNG;MMP9;HGF	ELN;IL4;IFNG;MMP9;HGF	5
DOID:1426	ureteral disease	5/1195 0.42%	12/10312 0.12%	0.00814841	0.011187	IFNG;AGTR2;IGF1R;CXCL8;AGTR1	IFNG;AGTR2;IGF1R;CXCL8;AGTR1	5
DOID:14735	hereditary angioedema	5/1195 0.42%	12/10312 0.12%	0.00814841	0.011187	PLG;F2;KLK1;F7;F12	PLG;F2;KLK1;F7;F12	5
DOID:1586	rheumatic fever	5/1195 0.42%	12/10312 0.12%	0.00814841	0.011187	TLR2;TNF;TGFB1;MASP2;ICAM1	TLR2;TNF;TGFB1;MASP2;ICAM1	5
DOID:1680	chronic cystitis	5/1195 0.42%	12/10312 0.12%	0.00814841	0.011187	TP53;FGF10;IL6;NGF;EGF	TP53;FGF10;IL6;NGF;EGF	5
DOID:176	cardiovascular cancer	5/1195 0.42%	12/10312 0.12%	0.00814841	0.011187	MYC;PRDX2;TP53;DCN;STAT3	MYC;PRDX2;TP53;DCN;STAT3	5
DOID:4972	myelodysplastic/myeloproliferative neoplasm	5/1195 0.42%	12/10312 0.12%	0.00814841	0.011187	PTPN11;JAK3;CSF2;PTPN6;FLT3	PTPN11;JAK3;CSF2;PTPN6;FLT3	5
DOID:8712	neurofibromatosis	5/1195 0.42%	12/10312 0.12%	0.00814841	0.011187	KITLG;VEGFA;APOB;KIT;MDK	KITLG;VEGFA;APOB;KIT;MDK	5
DOID:9620	vesicoureteral reflux	5/1195 0.42%	12/10312 0.12%	0.00814841	0.011187	IFNG;AGTR2;IGF1R;CXCL8;AGTR1	IFNG;AGTR2;IGF1R;CXCL8;AGTR1	5
DOID:12177	common variable immunodeficiency	11/1195 0.92%	43/10312 0.42%	0.00834538	0.0114446	IL4;PLAU;NFKB1;IL5;CD40LG;IL21;IL21R;TLR9;XIAP;IL10;CD81	IL4;PLAU;NFKB1;IL5;CD40LG;IL21;IL21R;TLR9;XIAP;IL10;CD81	11
DOID:10003	sensorineural hearing loss	19/1195 1.59%	92/10312 0.89%	0.00835718	0.0114479	TXN;SOD2;APOE;MTHFR;IL2;CAT;SLC26A4;EDNRB;F2;IFNG;TNF;ATP1A1;ITGB3;ATP1B1;TRNS1;NOS3;NGF;FGF3;TMPRSS3	TXN;SOD2;APOE;MTHFR;IL2;CAT;SLC26A4;EDNRB;F2;IFNG;TNF;ATP1A1;ITGB3;ATP1B1;TRNS1;NOS3;NGF;FGF3;TMPRSS3	19
DOID:699	mitochondrial myopathy	12/1195 1%	49/10312 0.48%	0.0086542	0.0118416	RNASEH1;SDHB;TRNI;FDX2;PDCD5;TFAM;PRKCD;SOD1;TRNF;TRNL1;CYTB;TYMP	RNASEH1;SDHB;TRNI;FDX2;PDCD5;TFAM;PRKCD;SOD1;TRNF;TRNL1;CYTB;TYMP	12
DOID:2566	corneal dystrophy	8/1195 0.67%	27/10312 0.26%	0.0093505	0.0127658	TGFBI;CAT;DCN;TGFB1;CDKN1A;BIRC5;C3;TCF4	TGFBI;CAT;DCN;TGFB1;CDKN1A;BIRC5;C3;TCF4	8
DOID:7188	autoimmune thyroiditis	8/1195 0.67%	27/10312 0.26%	0.0093505	0.0127658	TG;IL4;INS;PTGS2;IFNG;CXCL10;CCL2;GJA1	TG;IL4;INS;PTGS2;IFNG;CXCL10;CCL2;GJA1	8
DOID:11166	Human papillomavirus infectious disease	6/1195 0.5%	17/10312 0.16%	0.00956345	0.0129843	MTHFR;EGFR;GSTM1;TLR9;CDKN2A;CCNG1	MTHFR;EGFR;GSTM1;TLR9;CDKN2A;CCNG1	6
DOID:13099	Moyamoya disease	6/1195 0.5%	17/10312 0.16%	0.00956345	0.0129843	ACTB;MTHFR;MMP3;TTR;CASP3;HGF	ACTB;MTHFR;MMP3;TTR;CASP3;HGF	6
DOID:13832	patent ductus arteriosus	6/1195 0.5%	17/10312 0.16%	0.00956345	0.0129843	ACTB;MTHFR;NPPB;CYP2C9;CYP2C8;NPPA	ACTB;MTHFR;NPPB;CYP2C9;CYP2C8;NPPA	6
DOID:171	neuroectodermal tumor	6/1195 0.5%	17/10312 0.16%	0.00956345	0.0129843	KDR;KIT;AQP4;FOXO1;CDKN2A;ATF4	KDR;KIT;AQP4;FOXO1;CDKN2A;ATF4	6
DOID:8929	atrophic gastritis	6/1195 0.5%	17/10312 0.16%	0.00956345	0.0129843	IL2;PTPN11;SHH;IL1B;IL1RN;FASLG	IL2;PTPN11;SHH;IL1B;IL1RN;FASLG	6
DOID:1443	cerebral degeneration	25/1195 2.09%	133/10312 1.29%	0.00962689	0.0130559	MTOR;SOD2;PLAT;PPARA;SLC6A4;LPA;PLG;MAG;SLC6A3;GFAP;SNCA;MMP9;CLDN11;ADM;IL6;CASP3;MAPK14;AQP4;NOTCH3;SDHA;FASLG;MMP2;FA2H;MAPT;IL10	MTOR;SOD2;PLAT;PPARA;SLC6A4;LPA;PLG;MAG;SLC6A3;GFAP;SNCA;MMP9;CLDN11;ADM;IL6;CASP3;MAPK14;AQP4;NOTCH3;SDHA;FASLG;MMP2;FA2H;MAPT;IL10	25
DOID:11266	Hantavirus hemorrhagic fever with renal syndrome	7/1195 0.59%	22/10312 0.21%	0.00977322	0.0132251	VCAM1;IFNG;ITGB3;CST3;IL6;ALB;ICAM1	VCAM1;IFNG;ITGB3;CST3;IL6;ALB;ICAM1	7
DOID:540	strabismus	7/1195 0.59%	22/10312 0.21%	0.00977322	0.0132251	LDLR;MMP9;HSD17B1;BCL2;MMP2;ACAN;IGF1	LDLR;MMP9;HSD17B1;BCL2;MMP2;ACAN;IGF1	7
DOID:0080015	physical disorder	52/1195 4.35%	327/10312 3.17%	0.010607	0.0143376	SLC2A1;CHKA;CYP17A1;APOE;GABRB3;CYP11A1;GLI2;MTHFR;CDK6;EGFR;COX5A;IGF2;ETNK1;RELN;AR;APEX1;PLD2;FGF1;SRD5A2;CDK5;GAD1;SHH;CCN2;PDGFC;APOB;CHEK1;SRD5A1;CCL2;FGF8;ESR2;KIF20B;CYP1A1;GSTM1;PLD1;FGF10;SPP1;ESR1;KIT;IGF1R;GLI1;NOS3;NOS1;DCX;GDF1;ETNK2;CHKB;MTRR;RYK;AXIN2;NOS2;NAT1;IGF1	SLC2A1;CHKA;CYP17A1;APOE;GABRB3;CYP11A1;GLI2;MTHFR;CDK6;EGFR;COX5A;IGF2;ETNK1;RELN;AR;APEX1;PLD2;FGF1;SRD5A2;CDK5;GAD1;SHH;CCN2;PDGFC;APOB;CHEK1;SRD5A1;CCL2;FGF8;ESR2;KIF20B;CYP1A1;GSTM1;PLD1;FGF10;SPP1;ESR1;KIT;IGF1R;GLI1;NOS3;NOS1;DCX;GDF1;ETNK2;CHKB;MTRR;RYK;AXIN2;NOS2;NAT1;IGF1	52
DOID:10575	calcium metabolism disease	9/1195 0.75%	33/10312 0.32%	0.0106686	0.0144049	CLDN4;TCF3;GPX1;ERBB2;GALNT3;MPO;KL;CTNNB1;SPP1	CLDN4;TCF3;GPX1;ERBB2;GALNT3;MPO;KL;CTNNB1;SPP1	9
DOID:3275	thymoma	8/1195 0.67%	28/10312 0.27%	0.0117911	0.0158855	SLC2A1;GAPDH;PTEN;MMP9;ESR1;AQP4;MMP2;XIAP	SLC2A1;GAPDH;PTEN;MMP9;ESR1;AQP4;MMP2;XIAP	8
DOID:585	nephrolithiasis	8/1195 0.67%	28/10312 0.27%	0.0117911	0.0158855	GSR;F2;TGFB1;IL1B;SPP1;IL1RN;SLC26A1;VDR	GSR;F2;TGFB1;IL1B;SPP1;IL1RN;SLC26A1;VDR	8
DOID:0060318	acute promyelocytic leukemia	5/1195 0.42%	13/10312 0.13%	0.0119954	0.0160725	PLAT;RARA;MYC;PML;F3	PLAT;RARA;MYC;PML;F3	5
DOID:10887	lepromatous leprosy	5/1195 0.42%	13/10312 0.13%	0.0119954	0.0160725	TLR2;CFB;C3;IL10;VDR	TLR2;CFB;C3;IL10;VDR	5
DOID:1210	optic neuritis	5/1195 0.42%	13/10312 0.13%	0.0119954	0.0160725	SOD2;CAT;ITGB3;GSTM1;AQP4	SOD2;CAT;ITGB3;GSTM1;AQP4	5
DOID:12185	otosclerosis	5/1195 0.42%	13/10312 0.13%	0.0119954	0.0160725	RELN;TGFB1;BMP2;COL1A1;VDR	RELN;TGFB1;BMP2;COL1A1;VDR	5
DOID:12466	secondary hyperparathyroidism	5/1195 0.42%	13/10312 0.13%	0.0119954	0.0160725	ABCG2;PTGS2;KL;CDKN1A;VDR	ABCG2;PTGS2;KL;CDKN1A;VDR	5
DOID:1682	congenital heart disease	29/1195 2.43%	163/10312 1.58%	0.0120139	0.0160797	EDN1;ACTB;APOE;MTHFR;SLC6A4;NPPB;IGF2;PTPN11;DNMT1;F2;VEGFA;CYP2C9;RXRA;MMP9;CYP2C8;FGF8;ECE1;GSTM1;ASMT;OXTR;NPPA;ADCY2;F3;GDF1;CMA1;MTRR;AXIN2;GJA1;ANKRD1	EDN1;ACTB;APOE;MTHFR;SLC6A4;NPPB;IGF2;PTPN11;DNMT1;F2;VEGFA;CYP2C9;RXRA;MMP9;CYP2C8;FGF8;ECE1;GSTM1;ASMT;OXTR;NPPA;ADCY2;F3;GDF1;CMA1;MTRR;AXIN2;GJA1;ANKRD1	29
DOID:4415	fibrous histiocytoma	7/1195 0.59%	23/10312 0.22%	0.0126734	0.0169255	AR;PTGS2;MMP9;EZR;NES;SERPINH1;NOS2	AR;PTGS2;MMP9;EZR;NES;SERPINH1;NOS2	7
DOID:9008	psoriatic arthritis	7/1195 0.59%	23/10312 0.22%	0.0126734	0.0169255	MMP1;TNF;MMP3;IL1B;CYP1A1;IL13;STAT3	MMP1;TNF;MMP3;IL1B;CYP1A1;IL13;STAT3	7
DOID:660	adrenal cortex cancer	6/1195 0.5%	18/10312 0.17%	0.0129648	0.017277	SLC2A1;TP53;BMP2;ESR2;CCNB1;CCND1	SLC2A1;TP53;BMP2;ESR2;CCNB1;CCND1	6
DOID:9409	diabetes insipidus	6/1195 0.5%	18/10312 0.17%	0.0129648	0.017277	GLI2;AVP;HAS2;AVPR2;SIRT1;GH1	GLI2;AVP;HAS2;AVPR2;SIRT1;GH1	6
DOID:0050743	mature T-cell and NK-cell lymphoma	9/1195 0.75%	34/10312 0.33%	0.0130548	0.017378	HIF1A;SOD2;CD4;IL4;GPX3;ABCB1;IL21;PTPN6;CDKN2A	HIF1A;SOD2;CD4;IL4;GPX3;ABCB1;IL21;PTPN6;CDKN2A	9
DOID:5327	retinal detachment	7/1195 0.59%	24/10312 0.23%	0.0161442	0.0214673	EDN1;EPO;JAK2;TNF;CCL2;CASP8;IL6	EDN1;EPO;JAK2;TNF;CCL2;CASP8;IL6	7
DOID:13922	eosinophilic esophagitis	5/1195 0.42%	14/10312 0.14%	0.01691	0.0223643	ANG;TGFB1;CD40LG;IL13;CYP2C19	ANG;TGFB1;CD40LG;IL13;CYP2C19	5
DOID:571	median neuropathy	5/1195 0.42%	14/10312 0.14%	0.01691	0.0223643	EGFR;ERBB2;ERBB3;NPY;NRG1	EGFR;ERBB2;ERBB3;NPY;NRG1	5
DOID:572	mononeuritis of upper limb and mononeuritis multiplex	5/1195 0.42%	14/10312 0.14%	0.01691	0.0223643	EGFR;ERBB2;ERBB3;NPY;NRG1	EGFR;ERBB2;ERBB3;NPY;NRG1	5
DOID:582	hemoglobinuria	5/1195 0.42%	14/10312 0.14%	0.01691	0.0223643	G6PD;PLAU;C5;PRNP;C3	G6PD;PLAU;C5;PRNP;C3	5
DOID:6204	follicular adenoma	5/1195 0.42%	14/10312 0.14%	0.01691	0.0223643	PLAT;CCND3;CCND1;CDKN2A;TPO	PLAT;CCND3;CCND1;CDKN2A;TPO	5
DOID:2730	epidermolysis bullosa	7/1195 0.59%	25/10312 0.24%	0.0202375	0.0267075	MMP1;MMP9;TGFB1;VIM;SERPINH1;IGFBP3;COL1A1	MMP1;MMP9;TGFB1;VIM;SERPINH1;IGFBP3;COL1A1	7
DOID:4231	histiocytoma	7/1195 0.59%	25/10312 0.24%	0.0202375	0.0267075	AR;PTGS2;MMP9;EZR;NES;SERPINH1;NOS2	AR;PTGS2;MMP9;EZR;NES;SERPINH1;NOS2	7
DOID:0050784	primary progressive multiple sclerosis	4/1195 0.33%	10/10312 0.1%	0.0212082	0.0278684	SHH;MMP9;BCHE;IGFBP3	SHH;MMP9;BCHE;IGFBP3	4
DOID:3304	germinoma	4/1195 0.33%	10/10312 0.1%	0.0212082	0.0278684	KIT;BRAF;AQP4;CDKN2A	KIT;BRAF;AQP4;CDKN2A	4
DOID:653	purine-pyrimidine metabolic disorder	4/1195 0.33%	10/10312 0.1%	0.0212082	0.0278684	XDH;PNP;APRT;AOX1	XDH;PNP;APRT;AOX1	4
DOID:7004	ACTH-secreting pituitary adenoma	4/1195 0.33%	10/10312 0.1%	0.0212082	0.0278684	MC2R;SSTR2;POMC;DRD2	MC2R;SSTR2;POMC;DRD2	4
DOID:8584	Burkitt lymphoma	6/1195 0.5%	20/10312 0.19%	0.0221306	0.0290494	MYC;BCL2L2;CALR;BAX;BCL2L11;IL10	MYC;BCL2L2;CALR;BAX;BCL2L11;IL10	6
DOID:2891	thyroid adenoma	5/1195 0.42%	15/10312 0.15%	0.0229954	0.0301523	PLAT;CCND3;CCND1;CDKN2A;TPO	PLAT;CCND3;CCND1;CDKN2A;TPO	5
DOID:0050701	electroclinical syndrome	30/1195 2.51%	179/10312 1.74%	0.0236034	0.0309165	NEUROD2;SCN5A;SLC2A1;GABRB3;LIG1;GABRA1;GRIK1;CHRNA7;GABBR1;GABRB2;MC2R;GLS;GABRG2;GAD1;EGR1;MMP9;GABRA2;ABAT;YWHAG;CSTB;PPP3CA;HTR7;CHRNA4;DNM1;BRD2;NTRK2;SLC1A2;TRPV1;NPY;TAP1	NEUROD2;SCN5A;SLC2A1;GABRB3;LIG1;GABRA1;GRIK1;CHRNA7;GABBR1;GABRB2;MC2R;GLS;GABRG2;GAD1;EGR1;MMP9;GABRA2;ABAT;YWHAG;CSTB;PPP3CA;HTR7;CHRNA4;DNM1;BRD2;NTRK2;SLC1A2;TRPV1;NPY;TAP1	30
DOID:2731	vesiculobullous skin disease	7/1195 0.59%	26/10312 0.25%	0.0250015	0.0327127	MMP1;MMP9;TGFB1;VIM;SERPINH1;IGFBP3;COL1A1	MMP1;MMP9;TGFB1;VIM;SERPINH1;IGFBP3;COL1A1	7
DOID:10588	adrenoleukodystrophy	8/1195 0.67%	32/10312 0.31%	0.0263228	0.0343682	PLAT;PLG;SNCA;MMP9;ADM;IL6;MMP2;IL10	PLAT;PLG;SNCA;MMP9;ADM;IL6;MMP2;IL10	8
DOID:205	hyperostosis	8/1195 0.67%	32/10312 0.31%	0.0263228	0.0343682	CCL2;KL;CCND1;FGF2;ADH1B;COL1A1;HGF;VDR	CCL2;KL;CCND1;FGF2;ADH1B;COL1A1;HGF;VDR	8
DOID:0050705	adolescence-adult electroclinical syndrome	6/1195 0.5%	21/10312 0.2%	0.0280274	0.0364773	LIG1;GABRA1;CHRNA7;CHRNA4;BRD2;TAP1	LIG1;GABRA1;CHRNA7;CHRNA4;BRD2;TAP1	6
DOID:0060892	late onset Parkinson's disease	6/1195 0.5%	21/10312 0.2%	0.0280274	0.0364773	LRRK2;ADH1C;SNCA;UQCRC1;GSTP1;MAPT	LRRK2;ADH1C;SNCA;UQCRC1;GSTP1;MAPT	6
DOID:5154	borna disease	6/1195 0.5%	21/10312 0.2%	0.0280274	0.0364773	SLC6A4;MIF;IL16;PARP1;ATF4;GJA1	SLC6A4;MIF;IL16;PARP1;ATF4;GJA1	6
DOID:0060443	corneal endothelial dystrophy	4/1195 0.33%	11/10312 0.11%	0.0303278	0.0392214	CDKN1A;BIRC5;C3;TCF4	CDKN1A;BIRC5;C3;TCF4	4
DOID:0080348	Alzheimer's disease 1	4/1195 0.33%	11/10312 0.11%	0.0303278	0.0392214	PLAU;MPO;NOS3;APP	PLAU;MPO;NOS3;APP	4
DOID:11555	Fuchs' endothelial dystrophy	4/1195 0.33%	11/10312 0.11%	0.0303278	0.0392214	CDKN1A;BIRC5;C3;TCF4	CDKN1A;BIRC5;C3;TCF4	4
DOID:14175	von Hippel-Lindau disease	4/1195 0.33%	11/10312 0.11%	0.0303278	0.0392214	HIF1A;MMP3;CCND1;SLC6A2	HIF1A;MMP3;CCND1;SLC6A2	4
DOID:2058	chronic mucocutaneous candidiasis	4/1195 0.33%	11/10312 0.11%	0.0303278	0.0392214	IFNG;MAPK8;STAT1;IL10	IFNG;MAPK8;STAT1;IL10	4
DOID:4226	endometrial stromal sarcoma	4/1195 0.33%	11/10312 0.11%	0.0303278	0.0392214	SDHB;KIT;SDHC;PDGFRB	SDHB;KIT;SDHC;PDGFRB	4
DOID:0060121	integumentary system benign neoplasm	7/1195 0.59%	27/10312 0.26%	0.0304793	0.0392518	TLR2;CNR2;BMP2;CTNNB1;CDKN1A;IL6;CNR1	TLR2;CNR2;BMP2;CTNNB1;CDKN1A;IL6;CNR1	7
DOID:3165	skin benign neoplasm	7/1195 0.59%	27/10312 0.26%	0.0304793	0.0392518	TLR2;CNR2;BMP2;CTNNB1;CDKN1A;IL6;CNR1	TLR2;CNR2;BMP2;CTNNB1;CDKN1A;IL6;CNR1	7
DOID:3308	embryonal carcinoma	7/1195 0.59%	27/10312 0.26%	0.0304793	0.0392518	EGFR;CHEK2;DNMT1;HDAC1;FGF8;CCNA2;RB1	EGFR;CHEK2;DNMT1;HDAC1;FGF8;CCNA2;RB1	7
DOID:628	combined T cell and B cell immunodeficiency	7/1195 0.59%	27/10312 0.26%	0.0304793	0.0392518	PIK3CD;JAK3;PNP;CD40LG;IKBKB;IL21R;PIK3R1	PIK3CD;JAK3;PNP;CD40LG;IKBKB;IL21R;PIK3R1	7
DOID:5603	T-cell acute lymphoblastic leukemia	8/1195 0.67%	33/10312 0.32%	0.0313321	0.0402654	JAK3;AKR1C3;IL5;JAK1;IL6;CXCL8;IL10;CDKN2A	JAK3;AKR1C3;IL5;JAK1;IL6;CXCL8;IL10;CDKN2A	8
DOID:589	congenital hemolytic anemia	8/1195 0.67%	33/10312 0.32%	0.0313321	0.0402654	G6PD;ANK1;PRDX2;AK1;GSR;PKLR;CYB5R3;GPI	G6PD;ANK1;PRDX2;AK1;GSR;PKLR;CYB5R3;GPI	8
DOID:13268	porphyria	6/1195 0.5%	22/10312 0.21%	0.0348727	0.0447217	EPO;CPOX;ABCG2;CYP1A2;CYP1A1;GSTM1	EPO;CPOX;ABCG2;CYP1A2;CYP1A1;GSTM1	6
DOID:3953	adrenal gland cancer	6/1195 0.5%	22/10312 0.21%	0.0348727	0.0447217	SLC2A1;TP53;BMP2;ESR2;CCNB1;CCND1	SLC2A1;TP53;BMP2;ESR2;CCNB1;CCND1	6
DOID:896	metal metabolism disorder	15/1195 1.26%	79/10312 0.77%	0.0360285	0.0461557	HMOX1;LOX;APOE;CP;TRH;ABCC9;TNF;CCL2;HMGCR;BMP2;MPO;TLR4;GAST;TF;EGF	HMOX1;LOX;APOE;CP;TRH;ABCC9;TNF;CCL2;HMGCR;BMP2;MPO;TLR4;GAST;TF;EGF	15
DOID:439	neuromuscular junction disease	9/1195 0.75%	40/10312 0.39%	0.0362612	0.0464053	SLC5A7;SNAP25;CHAT;CHRM1;DOK7;SYT2;CHRNA4;SYT1;SYT8	SLC5A7;SNAP25;CHAT;CHRM1;DOK7;SYT2;CHRNA4;SYT1;SYT8	9
DOID:0060061	primary cutaneous T-cell non-Hodgkin lymphoma	7/1195 0.59%	28/10312 0.27%	0.0367088	0.0468802	HIF1A;SOD2;CD4;IL4;IL21;PTPN6;CDKN2A	HIF1A;SOD2;CD4;IL4;IL21;PTPN6;CDKN2A	7
DOID:0080074	neural tube defect	7/1195 0.59%	28/10312 0.27%	0.0367088	0.0468802	SLC2A1;GLI2;MTHFR;APEX1;CCL2;GLI1;MTRR	SLC2A1;GLI2;MTHFR;APEX1;CCL2;GLI1;MTRR	7
DOID:3133	acute porphyria	5/1195 0.42%	17/10312 0.16%	0.0389894	0.0497409	CPOX;ABCG2;CYP1A2;CYP1A1;GSTM1	CPOX;ABCG2;CYP1A2;CYP1A1;GSTM1	5
DOID:12336	male infertility	35/1195 2.93%	224/10312 2.17%	0.0397777	0.0506938	ESRRA;SMAD1;HSPB1;ESRRB;FSHB;PTPRF;MTHFR;KITLG;SHBG;MIF;AR;PTPRS;BDNF;NCOA1;TP53;PARP2;DNAH1;APOB;TNF;INSL3;GNRHR;BCL2;CYP19A1;CFTR;CYP1A1;GSTM1;FSHR;ESR1;KIT;OXTR;FASLG;MTRR;CDC25A;NCOA4;PRSS21	ESRRA;SMAD1;HSPB1;ESRRB;FSHB;PTPRF;MTHFR;KITLG;SHBG;MIF;AR;PTPRS;BDNF;NCOA1;TP53;PARP2;DNAH1;APOB;TNF;INSL3;GNRHR;BCL2;CYP19A1;CFTR;CYP1A1;GSTM1;FSHR;ESR1;KIT;OXTR;FASLG;MTRR;CDC25A;NCOA4;PRSS21	35
DOID:0050650	familial atrial fibrillation	4/1195 0.33%	12/10312 0.12%	0.0414175	0.0524565	SCN5A;ABCC9;NPPA;KCNA5	SCN5A;ABCC9;NPPA;KCNA5	4
DOID:1383	sweat gland disease	4/1195 0.33%	12/10312 0.12%	0.0414175	0.0524565	PSEN1;PKLR;TNF;CYP1A1	PSEN1;PKLR;TNF;CYP1A1	4
DOID:1498	cholera	4/1195 0.33%	12/10312 0.12%	0.0414175	0.0524565	DUOX2;APOB;IL1B;CXCL8	DUOX2;APOB;IL1B;CXCL8	4
DOID:203	exostosis	4/1195 0.33%	12/10312 0.12%	0.0414175	0.0524565	CCL2;KL;ADH1B;HGF	CCL2;KL;ADH1B;HGF	4
DOID:539	ophthalmoplegia	4/1195 0.33%	12/10312 0.12%	0.0414175	0.0524565	TRNI;PDCD5;TFAM;RYR1	TRNI;PDCD5;TFAM;RYR1	4
DOID:9965	toxoplasmosis	4/1195 0.33%	12/10312 0.12%	0.0414175	0.0524565	BAX;IFNG;IL10;NFKBIA	BAX;IFNG;IL10;NFKBIA	4
DOID:14791	Leber congenital amaurosis	8/1195 0.67%	35/10312 0.34%	0.0432199	0.0546828	DHRSX;ENO2;DHRS13;RDH13;RDH11;RDH14;RDH12;NMNAT1	DHRSX;ENO2;DHRS13;RDH13;RDH11;RDH14;RDH12;NMNAT1	8
DOID:0050728	glycogen metabolism disorder	7/1195 0.59%	29/10312 0.28%	0.0437213	0.0552032	HIF1A;GAA;PYGL;VWF;CXCL8;PYGM;SLC2A4	HIF1A;GAA;PYGL;VWF;CXCL8;PYGM;SLC2A4	7
DOID:2747	glycogen storage disease	7/1195 0.59%	29/10312 0.28%	0.0437213	0.0552032	HIF1A;GAA;PYGL;VWF;CXCL8;PYGM;SLC2A4	HIF1A;GAA;PYGL;VWF;CXCL8;PYGM;SLC2A4	7
DOID:2645	benign mesothelioma	5/1195 0.42%	18/10312 0.17%	0.0489989	0.0616762	CA9;WNT2;CASP3;POMC;XIAP	CA9;WNT2;CASP3;POMC;XIAP	5
DOID:2998	testicular cancer	5/1195 0.42%	18/10312 0.17%	0.0489989	0.0616762	MYD88;TP53;CASP2;TERT;GSTP1	MYD88;TP53;CASP2;TERT;GSTP1	5
DOID:5241	hemangioblastoma	5/1195 0.42%	18/10312 0.17%	0.0489989	0.0616762	HIF1A;MME;MMP3;CCND1;SLC6A2	HIF1A;MME;MMP3;CCND1;SLC6A2	5
DOID:3635	congenital myasthenic syndrome	8/1195 0.67%	36/10312 0.35%	0.0501455	0.0630547	SLC5A7;SNAP25;CHAT;DOK7;SYT2;CHRNA4;SYT1;SYT8	SLC5A7;SNAP25;CHAT;DOK7;SYT2;CHRNA4;SYT1;SYT8	8
DOID:0050749	peripheral T-cell lymphoma	7/1195 0.59%	30/10312 0.29%	0.0515416	0.0647439	HIF1A;SOD2;CD4;IL4;IL21;PTPN6;CDKN2A	HIF1A;SOD2;CD4;IL4;IL21;PTPN6;CDKN2A	7
DOID:0060870	isolated growth hormone deficiency	4/1195 0.33%	13/10312 0.13%	0.0544941	0.0679651	TG;GH1;GH2;GHR	TG;GH1;GH2;GHR	4
DOID:0080822	aspirin-induced respiratory disease	4/1195 0.33%	13/10312 0.13%	0.0544941	0.0679651	IL4;TAP2;PTGS2;TBXA2R	IL4;TAP2;PTGS2;TBXA2R	4
DOID:12297	Vogt-Koyanagi-Harada disease	4/1195 0.33%	13/10312 0.13%	0.0544941	0.0679651	TYRP1;IFNG;TNF;TYR	TYRP1;IFNG;TNF;TYR	4
DOID:1785	pituitary cancer	4/1195 0.33%	13/10312 0.13%	0.0544941	0.0679651	THRB;KDR;IL6;POMC	THRB;KDR;IL6;POMC	4
DOID:3234	central nervous system lymphoma	4/1195 0.33%	13/10312 0.13%	0.0544941	0.0679651	MYD88;PTGS2;SERPINC1;IL10	MYD88;PTGS2;SERPINC1;IL10	4
DOID:8566	herpes simplex	4/1195 0.33%	13/10312 0.13%	0.0544941	0.0679651	APOE;IFNG;IL3;IDO1	APOE;IFNG;IL3;IDO1	4
DOID:988	mitral valve prolapse	4/1195 0.33%	13/10312 0.13%	0.0544941	0.0679651	ACE;PLAU;AGTR1;COL3A1	ACE;PLAU;AGTR1;COL3A1	4
DOID:0090070	hypogonadotropic hypogonadism	7/1195 0.59%	31/10312 0.3%	0.0601875	0.0749898	TAC3;LHB;FSHB;TACR3;GNRHR;FGF8;SOX10	TAC3;LHB;FSHB;TACR3;GNRHR;FGF8;SOX10	7
DOID:11836	clubfoot	6/1195 0.5%	25/10312 0.24%	0.0614543	0.0764904	MTHFR;NAT2;CYP1A1;CTNNB1;EPHX1;COL1A1	MTHFR;NAT2;CYP1A1;CTNNB1;EPHX1;COL1A1	6
DOID:214	teeth hard tissue disease	8/1195 0.67%	38/10312 0.37%	0.0660447	0.0821205	KLK4;TNF;ACP4;IL1B;CFTR;LYZ;ALB;DSPP	KLK4;TNF;ACP4;IL1B;CFTR;LYZ;ALB;DSPP	8
DOID:12556	acute kidney tubular necrosis	4/1195 0.33%	14/10312 0.14%	0.0695277	0.0860151	AXL;GSR;TEK;PARP1	AXL;GSR;TEK;PARP1	4
DOID:1657	ventricular septal defect	4/1195 0.33%	14/10312 0.14%	0.0695277	0.0860151	IGF2;VEGFA;MMP9;ECE1	IGF2;VEGFA;MMP9;ECE1	4
DOID:2113	coccidiosis	4/1195 0.33%	14/10312 0.14%	0.0695277	0.0860151	BAX;IFNG;IL10;NFKBIA	BAX;IFNG;IL10;NFKBIA	4
DOID:9849	Meniere's disease	4/1195 0.33%	14/10312 0.14%	0.0695277	0.0860151	MTHFR;AVP;HSPA1A;AQP4	MTHFR;AVP;HSPA1A;AQP4	4
DOID:999	hypereosinophilic syndrome	4/1195 0.33%	14/10312 0.14%	0.0695277	0.0860151	IL5;BIRC5;IL1RN;IL10	IL5;BIRC5;IL1RN;IL10	4
DOID:6419	tetralogy of Fallot	7/1195 0.59%	32/10312 0.31%	0.0696697	0.0861039	APOE;MTHFR;NPPB;PTPN11;FGF8;GDF1;GJA1	APOE;MTHFR;NPPB;PTPN11;FGF8;GDF1;GJA1	7
DOID:13359	Ehlers-Danlos syndrome	6/1195 0.5%	26/10312 0.25%	0.0723902	0.089376	LOX;C1S;DCN;TGFB1;COL3A1;COL1A1	LOX;C1S;DCN;TGFB1;COL3A1;COL1A1	6
DOID:0060090	central nervous system benign neoplasm	5/1195 0.42%	20/10312 0.19%	0.0731304	0.0901084	VEGFA;KDR;IL6;IGF1R;BRAF	VEGFA;KDR;IL6;IGF1R;BRAF	5
DOID:9360	intrinsic asthma	5/1195 0.42%	20/10312 0.19%	0.0731304	0.0901084	IL4;TAP2;PTGS2;TBXA2R;ALOX5	IL4;TAP2;PTGS2;TBXA2R;ALOX5	5
DOID:11723	Duchenne muscular dystrophy	9/1195 0.75%	46/10312 0.45%	0.0784527	0.0965692	NR3C1;CAPN3;MSTN;TGM2;SPP1;KCNMA1;NOS1;MMP2;CAPN1	NR3C1;CAPN3;MSTN;TGM2;SPP1;KCNMA1;NOS1;MMP2;CAPN1	9
DOID:1697	ichthyosis	6/1195 0.5%	27/10312 0.26%	0.0843647	0.103742	KRT2;CASP14;PRSS8;MDM2;ST14;IGFBP3	KRT2;CASP14;PRSS8;MDM2;ST14;IGFBP3	6
DOID:0050523	adult T-cell leukemia/lymphoma	4/1195 0.33%	15/10312 0.15%	0.0864485	0.105459	JAK3;IL5;IL6;IL10	JAK3;IL5;IL6;IL10	4
DOID:0050718	vitamin metabolic disorder	4/1195 0.33%	15/10312 0.15%	0.0864485	0.105459	PNPO;CALR;CD40LG;PON1	PNPO;CALR;CD40LG;PON1	4
DOID:5688	Werner syndrome	4/1195 0.33%	15/10312 0.15%	0.0864485	0.105459	MYC;POLB;PARP1;MAPK14	MYC;POLB;PARP1;MAPK14	4
DOID:705	Leber hereditary optic neuropathy	4/1195 0.33%	15/10312 0.15%	0.0864485	0.105459	SOD2;TP53;EPHX1;RDH12	SOD2;TP53;EPHX1;RDH12	4
DOID:8541	Sezary's disease	4/1195 0.33%	15/10312 0.15%	0.0864485	0.105459	CD4;IL21;PTPN6;CDKN2A	CD4;IL21;PTPN6;CDKN2A	4
DOID:962	neurofibroma	4/1195 0.33%	15/10312 0.15%	0.0864485	0.105459	EGFR;VEGFA;TP53;KIT	EGFR;VEGFA;TP53;KIT	4
DOID:9847	peripheral vertigo	4/1195 0.33%	15/10312 0.15%	0.0864485	0.105459	MTHFR;AVP;HSPA1A;AQP4	MTHFR;AVP;HSPA1A;AQP4	4
DOID:9848	endolymphatic hydrops	4/1195 0.33%	15/10312 0.15%	0.0864485	0.105459	MTHFR;AVP;HSPA1A;AQP4	MTHFR;AVP;HSPA1A;AQP4	4
DOID:11722	myotonic dystrophy type 1	5/1195 0.42%	21/10312 0.2%	0.0872251	0.106089	INSR;TNF;LEP;MAPT;CDKN2A	INSR;TNF;LEP;MAPT;CDKN2A	5
DOID:3911	progeria	5/1195 0.42%	21/10312 0.2%	0.0872251	0.106089	SIRT6;TP53;GH1;RARB;ACAN	SIRT6;TP53;GH1;RARB;ACAN	5
DOID:614	lymphopenia	5/1195 0.42%	21/10312 0.2%	0.0872251	0.106089	CD4;IL2;EDNRB;TNF;BCL2L1	CD4;IL2;EDNRB;TNF;BCL2L1	5
DOID:0050632	oculocutaneous albinism	3/1195 0.25%	10/10312 0.1%	0.100026	0.120701	TYRP1;TYR;MC1R	TYRP1;TYR;MC1R	3
DOID:0050731	vitamin B12 deficiency	3/1195 0.25%	10/10312 0.1%	0.100026	0.120701	CALR;CD40LG;PON1	CALR;CD40LG;PON1	3
DOID:10314	endocarditis	3/1195 0.25%	10/10312 0.1%	0.100026	0.120701	F2;ITGB3;IL1A	F2;ITGB3;IL1A	3
DOID:1270	hereditary hemorrhagic telangiectasia	3/1195 0.25%	10/10312 0.1%	0.100026	0.120701	VEGFA;TNF;TGFB1	VEGFA;TNF;TGFB1	3
DOID:14203	childhood type dermatomyositis	3/1195 0.25%	10/10312 0.1%	0.100026	0.120701	IL1B;IL6;IL1A	IL1B;IL6;IL1A	3
DOID:2696	Leydig cell tumor	3/1195 0.25%	10/10312 0.1%	0.100026	0.120701	PDGFA;ESR1;PDGFRB	PDGFA;ESR1;PDGFRB	3
DOID:5453	pulmonary venoocclusive disease	3/1195 0.25%	10/10312 0.1%	0.100026	0.120701	HMOX1;SLC6A4;ATF4	HMOX1;SLC6A4;ATF4	3
DOID:823	periapical periodontitis	3/1195 0.25%	10/10312 0.1%	0.100026	0.120701	CCL2;ELANE;FGF2	CCL2;ELANE;FGF2	3
DOID:4977	lymphedema	4/1195 0.33%	16/10312 0.16%	0.105153	0.126638	MET;FOXO3;FLT4;HGF	MET;FOXO3;FLT4;HGF	4
DOID:5389	oxyphilic adenoma	4/1195 0.33%	16/10312 0.16%	0.105153	0.126638	KITLG;CAV1;EGLN2;KIT	KITLG;CAV1;EGLN2;KIT	4
DOID:1827	idiopathic generalized epilepsy	8/1195 0.67%	43/10312 0.42%	0.117973	0.141938	SCN5A;SLC2A1;GABRA1;GABRG2;CHRNA4;HP;DNM1;KCNMA1	SCN5A;SLC2A1;GABRA1;GABRG2;CHRNA4;HP;DNM1;KCNMA1	8
DOID:2843	long QT syndrome	5/1195 0.42%	23/10312 0.22%	0.119266	0.143213	SCN5A;CALM2;KCNH2;RYR2;CALM1	SCN5A;CALM2;KCNH2;RYR2;CALM1	5
DOID:450	myotonic disease	5/1195 0.42%	23/10312 0.22%	0.119266	0.143213	INSR;TNF;LEP;MAPT;CDKN2A	INSR;TNF;LEP;MAPT;CDKN2A	5
DOID:14323	Marfan syndrome	4/1195 0.33%	17/10312 0.16%	0.125511	0.149734	TGFB1;BMP2;MMP2;MMP12	TGFB1;BMP2;MMP2;MMP12	4
DOID:3426	vestibular disease	4/1195 0.33%	17/10312 0.16%	0.125511	0.149734	MTHFR;AVP;HSPA1A;AQP4	MTHFR;AVP;HSPA1A;AQP4	4
DOID:890	mitochondrial encephalomyopathy	4/1195 0.33%	17/10312 0.16%	0.125511	0.149734	SDHB;PRKCD;TRNL1;TYMP	SDHB;PRKCD;TRNL1;TYMP	4
DOID:9255	frontotemporal dementia	4/1195 0.33%	17/10312 0.16%	0.125511	0.149734	LRRK2;PSEN1;NEFL;MAPT	LRRK2;PSEN1;NEFL;MAPT	4
DOID:0050581	brachydactyly	3/1195 0.25%	11/10312 0.11%	0.126163	0.149734	SHH;BMP2;SLC26A2	SHH;BMP2;SLC26A2	3
DOID:10154	small intestine cancer	3/1195 0.25%	11/10312 0.11%	0.126163	0.149734	PTGS2;ERBB2;GSTM1	PTGS2;ERBB2;GSTM1	3
DOID:12549	hepatitis A	3/1195 0.25%	11/10312 0.11%	0.126163	0.149734	APOE;ACE;TNF	APOE;ACE;TNF	3
DOID:3918	pancreatic cystadenoma	3/1195 0.25%	11/10312 0.11%	0.126163	0.149734	INS;TGFB1;ADM	INS;TGFB1;ADM	3
DOID:8568	infectious mononucleosis	3/1195 0.25%	11/10312 0.11%	0.126163	0.149734	SOD2;GSTM1;FASLG	SOD2;GSTM1;FASLG	3
DOID:8691	mycosis fungoides	3/1195 0.25%	11/10312 0.11%	0.126163	0.149734	HIF1A;SOD2;CDKN2A	HIF1A;SOD2;CDKN2A	3
DOID:893	Wilson disease	3/1195 0.25%	11/10312 0.11%	0.126163	0.149734	LOX;CP;HMGCR	LOX;CP;HMGCR	3
DOID:9267	urea cycle disorder	3/1195 0.25%	11/10312 0.11%	0.126163	0.149734	ARG1;ARG2;IGFBP3	ARG1;ARG2;IGFBP3	3
DOID:14227	azoospermia	14/1195 1.17%	87/10312 0.84%	0.127006	0.150589	ESRRA;ESRRB;FSHB;PTPRF;MTHFR;KITLG;AR;PTPRS;NCOA1;PARP2;BCL2;CFTR;FASLG;NCOA4	ESRRA;ESRRB;FSHB;PTPRF;MTHFR;KITLG;AR;PTPRS;NCOA1;PARP2;BCL2;CFTR;FASLG;NCOA4	14
DOID:0050567	orofacial cleft	11/1195 0.92%	66/10312 0.64%	0.136778	0.162019	GABRB3;MTHFR;EGFR;FGF1;GAD1;PDGFC;GSTM1;SPP1;RYK;AXIN2;NAT1	GABRB3;MTHFR;EGFR;FGF1;GAD1;PDGFC;GSTM1;SPP1;RYK;AXIN2;NAT1	11
DOID:674	cleft palate	9/1195 0.75%	52/10312 0.5%	0.141904	0.167928	GABRB3;MTHFR;EGFR;FGF1;GAD1;PDGFC;SPP1;RYK;NAT1	GABRB3;MTHFR;EGFR;FGF1;GAD1;PDGFC;SPP1;RYK;NAT1	9
DOID:0050453	lissencephaly	6/1195 0.5%	31/10312 0.3%	0.142177	0.167928	RELN;CDK5;NOS3;NOS1;DCX;NOS2	RELN;CDK5;NOS3;NOS1;DCX;NOS2	6
[truncated: 189 more rows]
