# Supplementary material for: Integrated Metabolomic and Transcriptomic Analysis Reveals the Pharmacological Effects and Differential Mechanisms of Isoflavone Biosynthesis in Four Species of Glycyrrhiza
Source: Int J Mol Sci. 2025 Mar 12;26(6):2539. doi: 10.3390/ijms26062539 (PMC11942288; doi:10.3390/ijms26062539)
Supplement: Supplementary file 1 [file ijms-26-02539-s001.zip › tableS4.xlsx]

## Sheet: Sheet1
The expression profiles and annotations of all genes in the transcriptomes
ID	Ginf_1_fpkm	Ginf_2_fpkm	Ginf_3_fpkm	Gura_1_fpkm	Gura_2_fpkm	Gura_3_fpkm	Gpal_1_fpkm	Gpal_2_fpkm	Gpal_3_fpkm	Gasp_1_fpkm	Gasp_2_fpkm	Gasp_3_fpkm	Ginf_1_count	Ginf_2_count	Ginf_3_count	Gura_1_count	Gura_2_count	Gura_3_count	Gpal_1_count	Gpal_2_count	Gpal_3_count	Gasp_1_count	Gasp_2_count	Gasp_3_count	chr	start	end	strand	gene_name	gene_description	KEGG	KEGG pathway	NR	Swissprot	Tremble	KOG	GO	Pfam	TF-Family	TF-Category	TF-Classification
Glur_chr1.g000030	97.4002	107.665	100.087	81.3468	80.7127	79.2472	70.2819	65.6884	68.8255	68.7579	63.1956	59.296	1397	1907	1466	1265	1189	1206	1108	975	908	931	803	791	Glur_chr1	37509	40888	-	Glur_chr1.g000030	--	K15627 tether containing UBX domain for GLUT4 | (RefSeq) plant UBX domain-containing protein 1 (A)	--	plant UBX domain-containing protein 1 isoform X1 [Cicer arietinum]	PUX1_ARATH RecName: Full=Plant UBX domain-containing protein 1 {ECO:0000303|Ref.7}; Short=PUX1 {ECO:0000303|Ref.7}; AltName: Full=CDC48-interacting UBX-domain protein 1 {ECO:0000312|EMBL:AAS78923.1};	A0A1S2XHT4_CICAR SubName: Full=plant UBX domain-containing protein 1 isoform X1 {ECO:0000313|RefSeq:XP_004489577.1};	Predicted ubiquitin regulatory protein	--	PF00789.23:UBX domain	--	--	--
Glur_chr1.g000040	6.25	7.465	7.8031	7.7821	5.4767	3.2398	4.4068	4.6806	8.6634	10.4272	4.9384	3.528	40	59	51	54	36	22	31	31	51	63	28	21	Glur_chr1	40945	44032	-	Glur_chr1.g000040	--	--	--	--	--	--	--	--	--	--	--	--
Glur_chr1.g000050	0	0	0	0	0	0	0	0	0.1941	0	0.4031	0.192	0	0	0	0	0	0	0	0	1	0	2	1	Glur_chr1	52705	54152	+	Glur_chr1.g000050	--	--	--	--	--	--	--	--	--	--	--	--
Glur_chr1.g000110	12.1544	12.7683	11.6094	0.7437	0.7851	0.2815	0.0272	0.0866	0	4.1124	4.8878	4.6237	407	528	397	27	27	10	1	3	0	130	145	144	Glur_chr1	92472	97717	-	Glur_chr1.g000110	--	K17907 autophagy-related protein 9 | (RefSeq) autophagy-related protein 9-like (A)	ko04136: Autophagy - other	hypothetical protein Lal_00002287 [Lupinus albus]	--	A0A6A5P8T1_LUPAL RecName: Full=DUF223 domain-containing protein {ECO:0000259|Pfam:PF02721};	Single-stranded DNA-binding replication protein A (RPA), large (70 kD) subunit and related ssDNA-binding proteins	GO:0005634,nucleus; GO:0003677,DNA binding; GO:0006310,DNA recombination; GO:0006281,DNA repair; GO:0006260,DNA replication; GO:0003674,molecular_function; GO:0003676,nucleic acid binding; GO:0005488,binding; GO:0097159,organic cyclic compound binding; GO:1901363,heterocyclic compound binding; GO:0006139,nucleobase-containing compound metabolic process; GO:0006259,DNA metabolic process; GO:000672…	PF08646.13:Replication factor-A C terminal domain	--	--	--
Glur_chr1.g000120	54.9807	52.4486	49.0451	37.6617	42.9556	39.3061	49.4108	50.8613	51.5367	40.5548	41.5506	43.471	820	966	747	609	658	622	810	785	707	571	549	603	Glur_chr1	109260	116848	-	Glur_chr1.g000120	--	--	--	uncharacterized protein LOC101493369 [Cicer arietinum]	--	A0A1S2YUE4_CICAR SubName: Full=uncharacterized protein LOC101493369 {ECO:0000313|RefSeq:XP_004510081.1};	--	--	--	--	--	--
Glur_chr1.g000170	22.9263	25.925	23.2469	15.0772	17.2367	15.2788	17.464	18.0248	21.0903	9.9153	10.6424	13.1273	338	472	350	241	261	239	283	275	286	138	139	180	Glur_chr1	123591	127510	-	Glur_chr1.g000170	--	--	--	hypothetical protein E2542_SST05293 [Spatholobus suberectus]	--	A0A3Q0FGT7_VIGRR SubName: Full=uncharacterized protein LOC106774171 isoform X3 {ECO:0000313|RefSeq:XP_022641864.1};	--	--	--	--	--	--
Glur_chr1.g000270	0	0.2147	0	0.9782	1.8071	1.3744	0	0.1281	0	0	0	0.1425	0	2	0	8	14	11	0	1	0	0	0	1	Glur_chr1	223633	226696	+	Glur_chr1.g000270	--	--	--	--	--	--	--	--	--	--	--	--
Glur_chr1.g000280	0.848	1.0613	0.9059	13.8654	14.6367	13.4418	10.0297	7.3751	9.2194	2.3682	1.5664	2.1551	11	17	12	195	195	185	143	99	110	29	18	26	Glur_chr1	227969	229085	+	Glur_chr1.g000280	--	K03239 translation initiation factor eIF-2B subunit alpha | (RefSeq) methylthioribose-1-phosphate isomerase (A)	--	protein LURP-one-related 8 [Abrus precatorius]	LOR8_ARATH RecName: Full=Protein LURP-one-related 8;	A0A8B8K0H8_ABRPR SubName: Full=protein LURP-one-related 8 {ECO:0000313|RefSeq:XP_027336974.1};	--	--	PF04525.15:LURP-one-related	--	--	--
Glur_chr1.g000410	0	0.1472	0.0445	0.0419	0.0443	0	0.0414	0	0.0494	0.0481	0.1026	0.1955	0	4	1	1	1	0	1	0	1	1	2	4	Glur_chr1	281163	284193	+	Glur_chr1.g000410	--	K06269 serine/threonine-protein phosphatase PP1 catalytic subunit [EC:3.1.3.16] | (RefSeq) serine/threonine-protein phosphatase PP1-like (A)	ko03015: mRNA surveillance pathway	serine/threonine-protein phosphatase PP1-like [Vigna radiata var. radiata]	PP1_ORYSJ RecName: Full=Serine/threonine-protein phosphatase PP1; EC=3.1.3.16;	A0A1S3VPF3_VIGRR RecName: Full=Serine/threonine-protein phosphatase {ECO:0000256|RuleBase:RU004273}; EC=3.1.3.16 {ECO:0000256|RuleBase:RU004273};	Serine/threonine specific protein phosphatase PP1, catalytic subunit	GO:0005737,cytoplasm; GO:0005634,nucleus; GO:0046872,metal ion binding; GO:0017018,myosin phosphatase activity; GO:0004722,protein serine/threonine phosphatase activity; GO:0016311,dephosphorylation; GO:0009740,gibberellic acid mediated signaling pathway; GO:0006468,protein phosphorylation; GO:0010161,red light signaling pathway; GO:0003674,molecular_function; GO:0005488,binding; GO:0043167,ion b…	PF00149.31:Calcineurin-like phosphoesterase	--	--	--
Glur_chr1.g000490	0	0.1114	0.0673	0.0317	0.2008	0.0648	0.1564	0.0997	0	0.2914	0.2717	0.1109	0	4	2	1	6	2	5	3	0	8	7	3	Glur_chr1	307466	309318	-	Glur_chr1.g000490	--	K17925 sorting nexin-13 | (RefSeq) LOW QUALITY PROTEIN: uncharacterized protein LOC114301317 (A)	--	hypothetical protein GmHk_18G051415 [Glycine max]	--	K7M0M3_SOYBN SubName: Full=Uncharacterized protein {ECO:0000313|EMBL:KRH20667.1, ECO:0000313|EnsemblPlants:KRH20667};	--	GO:0005634,nucleus; GO:0003677,DNA binding; GO:0046872,metal ion binding; GO:0046983,protein dimerization activity; GO:0003674,molecular_function; GO:0003676,nucleic acid binding; GO:0005488,binding; GO:0097159,organic cyclic compound binding; GO:1901363,heterocyclic compound binding; GO:0043167,ion binding; GO:0043169,cation binding; GO:0005515,protein binding; GO:0005575,cellular_component; GO:…	PF04937.18:Protein of unknown function (DUF 659)	--	--	--
Glur_chr1.g000500	0	0	0	0	0	0	0.1254	0	0	0	0.1555	0	0	0	0	0	0	0	2	0	0	0	2	0	Glur_chr1	309351	310708	-	Glur_chr1.g000500	--	K04460 serine/threonine-protein phosphatase 5 [EC:3.1.3.16] | (RefSeq) serine/threonine-protein phosphatase 7-like (A)	--	uncharacterized protein LOC109810351 [Cajanus cajan]	--	A0A151RPA0_CAJCA RecName: Full=BED-type domain-containing protein {ECO:0000259|PROSITE:PS50808};	--	GO:0005634,nucleus; GO:0003677,DNA binding; GO:0046872,metal ion binding; GO:0046983,protein dimerization activity; GO:0003674,molecular_function; GO:0003676,nucleic acid binding; GO:0005488,binding; GO:0097159,organic cyclic compound binding; GO:1901363,heterocyclic compound binding; GO:0043167,ion binding; GO:0043169,cation binding; GO:0005515,protein binding; GO:0005575,cellular_component; GO:…	PF02892.18:BED zinc finger	--	--	--
Glur_chr1.g000550	17.1373	14.6849	14.5614	18.3988	15.8026	14.6133	19.8809	18.7506	19.0256	17.865	19.9582	20.5706	189	200	164	220	179	171	241	214	193	186	195	211	Glur_chr1	326981	327559	+	Glur_chr1.g000550	--	--	--	Late embryogenesis abundant protein [Spatholobus suberectus]	--	A0A1S3VXX5_VIGRR SubName: Full=uncharacterized protein LOC106779604 {ECO:0000313|RefSeq:XP_014523231.1, ECO:0000313|RefSeq:XP_014523232.1};	--	GO:0016021,integral component of membrane; GO:0005575,cellular_component; GO:0016020,membrane; GO:0031224,intrinsic component of membrane; GO:0110165,cellular anatomical entity	PF03168.16:Late embryogenesis abundant protein	--	--	--
Glur_chr1.g000560	3.568	5.0905	3.6602	6.2683	6.4515	5.2843	9.2745	9.1941	7.3886	18.7173	14.1919	16.6237	21	37	22	40	39	33	60	56	40	104	74	91	Glur_chr1	328571	331353	-	Glur_chr1.g000560	--	K14376 poly(A) polymerase [EC:2.7.7.19] | (RefSeq) nuclear poly(A) polymerase 4-like isoform X1 (A)	ko03015: mRNA surveillance pathway	--	--	--	--	--	--	--	--	--
Glur_chr1.g000570	18.3443	16.9056	15.8586	15.0789	11.8822	13.2381	11.2426	12.5346	11.5989	16.6673	17.4143	18.3207	239	272	211	213	159	183	161	169	139	205	201	222	Glur_chr1	332714	333675	-	Glur_chr1.g000570	--	K24544 cytochrome P450 family 714 subfamily C | (RefSeq) cytochrome P450 714C2 isoform X1 (A)	--	unknown protein 1 [Glycine max]	SMR11_ARATH RecName: Full=Cyclin-dependent protein kinase inhibitor SMR11 {ECO:0000303|PubMed:24399300, ECO:0000303|PubMed:26546445}; AltName: Full=Protein SIAMESE-RELATED 11 {ECO:0000303|PubMed:24399300, ECO:0000303|PubMed:26546445};	I1JJY5_SOYBN SubName: Full=Uncharacterized protein {ECO:0000313|EMBL:KRH64855.1, ECO:0000313|EnsemblPlants:KRH64855};	--	GO:0004860,protein kinase inhibitor activity; GO:0007049,cell cycle; GO:0003674,molecular_function; GO:0004857,enzyme inhibitor activity; GO:0019207,kinase regulator activity; GO:0019210,kinase inhibitor activity; GO:0019887,protein kinase regulator activity; GO:0030234,enzyme regulator activity; GO:0098772,molecular function regulator activity; GO:0008150,biological_process; GO:0009987,cellular …	--	--	--	--
Glur_chr1.g000580	29.0258	27.6251	28.6392	24.8605	24.5199	24.3041	23.0218	22.7029	23.0275	19.624	18.6864	20.6974	1443	1696	1454	1340	1252	1282	1258	1168	1053	921	823	957	Glur_chr1	336015	343300	-	Glur_chr1.g000580	--	K14808 ATP-dependent RNA helicase DDX54/DBP10 [EC:3.6.4.13] | (RefSeq) putative DEAD-box ATP-dependent RNA helicase 29 isoform X1 (A)	--	putative DEAD-box ATP-dependent RNA helicase 29 isoform X4 [Abrus precatorius]	RH29_ARATH RecName: Full=Putative DEAD-box ATP-dependent RNA helicase 29; EC=3.6.4.13;	A0A8B8JSQ7_ABRPR RecName: Full=RNA helicase {ECO:0000256|ARBA:ARBA00012552}; EC=3.6.4.13 {ECO:0000256|ARBA:ARBA00012552};	ATP-dependent RNA helicase	GO:0005730,nucleolus; GO:0005524,ATP binding; GO:0016887,ATP hydrolysis activity; GO:0003729,mRNA binding; GO:0003724,RNA helicase activity; GO:0006364,rRNA processing; GO:0000166,nucleotide binding; GO:0003674,molecular_function; GO:0005488,binding; GO:0017076,purine nucleotide binding; GO:0030554,adenyl nucleotide binding; GO:0032553,ribonucleotide binding; GO:0032555,purine ribonucleotide bind…	PF00270.32:DEAD/DEAH box helicase	--	--	--
Glur_chr1.g000620	0.0464	0	0.0455	0	0.1356	0	0	0.0449	0	0.0492	0.1048	0.1497	1	0	1	0	3	0	0	1	0	1	2	3	Glur_chr1	361265	363823	+	Glur_chr1.g000620	--	--	--	uncharacterized protein LOC123885439 [Trifolium pratense]	--	I1MQQ4_SOYBN SubName: Full=Uncharacterized protein {ECO:0000313|EMBL:KRH09568.1, ECO:0000313|EnsemblPlants:KRH09568};	--	--	--	--	--	--
Glur_chr1.g000760	2.7344	2.0174	2.38	3.4187	2.6031	2.9207	1.8243	2.1725	2.7085	19.3097	22.5657	18.2931	45	41	40	61	44	51	33	37	41	300	329	280	Glur_chr1	452184	453047	+	Glur_chr1.g000760	--	--	--	uncharacterized protein LOC114395208 [Glycine soja]	--	A0A445FW10_GLYSO SubName: Full=Uncharacterized protein {ECO:0000313|EMBL:RZB53118.1};	--	GO:0016021,integral component of membrane; GO:0005575,cellular_component; GO:0016020,membrane; GO:0031224,intrinsic component of membrane; GO:0110165,cellular anatomical entity	PF06697.15:Protein of unknown function (DUF1191)	--	--	--
Glur_chr1.g000770	160.552	156.045	152.832	98.909	100.25	102.604	203.644	192.505	211.493	172.225	161.933	147.901	789	947	767	527	506	535	1100	979	956	799	705	676	Glur_chr1	454723	457425	-	Glur_chr1.g000770	--	K03945 NADH dehydrogenase (ubiquinone) 1 alpha subcomplex subunit 1 | (RefSeq) NADH dehydrogenase [ubiquinone] 1 alpha subcomplex subunit 1 (A)	ko00190: Oxidative phosphorylation; ko01100: Metabolic pathways	NADH dehydrogenase [ubiquinone]	NDUA1_ARATH RecName: Full=NADH dehydrogenase [ubiquinone] 1 alpha subcomplex subunit 1;	A0A2K3NPI2_TRIPR RecName: Full=NADH dehydrogenase [ubiquinone] 1 alpha subcomplex subunit 1 {ECO:0000256|ARBA:ARBA00016392};	--	GO:0005747,mitochondrial respiratory chain complex I; GO:0005739,mitochondrion; GO:0005575,cellular_component; GO:0005622,intracellular anatomical structure; GO:0005737,cytoplasm; GO:0005740,mitochondrial envelope; GO:0005743,mitochondrial inner membrane; GO:0005746,mitochondrial respirasome; GO:0016020,membrane; GO:0016021,integral component of membrane; GO:0019866,organelle inner membrane; GO:0…	PF15879.8:NADH-ubiquinone oxidoreductase MWFE subunit	--	--	--
Glur_chr1.g000780	11.0106	10.3374	9.2192	3.6304	4.0395	4.0607	15.6793	17.99	15.9606	10.2547	11.4078	9.6653	207	240	177	74	78	81	324	350	276	182	190	169	Glur_chr1	460349	461335	+	Glur_chr1.g000780	--	--	--	protein RETICULATA-RELATED 3, chloroplastic-like [Abrus precatorius]	RER3_ARATH RecName: Full=Protein RETICULATA-RELATED 3, chloroplastic {ECO:0000303|PubMed:23596191}; Flags: Precursor;	A0A8B8JUB2_ABRPR SubName: Full=protein RETICULATA-RELATED 3, chloroplastic-like {ECO:0000313|RefSeq:XP_027335097.1};	--	GO:0009507,chloroplast; GO:0009941,chloroplast envelope; GO:0031969,chloroplast membrane; GO:0005829,cytosol; GO:0016021,integral component of membrane; GO:0009536,plastid; GO:0009793,embryo development ending in seed dormancy; GO:0048366,leaf development; GO:0009648,photoperiodism; GO:0000302,response to reactive oxygen species; GO:0000003,reproduction; GO:0003006,developmental process involved …	PF11891.11:Protein RETICULATA-related	--	--	--
Glur_chr1.g000890	14.0377	13.7631	11.4653	25.8949	25.0676	25.3927	25.2564	23.9668	27.5802	90.9529	90.8805	89.6797	223	270	186	446	409	428	441	394	403	1364	1279	1325	Glur_chr1	494569	499672	-	Glur_chr1.g000890	--	K20728 vegetative storage protein 2 | (RefSeq) vegetative storage protein 2-like (A)	ko04016: MAPK signaling pathway - plant	acid phosphatase 1-like [Abrus precatorius]	PPA1_SOLLC RecName: Full=Acid phosphatase 1; EC=3.1.3.2; AltName: Full=Apase-1(1); Flags: Precursor;	A0A8B8JWA1_ABRPR SubName: Full=acid phosphatase 1-like {ECO:0000313|RefSeq:XP_027335792.1};	--	GO:0003993,acid phosphatase activity; GO:0003674,molecular_function; GO:0003824,catalytic activity; GO:0016787,hydrolase activity; GO:0016788,hydrolase activity, acting on ester bonds; GO:0016791,phosphatase activity; GO:0042578,phosphoric ester hydrolase activity	PF03767.17:HAD superfamily, subfamily IIIB (Acid phosphatase)	--	--	--
Glur_chr1.g001020	2.5926	3.0616	2.6974	1.3949	2.2613	1.6799	0.4914	0.4697	0.8808	5.7214	5.731	6.4462	48	70	51	28	43	33	10	9	15	100	94	111	Glur_chr1	606591	612513	+	Glur_chr1.g001020	--	K20728 vegetative storage protein 2 | (RefSeq) vegetative storage protein 2-like (A)	ko04016: MAPK signaling pathway - plant	Acid phosphatase 1 [Spatholobus suberectus]	PPA1_SOLLC RecName: Full=Acid phosphatase 1; EC=3.1.3.2; AltName: Full=Apase-1(1); Flags: Precursor;	A0A8B8K1Y0_ABRPR SubName: Full=acid phosphatase 1 {ECO:0000313|RefSeq:XP_027337725.1};	--	GO:0003993,acid phosphatase activity; GO:0003674,molecular_function; GO:0003824,catalytic activity; GO:0016787,hydrolase activity; GO:0016788,hydrolase activity, acting on ester bonds; GO:0016791,phosphatase activity; GO:0042578,phosphoric ester hydrolase activity	PF03767.17:HAD superfamily, subfamily IIIB (Acid phosphatase)	--	--	--
Glur_chr1.g001040	0	0.0644	0	0	0	0	0	0	0	0	0	0	0	1	0	0	0	0	0	0	0	0	0	0	Glur_chr1	619901	621058	-	Glur_chr1.g001040	--	--	--	--	--	--	--	--	--	--	--	--
Glur_chr1.g001060	0.1617	0.3273	0.1187	0.2609	0.3148	0.0762	0.1838	0.0781	0.1318	0.0428	0	0	4	10	3	7	8	2	5	2	3	1	0	0	Glur_chr1	640102	643636	+	Glur_chr1.g001060	--	--	--	hypothetical protein GmHk_03G006254 [Glycine max]	--	A0A8B8JZZ8_ABRPR SubName: Full=cell wall protein DAN4-like {ECO:0000313|RefSeq:XP_027336283.1};	--	--	--	--	--	--
Glur_chr1.g001070	0.1759	0.2492	0.2583	0	0	0	1.6001	0.9348	1.1951	0	0.0496	0	4	7	6	0	0	0	40	22	25	0	1	0	Glur_chr1	644378	648564	-	Glur_chr1.g001070	--	K07407 alpha-galactosidase [EC:3.2.1.22] | (RefSeq) alpha-galactosidase 1 (A)	ko00052: Galactose metabolism; ko00561: Glycerolipid metabolism; ko00600: Sphingolipid metabolism; ko00603: Glycosphingolipid biosynthesis - globo and isoglobo series; ko01100: Metabolic pathways	Alpha-galactosidase 1 [Spatholobus suberectus]	AGAL1_ARATH RecName: Full=Alpha-galactosidase 1 {ECO:0000303|PubMed:15034167}; Short=AtAGAL1 {ECO:0000303|PubMed:15034167}; EC=3.2.1.22 {ECO:0000250|UniProtKB:Q9FXT4}; AltName: Full=Alpha-D-galactoside galactohydrolase 1 {ECO:0000305}; AltName: Full=Melibiase 1 {ECO:0000305}; Flags: Precursor;	A0A8B8K0J6_ABRPR RecName: Full=Alpha-galactosidase {ECO:0000256|ARBA:ARBA00012755, ECO:0000256|RuleBase:RU361168}; EC=3.2.1.22 {ECO:0000256|ARBA:ARBA00012755, ECO:0000256|RuleBase:RU361168}; AltName: Full=Melibiase {ECO:0000256|RuleBase:RU361168};	Alpha-D-galactosidase (melibiase)	GO:0048046,apoplast; GO:0009505,plant-type cell wall; GO:0099503,secretory vesicle; GO:0052692,raffinose alpha-galactosidase activity; GO:0005975,carbohydrate metabolic process; GO:0071555,cell wall organization; GO:0003674,molecular_function; GO:0003824,catalytic activity; GO:0004553,hydrolase activity, hydrolyzing O-glycosyl compounds; GO:0004557,alpha-galactosidase activity; GO:0015925,galacto…	PF16499.8:Alpha galactosidase A	--	--	--
Glur_chr1.g001130	0.2692	0.2803	0.4143	0.8869	0.5992	0.7975	1.2597	1.9326	1.3799	0.9371	0.6946	1.0338	7	9	11	25	16	22	36	52	33	23	16	25	Glur_chr1	661148	665931	+	Glur_chr1.g001130	--	K19355 mannan endo-1,4-beta-mannosidase [EC:3.2.1.78] | (RefSeq) mannan endo-1,4-beta-mannosidase 6-like (A)	ko00051: Fructose and mannose metabolism; ko01100: Metabolic pathways	mannan endo-1,4-beta-mannosidase 6-like [Pisum sativum]	MAN6_ARATH RecName: Full=Mannan endo-1,4-beta-mannosidase 6; EC=3.2.1.78; AltName: Full=Beta-mannanase 6; AltName: Full=Endo-beta-1,4-mannanase 6; Short=AtMAN6; Flags: Precursor;	A0A1S3EDT4_CICAR RecName: Full=Mannan endo-1,4-beta-mannosidase {ECO:0000256|ARBA:ARBA00012706}; EC=3.2.1.78 {ECO:0000256|ARBA:ARBA00012706};	--	GO:0005576,extracellular region; GO:0016985,mannan endo-1,4-beta-mannosidase activity; GO:0071704,organic substance metabolic process; GO:0009845,seed germination; GO:0003674,molecular_function; GO:0003824,catalytic activity; GO:0004553,hydrolase activity, hydrolyzing O-glycosyl compounds; GO:0004567,beta-mannosidase activity; GO:0015923,mannosidase activity; GO:0016787,hydrolase activity; GO:001…	PF00150.21:Cellulase (glycosyl hydrolase family 5)	--	--	--
Glur_chr1.g001140	1.2641	1.0876	1.4312	1.2752	1.2308	1.0425	0.5032	0.5344	0.6442	1.2972	1.4269	1.4866	32	34	37	35	32	28	14	14	15	31	32	35	Glur_chr1	666105	669262	-	Glur_chr1.g001140	--	--	--	serine/threonine-protein kinase STN8, chloroplastic-like isoform X1 [Abrus precatorius]	STN8_ARATH RecName: Full=Serine/threonine-protein kinase STN8, chloroplastic; EC=2.7.11.1; AltName: Full=Protein STATE TRANSITION 8; Flags: Precursor;	A0A8B8JUV3_ABRPR SubName: Full=serine/threonine-protein kinase STN8, chloroplastic-like isoform X1 {ECO:0000313|RefSeq:XP_027334386.1, ECO:0000313|RefSeq:XP_027334387.1};	Protein kinase PCTAIRE and related kinases	GO:0009507,chloroplast; GO:0009534,chloroplast thylakoid; GO:0009579,thylakoid; GO:0005524,ATP binding; GO:0004672,protein kinase activity; GO:0106310,protein serine kinase activity; GO:0004674,protein serine/threonine kinase activity; GO:0042549,photosystem II stabilization; GO:0006468,protein phosphorylation; GO:0000166,nucleotide binding; GO:0003674,molecular_function; GO:0005488,binding; GO:0…	PF00069.28:Protein kinase domain	--	--	--
Glur_chr1.g001170	0	0	0	0	0	0	0	0	0	0.1835	0	0.5589	0	0	0	0	0	0	0	0	0	1	0	3	Glur_chr1	674225	675237	-	Glur_chr1.g001170	--	--	--	--	--	--	--	--	--	--	--	--
Glur_chr1.g001180	11.9737	11.3533	14.0297	3.2093	3.9856	5.7872	3.6312	3.0657	4.5617	0	0	0	117	137	140	34	40	60	39	31	41	0	0	0	Glur_chr1	678367	682509	+	Glur_chr1.g001180	--	K10746 exonuclease 1 [EC:3.1.-.-] | (RefSeq) exonuclease 1 isoform X1 (A)	ko03430: Mismatch repair	exonuclease 1 isoform X2 [Trifolium pratense]	EXO1_ARATH RecName: Full=Exonuclease 1; EC=3.1.-.-;	A0A2K3NT15_TRIPR RecName: Full=Exonuclease 1 {ECO:0000256|RuleBase:RU910737}; EC=3.1.-.- {ECO:0000256|RuleBase:RU910737};	5'-3' exonuclease	GO:0005634,nucleus; GO:0035312,5'-3' exodeoxyribonuclease activity; GO:0017108,5'-flap endonuclease activity; GO:0003677,DNA binding; GO:0046872,metal ion binding; GO:0032183,SUMO binding; GO:0006310,DNA recombination; GO:0006281,DNA repair; GO:0003674,molecular_function; GO:0003824,catalytic activity; GO:0004518,nuclease activity; GO:0004527,exonuclease activity; GO:0004529,exodeoxyribonuclease …	PF00867.21:XPG I-region	--	--	--
Glur_chr1.g001190	0	0	0.068	0	0.1352	0.0654	0.5686	0.0671	0.8305	0.1471	0.3919	1.0453	0	0	1	0	2	1	9	1	11	2	5	14	Glur_chr1	683408	684163	-	Glur_chr1.g001190	--	--	--	VQ motif-containing protein 9 isoform X6 [Cicer arietinum]	VQ9_ARATH RecName: Full=VQ motif-containing protein 9 {ECO:0000303|PubMed:22535423}; Short=AtVQ9 {ECO:0000303|PubMed:22535423};	A0A3Q7YFQ2_CICAR SubName: Full=VQ motif-containing protein 9 isoform X6 {ECO:0000313|RefSeq:XP_027190883.1, ECO:0000313|RefSeq:XP_027190884.1};	--	GO:0005634,nucleus; GO:0030007,cellular potassium ion homeostasis; GO:0006883,cellular sodium ion homeostasis; GO:0043433,negative regulation of DNA-binding transcription factor activity; GO:1901001,negative regulation of response to salt stress; GO:0006873,cellular ion homeostasis; GO:0006875,cellular metal ion homeostasis; GO:0008150,biological_process; GO:0009987,cellular process; GO:0019725,c…	PF05678.17:VQ motif	--	--	--
Glur_chr1.g001200	0	0	0	0.4109	0.759	0.4348	0.2605	0.3075	0.6054	0.2191	0.1796	0.1197	0	0	0	28	49	29	18	20	35	13	10	7	Glur_chr1	686179	689595	+	Glur_chr1.g001200	--	K20718 LRR receptor-like serine/threonine-protein kinase ERECTA [EC:2.7.11.1] | (RefSeq) LRR receptor-like serine/threonine-protein kinase ERECTA isoform X1 (A)	ko04016: MAPK signaling pathway - plant	Receptor-like protein kinase, partial [Mucuna pruriens]	RPK1_IPONI RecName: Full=Receptor-like protein kinase; EC=2.7.11.1; Flags: Precursor;	A0A371H9D6_MUCPR SubName: Full=Receptor-like protein kinase {ECO:0000313|EMBL:RDX99389.1}; Flags: Fragment;	--	GO:0005576,extracellular region; GO:0016021,integral component of membrane; GO:0005886,plasma membrane; GO:0005524,ATP binding; GO:0106310,protein serine kinase activity; GO:0004674,protein serine/threonine kinase activity; GO:0019199,transmembrane receptor protein kinase activity; GO:0050832,defense response to fungus; GO:0006468,protein phosphorylation; GO:0000166,nucleotide binding; GO:0003674…	PF00069.28:Protein kinase domain	--	--	--
Glur_chr1.g001250	0.4406	0.3568	0.3082	0.5225	0.3677	0.2966	0.1718	0.6691	0.6844	0	0	0	7	7	5	9	6	5	3	11	10	0	0	0	Glur_chr1	715505	718871	+	Glur_chr1.g001250	--	K02132 F-type H+-transporting ATPase subunit alpha | (RefSeq) uncharacterized protein LOC112745747 (A)	ko00190: Oxidative phosphorylation; ko01100: Metabolic pathways	ATPase subunit 1 [Sophora flavescens]	ATPAM_ARATH RecName: Full=ATP synthase subunit alpha, mitochondrial;	A0A4Y5UYX8_SOPFL RecName: Full=ATP synthase subunit alpha, mitochondrial {ECO:0000256|ARBA:ARBA00016087};	F0F1-type ATP synthase, alpha subunit	GO:0005743,mitochondrial inner membrane; GO:0045261,proton-transporting ATP synthase complex, catalytic core F(1); GO:0043531,ADP binding; GO:0005524,ATP binding; GO:0046933,proton-transporting ATP synthase activity, rotational mechanism; GO:0015986,proton motive force-driven ATP synthesis; GO:0000166,nucleotide binding; GO:0003674,molecular_function; GO:0005488,binding; GO:0017076,purine nucleot…	PF00306.30:ATP synthase alpha/beta chain, C terminal domain	--	--	--
Glur_chr1.g001260	0	0	0	0	0	0	0.1911	0	0	0	0	0	0	0	0	0	0	0	3	0	0	0	0	0	Glur_chr1	719723	720472	-	Glur_chr1.g001260	--	--	--	VQ motif-containing protein 9 [Pisum sativum]	VQ9_ARATH RecName: Full=VQ motif-containing protein 9 {ECO:0000303|PubMed:22535423}; Short=AtVQ9 {ECO:0000303|PubMed:22535423};	A0A3Q7YFQ2_CICAR SubName: Full=VQ motif-containing protein 9 isoform X6 {ECO:0000313|RefSeq:XP_027190883.1, ECO:0000313|RefSeq:XP_027190884.1};	--	GO:0005634,nucleus; GO:0030007,cellular potassium ion homeostasis; GO:0006883,cellular sodium ion homeostasis; GO:0043433,negative regulation of DNA-binding transcription factor activity; GO:1901001,negative regulation of response to salt stress; GO:0006873,cellular ion homeostasis; GO:0006875,cellular metal ion homeostasis; GO:0008150,biological_process; GO:0009987,cellular process; GO:0019725,c…	PF05678.17:VQ motif	--	--	--
Glur_chr1.g001270	0	0	0	0.3962	0.4182	0.2549	0.2605	0.2306	0.2248	0.118	0.1616	0.0684	0	0	0	27	27	17	18	15	13	7	9	4	Glur_chr1	722487	725903	+	Glur_chr1.g001270	--	K20718 LRR receptor-like serine/threonine-protein kinase ERECTA [EC:2.7.11.1] | (RefSeq) LRR receptor-like serine/threonine-protein kinase ERECTA isoform X1 (A)	ko04016: MAPK signaling pathway - plant	Receptor-like protein kinase, partial [Mucuna pruriens]	RPK1_IPONI RecName: Full=Receptor-like protein kinase; EC=2.7.11.1; Flags: Precursor;	A0A371H9D6_MUCPR SubName: Full=Receptor-like protein kinase {ECO:0000313|EMBL:RDX99389.1}; Flags: Fragment;	--	GO:0005576,extracellular region; GO:0016021,integral component of membrane; GO:0005886,plasma membrane; GO:0005524,ATP binding; GO:0106310,protein serine kinase activity; GO:0004674,protein serine/threonine kinase activity; GO:0019199,transmembrane receptor protein kinase activity; GO:0050832,defense response to fungus; GO:0006468,protein phosphorylation; GO:0000166,nucleotide binding; GO:0003674…	PF00069.28:Protein kinase domain	--	--	--
Glur_chr1.g001280	0.0946	0	0.0463	0.1745	0.1382	0.1783	0	0.0457	0	0.3507	0	0.2034	2	0	1	4	3	4	0	1	0	7	0	4	Glur_chr1	727309	729795	+	Glur_chr1.g001280	--	K12591 exosome complex exonuclease RRP6 [EC:3.1.13.-] | (RefSeq) protein RRP6-like 2 isoform X1 (A)	ko03018: RNA degradation	PREDICTED: uncharacterized protein LOC109359778 [Lupinus angustifolius]	--	A0A392MLQ3_9FABA SubName: Full=Uncharacterized protein {ECO:0000313|EMBL:MCH87608.1}; Flags: Fragment;	FOG: Reverse transcriptase	--	PF14111.9:Domain of unknown function (DUF4283)	--	--	--
Glur_chr1.g001320	0	0	0	0	0	0.0714	0	0	0	0	0	0	0	0	0	0	0	1	0	0	0	0	0	0	Glur_chr1	744423	745209	+	Glur_chr1.g001320	--	--	--	--	--	--	--	--	--	--	--	--
Glur_chr1.g001370	1.306	0	0.7673	2.1682	1.2715	0.9847	2.1387	0.7572	1.4198	0	0	0	5	0	3	9	5	4	9	3	5	0	0	0	Glur_chr1	777843	778596	-	Glur_chr1.g001370	--	--	--	--	--	--	--	--	--	--	--	--
Glur_chr1.g001480	0	0	0	0.1513	0	0	0	0	0.1189	0	0	0	0	0	0	3	0	0	0	0	2	0	0	0	Glur_chr1	817440	822275	-	Glur_chr1.g001480	--	--	--	hypothetical protein CR513_06812, partial [Mucuna pruriens]	--	A0A371I1K7_MUCPR SubName: Full=Uncharacterized protein {ECO:0000313|EMBL:RDY08899.1}; Flags: Fragment;	--	--	PF04195.15:Putative gypsy type transposon	--	--	--
Glur_chr1.g001520	0.2991	0.6056	0.5859	0.2759	0	0.141	0.1361	0.5781	0.1626	0	0	0	2	5	4	2	0	1	1	4	1	0	0	0	Glur_chr1	831438	832968	+	Glur_chr1.g001520	--	--	--	--	--	--	--	--	--	--	--	--
Glur_chr1.g001530	197.368	191.874	191.646	237.856	233.367	231.028	173.165	171.965	165.799	264.646	260.423	249.703	6203	7447	6151	8105	7533	7704	5982	5593	4793	7852	7251	7299	Glur_chr1	833087	840864	+	Glur_chr1.g001530	--	K10956 protein transport protein SEC61 subunit alpha | (RefSeq) protein transport protein Sec61 subunit alpha-like (A)	ko03060: Protein export; ko04141: Protein processing in endoplasmic reticulum; ko04145: Phagosome	uncharacterized protein LOC107459726 [Arachis duranensis]	SC61A_PYRSA RecName: Full=Protein transport protein Sec61 subunit alpha;	A0A6P4AYW7_ARADU SubName: Full=protein transport protein Sec61 subunit alpha {ECO:0000313|RefSeq:XP_015933457.1, ECO:0000313|RefSeq:XP_020983894.1};	Transport protein Sec61, alpha subunit	GO:0005789,endoplasmic reticulum membrane; GO:0016021,integral component of membrane; GO:0015031,protein transport; GO:0006810,transport; GO:0008104,protein localization; GO:0008150,biological_process; GO:0009987,cellular process; GO:0033036,macromolecule localization; GO:0045184,establishment of protein localization; GO:0051179,localization; GO:0051234,establishment of localization; GO:0051641,c…	PF00344.23:SecY	--	--	--
Glur_chr1.g001580	0	0	0	0	0	0	0.1137	0	0	0	0	0	0	0	0	0	0	0	1	0	0	0	0	0	Glur_chr1	888368	888787	-	Glur_chr1.g001580	--	--	--	--	--	--	--	--	--	--	--	--
Glur_chr1.g001680	15.8895	18.1411	16.8909	9.2752	10.3486	8.3985	25.1354	25.9364	24.8227	41.0171	40.5978	41.9796	444	626	482	281	297	249	772	750	638	1082	1005	1091	Glur_chr1	977622	984001	+	Glur_chr1.g001680	--	K06636 structural maintenance of chromosome 1 | (RefSeq) structural maintenance of chromosomes protein 2-2-like (A)	--	IRK-interacting protein [Spatholobus suberectus]	GIL1_ARATH RecName: Full=Protein GRAVITROPIC IN THE LIGHT 1 {ECO:0000303|PubMed:16640600};	A0A0B2P4K1_GLYSO SubName: Full=Protein GRAVITROPIC IN THE LIGHT 1 isoform A {ECO:0000313|EMBL:RZB76036.1}; SubName: Full=Protein GRAVITROPIC IN THE LIGHT 1 isoform B {ECO:0000313|EMBL:RZB76037.1}; SubName: Full=Protein GRAVITROPIC IN THE LIGHT 1 isoform C {ECO:0000313|EMBL:RZB76038.1};	--	GO:0009959,negative gravitropism; GO:0009639,response to red or far red light; GO:0008150,biological_process; GO:0009605,response to external stimulus; GO:0009606,tropism; GO:0009628,response to abiotic stimulus; GO:0009629,response to gravity; GO:0009630,gravitropism; GO:0050896,response to stimulus; GO:0009314,response to radiation; GO:0009416,response to light stimulus	PF04859.15:Plant protein of unknown function (DUF641)	--	--	--
Glur_chr1.g001700	0.1167	0.1889	0	0.3228	0.4544	0.5498	0	0.1127	0.2537	0	0	0	1	2	0	3	4	5	0	1	2	0	0	0	Glur_chr1	1007999	1008807	+	Glur_chr1.g001700	--	--	--	--	--	--	--	--	--	--	--	--
Glur_chr1.g001730	7	6.0548	7.0103	19.9558	19.0523	19.7921	5.9343	9.0702	9.6857	0.6741	0.5387	2.5658	44	47	45	136	123	132	41	59	56	4	3	15	Glur_chr1	1012318	1012737	-	Glur_chr1.g001730	--	K05387 glutamate receptor, ionotropic, plant | (RefSeq) glutamate receptor 2.9-like (A)	--	hypothetical protein Ahy_B10g101452 [Arachis hypogaea]	--	A0A444WZS8_ARAHY SubName: Full=Uncharacterized protein {ECO:0000313|EMBL:RYQ82873.1};	FOG: Reverse transcriptase	GO:0003676,nucleic acid binding; GO:0004523,RNA-DNA hybrid ribonuclease activity; GO:0003674,molecular_function; GO:0005488,binding; GO:0097159,organic cyclic compound binding; GO:1901363,heterocyclic compound binding; GO:0003824,catalytic activity; GO:0004518,nuclease activity; GO:0004519,endonuclease activity; GO:0004521,endoribonuclease activity; GO:0004540,ribonuclease activity; GO:0016787,hy…	PF13456.9:Reverse transcriptase-like	--	--	--
Glur_chr1.g001920	22.0218	22.9801	23.5767	12.417	11.8927	12.8543	10.3916	10.4698	10.9652	12.8921	13.1248	12.044	1500	1933	1640	917	832	929	778	738	687	829	792	763	Glur_chr1	1099661	1106392	+	Glur_chr1.g001920	--	K10406 kinesin family member C2/C3 | (RefSeq) LOW QUALITY PROTEIN: disease resistance protein RPS6-like (A)	ko04814: Motor proteins	TMV resistance protein N-like [Trifolium pratense]	ROQ1_NICBE RecName: Full=Disease resistance protein Roq1 {ECO:0000305}; AltName: Full=NAD(+) hydrolase RPV1; EC=3.2.2.6 {ECO:0000305|PubMed:31439792}; AltName: Full=Recognition of XopQ 1 protein {ECO:0000303|PubMed:28891100};	A0A1S3E1X5_CICAR SubName: Full=TMV resistance protein N isoform X1 {ECO:0000313|RefSeq:XP_012569066.1, ECO:0000313|RefSeq:XP_012569068.1};	--	GO:0043531,ADP binding; GO:0050135,NAD(P)+ nucleosidase activity; GO:0061809,NAD+ nucleotidase, cyclic ADP-ribose generating; GO:0006952,defense response; GO:0007165,signal transduction; GO:0000166,nucleotide binding; GO:0003674,molecular_function; GO:0005488,binding; GO:0017076,purine nucleotide binding; GO:0030554,adenyl nucleotide binding; GO:0032553,ribonucleotide binding; GO:0032555,purine r…	PF01582.23:TIR domain	--	--	--
Glur_chr1.g001930	0	0	0	0	0	0	0	0	0	0.6179	0.2195	0.2091	0	0	0	0	0	0	0	0	0	3	1	1	Glur_chr1	1110434	1112358	-	Glur_chr1.g001930	--	--	--	--	--	--	--	--	--	--	--	--
Glur_chr1.g001960	6.5953	8.1323	6.2013	5.1153	5.2174	4.45	6.8526	7.7492	7.8628	3.8504	3.1724	3.5456	176	268	169	148	143	126	201	214	193	97	75	88	Glur_chr1	1131449	1139400	+	Glur_chr1.g001960	--	K03353 anaphase-promoting complex subunit 6 | (RefSeq) anaphase-promoting complex subunit 6-like (A)	ko04120: Ubiquitin mediated proteolysis	anaphase-promoting complex subunit 6-like [Abrus precatorius]	CDC16_ARATH RecName: Full=Anaphase-promoting complex subunit 6; AltName: Full=Cell division cycle protein 16 homolog; Short=CDC16 homolog; AltName: Full=Cyclosome subunit 6; AltName: Full=Protein NOMEGA;	A0A8B8M1C3_ABRPR SubName: Full=anaphase-promoting complex subunit 6-like {ECO:0000313|RefSeq:XP_027361587.1};	Anaphase-promoting complex (APC), Cdc16 subunit	GO:0005680,anaphase-promoting complex; GO:0005737,cytoplasm; GO:0031145,anaphase-promoting complex-dependent catabolic process; GO:0051301,cell division; GO:0007091,metaphase/anaphase transition of mitotic cell cycle; GO:0010087,phloem or xylem histogenesis; GO:0045842,positive regulation of mitotic metaphase/anaphase transition; GO:0016567,protein ubiquitination; GO:0032875,regulation of DNA end…	PF12895.10:Anaphase-promoting complex, cyclosome, subunit 3	--	--	--
Glur_chr1.g001990	7.8235	11.0033	9.0721	5.1271	2.205	4.4629	12.9243	12.9316	8.9532	7.8511	6.2747	11.0681	38	66	45	27	11	23	69	65	40	36	27	50	Glur_chr1	1145739	1147757	+	Glur_chr1.g001990	--	K03353 anaphase-promoting complex subunit 6 | (RefSeq) anaphase-promoting complex subunit 6 (A)	ko04120: Ubiquitin mediated proteolysis	anaphase-promoting complex subunit 6 isoform X1 [Cicer arietinum]	CDC16_ARATH RecName: Full=Anaphase-promoting complex subunit 6; AltName: Full=Cell division cycle protein 16 homolog; Short=CDC16 homolog; AltName: Full=Cyclosome subunit 6; AltName: Full=Protein NOMEGA;	A0A6N2KHT0_SALVM SubName: Full=Uncharacterized protein {ECO:0000313|EMBL:VFU28030.1};	Anaphase-promoting complex (APC), Cdc16 subunit	GO:0005680,anaphase-promoting complex; GO:0005737,cytoplasm; GO:0031145,anaphase-promoting complex-dependent catabolic process; GO:0051301,cell division; GO:0007091,metaphase/anaphase transition of mitotic cell cycle; GO:0010087,phloem or xylem histogenesis; GO:0045842,positive regulation of mitotic metaphase/anaphase transition; GO:0016567,protein ubiquitination; GO:0032875,regulation of DNA end…	PF00515.31:Tetratricopeptide repeat	--	--	--
Glur_chr1.g002000	0.4023	0.3258	0	0.5566	0.7834	0.1896	1.464	0	1.0934	6.8183	4.9951	4.3255	2	2	0	3	4	1	8	0	5	32	22	20	Glur_chr1	1148090	1148866	-	Glur_chr1.g002000	--	--	--	--	--	--	--	--	--	--	--	--
Glur_chr1.g002010	0	0	0	0.1391	0	0.1422	0.1373	0	0	0	0	0	0	0	0	1	0	1	1	0	0	0	0	0	Glur_chr1	1148930	1149277	+	Glur_chr1.g002010	--	--	--	--	--	--	--	--	--	--	--	--
Glur_chr1.g002020	8.5806	9.4396	9.3144	7.0811	7.2277	8.2467	9.2703	9.5463	9.2366	5.5014	7.073	7.496	304	413	337	272	263	310	361	350	301	184	222	247	Glur_chr1	1150730	1153417	-	Glur_chr1.g002020	--	--	--	peptide-N4-(N-acetyl-beta-glucosaminyl)asparagine amidase A [Abrus precatorius]	PNAA_PRUDU RecName: Full=Peptide-N4-(N-acetyl-beta-glucosaminyl)asparagine amidase A; Short=PNGase A; EC=3.5.1.52; AltName: Full=Glycopeptide N-glycosidase; AltName: Full=N-glycanase; Contains: RecName: Full=Peptide-N4-(N-acetyl-beta-glucosaminyl)asparagine amidase A light chain; AltName: Full=PNGase A small chain; AltName: Full=PNGase A subunit B; Contains: RecName: Full=Peptide-N4-(N-acetyl-bet…	A0A8B8LGT0_ABRPR SubName: Full=peptide-N4-(N-acetyl-beta- glucosaminyl)asparagine amidase A {ECO:0000313|RefSeq:XP_027355445.1};	--	GO:0000224,peptide-N4-(N-acetyl-beta-glucosaminyl)asparagine amidase activity; GO:0003674,molecular_function; GO:0003824,catalytic activity; GO:0016787,hydrolase activity; GO:0016810,hydrolase activity, acting on carbon-nitrogen (but not peptide) bonds; GO:0016811,hydrolase activity, acting on carbon-nitrogen (but not peptide) bonds, in linear amides	PF12222.11:Peptide N-acetyl-beta-D-glucosaminyl asparaginase amidase A	--	--	--
Glur_chr1.g002030	2.524	2.3709	2.5045	1.8624	1.3434	1.4273	2.2963	2.6992	2.7075	3.4936	3.4949	3.1118	75	87	76	60	41	45	75	83	74	98	92	86	Glur_chr1	1158321	1160220	-	Glur_chr1.g002030	--	K20291 conserved oligomeric Golgi complex subunit 4 | (RefSeq) pentatricopeptide repeat-containing protein At4g01400, mitochondrial (A)	--	putative pentatricopeptide repeat-containing protein At1g53330 [Pisum sativum]	PPR79_ARATH RecName: Full=Putative pentatricopeptide repeat-containing protein At1g53330;	G7LBY7_MEDTR SubName: Full=PPR containing plant-like protein {ECO:0000313|EMBL:AET02930.2};	FOG: PPR repeat	GO:0009793,embryo development ending in seed dormancy; GO:0010154,fruit development; GO:0048364,root development; GO:0048367,shoot system development; GO:0000003,reproduction; GO:0003006,developmental process involved in reproduction; GO:0007275,multicellular organism development; GO:0008150,biological_process; GO:0009790,embryo development; GO:0009791,post-embryonic development; GO:0022414,repro…	PF12854.10:PPR repeat	--	--	--
Glur_chr1.g002040	0.0227	0.0184	0.0667	0	0	0	0.0826	0	0.0494	0	0	0	1	1	3	0	0	0	4	0	2	0	0	0	Glur_chr1	1161744	1165253	+	Glur_chr1.g002040	--	K17086 transmembrane 9 superfamily member 2/4 | (RefSeq) uncharacterized LOC101300290 (A)	--	uncharacterized protein LOC120577412 [Medicago truncatula]	--	A0A445FBU8_GLYSO RecName: Full=SWIM-type domain-containing protein {ECO:0000259|PROSITE:PS50966};	--	GO:0008270,zinc ion binding; GO:0003674,molecular_function; GO:0005488,binding; GO:0043167,ion binding; GO:0043169,cation binding; GO:0046872,metal ion binding; GO:0046914,transition metal ion binding	PF10551.12:MULE transposase domain	--	--	--
Glur_chr1.g002080	25.1496	20.5351	18.1624	19.3302	17.4467	16.3946	21.9275	22.4799	19.4813	33.4116	28.3883	30.0828	240	242	177	200	171	166	230	222	171	301	240	267	Glur_chr1	1182072	1183785	-	Glur_chr1.g002080	--	K19937 Rab3 GTPase-activating protein non-catalytic subunit | (Kazusa) Lj3g3v0427290.2; - (A)	--	hypothetical protein TSUD_370100 [Trifolium subterraneum]	--	A0A2Z6MST9_TRISU RecName: Full=RAB3GAP2_N domain-containing protein {ECO:0000259|Pfam:PF14655};	Rab3 GTPase-activating protein, non-catalytic subunit	GO:0043087,regulation of GTPase activity; GO:0008150,biological_process; GO:0050790,regulation of catalytic activity; GO:0051336,regulation of hydrolase activity; GO:0065007,biological regulation; GO:0065009,regulation of molecular function	PF14655.9:Rab3 GTPase-activating protein regulatory subunit N-terminus	--	--	--
Glur_chr1.g002110	17.1749	16.1013	16.871	11.7932	11.6052	10.9786	12.2737	12.251	13.1942	14.3478	12.8429	15.4371	317	367	318	236	220	215	249	234	224	250	210	265	Glur_chr1	1189532	1191944	-	Glur_chr1.g002110	--	K19937 Rab3 GTPase-activating protein non-catalytic subunit | (RefSeq) rab3 GTPase-activating protein non-catalytic subunit (A)	--	hypothetical protein TSUD_370110, partial [Trifolium subterraneum]	--	A0A2Z6NIH6_TRISU RecName: Full=RAB3GAP2_N domain-containing protein {ECO:0000259|Pfam:PF14655}; Flags: Fragment;	Rab3 GTPase-activating protein, non-catalytic subunit	GO:0043087,regulation of GTPase activity; GO:0008150,biological_process; GO:0050790,regulation of catalytic activity; GO:0051336,regulation of hydrolase activity; GO:0065007,biological regulation; GO:0065009,regulation of molecular function	PF14655.9:Rab3 GTPase-activating protein regulatory subunit N-terminus	--	--	--
Glur_chr1.g002170	0	0	0.0575	0	0	0	0	0	0	0	0	0	0	0	1	0	0	0	0	0	0	0	0	0	Glur_chr1	1206117	1209269	+	Glur_chr1.g002170	--	K16732 Ase1/PRC1/MAP65 family protein | (RefSeq) uncharacterized protein LOC105962053 (A)	--	PREDICTED: protein FAR1-RELATED SEQUENCE 5-like [Vigna angularis]	FRS5_ARATH RecName: Full=Protein FAR1-RELATED SEQUENCE 5;	A0A1S3V0F6_VIGRR RecName: Full=Protein FAR1-RELATED SEQUENCE {ECO:0000256|RuleBase:RU367018};	--	GO:0005634,nucleus; GO:0008270,zinc ion binding; GO:0006355,regulation of DNA-templated transcription; GO:0003674,molecular_function; GO:0005488,binding; GO:0043167,ion binding; GO:0043169,cation binding; GO:0046872,metal ion binding; GO:0046914,transition metal ion binding; GO:0006139,nucleobase-containing compound metabolic process; GO:0006351,DNA-templated transcription; GO:0006725,cellular ar…	PF10551.12:MULE transposase domain	--	--	--
Glur_chr1.g002190	1.0032	1.1898	1.0617	1.3085	1.1839	1.1269	1.5304	1.5667	1.1237	1.9321	1.6242	1.9938	99	145	107	140	120	118	166	160	102	180	142	183	Glur_chr1	1211756	1221618	-	Glur_chr1.g002190	--	K08711 ATP-binding cassette, subfamily G (WHITE), member 2, PDR | (RefSeq) pleiotropic drug resistance protein 1-like (A)	ko02010: ABC transporters	CST complex subunit CTC1 isoform X1 [Cicer arietinum]	CTC1_ARATH RecName: Full=CST complex subunit CTC1 {ECO:0000303|PubMed:19854131}; AltName: Full=Protein CONSERVED TELOMERE MAINTENANCE COMPONENT 1 {ECO:0000303|PubMed:19854131}; Short=AtCTC1 {ECO:0000303|PubMed:19854131};	A0A1S2YWT1_CICAR RecName: Full=CST complex subunit CTC1 {ECO:0000256|ARBA:ARBA00016175};	FOG: Transposon-encoded proteins with TYA, reverse transcriptase, integrase domains in various combinations	GO:1990879,CST complex; GO:0003697,single-stranded DNA binding; GO:0042162,telomeric DNA binding; GO:0045740,positive regulation of DNA replication; GO:0010833,telomere maintenance via telomere lengthening; GO:0003674,molecular_function; GO:0003676,nucleic acid binding; GO:0003677,DNA binding; GO:0005488,binding; GO:0097159,organic cyclic compound binding; GO:1901363,heterocyclic compound binding…	--	--	--	--
Glur_chr1.g002200	1.0339	1.2047	0.7408	0.6745	0.491	0.7605	0.5965	1.2671	1.1514	2.2704	1.8786	2.0876	41	59	30	29	20	32	26	52	42	85	66	77	Glur_chr1	1222652	1227301	-	Glur_chr1.g002200	--	--	--	CST complex subunit CTC1 [Pisum sativum]	CTC1_ARATH RecName: Full=CST complex subunit CTC1 {ECO:0000303|PubMed:19854131}; AltName: Full=Protein CONSERVED TELOMERE MAINTENANCE COMPONENT 1 {ECO:0000303|PubMed:19854131}; Short=AtCTC1 {ECO:0000303|PubMed:19854131};	A0A1S2YWU6_CICAR RecName: Full=CST complex subunit CTC1 {ECO:0000256|ARBA:ARBA00016175};	--	GO:1990879,CST complex; GO:0003697,single-stranded DNA binding; GO:0042162,telomeric DNA binding; GO:0045740,positive regulation of DNA replication; GO:0010833,telomere maintenance via telomere lengthening; GO:0003674,molecular_function; GO:0003676,nucleic acid binding; GO:0003677,DNA binding; GO:0005488,binding; GO:0097159,organic cyclic compound binding; GO:1901363,heterocyclic compound binding…	PF15491.9:CST, telomere maintenance, complex subunit CTC1	--	--	--
Glur_chr1.g002210	0	0	0	0.023	0.0242	0.0235	0	0.0241	0	0	0	0	0	0	0	1	1	1	0	1	0	0	0	0	Glur_chr1	1231278	1238834	+	Glur_chr1.g002210	--	K09287 RAV-like factor | (RefSeq) uncharacterized protein LOC113295969 (A)	--	Putative ribonuclease H protein At1g65750 family [Cajanus cajan]	M1250_ARATH RecName: Full=Uncharacterized mitochondrial protein AtMg01250; AltName: Full=ORF102;	A0A151QZE4_CAJCA SubName: Full=Putative ribonuclease H protein At1g65750 family {ECO:0000313|EMBL:KYP35629.1};	FOG: Reverse transcriptase	GO:0005739,mitochondrion; GO:0005575,cellular_component; GO:0005622,intracellular anatomical structure; GO:0005737,cytoplasm; GO:0043226,organelle; GO:0043227,membrane-bounded organelle; GO:0043229,intracellular organelle; GO:0043231,intracellular membrane-bounded organelle; GO:0110165,cellular anatomical entity	PF00078.30:Reverse transcriptase (RNA-dependent DNA polymerase)	--	--	--
Glur_chr1.g002340	22.5	24.7547	24.0938	15.8171	16.5689	14.1372	13.4473	14.5371	14.0665	10.3605	11.0402	11.0348	513	697	561	391	388	342	337	343	295	223	223	234	Glur_chr1	1292353	1299480	-	Glur_chr1.g002340	--	K08073 bifunctional polynucleotide phosphatase/kinase [EC:3.1.3.32 2.7.1.78] | (RefSeq) polynucleotide 3'-phosphatase ZDP (A)	ko03410: Base excision repair	polynucleotide 3'-phosphatase ZDP isoform X1 [Cicer arietinum]	ZDP_ARATH RecName: Full=Polynucleotide 3'-phosphatase ZDP; EC=3.1.3.32; AltName: Full=DNA nick sensor protein;	A0A1S2Z6T5_CICAR SubName: Full=polynucleotide 3'-phosphatase ZDP isoform X1 {ECO:0000313|RefSeq:XP_004516081.1, ECO:0000313|RefSeq:XP_004516082.1};	Polynucleotide kinase 3' phosphatase	GO:0005654,nucleoplasm; GO:0003690,double-stranded DNA binding; GO:0046404,polydeoxyribonucleotide 5'-hydroxyl-kinase activity; GO:0046403,polynucleotide 3'-phosphatase activity; GO:0008270,zinc ion binding; GO:0080111,DNA demethylation; GO:0006281,DNA repair; GO:0046939,nucleotide phosphorylation; GO:0003674,molecular_function; GO:0003676,nucleic acid binding; GO:0003677,DNA binding; GO:0005488,…	PF08645.14:Polynucleotide kinase 3 phosphatase	--	--	--
Glur_chr1.g002350	9.1844	11.9598	11.0596	6.7539	7.613	5.6148	4.1779	4.3176	6.4768	3.0238	2.942	4.4037	74	119	91	59	63	48	37	36	48	23	21	33	Glur_chr1	1299654	1303236	-	Glur_chr1.g002350	--	--	--	--	--	--	--	--	--	--	--	--
Glur_chr1.g002390	0	0	0	0	0.0811	0	0.1516	0.0805	0.0906	0	0.0941	0	0	0	0	0	1	0	2	1	1	0	1	0	Glur_chr1	1332163	1333075	+	Glur_chr1.g002390	--	--	--	--	--	--	--	--	--	--	--	--
Glur_chr1.g002540	0.1606	0.26	0	0	0	0	0.2921	0.4654	0.8727	0	0	0	1	2	0	0	0	0	2	3	5	0	0	0	Glur_chr1	1435333	1435659	-	Glur_chr1.g002540	--	K05681 ATP-binding cassette, subfamily G (WHITE), member 2 | (RefSeq) ABC transporter G family member 6-like (A)	ko02010: ABC transporters	hypothetical protein AALP_AA5G167000 [Arabis alpina]	AB2G_ARATH RecName: Full=ABC transporter G family member 2; Short=ABC transporter ABCG.2; Short=AtABCG2; AltName: Full=White-brown complex homolog protein 2; Short=AtWBC2;	A0A087GXK0_ARAAL RecName: Full=ABC transporter domain-containing protein {ECO:0000259|PROSITE:PS50893};	Transporter, ABC superfamily (Breast cancer resistance protein)	GO:0016021,integral component of membrane; GO:0016020,membrane; GO:0140359,ABC-type transporter activity; GO:0005524,ATP binding; GO:0042626,ATPase-coupled transmembrane transporter activity; GO:0010345,suberin biosynthetic process; GO:0055085,transmembrane transport; GO:0003674,molecular_function; GO:0005215,transporter activity; GO:0015399,primary active transmembrane transporter activity; GO:0…	--	--	--	--
Glur_chr1.g002550	2.6119	1.692	1.2788	0.3614	0.1272	0.4923	0.2376	0	0.284	1.6601	0.5897	1.2637	20	16	10	3	1	4	2	0	2	12	4	9	Glur_chr1	1435733	1436693	-	Glur_chr1.g002550	--	K05681 ATP-binding cassette, subfamily G (WHITE), member 2 | (Kazusa) Lj1g3v4578700.1; - (A)	ko02010: ABC transporters	ABCG2, partial [Glycyrrhiza glabra]	AB6G_ARATH RecName: Full=ABC transporter G family member 6; Short=ABC transporter ABCG.6; Short=AtABCG6; AltName: Full=White-brown complex homolog protein 6; Short=AtWBC6;	A0A8B8KZ07_ABRPR SubName: Full=ABC transporter G family member 20-like {ECO:0000313|RefSeq:XP_027349130.1};	Transporter, ABC superfamily (Breast cancer resistance protein)	GO:0016021,integral component of membrane; GO:0016020,membrane; GO:0140359,ABC-type transporter activity; GO:0005524,ATP binding; GO:0042626,ATPase-coupled transmembrane transporter activity; GO:1903825,organic acid transmembrane transport; GO:0009624,response to nematode; GO:0010345,suberin biosynthetic process; GO:0055085,transmembrane transport; GO:0003674,molecular_function; GO:0005215,transp…	PF13555.9:P-loop containing region of AAA domain	--	--	--
Glur_chr1.g002560	3.3318	4.0848	4.4213	3.7623	3.1834	3.6098	2.5213	3.2196	3.1484	9.2027	7.4867	7.2317	107	162	145	131	105	123	89	107	93	279	213	216	Glur_chr1	1436860	1441312	+	Glur_chr1.g002560	--	--	--	hypothetical protein Lalb_Chr03g0031151 [Lupinus albus]	--	A0A6A4QTT6_LUPAL SubName: Full=Uncharacterized protein {ECO:0000313|EMBL:KAE9617039.1};	--	--	--	--	--	--
Glur_chr1.g002600	0.0653	0	0	0	0.1272	0	0	0	0	0.4842	0.516	0.2106	1	0	0	0	2	0	0	0	0	7	7	3	Glur_chr1	1491363	1492319	-	Glur_chr1.g002600	--	K09841 xanthoxin dehydrogenase [EC:1.1.1.288] | (RefSeq) xanthoxin dehydrogenase (A)	ko00906: Carotenoid biosynthesis; ko01100: Metabolic pathways; ko01110: Biosynthesis of secondary metabolites	short-chain alcohol dehydrogenase [Trifolium pratense]	ISPD_MENPI RecName: Full=(-)-isopiperitenol/(-)-carveol dehydrogenase, mitochondrial; EC=1.1.1.223; EC=1.1.1.243; Flags: Precursor;	A0A2K3M3S7_TRIPR SubName: Full=Short-chain alcohol dehydrogenase {ECO:0000313|EMBL:PNX85445.1};	Reductases with broad range of substrate specificities	GO:0005739,mitochondrion; GO:0018459,carveol dehydrogenase activity; GO:0018458,isopiperitenol dehydrogenase activity; GO:0000166,nucleotide binding; GO:0031525,menthol biosynthetic process; GO:0003674,molecular_function; GO:0003824,catalytic activity; GO:0016491,oxidoreductase activity; GO:0016614,oxidoreductase activity, acting on CH-OH group of donors; GO:0016616,oxidoreductase activity, actin…	PF13561.9:Enoyl-(Acyl carrier protein) reductase	--	--	--
Glur_chr1.g002620	0.6863	0.5557	0.224	0	0	0.1078	0.1041	0.2211	0	0	0	0.123	6	6	2	0	0	1	1	2	0	0	0	1	Glur_chr1	1519032	1520909	-	Glur_chr1.g002620	--	--	--	--	--	--	--	--	--	--	--	--
Glur_chr1.g002630	1.5909	2.505	2.856	1.5489	1.2908	1.7493	1.367	0.427	1.2492	0.2809	0	0	18	35	33	19	15	21	17	5	13	3	0	0	Glur_chr1	1521840	1524260	+	Glur_chr1.g002630	--	--	--	uncharacterized protein LOC107632356 [Arachis ipaensis]	--	A0A445A9U5_ARAHY RecName: Full=RNase H type-1 domain-containing protein {ECO:0000259|PROSITE:PS50879};	--	GO:0003676,nucleic acid binding; GO:0004523,RNA-DNA hybrid ribonuclease activity; GO:0003674,molecular_function; GO:0005488,binding; GO:0097159,organic cyclic compound binding; GO:1901363,heterocyclic compound binding; GO:0003824,catalytic activity; GO:0004518,nuclease activity; GO:0004519,endonuclease activity; GO:0004521,endoribonuclease activity; GO:0004540,ribonuclease activity; GO:0016787,hy…	PF13456.9:Reverse transcriptase-like	--	--	--
Glur_chr1.g002650	0	0	0	0	0	0	0	0.3161	0.5334	0	0	0	0	0	0	0	0	0	0	2	3	0	0	0	Glur_chr1	1563292	1563907	+	Glur_chr1.g002650	--	--	--	--	--	--	--	--	--	--	--	--
Glur_chr1.g002700	0	0	0	0	0	0	0	0	0	0.0407	0	0	0	0	0	0	0	0	0	0	0	1	0	0	Glur_chr1	1577868	1579758	-	Glur_chr1.g002700	--	K22312 hydroxyjasmonate sulfotransferase [EC:2.8.2.39] | (RefSeq) cytosolic sulfotransferase 15-like (A)	--	uncharacterized protein LOC101490832 isoform X3 [Cicer arietinum]	--	A0A1S2YJ96_CICAR SubName: Full=uncharacterized protein LOC101490832 isoform X3 {ECO:0000313|RefSeq:XP_004505607.1};	--	--	PF03004.17:Plant transposase (Ptta/En/Spm family)	--	--	--
Glur_chr1.g002800	0	0	0	0	0	0	0	0	0	1.6056	1.0888	1.3334	0	0	0	0	0	0	0	0	0	11	7	9	Glur_chr1	1632154	1632623	+	Glur_chr1.g002800	--	--	--	--	--	--	--	--	--	--	--	--
Glur_chr1.g003070	7.7602	7.5022	7.5213	0	0	0	0.072	0	0	0	0	0	98	117	97	0	0	0	1	0	0	0	0	0	Glur_chr1	1839818	1842090	+	Glur_chr1.g003070	--	--	--	hypothetical protein CR513_33683, partial [Mucuna pruriens]	--	A0A371G3M5_MUCPR SubName: Full=Uncharacterized protein {ECO:0000313|EMBL:RDX85164.1}; Flags: Fragment;	--	--	--	--	--	--
Glur_chr1.g003180	35.2272	34.323	32.8259	31.0238	25.4473	28.0602	30.2917	32.2838	30.8856	0.4815	0	0.4887	310	373	295	296	230	262	293	294	250	4	0	4	Glur_chr1	1921376	1925995	-	Glur_chr1.g003180	--	K25304 DNA-directed RNA polymerase III subunit RPC9 | (RefSeq) DNA-directed RNA polymerase III subunit RPC9-like (A)	ko03020: RNA polymerase	DNA-directed RNA polymerase III subunit rpc9 [Spatholobus suberectus]	--	A0A6A4QCZ7_LUPAL RecName: Full=DNA-directed RNA polymerase III subunit RPC9 {ECO:0000256|ARBA:ARBA00016672};	Predicted RNA polymerase III subunit C17	GO:0005666,RNA polymerase III complex; GO:0000166,nucleotide binding; GO:0006384,transcription initiation at RNA polymerase III promoter; GO:0003674,molecular_function; GO:0005488,binding; GO:0036094,small molecule binding; GO:0097159,organic cyclic compound binding; GO:1901265,nucleoside phosphate binding; GO:1901363,heterocyclic compound binding; GO:0006139,nucleobase-containing compound metabo…	PF03874.19:RNA polymerase Rpb4	--	--	--
Glur_chr1.g003360	1.0294	3.1954	2.352	2.3736	3.3409	2.1021	3.2779	3.6474	2.7979	0	0	0	6	23	14	15	20	13	21	22	15	0	0	0	Glur_chr1	2115673	2117129	+	Glur_chr1.g003360	--	--	--	--	--	--	--	--	--	--	--	--
Glur_chr1.g003370	4.0526	6.1159	3.0665	0.1699	0	0	2.1787	3.9161	4.0054	0	0	0	22	41	17	1	0	0	13	22	20	0	0	0	Glur_chr1	2129688	2130679	-	Glur_chr1.g003370	--	K13436 pto-interacting protein 1 [EC:2.7.11.1] | (RefSeq) PTI1-like tyrosine-protein kinase 2 (A)	ko04626: Plant-pathogen interaction	receptor-like protein kinase [Trifolium pratense]	Y1864_ARATH RecName: Full=Probable receptor-like protein kinase At1g80640; EC=2.7.11.1; Flags: Precursor;	A0A453T5P3_AEGTS RecName: Full=Protein kinase domain-containing protein {ECO:0000259|PROSITE:PS50011};	Serine/threonine protein kinase	GO:0016021,integral component of membrane; GO:0005886,plasma membrane; GO:0005524,ATP binding; GO:0106310,protein serine kinase activity; GO:0004674,protein serine/threonine kinase activity; GO:0006468,protein phosphorylation; GO:0000166,nucleotide binding; GO:0003674,molecular_function; GO:0005488,binding; GO:0017076,purine nucleotide binding; GO:0030554,adenyl nucleotide binding; GO:0032553,rib…	PF07714.20:Protein tyrosine and serine/threonine kinase	--	--	--
Glur_chr1.g003480	0.1496	0.2422	0	0	0	0	0	0	0.4878	0.6338	0.3377	0	1	2	0	0	0	0	0	0	3	4	2	0	Glur_chr1	2181533	2183337	+	Glur_chr1.g003480	--	--	--	--	--	--	--	--	--	--	--	--
Glur_chr1.g003490	1.3141	1.0109	1.319	1.3737	0.9596	1.1869	0.7771	0.8572	0.5715	1.5312	1.1002	1.2717	120	114	123	136	90	115	78	81	48	132	89	108	Glur_chr1	2185088	2190968	+	Glur_chr1.g003490	--	K13459 disease resistance protein RPS2 | (RefSeq) probable disease resistance protein At4g27220 (A)	ko04626: Plant-pathogen interaction	uncharacterized protein LOC123901050 [Trifolium pratense]	DRL27_ARATH RecName: Full=Disease resistance protein At4g27190;	A0A2K3NVF4_TRIPR SubName: Full=CC-NBS-LRR resistance protein {ECO:0000313|EMBL:PNY06993.1};	Apoptotic ATPase	GO:0043531,ADP binding; GO:0005524,ATP binding; GO:0006952,defense response; GO:0000166,nucleotide binding; GO:0003674,molecular_function; GO:0005488,binding; GO:0017076,purine nucleotide binding; GO:0030554,adenyl nucleotide binding; GO:0032553,ribonucleotide binding; GO:0032555,purine ribonucleotide binding; GO:0032559,adenyl ribonucleotide binding; GO:0036094,small molecule binding; GO:0043167…	PF00931.25:NB-ARC domain	--	--	--
Glur_chr1.g003500	2.9239	2.9016	3.016	1.6645	1.7233	1.5128	2.3286	2.1715	1.7828	0.9742	0.8227	0.8302	337	413	355	208	204	185	295	259	189	106	84	89	Glur_chr1	2196644	2205886	+	Glur_chr1.g003500	--	K03283 heat shock 70kDa protein 1/6/8 | (RefSeq) heat shock 70 kDa protein 18-like isoform X1 (A)	ko03040: Spliceosome; ko04141: Protein processing in endoplasmic reticulum; ko04144: Endocytosis	uncharacterized protein LOC123895675 isoform X1 [Trifolium pratense]	RPS2_ARATH RecName: Full=Disease resistance protein RPS2; AltName: Full=Resistance to Pseudomonas syringae protein 2;	A0A8B8K2Z2_ABRPR SubName: Full=uncharacterized protein LOC113851107 {ECO:0000313|RefSeq:XP_027337393.1};	Apoptotic ATPase	GO:0005737,cytoplasm; GO:0005886,plasma membrane; GO:0043531,ADP binding; GO:0005524,ATP binding; GO:0006952,defense response; GO:0042742,defense response to bacterium; GO:0016045,detection of bacterium; GO:0009626,plant-type hypersensitive response; GO:0000166,nucleotide binding; GO:0003674,molecular_function; GO:0005488,binding; GO:0017076,purine nucleotide binding; GO:0030554,adenyl nucleotide…	PF16320.8:Ribosomal protein L7/L12 dimerisation domain	--	--	--
Glur_chr1.g003540	16.2947	14.4442	14.0678	9.6044	10.5611	9.6325	15.9651	18.2615	17.6628	0.7149	0.653	0.5183	338	370	298	216	225	212	364	392	337	14	12	10	Glur_chr1	2211324	2213212	+	Glur_chr1.g003540	--	K20003 palmitoyltransferase ZDHHC4 [EC:2.3.1.225] | (RefSeq) uncharacterized protein LOC111280652 (A)	--	hypothetical protein [Trifolium medium]	--	A0A392MLU8_9FABA SubName: Full=Uncharacterized protein {ECO:0000313|EMBL:MCH88173.1};	--	--	--	--	--	--
Glur_chr1.g003550	33.4444	38.4976	33.7013	12.1952	13.7255	16.6767	24.9433	22.3595	22.5136	20.597	17.3392	21.8472	344	489	354	136	145	182	282	238	213	200	158	209	Glur_chr1	2226820	2227359	+	Glur_chr1.g003550	--	K13413 mitogen-activated protein kinase kinase 4/5 [EC:2.7.12.2] | (RefSeq) mitogen-activated protein kinase kinase 5-like (A)	ko04016: MAPK signaling pathway - plant; ko04075: Plant hormone signal transduction; ko04626: Plant-pathogen interaction	hypothetical protein Patl1_04836 [Pistacia atlantica]	LSH10_ARATH RecName: Full=Protein LIGHT-DEPENDENT SHORT HYPOCOTYLS 10; AltName: Full=Protein ORGAN BOUNDARY 10;	A0A836Y1H7_9ROSI SubName: Full=Protein LIGHT-DEPENDENT SHORT HYPOCOTYLS {ECO:0000313|EMBL:KAG5235403.1};	--	GO:0005634,nucleus; GO:0003677,DNA binding; GO:0009299,mRNA transcription; GO:0090698,post-embryonic plant morphogenesis; GO:0009416,response to light stimulus; GO:0003674,molecular_function; GO:0003676,nucleic acid binding; GO:0005488,binding; GO:0097159,organic cyclic compound binding; GO:1901363,heterocyclic compound binding; GO:0006139,nucleobase-containing compound metabolic process; GO:0006…	PF04852.15:ALOG domain	--	--	--
Glur_chr1.g003610	0	0	0	0	0	0	0.0248	0	0	0	0	0	0	0	0	0	0	0	1	0	0	0	0	0	Glur_chr1	2305249	2307580	+	Glur_chr1.g003610	--	K18195 rhamnogalacturonan endolyase [EC:4.2.2.23] | (RefSeq) probable rhamnogalacturonate lyase B (A)	--	Copia protein [Cajanus cajan]	POLX_TOBAC RecName: Full=Retrovirus-related Pol polyprotein from transposon TNT 1-94; Includes: RecName: Full=Protease; EC=3.4.23.-; Includes: RecName: Full=Reverse transcriptase; EC=2.7.7.49; Includes: RecName: Full=Endonuclease;	A0A2N9I054_FAGSY RecName: Full=CCHC-type domain-containing protein {ECO:0000259|PROSITE:PS50158};	FOG: Transposon-encoded proteins with TYA, reverse transcriptase, integrase domains in various combinations	GO:0004190,aspartic-type endopeptidase activity; GO:0004519,endonuclease activity; GO:0003676,nucleic acid binding; GO:0003964,RNA-directed DNA polymerase activity; GO:0008270,zinc ion binding; GO:0015074,DNA integration; GO:0006508,proteolysis; GO:0003674,molecular_function; GO:0003824,catalytic activity; GO:0004175,endopeptidase activity; GO:0008233,peptidase activity; GO:0016787,hydrolase acti…	PF14223.9:gag-polypeptide of LTR copia-type	--	--	--
Glur_chr1.g003700	161.221	159.922	159.666	84.2366	83.3548	82.313	136.751	138.161	135.863	50.4969	51.0232	50.2015	8881	10879	8982	5031	4716	4811	8280	7876	6884	2626	2490	2572	Glur_chr1	2383395	2390239	+	Glur_chr1.g003700	--	K01595 phosphoenolpyruvate carboxylase [EC:4.1.1.31] | (RefSeq) phosphoenolpyruvate carboxylase, housekeeping isozyme isoform X1 (A)	ko00620: Pyruvate metabolism; ko00710: Carbon fixation in photosynthetic organisms; ko01100: Metabolic pathways; ko01200: Carbon metabolism	phosphoenolpyruvate carboxylase, housekeeping isozyme isoform X1 [Abrus precatorius]	CAPP1_SOYBN RecName: Full=Phosphoenolpyruvate carboxylase, housekeeping isozyme; Short=PEPCase; EC=4.1.1.31; AltName: Full=PEPC 1;	A0A8B8LKW3_ABRPR RecName: Full=Phosphoenolpyruvate carboxylase {ECO:0000256|ARBA:ARBA00012305}; EC=4.1.1.31 {ECO:0000256|ARBA:ARBA00012305};	--	GO:0005829,cytosol; GO:0008964,phosphoenolpyruvate carboxylase activity; GO:0015977,carbon fixation; GO:0048366,leaf development; GO:0015979,photosynthesis; GO:0006099,tricarboxylic acid cycle; GO:0003674,molecular_function; GO:0003824,catalytic activity; GO:0004611,phosphoenolpyruvate carboxykinase activity; GO:0016829,lyase activity; GO:0016830,carbon-carbon lyase activity; GO:0016831,carboxy-l…	PF00311.20:Phosphoenolpyruvate carboxylase	--	--	--
Glur_chr1.g003710	0	0	0	0.2935	0.3098	0.2999	0.2895	0.3075	0.173	0.5056	0.1796	1.0263	0	0	0	2	2	2	2	2	1	3	1	6	Glur_chr1	2391188	2391605	+	Glur_chr1.g003710	--	--	--	--	--	--	--	--	--	--	--	--
Glur_chr1.g003720	29.5721	28.5691	29.7823	17.0039	17.1297	15.3468	29.7991	26.8579	25.537	13.5808	14.0493	12.678	316	377	325	197	188	174	350	297	251	137	133	126	Glur_chr1	2398428	2403111	+	Glur_chr1.g003720	--	K10580 ubiquitin-conjugating enzyme E2 N [EC:2.3.2.23] | (RefSeq) ubiquitin-conjugating enzyme E2 36 isoform X1 (A)	ko04120: Ubiquitin mediated proteolysis	ubiquitin-conjugating enzyme E2 36 isoform X1 [Brassica napus]	UBC36_ARATH RecName: Full=Ubiquitin-conjugating enzyme E2 36; EC=2.3.2.23; AltName: Full=E2 ubiquitin-conjugating enzyme 36; AltName: Full=Ubiquitin carrier protein 36;	A0A5A7P964_STRAF SubName: Full=Ubiquitin-conjugating enzyme {ECO:0000313|EMBL:GER29167.1};	Ubiquitin-protein ligase	GO:0005634,nucleus; GO:0005524,ATP binding; GO:0061631,ubiquitin conjugating enzyme activity; GO:0006301,postreplication repair; GO:0070534,protein K63-linked ubiquitination; GO:0000209,protein polyubiquitination; GO:0000166,nucleotide binding; GO:0003674,molecular_function; GO:0005488,binding; GO:0017076,purine nucleotide binding; GO:0030554,adenyl nucleotide binding; GO:0032553,ribonucleotide b…	PF00179.29:Ubiquitin-conjugating enzyme	--	--	--
Glur_chr1.g003900	2.056	1.7036	2.4815	15.0823	14.1988	15.4119	3.6976	4.7128	5.6141	7.2427	7.556	7.7114	43	44	53	342	305	342	85	102	108	143	140	150	Glur_chr1	2499370	2504540	+	Glur_chr1.g003900	--	K04733 interleukin-1 receptor-associated kinase 4 [EC:2.7.11.1] | (RefSeq) proline-rich receptor-like protein kinase PERK12 (A)	--	leucine-rich repeat receptor serine/threonine-protein kinase [Spatholobus suberectus]	CRPK1_ARATH RecName: Full=Cold-responsive protein kinase 1 {ECO:0000303|PubMed:28344081}; EC=2.7.11.1 {ECO:0000255|PROSITE-ProRule:PRU00159, ECO:0000269|PubMed:28344081};	A0A8B8LJC8_ABRPR SubName: Full=cold-responsive protein kinase 1-like {ECO:0000313|RefSeq:XP_027354903.1, ECO:0000313|RefSeq:XP_027354904.1};	Serine/threonine protein kinase	GO:0005634,nucleus; GO:0005886,plasma membrane; GO:0005524,ATP binding; GO:0106310,protein serine kinase activity; GO:0004674,protein serine/threonine kinase activity; GO:0046777,protein autophosphorylation; GO:0009409,response to cold; GO:0050826,response to freezing; GO:0009625,response to insect; GO:0002237,response to molecule of bacterial origin; GO:0000166,nucleotide binding; GO:0003674,mol…	PF00069.28:Protein kinase domain	--	--	--
Glur_chr1.g003930	1.8529	2.8342	1.6128	24.8757	25.0568	25.6133	7.6797	7.56	7.1626	13.5213	14.8733	14.1672	9	17	8	131	125	132	41	38	32	62	64	64	Glur_chr1	2510558	2510812	+	Glur_chr1.g003930	--	--	--	receptor-like kinase [Medicago truncatula]	--	A0A072U185_MEDTR SubName: Full=Receptor-like kinase {ECO:0000313|EMBL:KEH19565.1};	--	GO:0005524,ATP binding; GO:0004672,protein kinase activity; GO:0006468,protein phosphorylation; GO:0000166,nucleotide binding; GO:0003674,molecular_function; GO:0005488,binding; GO:0017076,purine nucleotide binding; GO:0030554,adenyl nucleotide binding; GO:0032553,ribonucleotide binding; GO:0032555,purine ribonucleotide binding; GO:0032559,adenyl ribonucleotide binding; GO:0035639,purine ribonucl…	--	--	--	--
Glur_chr1.g003940	0	0	0	0	0	0	0	0.0324	0	0	0	0	0	0	0	0	0	0	0	1	0	0	0	0	Glur_chr1	2514812	2517955	+	Glur_chr1.g003940	--	K20496 laurate 7-monooxygenase [EC:1.14.14.130] | (RefSeq) cytochrome P450 703A2 (A)	--	cytochrome P450 703A2 [Cicer arietinum]	C70A2_ARATH RecName: Full=Cytochrome P450 703A2 {ECO:0000303|PubMed:17496121}; EC=1.14.14.130 {ECO:0000269|PubMed:17496121}; AltName: Full=Protein DEFECTIVE IN EXINE FORMATION 2 {ECO:0000303|PubMed:17496121};	A0A1S2XSI0_CICAR SubName: Full=cytochrome P450 703A2 {ECO:0000313|RefSeq:XP_004493277.1};	Cytochrome P450 CYP2 subfamily	GO:0016021,integral component of membrane; GO:0052722,fatty acid in-chain hydroxylase activity; GO:0020037,heme binding; GO:0005506,iron ion binding; GO:0016709,oxidoreductase activity, acting on paired donors, with incorporation or reduction of molecular oxygen, NAD(P)H as one donor, and incorporation of one atom of oxygen; GO:0048653,anther development; GO:0002933,lipid hydroxylation; GO:005179…	PF00067.25:Cytochrome P450	--	--	--
Glur_chr1.g003950	0.841	1.0053	0.7451	0	0.039	0	0.2186	0.2322	0.1306	0.3394	0.3616	0.2153	21	31	19	0	1	0	6	6	3	8	8	5	Glur_chr1	2520054	2523582	-	Glur_chr1.g003950	--	K00053 ketol-acid reductoisomerase [EC:1.1.1.86] | (RefSeq) ketol-acid reductoisomerase, chloroplastic-like (A)	ko00290: Valine, leucine and isoleucine biosynthesis; ko00770: Pantothenate and CoA biosynthesis; ko01100: Metabolic pathways; ko01110: Biosynthesis of secondary metabolites; ko01210: 2-Oxocarboxylic acid metabolism; ko01230: Biosynthesis of amino acids	uncharacterized protein LOC113865286 [Abrus precatorius]	--	A0A8B8LL40_ABRPR SubName: Full=uncharacterized protein LOC113865286 {ECO:0000313|RefSeq:XP_027355544.1};	--	GO:0003677,DNA binding; GO:0003674,molecular_function; GO:0003676,nucleic acid binding; GO:0005488,binding; GO:0097159,organic cyclic compound binding; GO:1901363,heterocyclic compound binding	PF07460.14:NUMOD3 motif	--	--	--
Glur_chr1.g004110	0	0	0	0	0	0	3.5381	3.659	2.8928	0	0	0	0	0	0	0	0	0	76	74	52	0	0	0	Glur_chr1	2602033	2604451	-	Glur_chr1.g004110	--	K26548 MFS transporter, POT/PTR family, nitrate transporter | (RefSeq) protein NRT1/ PTR FAMILY 4.2-like (A)	--	hypothetical protein TSUD_85550 [Trifolium subterraneum]	TRA1_MAIZE RecName: Full=Putative AC transposase; AltName: Full=ORFA;	A0A2Z6P576_TRISU RecName: Full=BED-type domain-containing protein {ECO:0000259|PROSITE:PS50808};	Tam3-transposase (Ac family)	GO:0003677,DNA binding; GO:0046983,protein dimerization activity; GO:0006310,DNA recombination; GO:0032196,transposition; GO:0003674,molecular_function; GO:0003676,nucleic acid binding; GO:0005488,binding; GO:0097159,organic cyclic compound binding; GO:1901363,heterocyclic compound binding; GO:0005515,protein binding; GO:0006139,nucleobase-containing compound metabolic process; GO:0006259,DNA met…	PF02892.18:BED zinc finger	--	--	--
Glur_chr1.g004120	0	0	0.0257	0	0	0	0	0	0	1.1378	1.2124	1.7182	0	0	1	0	0	0	0	0	0	41	41	61	Glur_chr1	2607633	2610172	+	Glur_chr1.g004120	--	K02218 casein kinase 1 [EC:2.7.11.1] | (RefSeq) uncharacterized protein LOC8069780 (A)	--	putative nuclease HARBI1 [Trifolium pratense]	LIMYB_ARATH RecName: Full=L10-interacting MYB domain-containing protein {ECO:0000303|PubMed:25707794};	A0A2K3M5A0_TRIPR RecName: Full=DDE Tnp4 domain-containing protein {ECO:0000259|Pfam:PF13359};	Predicted transposase	GO:0005634,nucleus; GO:0005575,cellular_component; GO:0005622,intracellular anatomical structure; GO:0043226,organelle; GO:0043227,membrane-bounded organelle; GO:0043229,intracellular organelle; GO:0043231,intracellular membrane-bounded organelle; GO:0110165,cellular anatomical entity	PF13359.9:DDE superfamily endonuclease	--	--	--
Glur_chr1.g004240	0.0542	0.0439	0.2122	32.8312	31.1759	26.8592	13.6045	13.2981	12.8997	0	0	0	1	1	4	657	591	526	276	254	219	0	0	0	Glur_chr1	2688050	2691383	+	Glur_chr1.g004240	--	--	--	uncharacterized protein LOC113846565 [Abrus precatorius]	--	A0A8B8JH93_ABRPR SubName: Full=uncharacterized protein LOC113846565 {ECO:0000313|RefSeq:XP_027330793.1, ECO:0000313|RefSeq:XP_027330802.1};	--	--	--	--	--	--
Glur_chr1.g004250	0.1087	0.088	0.4257	0.401	0.5291	0.3073	0.7911	0.105	1.1817	0.1151	0.2454	0	1	1	4	4	5	3	8	1	10	1	2	0	Glur_chr1	2693643	2695342	-	Glur_chr1.g004250	--	--	--	AWPM-19 protein [Spatholobus suberectus]	PM19L_ORYSJ RecName: Full=Membrane protein PM19L {ECO:0000305}; AltName: Full=PM19-like protein 1 {ECO:0000303|PubMed:26505346}; Short=OsPM19L1 {ECO:0000303|PubMed:26505346};	A0A1S2XEX5_CICAR SubName: Full=membrane protein PM19L-like {ECO:0000313|RefSeq:XP_004488295.1};	--	GO:0016021,integral component of membrane; GO:0005575,cellular_component; GO:0016020,membrane; GO:0031224,intrinsic component of membrane; GO:0110165,cellular anatomical entity	PF05512.14:AWPM-19-like family	--	--	--
Glur_chr1.g004260	0	0.0313	0.0378	10.5823	11.9985	12.634	19.6819	18.9637	19.1516	3.4374	2.3547	2.6583	0	1	1	297	319	347	560	508	456	84	54	64	Glur_chr1	2696684	2700285	-	Glur_chr1.g004260	--	K23966 cyclin L | (RefSeq) cyclin-L1-1 (A)	--	cyclin-L1-1 [Cajanus cajan]	CCL11_ARATH RecName: Full=Cyclin-L1-1; Short=CycL1;1; AltName: Full=Arginine-rich cyclin 1; Short=AtRCY1; AltName: Full=Protein MODIFIER OF SNC1 12;	A0A151U588_CAJCA SubName: Full=Cyclin-L1-1 {ECO:0000313|EMBL:KYP74408.1};	Cyclin L	GO:0005634,nucleus; GO:0009506,plasmodesma; GO:0016538,cyclin-dependent protein serine/threonine kinase regulator activity; GO:0051301,cell division; GO:0051321,meiotic cell cycle; GO:0006357,regulation of transcription by RNA polymerase II; GO:0006355,regulation of DNA-templated transcription; GO:0009651,response to salt stress; GO:0003674,molecular_function; GO:0019207,kinase regulator activity…	PF00134.26:Cyclin, N-terminal domain	--	--	--
Glur_chr1.g004310	94.1521	84.505	88.05	76.0672	77.8329	75.9836	58.0111	61.214	60.4462	194.422	183.158	180.193	2491	2761	2379	2182	2115	2133	1687	1676	1471	4856	4293	4434	Glur_chr1	2762291	2765453	+	Glur_chr1.g004310	--	K12741 heterogeneous nuclear ribonucleoprotein A1/A3 | (RefSeq) UBP1-associated protein 2C-like (A)	ko03040: Spliceosome	UBP1-associated protein 2C-like [Abrus precatorius]	UBA2C_ARATH RecName: Full=UBP1-associated protein 2C;	A0A8B8LHT5_ABRPR SubName: Full=UBP1-associated protein 2C-like {ECO:0000313|RefSeq:XP_027355647.1};	FOG: RRM domain	GO:0005730,nucleolus; GO:0005634,nucleus; GO:0003730,mRNA 3'-UTR binding; GO:0003729,mRNA binding; GO:0008219,cell death; GO:0006952,defense response; GO:0009693,ethylene biosynthetic process; GO:0010150,leaf senescence; GO:0003674,molecular_function; GO:0003676,nucleic acid binding; GO:0003723,RNA binding; GO:0005488,binding; GO:0097159,organic cyclic compound binding; GO:1901363,heterocyclic co…	PF00076.25:RNA recognition motif. (a.k.a. RRM, RBD, or RNP domain)	--	--	--
Glur_chr1.g004370	0.6413	0.536	0.9318	1.8316	1.6515	1.3062	1.0727	1.4392	1.4843	0.0657	0.07	0.1112	31	32	46	96	82	67	57	72	66	3	3	5	Glur_chr1	2775711	2786696	+	Glur_chr1.g004370	--	K11843 ubiquitin carboxyl-terminal hydrolase 14 [EC:3.4.19.12] | (RefSeq) uncharacterized protein LOC112776323 (A)	--	F-box/FBD/LRR-repeat protein [Spatholobus suberectus]	FDL1_ARATH RecName: Full=F-box/FBD/LRR-repeat protein At1g13570;	A0A396HRY4_MEDTR SubName: Full=Putative F-box domain, leucine-rich repeat domain, L domain-containing protein {ECO:0000313|EMBL:RHN55281.1};	--	--	PF07723.16:Leucine Rich Repeat	--	--	--
Glur_chr1.g004390	0	0	0	0	0	0	0	0	0	1.1749	0.9738	0.795	0	0	0	0	0	0	0	0	0	9	7	6	Glur_chr1	2795618	2797058	-	Glur_chr1.g004390	--	K00951 GTP pyrophosphokinase [EC:2.7.6.5] | (Kazusa) Lj3g3v2577230.1; - (A)	ko00230: Purine metabolism; ko01100: Metabolic pathways	probable GTP diphosphokinase RSH2, chloroplastic isoform X2 [Abrus precatorius]	--	A0A8B8JRD8_ABRPR SubName: Full=probable GTP diphosphokinase RSH2, chloroplastic isoform X2 {ECO:0000313|RefSeq:XP_027334047.1};	--	GO:0016301,kinase activity; GO:0015969,guanosine tetraphosphate metabolic process; GO:0016310,phosphorylation; GO:0003674,molecular_function; GO:0003824,catalytic activity; GO:0016740,transferase activity; GO:0016772,transferase activity, transferring phosphorus-containing groups; GO:0006139,nucleobase-containing compound metabolic process; GO:0006163,purine nucleotide metabolic process; GO:00067…	--	--	--	--
Glur_chr1.g004440	0	0.0299	0	0	0	0.0348	0	0.0357	0	0	0	0	0	1	0	0	0	1	0	1	0	0	0	0	Glur_chr1	2845693	2847287	+	Glur_chr1.g004440	--	K13412 calcium-dependent protein kinase [EC:2.7.11.1] | (RefSeq) uncharacterized protein LOC127136760 (A)	ko04626: Plant-pathogen interaction	hypothetical protein F511_20769, partial [Dorcoceras hygrometricum]	RSLE2_ORYSJ RecName: Full=Zinc finger BED domain-containing protein RICESLEEPER 2; AltName: Full=Transposase-like protein RICESLEEPER 2;	A0A2Z7A6K1_9LAMI SubName: Full=Uncharacterized protein {ECO:0000313|EMBL:KZV17238.1}; Flags: Fragment;	Tam3-transposase (Ac family)	GO:0005634,nucleus; GO:0003677,DNA binding; GO:0046872,metal ion binding; GO:0046983,protein dimerization activity; GO:0009791,post-embryonic development; GO:0003674,molecular_function; GO:0003676,nucleic acid binding; GO:0005488,binding; GO:0097159,organic cyclic compound binding; GO:1901363,heterocyclic compound binding; GO:0043167,ion binding; GO:0043169,cation binding; GO:0005515,protein bind…	PF05699.17:hAT family C-terminal dimerisation region	--	--	--
Glur_chr1.g004480	15.2624	15.0292	16.3521	16.4232	17.7724	17.8697	11.9142	11.5392	11.4973	10.6533	12.017	11.8264	648	788	709	756	775	805	556	507	449	427	452	467	Glur_chr1	2881802	2885889	+	Glur_chr1.g004480	--	--	--	suppressor protein SRP40 [Spatholobus suberectus]	--	A0A8B8LK36_ABRPR SubName: Full=uncharacterized protein LOC113865409 {ECO:0000313|RefSeq:XP_027355727.1, ECO:0000313|RefSeq:XP_027355728.1};	--	--	--	--	--	--
Glur_chr1.g004490	0.3759	0.1015	0.0409	0.6934	0.5693	0.5117	0.266	0.1211	0.3633	0.0885	0	0	9	3	1	18	14	13	7	3	8	2	0	0	Glur_chr1	2886733	2890010	-	Glur_chr1.g004490	--	K23877 xyloglucan O-acetyltransferase | (RefSeq) protein ALTERED XYLOGLUCAN 4-like (A)	--	protein trichome birefringence-like 31 [Abrus precatorius]	TBL31_ARATH RecName: Full=Protein trichome birefringence-like 31;	A0A8B8LKG8_ABRPR SubName: Full=protein trichome birefringence-like 31 {ECO:0000313|RefSeq:XP_027355314.1};	--	GO:0005794,Golgi apparatus; GO:0016021,integral component of membrane; GO:0016413,O-acetyltransferase activity; GO:1990538,xylan O-acetyltransferase activity; GO:0045492,xylan biosynthetic process; GO:0003674,molecular_function; GO:0003824,catalytic activity; GO:0008374,O-acyltransferase activity; GO:0016407,acetyltransferase activity; GO:0016740,transferase activity; GO:0016746,acyltransferase a…	PF13839.9:GDSL/SGNH-like Acyl-Esterase family found in Pmr5 and Cas1p	--	--	--
Glur_chr1.g004520	0	0	0	0.507	0.0892	1.1226	0	0	0	0	0	0.0985	0	0	0	6	1	13	0	0	0	0	0	1	Glur_chr1	2896838	2897821	-	Glur_chr1.g004520	--	no KO assigned | (RefSeq) protein ALP1-like (A)	--	protein ALP1-like [Trifolium pratense]	--	A0A8J5C2Y9_ZINOF RecName: Full=DDE Tnp4 domain-containing protein {ECO:0000259|Pfam:PF13359};	Predicted transposase	--	PF13359.9:DDE superfamily endonuclease	--	--	--
Glur_chr1.g004560	360.873	355.378	358.029	265.11	263.507	253.932	251.611	247.012	243.868	174.122	171.673	174.508	7135	8677	7229	5683	5351	5327	5468	5054	4435	3250	3007	3209	Glur_chr1	2919507	2922913	+	Glur_chr1.g004560	--	K00026 malate dehydrogenase [EC:1.1.1.37] | (RefSeq) malate dehydrogenase, mitochondrial (A)	ko00020: Citrate cycle (TCA cycle); ko00270: Cysteine and methionine metabolism; ko00620: Pyruvate metabolism; ko00630: Glyoxylate and dicarboxylate metabolism; ko00710: Carbon fixation in photosynthetic organisms; ko01100: Metabolic pathways; ko01110: Biosynthesis of secondary metabolites; ko01200: Carbon metabolism	malate dehydrogenase, mitochondrial [Abrus precatorius]	MDHM_CITLA RecName: Full=Malate dehydrogenase, mitochondrial; EC=1.1.1.37; AltName: Allergen=Citr l MDH {ECO:0000305}; Flags: Precursor;	A0A8B8LC79_ABRPR RecName: Full=Malate dehydrogenase {ECO:0000256|ARBA:ARBA00012995, ECO:0000256|RuleBase:RU003405}; EC=1.1.1.37 {ECO:0000256|ARBA:ARBA00012995, ECO:0000256|RuleBase:RU003405};	NAD-dependent malate dehydrogenase	GO:0005759,mitochondrial matrix; GO:0030060,L-malate dehydrogenase activity; GO:0006108,malate metabolic process; GO:0006099,tricarboxylic acid cycle; GO:0003674,molecular_function; GO:0003824,catalytic activity; GO:0016491,oxidoreductase activity; GO:0016614,oxidoreductase activity, acting on CH-OH group of donors; GO:0016615,malate dehydrogenase activity; GO:0016616,oxidoreductase activity, act…	PF02866.21:lactate/malate dehydrogenase, alpha/beta C-terminal domain	--	--	--
Glur_chr1.g004640	0	0	0	0	0	0	0.2274	0.4832	0.2718	0	0	0	0	0	0	0	0	0	1	2	1	0	0	0	Glur_chr1	2981204	2981526	-	Glur_chr1.g004640	--	--	--	--	--	--	--	--	--	--	--	--
Glur_chr1.g004650	0	0	0	4.9035	5.6076	5.4282	2.62	1.2843	0.7225	0	0	0	0	0	0	24	26	26	13	6	3	0	0	0	Glur_chr1	2983445	2984203	-	Glur_chr1.g004650	--	--	--	--	--	--	--	--	--	--	--	--
Glur_chr1.g004830	0	0	0	0	0	0	2.7391	2.5457	1.8412	4.9832	2.124	4.0464	0	0	0	0	0	0	16	14	9	25	10	20	Glur_chr1	3044398	3044676	-	Glur_chr1.g004830	--	--	--	--	--	--	--	--	--	--	--	--
Glur_chr1.g005090	0	0	0.357	0	0	0	0	0	0	0	0	0	0	0	3	0	0	0	0	0	0	0	0	0	Glur_chr1	3193223	3193825	+	Glur_chr1.g005090	--	K13412 calcium-dependent protein kinase [EC:2.7.11.1] | (RefSeq) uncharacterized protein LOC127136760 (A)	ko04626: Plant-pathogen interaction	zinc finger BED domain-containing protein DAYSLEEPER-like [Trifolium pratense]	RSLE2_ORYSJ RecName: Full=Zinc finger BED domain-containing protein RICESLEEPER 2; AltName: Full=Transposase-like protein RICESLEEPER 2;	A0A7G2E360_ARATH SubName: Full=(thale cress) hypothetical protein {ECO:0000313|EMBL:CAD5315049.1};	Tam3-transposase (Ac family)	GO:0005634,nucleus; GO:0003677,DNA binding; GO:0046872,metal ion binding; GO:0046983,protein dimerization activity; GO:0009791,post-embryonic development; GO:0003674,molecular_function; GO:0003676,nucleic acid binding; GO:0005488,binding; GO:0097159,organic cyclic compound binding; GO:1901363,heterocyclic compound binding; GO:0043167,ion binding; GO:0043169,cation binding; GO:0005515,protein bind…	PF05699.17:hAT family C-terminal dimerisation region	--	--	--
Glur_chr1.g005130	42.191	40.8838	36.7346	10.3431	8.0297	8.1993	36.0516	38.5833	38.7618	25.3024	25.2596	28.1696	839	1004	746	223	164	173	788	794	709	475	445	521	Glur_chr1	3231410	3237751	-	Glur_chr1.g005130	--	K06692 26S proteasome non-ATPase regulatory subunit 5 | (RefSeq) uncharacterized protein LOC113865051 (A)	--	26S proteasome non-ATPase regulatory subunit 5 [Spatholobus suberectus]	--	A0A8B8LFR7_ABRPR SubName: Full=uncharacterized protein LOC113865051 {ECO:0000313|RefSeq:XP_027355201.1};	26S proteasome regulatory complex, subunit PSMD5	GO:0043248,proteasome assembly; GO:0008150,biological_process; GO:0009987,cellular process; GO:0016043,cellular component organization; GO:0022607,cellular component assembly; GO:0043933,protein-containing complex organization; GO:0044085,cellular component biogenesis; GO:0065003,protein-containing complex assembly; GO:0071840,cellular component organization or biogenesis	PF10508.12:Proteasome non-ATPase 26S subunit	--	--	--
Glur_chr1.g005200	0.7865	0.7961	0	0.1814	0	0.3706	0.5367	0.57	0.4275	0.4166	0.6658	0.2114	4	5	0	1	0	2	3	3	2	2	3	1	Glur_chr1	3253098	3253364	+	Glur_chr1.g005200	--	--	--	--	--	--	--	--	--	--	--	--
Glur_chr1.g005210	24.8021	25.5892	23.9168	4.7609	3.0645	2.7291	14.4322	14.3557	14.9193	12.9361	10.8005	13.9426	197	251	194	41	25	23	126	118	109	97	76	103	Glur_chr1	3254601	3257783	-	Glur_chr1.g005210	--	K06692 26S proteasome non-ATPase regulatory subunit 5 | (RefSeq) uncharacterized protein LOC113865051 (A)	--	26S proteasome non-ATPase regulatory subunit 5 [Spatholobus suberectus]	--	A0A8B8LFR7_ABRPR SubName: Full=uncharacterized protein LOC113865051 {ECO:0000313|RefSeq:XP_027355201.1};	26S proteasome regulatory complex, subunit PSMD5	GO:0043248,proteasome assembly; GO:0008150,biological_process; GO:0009987,cellular process; GO:0016043,cellular component organization; GO:0022607,cellular component assembly; GO:0043933,protein-containing complex organization; GO:0044085,cellular component biogenesis; GO:0065003,protein-containing complex assembly; GO:0071840,cellular component organization or biogenesis	--	--	--	--
Glur_chr1.g005290	1.1087	1.2861	1.7312	1.0503	1.2546	1.3556	3.2442	3.0694	2.6388	0.6666	0.5412	0.3866	37	53	59	38	43	48	119	106	81	21	16	12	Glur_chr1	3300973	3302854	-	Glur_chr1.g005290	--	--	--	transcription factor TCP4-like [Cicer arietinum]	TCP3_ARATH RecName: Full=Transcription factor TCP3;	A0A1S2YUB3_CICAR SubName: Full=transcription factor TCP4-like {ECO:0000313|RefSeq:XP_004510040.1};	--	GO:0005634,nucleus; GO:0003700,DNA-binding transcription factor activity; GO:0043565,sequence-specific DNA binding; GO:0048366,leaf development; GO:0010150,leaf senescence; GO:2000032,regulation of secondary shoot formation; GO:0006355,regulation of DNA-templated transcription; GO:0009733,response to auxin; GO:0003674,molecular_function; GO:0140110,transcription regulator activity; GO:0003676,nuc…	PF03634.16:TCP family transcription factor	TCP	TF	TCP
Glur_chr1.g005360	0.2108	0.6829	0.6194	0	0	0.1987	0.3836	0.2037	0	0	0	0	1	4	3	0	0	1	2	1	0	0	0	0	Glur_chr1	3419850	3420467	+	Glur_chr1.g005360	--	--	--	F-box/kelch-repeat protein SKIP11 [Cajanus cajan]	FBK15_ARATH RecName: Full=F-box/kelch-repeat protein At1g26930;	A0A151R854_CAJCA SubName: Full=F-box/kelch-repeat protein SKIP11 {ECO:0000313|EMBL:KYP38731.1};	FOG: Kelch repeat	GO:0005634,nucleus; GO:0005777,peroxisome; GO:0005575,cellular_component; GO:0005622,intracellular anatomical structure; GO:0043226,organelle; GO:0043227,membrane-bounded organelle; GO:0043229,intracellular organelle; GO:0043231,intracellular membrane-bounded organelle; GO:0110165,cellular anatomical entity; GO:0005737,cytoplasm; GO:0042579,microbody	--	--	--	--
Glur_chr1.g005370	0	0	0.3295	0.0776	0	0.0793	0	0.0813	0.0915	0	0	0	0	0	4	1	0	1	0	1	1	0	0	0	Glur_chr1	3420514	3421758	-	Glur_chr1.g005370	--	K22761 DNA-directed primase/polymerase protein [EC:2.7.7.102 2.7.7.7] | (RefSeq) DNA-directed primase/polymerase protein isoform X1 (A)	--	Replication factor A protein [Arachis hypogaea]	--	A0A6P5N978_ARADU SubName: Full=replication protein A 70 kDa DNA-binding subunit E {ECO:0000313|RefSeq:XP_020992964.1};	Single-stranded DNA-binding replication protein A (RPA), large (70 kD) subunit and related ssDNA-binding proteins	GO:0005634,nucleus; GO:0003677,DNA binding; GO:0006310,DNA recombination; GO:0006281,DNA repair; GO:0006260,DNA replication; GO:0003674,molecular_function; GO:0003676,nucleic acid binding; GO:0005488,binding; GO:0097159,organic cyclic compound binding; GO:1901363,heterocyclic compound binding; GO:0006139,nucleobase-containing compound metabolic process; GO:0006259,DNA metabolic process; GO:000672…	PF02721.17:Domain of unknown function DUF223	--	--	--
Glur_chr1.g005450	23.4403	18.2011	14.3064	12.2907	13.287	16.0395	5.6966	4.6543	4.1891	6.8027	5.2555	3.9703	146	140	91	83	85	106	39	30	24	40	29	23	Glur_chr1	3474195	3475932	+	Glur_chr1.g005450	--	K00026 malate dehydrogenase [EC:1.1.1.37] | (RefSeq) malate dehydrogenase, mitochondrial (A)	ko00020: Citrate cycle (TCA cycle); ko00270: Cysteine and methionine metabolism; ko00620: Pyruvate metabolism; ko00630: Glyoxylate and dicarboxylate metabolism; ko00710: Carbon fixation in photosynthetic organisms; ko01100: Metabolic pathways; ko01110: Biosynthesis of secondary metabolites; ko01200: Carbon metabolism	PREDICTED: uncharacterized protein LOC109338360 [Lupinus angustifolius]	MDHM_CITLA RecName: Full=Malate dehydrogenase, mitochondrial; EC=1.1.1.37; AltName: Allergen=Citr l MDH {ECO:0000305}; Flags: Precursor;	A0A394DJK5_LUPAN SubName: Full=Uncharacterized protein {ECO:0000313|EMBL:OIW20467.1};	--	GO:0005759,mitochondrial matrix; GO:0030060,L-malate dehydrogenase activity; GO:0006108,malate metabolic process; GO:0006099,tricarboxylic acid cycle; GO:0003674,molecular_function; GO:0003824,catalytic activity; GO:0016491,oxidoreductase activity; GO:0016614,oxidoreductase activity, acting on CH-OH group of donors; GO:0016615,malate dehydrogenase activity; GO:0016616,oxidoreductase activity, act…	--	--	--	--
Glur_chr1.g005460	0	0	0	0	0.062	0	0	0	0	0	0	0	0	0	0	0	1	0	0	0	0	0	0	0	Glur_chr1	3480136	3480960	-	Glur_chr1.g005460	--	K07195 exocyst complex component 7 | (RefSeq) exocyst complex component EXO70B1-like (A)	--	exocyst complex component EXO70B1-like [Abrus precatorius]	E70B1_ARATH RecName: Full=Exocyst complex component EXO70B1 {ECO:0000303|PubMed:23944713}; Short=AtExo70b1 {ECO:0000303|PubMed:23944713}; AltName: Full=Exocyst subunit Exo70 family protein B1 {ECO:0000303|PubMed:23944713};	A0A8B8JYU7_ABRPR RecName: Full=Exocyst subunit Exo70 family protein {ECO:0000256|RuleBase:RU365026};	Exocyst component protein and related proteins	GO:0005829,cytosol; GO:0012505,endomembrane system; GO:0000145,exocyst; GO:0070062,extracellular exosome; GO:0016020,membrane; GO:0045335,phagocytic vesicle; GO:0005546,phosphatidylinositol-4,5-bisphosphate binding; GO:0006952,defense response; GO:0052542,defense response by callose deposition; GO:0042742,defense response to bacterium; GO:0050832,defense response to fungus; GO:0006887,exocytosis;…	--	--	--	--
Glur_chr1.g005470	0	0	0	0.035	0	0.0358	0	0.0367	0	0.0402	0.0857	0	0	0	0	1	0	1	0	1	0	1	2	0	Glur_chr1	3483289	3486189	+	Glur_chr1.g005470	--	K17907 autophagy-related protein 9 | (RefSeq) autophagy-related protein 9-like (A)	ko04136: Autophagy - other	PREDICTED: replication protein A 70 kDa DNA-binding subunit-like [Lupinus angustifolius]	--	A0A6A5PHH4_LUPAL RecName: Full=DUF223 domain-containing protein {ECO:0000259|Pfam:PF02721};	Single-stranded DNA-binding replication protein A (RPA), large (70 kD) subunit and related ssDNA-binding proteins	GO:0005634,nucleus; GO:0003677,DNA binding; GO:0006310,DNA recombination; GO:0006281,DNA repair; GO:0006260,DNA replication; GO:0003674,molecular_function; GO:0003676,nucleic acid binding; GO:0005488,binding; GO:0097159,organic cyclic compound binding; GO:1901363,heterocyclic compound binding; GO:0006139,nucleobase-containing compound metabolic process; GO:0006259,DNA metabolic process; GO:000672…	PF02721.17:Domain of unknown function DUF223	--	--	--
Glur_chr1.g005490	6.1486	6.5588	6.0787	4.2533	5.4109	4.792	6.0243	5.3702	4.435	4.4465	4.3378	4.1318	104	137	105	78	94	86	112	94	69	71	65	65	Glur_chr1	3495088	3497634	+	Glur_chr1.g005490	--	--	--	hypothetical protein KIW84_044180 [Pisum sativum]	SPD1_ARATH RecName: Full=Protein SEEDLING PLASTID DEVELOPMENT 1 {ECO:0000303|PubMed:21045120}; Flags: Precursor;	A0A445KDW1_GLYSO RecName: Full=AAA domain-containing protein {ECO:0000259|SMART:SM00382};	--	GO:0009507,chloroplast; GO:0009941,chloroplast envelope; GO:0031972,chloroplast intermembrane space; GO:0031969,chloroplast membrane; GO:0005524,ATP binding; GO:0009657,plastid organization; GO:0090677,reversible differentiation; GO:0010431,seed maturation; GO:0000166,nucleotide binding; GO:0003674,molecular_function; GO:0005488,binding; GO:0017076,purine nucleotide binding; GO:0030554,adenyl nuc…	PF00004.32:ATPase family associated with various cellular activities (AAA)	--	--	--
Glur_chr1.g005500	8.0199	7.9495	9.1731	6.8375	7.8522	6.1824	9.4833	8.8786	9.2319	15.8721	13.1606	13.0672	357	437	417	330	359	292	464	409	378	667	519	541	Glur_chr1	3498665	3509264	+	Glur_chr1.g005500	--	K01810 glucose-6-phosphate isomerase [EC:5.3.1.9] | (RefSeq) glucose-6-phosphate isomerase, cytosolic-like (A)	ko00010: Glycolysis / Gluconeogenesis; ko00030: Pentose phosphate pathway; ko00500: Starch and sucrose metabolism; ko00520: Amino sugar and nucleotide sugar metabolism; ko01100: Metabolic pathways; ko01110: Biosynthesis of secondary metabolites; ko01200: Carbon metabolism; ko01250: Biosynthesis of nucleotide sugars	uncharacterized protein ycf45 [Abrus precatorius]	SPD1_ARATH RecName: Full=Protein SEEDLING PLASTID DEVELOPMENT 1 {ECO:0000303|PubMed:21045120}; Flags: Precursor;	A0A8B8LE97_ABRPR SubName: Full=uncharacterized protein ycf45 {ECO:0000313|RefSeq:XP_027354671.1};	--	GO:0009507,chloroplast; GO:0009941,chloroplast envelope; GO:0031972,chloroplast intermembrane space; GO:0031969,chloroplast membrane; GO:0005524,ATP binding; GO:0009657,plastid organization; GO:0090677,reversible differentiation; GO:0010431,seed maturation; GO:0000166,nucleotide binding; GO:0003674,molecular_function; GO:0005488,binding; GO:0017076,purine nucleotide binding; GO:0030554,adenyl nuc…	PF19568.2:Sporulation stage III, protein AA	--	--	--
Glur_chr1.g005510	0	0	0	0	0	0	0.2015	0.2141	0	0	0.25	0	0	0	0	0	0	0	1	1	0	0	1	0	Glur_chr1	3511480	3512229	+	Glur_chr1.g005510	--	--	--	RNA-directed DNA polymerase (Reverse transcriptase) [Trifolium medium]	--	A0A392MF45_9FABA SubName: Full=RNA-directed DNA polymerase (Reverse transcriptase) {ECO:0000313|EMBL:MCH86112.1}; Flags: Fragment;	--	GO:0003964,RNA-directed DNA polymerase activity; GO:0003674,molecular_function; GO:0003824,catalytic activity; GO:0016740,transferase activity; GO:0016772,transferase activity, transferring phosphorus-containing groups; GO:0016779,nucleotidyltransferase activity; GO:0034061,DNA polymerase activity; GO:0140097,catalytic activity, acting on DNA; GO:0140640,catalytic activity, acting on a nucleic ac…	--	--	--	--
Glur_chr1.g005640	0.1296	0.105	0.1269	1.076	0.8835	0.4887	0.2359	0.1253	0.5637	0.2746	0.8779	0.2788	1	1	1	9	7	4	2	1	4	2	6	2	Glur_chr1	3556463	3557859	+	Glur_chr1.g005640	--	--	--	--	--	--	--	--	--	--	--	--
Glur_chr1.g005650	0	0	0	0	0	0	0.1021	0.2168	0	0	0	0	0	0	0	0	0	0	1	2	0	0	0	0	Glur_chr1	3564129	3564596	+	Glur_chr1.g005650	--	--	--	--	--	--	--	--	--	--	--	--
Glur_chr1.g005690	0	0	0	0	0	0	0.3703	0.0983	0.7743	0	0	0	0	0	0	0	0	0	4	1	7	0	0	0	Glur_chr1	3579679	3580751	+	Glur_chr1.g005690	--	--	--	uncharacterized protein LOC127106858 [Pisum sativum]	--	A0A4D6NEZ4_VIGUN SubName: Full=Putative transposase {ECO:0000313|EMBL:QCE11294.1};	--	--	PF03004.17:Plant transposase (Ptta/En/Spm family)	--	--	--
Glur_chr1.g005700	4.5	2.1594	0.4896	2.1521	0.8114	1.4137	1.9712	2.4158	2.7179	0	0	0	27	16	3	14	5	9	13	15	15	0	0	0	Glur_chr1	3582060	3583480	-	Glur_chr1.g005700	--	--	--	--	--	--	--	--	--	--	--	--
Glur_chr1.g005710	0.0788	0.1277	0	0.2181	0.0768	0	0.0717	0	0.1714	0	0	0	1	2	0	3	1	0	1	0	2	0	0	0	Glur_chr1	3583873	3590389	-	Glur_chr1.g005710	--	--	--	Retrovirus-related Pol polyprotein from transposon TNT 1-94, partial [Cajanus cajan]	--	A0A151TAW1_CAJCA SubName: Full=Retrovirus-related Pol polyprotein from transposon TNT 1-94 {ECO:0000313|EMBL:KYP64173.1}; Flags: Fragment;	--	GO:0003676,nucleic acid binding; GO:0008270,zinc ion binding; GO:0015074,DNA integration; GO:0003674,molecular_function; GO:0005488,binding; GO:0097159,organic cyclic compound binding; GO:1901363,heterocyclic compound binding; GO:0043167,ion binding; GO:0043169,cation binding; GO:0046872,metal ion binding; GO:0046914,transition metal ion binding; GO:0006139,nucleobase-containing compound metaboli…	--	--	--	--
Glur_chr1.g005850	0	0	0	0	0	0	0	0	0	0.1954	0.0595	0.085	0	0	0	0	0	0	0	0	0	7	2	3	Glur_chr1	3673542	3677480	+	Glur_chr1.g005850	--	K17609 nucleoredoxin [EC:1.8.1.8] | (RefSeq) probable nucleoredoxin 1 (A)	--	protein SIEVE ELEMENT OCCLUSION B-like [Abrus precatorius]	SEOB_ARATH RecName: Full=Protein SIEVE ELEMENT OCCLUSION B {ECO:0000303|PubMed:20932300}; Short=AtSEOb {ECO:0000303|PubMed:20932300}; AltName: Full=Protein SIEVE ELEMENT OCCLUSION-RELATED 1 {ECO:0000303|PubMed:22470058}; Short=AtSEOR1 {ECO:0000303|PubMed:22470058};	A0A8B8MFW3_ABRPR SubName: Full=protein SIEVE ELEMENT OCCLUSION B-like {ECO:0000313|RefSeq:XP_027366758.1};	--	GO:0042803,protein homodimerization activity; GO:0043621,protein self-association; GO:0010088,phloem development; GO:0003674,molecular_function; GO:0005488,binding; GO:0005515,protein binding; GO:0042802,identical protein binding; GO:0046983,protein dimerization activity; GO:0008150,biological_process; GO:0009888,tissue development; GO:0010087,phloem or xylem histogenesis; GO:0032502,developmenta…	PF14576.9:Sieve element occlusion N-terminus	--	--	--
Glur_chr1.g006120	0	0	0	0.1428	0	0.4379	0	0	0	0	0	0	0	0	0	1	0	3	0	0	0	0	0	0	Glur_chr1	3858746	3859084	+	Glur_chr1.g006120	--	--	--	hypothetical protein TSUD_34260 [Trifolium subterraneum]	--	A0A2Z6P2U9_TRISU SubName: Full=Uncharacterized protein {ECO:0000313|EMBL:GAU42782.1};	--	--	PF03004.17:Plant transposase (Ptta/En/Spm family)	--	--	--
Glur_chr1.g006230	0	0	0	0	0	0	0	0	0	0.1675	0	0.1133	0	0	0	0	0	0	0	0	0	6	0	4	Glur_chr1	3935527	3940031	+	Glur_chr1.g006230	--	--	--	protein SIEVE ELEMENT OCCLUSION B-like [Abrus precatorius]	SEOB_ARATH RecName: Full=Protein SIEVE ELEMENT OCCLUSION B {ECO:0000303|PubMed:20932300}; Short=AtSEOb {ECO:0000303|PubMed:20932300}; AltName: Full=Protein SIEVE ELEMENT OCCLUSION-RELATED 1 {ECO:0000303|PubMed:22470058}; Short=AtSEOR1 {ECO:0000303|PubMed:22470058};	A0A8B8MFW3_ABRPR SubName: Full=protein SIEVE ELEMENT OCCLUSION B-like {ECO:0000313|RefSeq:XP_027366758.1};	--	GO:0042803,protein homodimerization activity; GO:0043621,protein self-association; GO:0010088,phloem development; GO:0003674,molecular_function; GO:0005488,binding; GO:0005515,protein binding; GO:0042802,identical protein binding; GO:0046983,protein dimerization activity; GO:0008150,biological_process; GO:0009888,tissue development; GO:0010087,phloem or xylem histogenesis; GO:0032502,developmenta…	PF14576.9:Sieve element occlusion N-terminus	--	--	--
Glur_chr1.g006440	1.0174	0.8239	1.3948	1.5015	0.3962	0.7671	0	0	0	0.4311	0	0.2188	5	5	7	8	2	4	0	0	0	2	0	1	Glur_chr1	4042748	4043977	-	Glur_chr1.g006440	--	--	--	protein ENHANCED DISEASE RESISTANCE 2-like isoform X2 [Pisum sativum]	--	A0A396JZM6_MEDTR SubName: Full=Uncharacterized protein {ECO:0000313|EMBL:RHN81488.1};	--	GO:0008289,lipid binding; GO:0003674,molecular_function; GO:0005488,binding	--	--	--	--
Glur_chr1.g006450	0.2983	0	0	0	0	0	0	0	0	0	0	0	3	0	0	0	0	0	0	0	0	0	0	0	Glur_chr1	4046187	4047722	-	Glur_chr1.g006450	--	--	--	Methyl-CpG-binding domain-containing protein 2 [Glycine max]	--	A0A0B2REF8_GLYSO SubName: Full=Methyl-CpG-binding domain-containing protein 2 {ECO:0000313|EMBL:KHN32921.1};	--	GO:0005634,nucleus; GO:0003677,DNA binding; GO:0008270,zinc ion binding; GO:0003674,molecular_function; GO:0003676,nucleic acid binding; GO:0005488,binding; GO:0097159,organic cyclic compound binding; GO:1901363,heterocyclic compound binding; GO:0043167,ion binding; GO:0043169,cation binding; GO:0046872,metal ion binding; GO:0046914,transition metal ion binding; GO:0005575,cellular_component; GO:…	--	--	--	--
Glur_chr1.g006520	0	0	0	0	0	0	0	0	0	2.1517	1.7637	0.336	0	0	0	0	0	0	0	0	0	13	10	2	Glur_chr1	4099262	4100542	-	Glur_chr1.g006520	--	--	--	--	--	--	--	--	--	--	--	--
Glur_chr1.g006530	0.5357	1.0122	0.1749	8.7292	7.65	8.415	4.7114	6.212	3.3004	0	0	0	3	7	1	53	44	50	29	36	17	0	0	0	Glur_chr1	4104169	4104462	-	Glur_chr1.g006530	--	--	--	--	--	--	--	--	--	--	--	--
Glur_chr1.g006540	0.1944	0.1575	1.3328	0	0	0.3665	1.0614	0.7516	0.8456	0	0.2195	0.2091	1	1	7	0	0	2	6	4	4	0	1	1	Glur_chr1	4107806	4109437	+	Glur_chr1.g006540	--	--	--	--	--	--	--	--	--	--	--	--
Glur_chr1.g006630	0.0407	0	0	0	0	0	0.037	0.0589	0	0	0	0	2	0	0	0	0	0	2	3	0	0	0	0	Glur_chr1	4228016	4232697	+	Glur_chr1.g006630	--	K05387 glutamate receptor, ionotropic, plant | (RefSeq) glutamate receptor 2.7 isoform X2 (A)	--	glutamate receptor 2.8 [Cajanus cajan]	GLR29_ARATH RecName: Full=Glutamate receptor 2.9; AltName: Full=Ligand-gated ion channel 2.9; Flags: Precursor;	A0A151RD89_CAJCA RecName: Full=Glutamate receptor {ECO:0000256|PIRNR:PIRNR037090};	Glutamate-gated kainate-type ion channel receptor subunit GluR5 and related subunits	GO:0016021,integral component of membrane; GO:0005886,plasma membrane; GO:0005262,calcium channel activity; GO:0008066,glutamate receptor activity; GO:0015276,ligand-gated ion channel activity; GO:0038023,signaling receptor activity; GO:0006816,calcium ion transport; GO:0019722,calcium-mediated signaling; GO:0071230,cellular response to amino acid stimulus; GO:0003674,molecular_function; GO:00052…	PF01094.31:Receptor family ligand binding region	--	--	--
Glur_chr1.g006640	0	0	0	0	0	0	0	0	0	0	0.0874	0	0	0	0	0	0	0	0	0	0	0	1	0	Glur_chr1	4246005	4246916	-	Glur_chr1.g006640	--	--	--	--	--	--	--	--	--	--	--	--
Glur_chr1.g006660	7.4833	6.7225	8.0911	3.2353	3.1117	3.453	13.971	14.4625	13.5594	8.8352	8.227	8.2555	192	213	212	90	82	94	394	384	320	214	187	197	Glur_chr1	4254174	4259719	-	Glur_chr1.g006660	--	K00451 homogentisate 1,2-dioxygenase [EC:1.13.11.5] | (RefSeq) homogentisate 1,2-dioxygenase (A)	ko00350: Tyrosine metabolism; ko01100: Metabolic pathways	Homogentisate 1,2-dioxygenase [Spatholobus suberectus]	HGD_ARATH RecName: Full=Homogentisate 1,2-dioxygenase; EC=1.13.11.5; AltName: Full=Homogentisate oxygenase; AltName: Full=Homogentisic acid oxidase; AltName: Full=Homogentisicase;	A0A8B8LLD3_ABRPR RecName: Full=Homogentisate 1,2-dioxygenase {ECO:0000256|ARBA:ARBA00013127}; EC=1.13.11.5 {ECO:0000256|ARBA:ARBA00013127};	Homogentisate 1,2-dioxygenase	GO:0009536,plastid; GO:0004411,homogentisate 1,2-dioxygenase activity; GO:0046872,metal ion binding; GO:1902000,homogentisate catabolic process; GO:0006559,L-phenylalanine catabolic process; GO:0006572,tyrosine catabolic process; GO:0003674,molecular_function; GO:0003824,catalytic activity; GO:0016491,oxidoreductase activity; GO:0016701,oxidoreductase activity, acting on single donors with incorp…	PF20510.1:Homogentisate 1,2-dioxygenase N-terminal	--	--	--
Glur_chr1.g006720	0	0	0	0.0815	0	0	0	0	0	0	0	0	0	0	0	1	0	0	0	0	0	0	0	0	Glur_chr1	4296841	4297434	-	Glur_chr1.g006720	--	--	--	hypothetical protein MTR_2g077610 [Medicago truncatula]	--	G7IJH9_MEDTR SubName: Full=Uncharacterized protein {ECO:0000313|EMBL:AES66690.2, ECO:0000313|EnsemblPlants:AES66690};	--	--	--	--	--	--
Glur_chr1.g006790	3.3772	3.232	2.856	0	0	0	3.0725	2.5218	6.175	0	0	0	22	26	19	0	0	0	22	17	37	0	0	0	Glur_chr1	4334441	4335627	-	Glur_chr1.g006790	--	--	--	hypothetical protein MtrDRAFT_AC155882g6v2 [Medicago truncatula]	--	A2Q3F9_MEDTR SubName: Full=Uncharacterized protein {ECO:0000313|EMBL:ABN08159.1};	--	--	--	--	--	--
Glur_chr1.g006870	0	0	0	0	0	0	0	0	0	0	0.2258	0	0	0	0	0	0	0	0	0	0	0	2	0	Glur_chr1	4386757	4387448	-	Glur_chr1.g006870	--	--	--	--	--	--	--	--	--	--	--	--
Glur_chr1.g007090	0	0	0	3.1827	3.8397	4.646	3.8121	8.8125	9.1108	0	0	0	0	0	0	14	16	20	17	37	34	0	0	0	Glur_chr1	4467024	4467367	-	Glur_chr1.g007090	--	--	--	--	--	--	--	--	--	--	--	--
Glur_chr1.g007260	13.7722	14.5901	12.5733	7.8316	11.4935	7.8075	6.783	4.3027	10.2445	7.5685	10.2859	11.0223	133	174	124	82	114	80	72	43	91	69	88	99	Glur_chr1	4541958	4548221	+	Glur_chr1.g007260	--	K01802 peptidylprolyl isomerase [EC:5.2.1.8] | (RefSeq) uncharacterized protein LOC115984572 isoform X1 (A)	--	unknown [Lotus japonicus]	SHH2_ARATH RecName: Full=Protein SAWADEE HOMEODOMAIN HOMOLOG 2; AltName: Full=Probable DNA-binding transcription factor 2;	I3S1I7_LOTJA RecName: Full=Homeobox domain-containing protein {ECO:0000259|PROSITE:PS50071};	--	GO:0005634,nucleus; GO:0003682,chromatin binding; GO:0003677,DNA binding; GO:0003674,molecular_function; GO:0005488,binding; GO:0003676,nucleic acid binding; GO:0097159,organic cyclic compound binding; GO:1901363,heterocyclic compound binding; GO:0005575,cellular_component; GO:0005622,intracellular anatomical structure; GO:0043226,organelle; GO:0043227,membrane-bounded organelle; GO:0043229,intra…	PF00046.32:Homeodomain	HB-other	TF	HB->HB-other
Glur_chr1.g007270	0	0.3058	0.2466	0	0.8581	0.356	0.3436	0.2433	0.5475	0	0.1421	0	0	3	2	0	7	3	3	2	4	0	1	0	Glur_chr1	4545367	4545865	-	Glur_chr1.g007270	--	K01528 dynamin 1/3 [EC:3.6.5.5] | (Kazusa) Lj0g3v0199559.2; - (A)	ko04144: Endocytosis	putative copia-type protein, partial [Trifolium pratense]	M810_ARATH RecName: Full=Uncharacterized mitochondrial protein AtMg00810; AltName: Full=ORF240b;	A0A2K3JXK0_TRIPR SubName: Full=Putative copia-type protein {ECO:0000313|EMBL:PNX58789.1}; Flags: Fragment;	FOG: Transposon-encoded proteins with TYA, reverse transcriptase, integrase domains in various combinations	GO:0005739,mitochondrion; GO:0005575,cellular_component; GO:0005622,intracellular anatomical structure; GO:0005737,cytoplasm; GO:0043226,organelle; GO:0043227,membrane-bounded organelle; GO:0043229,intracellular organelle; GO:0043231,intracellular membrane-bounded organelle; GO:0110165,cellular anatomical entity	--	--	--	--
Glur_chr1.g007280	8.7056	7.4091	8.3072	6.3908	7.4814	7.4095	7.0312	7.6827	6.6638	10.1626	8.1722	9.0736	196	206	191	156	173	177	174	179	138	216	163	190	Glur_chr1	4550520	4554414	+	Glur_chr1.g007280	--	K17212 bisdemethoxycurcumin synthase [EC:2.3.1.211] | (RefSeq) bisdemethoxycurcumin synthase (A)	ko00945: Stilbenoid, diarylheptanoid and gingerol biosynthesis; ko01110: Biosynthesis of secondary metabolites	protein SAWADEE HOMEODOMAIN HOMOLOG 2 [Medicago truncatula]	SHH2_ARATH RecName: Full=Protein SAWADEE HOMEODOMAIN HOMOLOG 2; AltName: Full=Probable DNA-binding transcription factor 2;	G7LDQ2_MEDTR SubName: Full=Putative transcription factor Homobox-WOX family {ECO:0000313|EMBL:RHN40913.1}; SubName: Full=Sequence-specific DNA-binding transcription factor {ECO:0000313|EMBL:AET03010.1};	--	GO:0005634,nucleus; GO:0003682,chromatin binding; GO:0003677,DNA binding; GO:0003674,molecular_function; GO:0005488,binding; GO:0003676,nucleic acid binding; GO:0097159,organic cyclic compound binding; GO:1901363,heterocyclic compound binding; GO:0005575,cellular_component; GO:0005622,intracellular anatomical structure; GO:0043226,organelle; GO:0043227,membrane-bounded organelle; GO:0043229,intra…	PF16719.8:SAWADEE domain	--	--	--
Glur_chr1.g007360	0	0	0	0	0	0.0639	0	0	0	0	0	0	0	0	0	0	0	1	0	0	0	0	0	0	Glur_chr1	4597421	4598194	+	Glur_chr1.g007360	--	K09833 homogentisate phytyltransferase / homogentisate geranylgeranyltransferase [EC:2.5.1.115 2.5.1.116] | (RefSeq) naringenin 8-dimethylallyltransferase 1, chloroplastic (A)	ko00130: Ubiquinone and other terpenoid-quinone biosynthesis; ko01100: Metabolic pathways; ko01110: Biosynthesis of secondary metabolites; ko01240: Biosynthesis of cofactors	uncharacterized protein LOC109788124 [Cajanus cajan]	--	A0A151R7N2_CAJCA RecName: Full=Retrotrans_gag domain-containing protein {ECO:0000259|Pfam:PF03732};	--	--	--	--	--	--
Glur_chr1.g007420	0	0	0	0	0	0	0	0.1893	0.071	0	0	0	0	0	0	0	0	0	0	3	1	0	0	0	Glur_chr1	4622946	4623749	+	Glur_chr1.g007420	--	K17193 anthocyanidin 3-O-glucoside 2'''-O-xylosyltransferase [EC:2.4.2.51] | (RefSeq) UDP-glycosyltransferase 79B3-like (A)	ko00942: Anthocyanin biosynthesis	flavonol 3-O-glycoside rhamnosyltransferase [Glycine max]	U79B9_ARATH RecName: Full=UDP-glycosyltransferase 79B9; EC=2.4.1.-;	I1KDP9_SOYBN SubName: Full=Uncharacterized protein {ECO:0000313|EMBL:KRH55171.1, ECO:0000313|EnsemblPlants:KRH55171};	UDP-glucuronosyl and UDP-glucosyl transferase	GO:0008194,UDP-glycosyltransferase activity; GO:0003674,molecular_function; GO:0003824,catalytic activity; GO:0016740,transferase activity; GO:0016757,glycosyltransferase activity	PF03033.23:Glycosyltransferase family 28 N-terminal domain	--	--	--
Glur_chr1.g007430	0	0	0	0	0	0	0.3646	0.5164	0.1452	0	0	0	0	0	0	0	0	0	3	4	1	0	0	0	Glur_chr1	4623889	4624281	+	Glur_chr1.g007430	--	K17193 anthocyanidin 3-O-glucoside 2'''-O-xylosyltransferase [EC:2.4.2.51] | (RefSeq) UDP-glycosyltransferase 79B3-like (A)	ko00942: Anthocyanin biosynthesis	UDP-glycosyltransferase 79B3 [Glycine max]	AXYLT_ARATH RecName: Full=Anthocyanidin 3-O-glucoside 2'''-O-xylosyltransferase; Short=A3G2''XylT; EC=2.4.2.51;	I1KDP9_SOYBN SubName: Full=Uncharacterized protein {ECO:0000313|EMBL:KRH55171.1, ECO:0000313|EnsemblPlants:KRH55171};	UDP-glucuronosyl and UDP-glucosyl transferase	GO:0102580,cyanidin 3-O-glucoside 2-O''-xylosyltransferase activity; GO:0035252,UDP-xylosyltransferase activity; GO:0009718,anthocyanin-containing compound biosynthetic process; GO:0071368,cellular response to cytokinin stimulus; GO:0071395,cellular response to jasmonic acid stimulus; GO:1901038,cyanidin 3-O-glucoside metabolic process; GO:0042732,D-xylose metabolic process; GO:0003674,molecular_…	PF00201.21:UDP-glucoronosyl and UDP-glucosyl transferase	--	--	--
Glur_chr1.g007470	0	0.0441	0.08	0.1004	0.053	0.0257	0.2971	0.0526	0.0888	0.0288	0	0.0293	0	2	3	4	2	1	12	2	3	1	0	1	Glur_chr1	5074831	5084322	+	Glur_chr1.g007470	--	--	--	LOW QUALITY PROTEIN: hypothetical protein GLYMA_03G058700v4 [Glycine max]	--	A0A0R0KKF1_SOYBN SubName: Full=Uncharacterized protein {ECO:0000313|EMBL:KRH65746.1, ECO:0000313|EnsemblPlants:KRH65746};	--	--	--	--	--	--
Glur_chr1.g007520	1.0442	0.7779	0.7771	0	0	0.0394	0.418	0.5247	0.6357	0.6194	0.8957	0.8083	25	23	19	0	0	1	11	13	14	14	19	18	Glur_chr1	5097670	5102330	+	Glur_chr1.g007520	--	K00815 tyrosine aminotransferase [EC:2.6.1.5] | (RefSeq) probable aminotransferase TAT2 (A)	ko00130: Ubiquinone and other terpenoid-quinone biosynthesis; ko00270: Cysteine and methionine metabolism; ko00350: Tyrosine metabolism; ko00360: Phenylalanine metabolism; ko00400: Phenylalanine, tyrosine and tryptophan biosynthesis; ko00950: Isoquinoline alkaloid biosynthesis; ko00960: Tropane, piperidine and pyridine alkaloid biosynthesis; ko01100: Metabolic pathways; ko01110: Biosynthesis of s…	probable aminotransferase TAT2 [Trifolium pratense]	TAT2_ARATH RecName: Full=Probable aminotransferase TAT2; EC=2.6.1.-; AltName: Full=Tyrosine aminotransferase 2;	G7LDS3_MEDTR SubName: Full=Putative aromatic-amino-acid transaminase {ECO:0000313|EMBL:RHN40915.1}; EC=2.6.1.57 {ECO:0000313|EMBL:RHN40915.1}; SubName: Full=Tyrosine/nicotianamine family aminotransferase {ECO:0000313|EMBL:AET03031.1};	Tyrosine aminotransferase	GO:0005829,cytosol; GO:0004838,L-tyrosine:2-oxoglutarate aminotransferase activity; GO:0030170,pyridoxal phosphate binding; GO:0006572,tyrosine catabolic process; GO:0010189,vitamin E biosynthetic process; GO:0003674,molecular_function; GO:0003824,catalytic activity; GO:0008483,transaminase activity; GO:0016740,transferase activity; GO:0016769,transferase activity, transferring nitrogenous groups…	PF00155.24:Aminotransferase class I and II	--	--	--
Glur_chr1.g007570	0	0	0	0	0	0	0	0	0	2.3953	2.5524	1.797	0	0	0	0	0	0	0	0	0	23	23	17	Glur_chr1	5146316	5147767	+	Glur_chr1.g007570	--	--	--	hypothetical protein [Trifolium medium]	--	A0A392M8J7_9FABA RecName: Full=TF-B3 domain-containing protein {ECO:0000259|Pfam:PF02362};	--	GO:0005634,nucleus; GO:0003677,DNA binding; GO:0003674,molecular_function; GO:0003676,nucleic acid binding; GO:0005488,binding; GO:0097159,organic cyclic compound binding; GO:1901363,heterocyclic compound binding; GO:0005575,cellular_component; GO:0005622,intracellular anatomical structure; GO:0043226,organelle; GO:0043227,membrane-bounded organelle; GO:0043229,intracellular organelle; GO:0043231…	PF02362.24:B3 DNA binding domain	--	--	--
Glur_chr1.g007750	0	0.1005	0	0	0	0.117	0	0	0	0	0	0	0	1	0	0	0	1	0	0	0	0	0	0	Glur_chr1	5283161	5284830	-	Glur_chr1.g007750	--	K12829 splicing factor 3B subunit 2 | (RefSeq) splicing factor 3B subunit 2-like (A)	ko03040: Spliceosome	uncharacterized protein LOC127073307 isoform X1 [Pisum sativum]	--	A0A834D3A3_JUGRE RecName: Full=PSP domain-containing protein {ECO:0000259|SMART:SM00581}; Flags: Fragment;	Splicing factor 3b, subunit 2	GO:0005634,nucleus; GO:0005575,cellular_component; GO:0005622,intracellular anatomical structure; GO:0043226,organelle; GO:0043227,membrane-bounded organelle; GO:0043229,intracellular organelle; GO:0043231,intracellular membrane-bounded organelle; GO:0110165,cellular anatomical entity	PF04037.16:Domain of unknown function (DUF382)	--	--	--
Glur_chr1.g007930	0	0	0	0	0	0.0495	0.0478	0	0.2285	0	0	0	0	0	0	0	0	1	1	0	4	0	0	0	Glur_chr1	5368511	5370348	+	Glur_chr1.g007930	--	K22756 E3 SUMO-protein ligase NSE2 [EC:2.3.2.-] | (RefSeq) E3 SUMO-protein ligase MMS21 isoform X1 (A)	--	hypothetical protein [Trifolium medium]	ATB52_ARATH RecName: Full=Homeobox-leucine zipper protein ATHB-52; AltName: Full=HD-ZIP protein ATHB-52; AltName: Full=Homeodomain transcription factor ATHB-52;	A0A392P2U8_9FABA RecName: Full=Integrase catalytic domain-containing protein {ECO:0000259|PROSITE:PS50994}; Flags: Fragment;	FOG: Transposon-encoded proteins with TYA, reverse transcriptase, integrase domains in various combinations	GO:0005634,nucleus; GO:0003700,DNA-binding transcription factor activity; GO:0000981,DNA-binding transcription factor activity, RNA polymerase II-specific; GO:0043565,sequence-specific DNA binding; GO:0000976,transcription cis-regulatory region binding; GO:0045893,positive regulation of DNA-templated transcription; GO:0009646,response to absence of light; GO:0009637,response to blue light; GO:000…	PF00385.27:Chromo (CHRromatin Organisation MOdifier) domain	HB-other	TF	HB->HB-other
Glur_chr1.g007940	5.7443	6.5987	5.3197	5.257	4.9858	5.0362	5.2261	5.6799	5.0348	4.7169	5.0263	3.8781	129	183	122	128	115	120	129	132	104	100	100	81	Glur_chr1	5374502	5378907	+	Glur_chr1.g007940	--	K18418 ERI1 exoribonuclease 3 [EC:3.1.-.-] | (RefSeq) uncharacterized exonuclease domain-containing protein At3g15140 (A)	--	exonuclease domain-containing protein [Spatholobus suberectus]	Y3514_ARATH RecName: Full=Uncharacterized exonuclease domain-containing protein At3g15140; EC=3.1.-.-;	A0A1S2YWX3_CICAR SubName: Full=uncharacterized exonuclease domain-containing protein At3g15140 isoform X1 {ECO:0000313|RefSeq:XP_004511251.1};	Predicted exonuclease	GO:0005739,mitochondrion; GO:0000175,3'-5'-exoribonuclease activity; GO:0016891,endoribonuclease activity, producing 5'-phosphomonoesters; GO:0046872,metal ion binding; GO:0003676,nucleic acid binding; GO:0000467,exonucleolytic trimming to generate mature 3'-end of 5.8S rRNA from tricistronic rRNA transcript (SSU-rRNA, 5.8S rRNA, LSU-rRNA); GO:0035194,post-transcriptional gene silencing by RNA; G…	PF00929.27:Exonuclease	--	--	--
Glur_chr1.g007990	0	0	0	0	0	0	0	0	0	0.0891	0	0	0	0	0	0	0	0	0	0	0	1	0	0	Glur_chr1	5416787	5417410	-	Glur_chr1.g007990	--	--	--	hypothetical protein L6164_032281 [Bauhinia variegata]	--	A0A0R0FFE6_SOYBN SubName: Full=Uncharacterized protein {ECO:0000313|EMBL:KRH02002.1, ECO:0000313|EnsemblPlants:KRH02002};	--	--	--	--	--	--
Glur_chr1.g011240	0.081	0.0656	0.1587	0	0	0	0	0	0	0	0	0	1	1	2	0	0	0	0	0	0	0	0	0	Glur_chr1	10810711	10811358	-	Glur_chr1.g011240	--	--	--	--	--	--	--	--	--	--	--	--
Glur_chr1.g012380	0	0	0	0	0	0	0	0	0	0.2384	0.7622	0.605	0	0	0	0	0	0	0	0	0	4	12	10	Glur_chr1	10947490	10949994	+	Glur_chr1.g012380	--	K03798 cell division protease FtsH [EC:3.4.24.-] | (RefSeq) ATP-dependent zinc metalloprotease FTSH 6, chloroplastic (A)	--	ATP-dependent zinc metalloprotease FTSH 2, chloroplastic [Capsicum annuum]	FTSH6_ARATH RecName: Full=ATP-dependent zinc metalloprotease FTSH 6, chloroplastic; Short=AtFTSH6; EC=3.4.24.-; Flags: Precursor;	A0A151TCA2_CAJCA RecName: Full=AAA domain-containing protein {ECO:0000259|SMART:SM00382};	AAA+-type ATPase containing the peptidase M41 domain	GO:0009534,chloroplast thylakoid; GO:0009535,chloroplast thylakoid membrane; GO:0016021,integral component of membrane; GO:0005524,ATP binding; GO:0016887,ATP hydrolysis activity; GO:0004176,ATP-dependent peptidase activity; GO:0004222,metalloendopeptidase activity; GO:0008270,zinc ion binding; GO:0006508,proteolysis; GO:0000166,nucleotide binding; GO:0003674,molecular_function; GO:0005488,bindin…	PF01434.21:Peptidase family M41	--	--	--
Glur_chr1.g012640	0	0	0.1503	0	0	0	0	0	0	0	0	0	0	0	2	0	0	0	0	0	0	0	0	0	Glur_chr1	11228521	11229204	-	Glur_chr1.g012640	--	--	--	uncharacterized protein LOC127075476 [Pisum sativum]	--	A0A2K3NC10_TRIPR SubName: Full=Uncharacterized protein {ECO:0000313|EMBL:PNY00569.1};	--	--	PF17076.8:SBE2, cell-wall formation	--	--	--
Glur_chr1.g018780	0.3017	0.6108	0	0	0	0	0.1373	0.2916	0.164	0	0	0	2	5	0	0	0	0	1	2	1	0	0	0	Glur_chr1	14150426	14150773	-	Glur_chr1.g018780	--	--	--	--	--	--	--	--	--	--	--	--
Glur_chr1.g021950	0	0.299	0	0	0	0	0.0672	0.1427	0	0	0	0	0	5	0	0	0	0	1	2	0	0	0	0	Glur_chr1	14647403	14648596	-	Glur_chr1.g021950	--	--	--	--	--	--	--	--	--	--	--	--
Glur_chr1.g021990	0	0	0.0476	0.2242	0.0947	0.1833	0.4423	0.8455	0.5285	0.206	0.3841	0.2613	0	0	1	5	2	4	10	18	10	4	7	5	Glur_chr1	15074846	15083218	+	Glur_chr1.g021990	--	K00311 electron-transferring-flavoprotein dehydrogenase [EC:1.5.5.1] | (RefSeq) electron transfer flavoprotein-ubiquinone oxidoreductase, mitochondrial (A)	--	Electron transfer flavoprotein-ubiquinone oxidoreductase, mitochondrial [Mucuna pruriens]	ETFQO_ARATH RecName: Full=Electron transfer flavoprotein-ubiquinone oxidoreductase, mitochondrial; Short=ETF-QO; Short=ETF-ubiquinone oxidoreductase; EC=1.5.5.1; Flags: Precursor;	A0A371GY73_MUCPR RecName: Full=Electron transfer flavoprotein-ubiquinone oxidoreductase {ECO:0000256|RuleBase:RU366068}; Short=ETF-QO {ECO:0000256|RuleBase:RU366068}; EC=1.5.5.1 {ECO:0000256|RuleBase:RU366068};	Electron transfer flavoprotein ubiquinone oxidoreductase	GO:0005829,cytosol; GO:0031305,integral component of mitochondrial inner membrane; GO:0005739,mitochondrion; GO:0051539,4 iron, 4 sulfur cluster binding; GO:0004174,electron-transferring-flavoprotein dehydrogenase activity; GO:0046872,metal ion binding; GO:0010230,alternative respiration; GO:0022900,electron transport chain; GO:0006552,leucine catabolic process; GO:0009646,response to absence of …	PF05187.16:Electron transfer flavoprotein-ubiquinone oxidoreductase, 4Fe-4S	--	--	--
Glur_chr1.g023880	0	0	0	0	0	0	0	0	0	0	0.2822	0.5376	0	0	0	0	0	0	0	0	0	0	1	2	Glur_chr1	15593100	15594115	-	Glur_chr1.g023880	--	--	--	--	--	--	--	--	--	--	--	--
Glur_chr1.g043310	24.2458	23.9084	23.6461	13.2553	12.3744	14.7427	24.9937	20.6895	34.0122	15.5341	11.2562	14.506	248	302	247	147	130	160	281	219	320	150	102	138	Glur_chr1	22151275	22154543	+	Glur_chr1.g043310	--	K02968 small subunit ribosomal protein S20 | (RefSeq) 30S ribosomal protein S20, chloroplastic (A)	ko03010: Ribosome	30S ribosomal protein S20 [Spatholobus suberectus]	RR20_ARATH RecName: Full=30S ribosomal protein S20, chloroplastic; Flags: Precursor;	A0A371I7R5_MUCPR SubName: Full=30S ribosomal protein S20, chloroplastic {ECO:0000313|EMBL:RDY11076.1};	--	GO:0009507,chloroplast; GO:0009941,chloroplast envelope; GO:0009570,chloroplast stroma; GO:0005829,cytosol; GO:0015935,small ribosomal subunit; GO:0003729,mRNA binding; GO:0070181,small ribosomal subunit rRNA binding; GO:0003735,structural constituent of ribosome; GO:0006412,translation; GO:0003674,molecular_function; GO:0003676,nucleic acid binding; GO:0003723,RNA binding; GO:0005488,binding; GO…	PF01649.21:Ribosomal protein S20	--	--	--
Glur_chr1.g043410	0.0578	0	0	0	0	0	0	0	0	0	0	0.3105	1	0	0	0	0	0	0	0	0	0	0	5	Glur_chr1	22233673	22234667	+	Glur_chr1.g043410	--	K13484 5-hydroxyisourate hydrolase / 2-oxo-4-hydroxy-4-carboxy-5-ureidoimidazoline decarboxylase [EC:3.5.2.17 4.1.1.97] | (RefSeq) L10-interacting MYB domain-containing protein-like (A)	ko00230: Purine metabolism; ko01100: Metabolic pathways	hypothetical protein [Trifolium medium]	LIMYB_ARATH RecName: Full=L10-interacting MYB domain-containing protein {ECO:0000303|PubMed:25707794};	A0A392NJK6_9FABA RecName: Full=Myb_DNA-bind_3 domain-containing protein {ECO:0000259|Pfam:PF12776};	--	GO:0005634,nucleus; GO:0005575,cellular_component; GO:0005622,intracellular anatomical structure; GO:0043226,organelle; GO:0043227,membrane-bounded organelle; GO:0043229,intracellular organelle; GO:0043231,intracellular membrane-bounded organelle; GO:0110165,cellular anatomical entity	PF12776.10:Myb/SANT-like DNA-binding domain	--	--	--
Glur_chr1.g043420	0	0	0	0	0	0	0	0	0	0	0	0.0456	0	0	0	0	0	0	0	0	0	0	0	1	Glur_chr1	22234860	22236178	+	Glur_chr1.g043420	--	K02218 casein kinase 1 [EC:2.7.11.1] | (RefSeq) uncharacterized protein LOC8069780 (A)	--	uncharacterized protein LOC114389551 isoform X1 [Glycine soja]	ALPL_ARATH RecName: Full=Protein ALP1-like {ECO:0000305}; EC=3.1.-.-;	A0A445GKC4_GLYSO RecName: Full=DDE Tnp4 domain-containing protein {ECO:0000259|Pfam:PF13359};	Predicted transposase	GO:0000118,histone deacetylase complex; GO:0046872,metal ion binding; GO:0004518,nuclease activity; GO:0003674,molecular_function; GO:0005488,binding; GO:0043167,ion binding; GO:0043169,cation binding; GO:0003824,catalytic activity; GO:0016787,hydrolase activity; GO:0016788,hydrolase activity, acting on ester bonds; GO:0005575,cellular_component; GO:0005622,intracellular anatomical structure; GO:…	PF13359.9:DDE superfamily endonuclease	--	--	--
Glur_chr1.g043470	3.6628	3.9547	5.7785	3.566	5.1512	5.3699	2.4067	3.1462	3.3184	0.2156	0	0	18	24	29	19	26	28	13	16	15	1	0	0	Glur_chr1	22265150	22267471	+	Glur_chr1.g043470	--	K20241 WD repeat-containing protein 44 | (RefSeq) uncharacterized protein LOC11408556 (A)	--	WD repeat-containing protein 44 [Spatholobus suberectus]	--	A0A8B8L966_ABRPR SubName: Full=WD repeat-containing protein 44-like {ECO:0000313|RefSeq:XP_027351284.1};	WD40 repeat-containing protein	--	--	--	--	--
Glur_chr1.g043870	0.8838	1.1451	0	4.5651	4.3027	1.8326	1.2866	2.5622	2.3061	5.4301	1.9953	0.9503	5	8	0	28	25	11	8	15	12	29	10	5	Glur_chr1	22515128	22517842	-	Glur_chr1.g043870	--	--	--	--	--	--	--	--	--	--	--	--
Glur_chr1.g043890	25.4761	21.7865	22.1489	18.0074	18.1977	19.2984	19.1705	18.291	26.6617	7.6924	4.0313	5.6319	214	226	190	164	157	172	177	159	206	61	30	44	Glur_chr1	22534343	22535831	-	Glur_chr1.g043890	--	--	--	--	--	--	--	--	--	--	--	--
Glur_chr1.g043920	0.8255	0.6684	0.8083	1.0659	1.9289	1.0892	2.5534	0.6381	2.3333	0.8744	0.3727	0.5325	5	5	5	7	12	7	17	4	13	5	2	3	Glur_chr1	22558207	22559026	-	Glur_chr1.g043920	--	--	--	--	--	--	--	--	--	--	--	--
Glur_chr1.g043930	0.3646	0.2952	0.8925	0.5044	0.7099	0.6013	1.8243	1.4092	1.635	0.3862	0.5144	0.343	8	8	20	12	16	14	44	32	33	8	10	7	Glur_chr1	22566225	22572272	-	Glur_chr1.g043930	--	K00800 3-phosphoshikimate 1-carboxyvinyltransferase [EC:2.5.1.19] | (RefSeq) pentafunctional AROM polypeptide-like (A)	ko00400: Phenylalanine, tyrosine and tryptophan biosynthesis; ko01100: Metabolic pathways; ko01110: Biosynthesis of secondary metabolites; ko01230: Biosynthesis of amino acids	Ribosomal protein L11 methyltransferase [Spatholobus suberectus]	--	K7KWZ1_SOYBN SubName: Full=Uncharacterized protein {ECO:0000313|EMBL:KRH55208.1, ECO:0000313|EnsemblPlants:KRH55208};	--	GO:0005739,mitochondrion; GO:0008276,protein methyltransferase activity; GO:0016279,protein-lysine N-methyltransferase activity; GO:0018023,peptidyl-lysine trimethylation; GO:0003674,molecular_function; GO:0003824,catalytic activity; GO:0008168,methyltransferase activity; GO:0016740,transferase activity; GO:0016741,transferase activity, transferring one-carbon groups; GO:0140096,catalytic activit…	PF06325.16:Ribosomal protein L11 methyltransferase (PrmA)	--	--	--
Glur_chr1.g044020	13.8433	13.7479	20.2054	4.0954	3.0517	1.7232	10.4558	10.3483	14.4821	0	0	0	53	65	79	17	12	7	44	41	51	0	0	0	Glur_chr1	22633138	22635420	-	Glur_chr1.g044020	--	K15082 DNA repair protein RAD7 | (RefSeq) uncharacterized protein LOC127135754 (A)	--	--	--	--	Leucine rich repeat proteins, some proteins contain F-box	--	--	--	--	--
Glur_chr1.g044370	3.3679	3.3021	2.9746	1.9948	1.3985	1.7116	1.517	1.6272	1.4718	0.9444	1.0249	0.9763	204	247	184	131	87	110	101	102	82	54	55	55	Glur_chr1	22848106	22863792	+	Glur_chr1.g044370	--	K08838 serine/threonine-protein kinase 24/25/MST4 [EC:2.7.11.1] | (RefSeq) germinal center kinase 1 isoform X4 (A)	--	Serine/threonine-protein kinase svkA [Spatholobus suberectus]	SIK1_ARATH RecName: Full=Serine/threonine-protein kinase 1 {ECO:0000303|PubMed:26685188, ECO:0000303|PubMed:30212650}; EC=2.7.11.1 {ECO:0000269|PubMed:30212650};	K7LV81_SOYBN RecName: Full=Protein kinase domain-containing protein {ECO:0000259|PROSITE:PS50011};	Serine/threonine protein kinase	GO:0005694,chromosome; GO:0000775,chromosome, centromeric region; GO:0005769,early endosome; GO:0005739,mitochondrion; GO:0005634,nucleus; GO:0005886,plasma membrane; GO:0005802,trans-Golgi network; GO:0005524,ATP binding; GO:0004674,protein serine/threonine kinase activity; GO:0042742,defense response to bacterium; GO:0035556,intracellular signal transduction; GO:0046777,protein autophosphorylat…	PF00069.28:Protein kinase domain	--	--	--
Glur_chr1.g044380	3.759	3.5555	2.258	1.9812	0.9842	1.1909	1.9542	2.5641	1.202	0	0.2139	0.1019	119	139	73	68	32	40	68	84	35	0	6	3	Glur_chr1	22863860	22867052	+	Glur_chr1.g044380	--	K16292 KDEL-tailed cysteine endopeptidase [EC:3.4.22.-] | (RefSeq) uncharacterized protein LOC112176750 isoform X1 (A)	--	Retrovirus-related Pol polyprotein from transposon TNT 1-94 [Cajanus cajan]	POLR1_ARATH RecName: Full=Retrovirus-related Pol polyprotein from transposon RE1; AltName: Full=Retro element 1 {ECO:0000303|PubMed:10689195}; Short=AtRE1 {ECO:0000303|PubMed:10689195}; Includes: RecName: Full=Protease RE1; EC=3.4.23.-; Includes: RecName: Full=Reverse transcriptase RE1; EC=2.7.7.49; Includes: RecName: Full=Endonuclease RE1;	A0A151SDK3_CAJCA SubName: Full=Retrovirus-related Pol polyprotein from transposon TNT 1-94 {ECO:0000313|EMBL:KYP52900.1};	FOG: Transposon-encoded proteins with TYA, reverse transcriptase, integrase domains in various combinations	GO:0004190,aspartic-type endopeptidase activity; GO:0004519,endonuclease activity; GO:0046872,metal ion binding; GO:0003676,nucleic acid binding; GO:0003964,RNA-directed DNA polymerase activity; GO:0015074,DNA integration; GO:0006310,DNA recombination; GO:0006508,proteolysis; GO:0003674,molecular_function; GO:0003824,catalytic activity; GO:0004175,endopeptidase activity; GO:0008233,peptidase acti…	PF07727.17:Reverse transcriptase (RNA-dependent DNA polymerase)	--	--	--
Glur_chr1.g044390	0	0	0	0	0	0	0	0.1743	0	0	0	0	0	0	0	0	0	0	0	1	0	0	0	0	Glur_chr1	22867932	22869174	+	Glur_chr1.g044390	--	--	--	--	--	--	--	--	--	--	--	--
Glur_chr1.g044420	0	0	0	0.1545	0.163	0.4735	0.2285	0	0	0.2661	0.0945	0	0	0	0	2	2	6	3	0	0	3	1	0	Glur_chr1	22885517	22886457	+	Glur_chr1.g044420	--	K13415 protein brassinosteroid insensitive 1 [EC:2.7.10.1 2.7.11.1] | (RefSeq) uncharacterized protein LOC103413440 isoform X1 (A)	ko04075: Plant hormone signal transduction	Squamosa promoter-binding-like protein 4, partial [Mucuna pruriens]	SBP1_ANTMA RecName: Full=Squamosa promoter-binding protein 1;	A0A371FIT5_MUCPR SubName: Full=Squamosa promoter-binding-like protein 4 {ECO:0000313|EMBL:RDX78219.1}; Flags: Fragment;	--	GO:0005634,nucleus; GO:0003677,DNA binding; GO:0003700,DNA-binding transcription factor activity; GO:0046872,metal ion binding; GO:0009908,flower development; GO:0003674,molecular_function; GO:0003676,nucleic acid binding; GO:0005488,binding; GO:0097159,organic cyclic compound binding; GO:1901363,heterocyclic compound binding; GO:0140110,transcription regulator activity; GO:0043167,ion binding; G…	PF03110.17:SBP domain	SBP	TF	SBP
Glur_chr1.g044430	14.3463	15.8734	15.0169	5.2472	4.937	6.0612	9.2265	8.4852	6.2522	7.0743	7.6083	10.7709	232	317	248	92	82	104	164	142	93	108	109	162	Glur_chr1	22887983	22891351	-	Glur_chr1.g044430	--	K17506 protein phosphatase 1L [EC:3.1.3.16] | (RefSeq) probable protein phosphatase 2C 39 (A)	--	probable protein phosphatase 2C 39 [Abrus precatorius]	P2C39_ARATH RecName: Full=Probable protein phosphatase 2C 39; Short=AtPP2C39; EC=3.1.3.16;	A0A8B8LGP0_ABRPR SubName: Full=probable protein phosphatase 2C 39 {ECO:0000313|RefSeq:XP_027354488.1};	Serine/threonine protein phosphatase	GO:0005829,cytosol; GO:0046872,metal ion binding; GO:0017018,myosin phosphatase activity; GO:0006470,protein dephosphorylation; GO:0003674,molecular_function; GO:0005488,binding; GO:0043167,ion binding; GO:0043169,cation binding; GO:0003824,catalytic activity; GO:0004721,phosphoprotein phosphatase activity; GO:0004722,protein serine/threonine phosphatase activity; GO:0016787,hydrolase activity; G…	PF00481.24:Protein phosphatase 2C	--	--	--
Glur_chr1.g044450	1.5556	0.6298	0.952	0.1793	0.1893	0	0	0.5637	0	0.206	0	0	8	4	5	1	1	0	0	3	0	1	0	0	Glur_chr1	22909069	22909338	-	Glur_chr1.g044450	--	--	--	--	--	--	--	--	--	--	--	--
Glur_chr1.g044610	105.419	105.117	106.749	203.694	202.479	200.689	119.464	114.436	113.828	58.7862	67.4462	61.6024	1759	2166	1819	3685	3470	3553	2191	1976	1747	926	997	956	Glur_chr1	23054642	23057209	+	Glur_chr1.g044610	--	K00074 3-hydroxybutyryl-CoA dehydrogenase [EC:1.1.1.157] | (RefSeq) uncharacterized protein LOC127075473 (A)	ko00360: Phenylalanine metabolism; ko00650: Butanoate metabolism; ko01100: Metabolic pathways; ko01200: Carbon metabolism	uncharacterized protein LOC127075473 [Pisum sativum]	MFP_ORYSJ RecName: Full=Peroxisomal fatty acid beta-oxidation multifunctional protein; Short=MFP; Includes: RecName: Full=Enoyl-CoA hydratase/3-2-trans-enoyl-CoA isomerase/3-hydroxybutyryl-CoA epimerase; EC=4.2.1.17; EC=5.1.2.3; EC=5.3.3.8; Includes: RecName: Full=3-hydroxyacyl-CoA dehydrogenase; EC=1.1.1.35;	I3SLI5_LOTJA SubName: Full=Uncharacterized protein {ECO:0000313|EMBL:AFK41127.1};	3-hydroxyacyl-CoA dehydrogenase	GO:0005874,microtubule; GO:0005777,peroxisome; GO:0018812,3-hydroxyacyl-CoA dehydratase activity; GO:0003857,3-hydroxyacyl-CoA dehydrogenase activity; GO:0008692,3-hydroxybutyryl-CoA epimerase activity; GO:0004165,delta(3)-delta(2)-enoyl-CoA isomerase activity; GO:0004300,enoyl-CoA hydratase activity; GO:0008017,microtubule binding; GO:0003729,mRNA binding; GO:0070403,NAD+ binding; GO:0006635,fat…	PF02737.21:3-hydroxyacyl-CoA dehydrogenase, NAD binding domain	--	--	--
Glur_chr1.g044630	6.4127	4.9501	4.8122	6.4674	7.7607	7.7948	7.3063	7.992	6.7111	0	0.0676	0	107	102	82	117	133	138	134	138	103	0	1	0	Glur_chr1	23072691	23077198	-	Glur_chr1.g044630	--	--	--	Protein kinase-like domain superfamily, partial [Arabidopsis thaliana x Arabidopsis arenosa]	PAB_ARATH RecName: Full=Protein IN CHLOROPLAST ATPASE BIOGENESIS, chloroplastic {ECO:0000303|PubMed:25775508}; Flags: Precursor;	--	--	GO:0009570,chloroplast stroma; GO:0033614,chloroplast proton-transporting ATP synthase complex assembly; GO:0006996,organelle organization; GO:0008150,biological_process; GO:0009657,plastid organization; GO:0009658,chloroplast organization; GO:0009987,cellular process; GO:0016043,cellular component organization; GO:0022607,cellular component assembly; GO:0043461,proton-transporting ATP synthase c…	--	--	--	--
Glur_chr1.g044820	0.766	0.9066	0.7501	0	0.0574	0.4998	1.1257	1.0818	1.0249	0.749	0.7316	0.8869	13	19	13	0	1	9	21	19	16	12	11	14	Glur_chr1	23228799	23229689	-	Glur_chr1.g044820	--	K03879 NADH-ubiquinone oxidoreductase chain 2 [EC:7.1.1.2] | (RefSeq) uncharacterized protein LOC109793583 isoform X1 (A)	ko00190: Oxidative phosphorylation; ko01100: Metabolic pathways	uncharacterized protein LOC109793583 isoform X1 [Cajanus cajan]	NU2M_ARATH RecName: Full=NADH-ubiquinone oxidoreductase chain 2; EC=7.1.1.2; AltName: Full=NADH dehydrogenase subunit 2;	A0A5N5IZ41_9ROSI RecName: Full=Proton_antipo_M domain-containing protein {ECO:0000259|Pfam:PF00361};	NADH dehydrogenase subunits 2, 5, and related proteins	GO:0016021,integral component of membrane; GO:0005743,mitochondrial inner membrane; GO:0009536,plastid; GO:0070469,respirasome; GO:0008137,NADH dehydrogenase (ubiquinone) activity; GO:0042773,ATP synthesis coupled electron transport; GO:0003674,molecular_function; GO:0003824,catalytic activity; GO:0003954,NADH dehydrogenase activity; GO:0003955,NAD(P)H dehydrogenase (quinone) activity; GO:0005215…	PF00361.23:Proton-conducting membrane transporter	--	--	--
Glur_chr1.g044830	1.25	1.0122	1.224	0	0	0	0	0	0	0	0	0	5	5	5	0	0	0	0	0	0	0	0	0	Glur_chr1	23247345	23247554	+	Glur_chr1.g044830	--	--	--	--	--	--	--	--	--	--	--	--
Glur_chr1.g044930	3.6091	3.7721	2.6711	3.174	2.9828	3.4015	6.7579	7.2184	8.8968	52.9892	50.8287	49.5438	86	111	65	82	73	86	177	178	195	1192	1073	1098	Glur_chr1	23300041	23301386	+	Glur_chr1.g044930	--	--	--	Early nodulin protein 2 [Spatholobus suberectus]	ENL2_ARATH RecName: Full=Early nodulin-like protein 2; AltName: Full=Phytocyanin-like protein; Flags: Precursor;	A0A371EQV5_MUCPR SubName: Full=Early nodulin-like protein 2 {ECO:0000313|EMBL:RDX68319.1}; Flags: Fragment;	--	GO:0031225,anchored component of membrane; GO:0046658,anchored component of plasma membrane; GO:0048046,apoplast; GO:0009507,chloroplast; GO:0005829,cytosol; GO:0000325,plant-type vacuole; GO:0005886,plasma membrane; GO:0099503,secretory vesicle; GO:0009055,electron transfer activity; GO:0003674,molecular_function; GO:0003824,catalytic activity; GO:0016491,oxidoreductase activity; GO:0005575,cell…	PF02298.20:Plastocyanin-like domain	--	--	--
Glur_chr1.g044970	1.418	1.2042	1.3885	0	0	0	1.0698	0.9692	0.9024	2.0516	1.6006	1.9708	41	43	41	0	0	0	34	29	24	56	41	53	Glur_chr1	23337839	23343141	+	Glur_chr1.g044970	--	K10666 E3 ubiquitin-protein ligase RNF5 [EC:2.3.2.27] | (RefSeq) E3 ubiquitin-protein ligase RMA3-like (A)	ko04141: Protein processing in endoplasmic reticulum	E3 ubiquitin-protein ligase RMA3-like [Cicer arietinum]	RMA3_ARATH RecName: Full=E3 ubiquitin-protein ligase RMA3; EC=2.3.2.27; AltName: Full=Protein RING membrane-anchor 3; AltName: Full=RING-type E3 ubiquitin transferase RMA3 {ECO:0000305};	A0A1S2Z3E7_CICAR RecName: Full=RING-type E3 ubiquitin transferase {ECO:0000256|ARBA:ARBA00012483}; EC=2.3.2.27 {ECO:0000256|ARBA:ARBA00012483};	Predicted E3 ubiquitin ligase	GO:0005783,endoplasmic reticulum; GO:0005789,endoplasmic reticulum membrane; GO:0016021,integral component of membrane; GO:0046872,metal ion binding; GO:0061630,ubiquitin protein ligase activity; GO:0044390,ubiquitin-like protein conjugating enzyme binding; GO:0004842,ubiquitin-protein transferase activity; GO:0071456,cellular response to hypoxia; GO:0071712,ER-associated misfolded protein catabo…	PF00097.28:Zinc finger, C3HC4 type (RING finger)	--	--	--
Glur_chr1.g044980	0	0	0	0.1523	0	0	0	0.4786	0	0	0	0	0	0	0	1	0	0	0	3	0	0	0	0	Glur_chr1	23352817	23353134	+	Glur_chr1.g044980	--	--	--	--	--	--	--	--	--	--	--	--
Glur_chr1.g045160	0.107	0.1559	0.2095	11.7405	10.9564	11.4728	0.5839	0.7649	1.0466	0.2493	0.3381	0.6211	5	9	10	595	526	569	30	37	45	11	14	27	Glur_chr1	23443259	23449243	-	Glur_chr1.g045160	--	K17065 dynamin 1-like protein [EC:3.6.5.5] | (RefSeq) dynamin-related protein 3B-like (A)	--	dynamin-related protein 5A [Abrus precatorius]	DRP5A_ARATH RecName: Full=Dynamin-related protein 5A; AltName: Full=Protein ARC5-like;	A0A8B8LG08_ABRPR SubName: Full=dynamin-related protein 5A {ECO:0000313|RefSeq:XP_027355296.1};	Vacuolar sorting protein VPS1, dynamin, and related proteins	GO:0009504,cell plate; GO:0005737,cytoplasm; GO:0016020,membrane; GO:0005874,microtubule; GO:0009524,phragmoplast; GO:0005525,GTP binding; GO:0003924,GTPase activity; GO:0008017,microtubule binding; GO:0000911,cytokinesis by cell plate formation; GO:0000166,nucleotide binding; GO:0003674,molecular_function; GO:0005488,binding; GO:0017076,purine nucleotide binding; GO:0019001,guanyl nucleotide bin…	PF00350.26:Dynamin family	--	--	--
Glur_chr1.g045170	0	0	0	0	0	0	0	0	0	0.4119	0.439	1.8816	0	0	0	0	0	0	0	0	0	2	2	9	Glur_chr1	23450918	23451187	+	Glur_chr1.g045170	--	K09286 EREBP-like factor | (RefSeq) dehydration-responsive element-binding protein 3-like (A)	--	ethylene-responsive transcription factor TINY, partial [Lilium regale]	TINY_ARATH RecName: Full=Ethylene-responsive transcription factor TINY;	A0A649UCD8_LILRE SubName: Full=Ethylene-responsive transcription factor TINY {ECO:0000313|EMBL:QGH84093.1}; Flags: Fragment;	--	GO:0005634,nucleus; GO:0003700,DNA-binding transcription factor activity; GO:0000976,transcription cis-regulatory region binding; GO:0003674,molecular_function; GO:0140110,transcription regulator activity; GO:0001067,transcription regulatory region nucleic acid binding; GO:0003676,nucleic acid binding; GO:0003677,DNA binding; GO:0003690,double-stranded DNA binding; GO:0005488,binding; GO:0043565,…	PF00847.23:AP2 domain	AP2/ERF-ERF	TF	AP2/ERF->AP2/ERF-ERF
Glur_chr1.g045360	0	0.0652	0	0	0	0	0	0	0	0	0	0	0	2	0	0	0	0	0	0	0	0	0	0	Glur_chr1	23573392	23574696	+	Glur_chr1.g045360	--	--	--	hypothetical protein PHAVU_003G009800g [Phaseolus vulgaris]	--	V7C795_PHAVU SubName: Full=Uncharacterized protein {ECO:0000313|EMBL:ESW25130.1};	--	--	PF20167.1:Putative plant transposon protein	--	--	--
Glur_chr1.g045490	28.8738	32.2258	33.0634	33.5079	34.1003	33.7029	27.4355	26.2951	27.467	32.6478	31.7343	29.5385	1216	1676	1422	1530	1475	1506	1270	1146	1064	1298	1184	1157	Glur_chr1	23654097	23659810	+	Glur_chr1.g045490	--	K10581 ubiquitin-conjugating enzyme E2 O [EC:2.3.2.24] | (RefSeq) probable ubiquitin-conjugating enzyme E2 25 (A)	ko04120: Ubiquitin mediated proteolysis	probable ubiquitin-conjugating enzyme E2 25 [Trifolium pratense]	UBC26_ARATH RecName: Full=Probable ubiquitin-conjugating enzyme E2 26; EC=2.3.2.23; AltName: Full=E2 ubiquitin-conjugating enzyme 26; AltName: Full=Ubiquitin carrier protein 26;	G7LCW1_MEDTR SubName: Full=Putative aminoacyltransferase, E1 ubiquitin-activating enzyme {ECO:0000313|EMBL:RHN40908.1}; EC=2.3.2.- {ECO:0000313|EMBL:RHN40908.1}; EC=6.2.1.45 {ECO:0000313|EMBL:RHN40908.1}; SubName: Full=Ubiquitin-conjugating enzyme {ECO:0000313|EMBL:AET02986.2};	Ubiquitin-conjugating enzyme	GO:0005634,nucleus; GO:0005524,ATP binding; GO:0061631,ubiquitin conjugating enzyme activity; GO:0006301,postreplication repair; GO:0070534,protein K63-linked ubiquitination; GO:0000209,protein polyubiquitination; GO:0000166,nucleotide binding; GO:0003674,molecular_function; GO:0005488,binding; GO:0017076,purine nucleotide binding; GO:0030554,adenyl nucleotide binding; GO:0032553,ribonucleotide b…	PF00179.29:Ubiquitin-conjugating enzyme	--	--	--
Glur_chr1.g045500	0.1417	0.1721	0.2775	0.0653	0.138	0.4006	0.3223	0.0685	0.077	0	0.1599	0	2	3	4	1	2	6	5	1	1	0	2	0	Glur_chr1	23660654	23661650	+	Glur_chr1.g045500	--	K10406 kinesin family member C2/C3 | (RefSeq) kinesin-like protein KIN-14F (A)	ko04814: Motor proteins	reverse transcriptase [Senna tora]	--	A0A835CG44_9FABA SubName: Full=Reverse transcriptase {ECO:0000313|EMBL:KAF7837557.1};	--	GO:0003676,nucleic acid binding; GO:0003964,RNA-directed DNA polymerase activity; GO:0004523,RNA-DNA hybrid ribonuclease activity; GO:0008270,zinc ion binding; GO:0003674,molecular_function; GO:0005488,binding; GO:0097159,organic cyclic compound binding; GO:1901363,heterocyclic compound binding; GO:0003824,catalytic activity; GO:0016740,transferase activity; GO:0016772,transferase activity, trans…	PF14111.9:Domain of unknown function (DUF4283)	--	--	--
Glur_chr1.g045670	43.0591	38.5038	39.0075	34.0867	31.0506	36.5676	25.6626	24.0308	23.1561	25.9766	28.5907	28.9664	374	413	346	321	277	337	245	216	185	213	220	234	Glur_chr1	23712987	23713442	+	Glur_chr1.g045670	--	K02518 translation initiation factor IF-1 | (RefSeq) translation initiation factor IF-1, chloroplastic (A)	--	uncharacterized protein LOC101513053 [Cicer arietinum]	IF1C_SOYBN RecName: Full=Translation initiation factor IF-1, chloroplastic; Flags: Precursor;	A0A1S2Z8Y9_CICAR SubName: Full=uncharacterized protein LOC101513053 {ECO:0000313|RefSeq:XP_004517199.1};	--	GO:0009507,chloroplast; GO:0005829,cytosol; GO:0043022,ribosome binding; GO:0003723,RNA binding; GO:0003743,translation initiation factor activity; GO:0003674,molecular_function; GO:0005488,binding; GO:0043021,ribonucleoprotein complex binding; GO:0044877,protein-containing complex binding; GO:0003676,nucleic acid binding; GO:0097159,organic cyclic compound binding; GO:1901363,heterocyclic compou…	PF01176.22:Translation initiation factor 1A / IF-1	--	--	--
Glur_chr1.g045680	0.0751	0.1216	0.4413	0.0693	0	0	0	0.0726	0	0	0	0.2423	1	2	6	1	0	0	0	1	0	0	0	3	Glur_chr1	23716087	23717177	+	Glur_chr1.g045680	--	K03094 S-phase kinase-associated protein 1 | (RefSeq) SKP1-like protein 1B (A)	ko03083: Polycomb repressive complex; ko04120: Ubiquitin mediated proteolysis; ko04141: Protein processing in endoplasmic reticulum	hypothetical protein Ahy_A04g017722 isoform A [Arachis hypogaea]	--	A0A445DBV2_ARAHY RecName: Full=Skp1_POZ domain-containing protein {ECO:0000259|Pfam:PF03931};	--	GO:0005634,nucleus; GO:0009867,jasmonic acid mediated signaling pathway; GO:0016567,protein ubiquitination; GO:0006511,ubiquitin-dependent protein catabolic process; GO:0007154,cell communication; GO:0007165,signal transduction; GO:0008150,biological_process; GO:0009719,response to endogenous stimulus; GO:0009725,response to hormone; GO:0009753,response to jasmonic acid; GO:0009755,hormone-mediat…	--	--	--	--
Glur_chr1.g045690	0	0	0	0	0	0	0	0	0	0.049	0	0	0	0	0	0	0	0	0	0	0	1	0	0	Glur_chr1	23719179	23721049	+	Glur_chr1.g045690	--	K05909 laccase [EC:1.10.3.2] | (RefSeq) LOW QUALITY PROTEIN: laccase-7 (A)	--	PKS-NRPS hybrid synthetase CHGG_01239 [Cajanus cajan]	--	A0A371GCN5_MUCPR RecName: Full=OTU domain-containing protein {ECO:0000259|PROSITE:PS50802}; Flags: Fragment;	--	GO:0016021,integral component of membrane; GO:0003676,nucleic acid binding; GO:0006355,regulation of DNA-templated transcription; GO:0003674,molecular_function; GO:0005488,binding; GO:0097159,organic cyclic compound binding; GO:1901363,heterocyclic compound binding; GO:0006139,nucleobase-containing compound metabolic process; GO:0006351,DNA-templated transcription; GO:0006725,cellular aromatic co…	PF10551.12:MULE transposase domain	--	--	--
Glur_chr1.g045970	61.5132	59.1481	56.6241	79.0303	80.9761	83.1841	49.5742	51.58	47.5957	36.3927	37.0627	38.8902	1051	1248	988	1464	1421	1508	931	912	748	587	561	618	Glur_chr1	23899075	23908468	-	Glur_chr1.g045970	--	K00979 3-deoxy-manno-octulosonate cytidylyltransferase (CMP-KDO synthetase) [EC:2.7.7.38] | (RefSeq) 3-deoxy-manno-octulosonate cytidylyltransferase, mitochondrial (A)	ko01100: Metabolic pathways; ko01250: Biosynthesis of nucleotide sugars	3-deoxy-manno-octulosonate cytidylyltransferase, mitochondrial [Mucuna pruriens]	KDSB_ARATH RecName: Full=3-deoxy-manno-octulosonate cytidylyltransferase, mitochondrial {ECO:0000303|PubMed:21893514}; EC=2.7.7.38 {ECO:0000269|PubMed:19914588}; AltName: Full=CMP-2-keto-3-deoxyoctulosonic acid synthase {ECO:0000303|Ref.1}; Short=AtCKS {ECO:0000303|PubMed:21893514}; Short=CMP-KDO synthase {ECO:0000303|Ref.1}; Flags: Precursor;	A0A371FYG7_MUCPR SubName: Full=3-deoxy-manno-octulosonate cytidylyltransferase, mitochondrial {ECO:0000313|EMBL:RDX83093.1};	--	GO:0005829,cytosol; GO:0031307,integral component of mitochondrial outer membrane; GO:0005739,mitochondrion; GO:0005634,nucleus; GO:0008690,3-deoxy-manno-octulosonate cytidylyltransferase activity; GO:0071555,cell wall organization; GO:0033468,CMP-keto-3-deoxy-D-manno-octulosonic acid biosynthetic process; GO:0009555,pollen development; GO:0009860,pollen tube growth; GO:0003674,molecular_function…	PF02348.22:Cytidylyltransferase	--	--	--
Glur_chr1.g046130	2.0115	1.466	1.3788	0	0.1958	0	0	0	0	0.4261	0	0.2163	10	9	7	0	1	0	0	0	0	2	0	1	Glur_chr1	24008532	24009792	+	Glur_chr1.g046130	--	--	--	--	--	--	--	--	--	--	--	--
Glur_chr1.g046140	0.7991	0.9059	1.3302	0	0	0	0	0	0	0	0.0902	0.2578	10	14	17	0	0	0	0	0	0	0	1	3	Glur_chr1	24009923	24011793	+	Glur_chr1.g046140	--	--	--	--	--	--	--	--	--	--	--	--
Glur_chr1.g046190	5.5946	4.186	4.1197	0.9288	1.4163	1.0546	24.1262	23.4629	24.3294	4.5514	4.1427	4.9807	250	231	188	45	65	50	1185	1085	1000	192	164	207	Glur_chr1	24040760	24043105	-	Glur_chr1.g046190	--	K13435 serine/threonine-protein kinase Pto | (RefSeq) receptor-like protein kinase HERK 1 isoform X2 (A)	ko04626: Plant-pathogen interaction	receptor-like protein kinase THESEUS 1 [Trifolium pratense]	THE1_ARATH RecName: Full=Receptor-like protein kinase THESEUS 1; EC=2.7.11.-; Flags: Precursor;	A0A396JUT1_MEDTR RecName: Full=Protein kinase domain-containing protein {ECO:0000259|PROSITE:PS50011};	Serine/threonine protein kinase	GO:0016021,integral component of membrane; GO:0005886,plasma membrane; GO:0009506,plasmodesma; GO:0005524,ATP binding; GO:0004672,protein kinase activity; GO:0004674,protein serine/threonine kinase activity; GO:0004714,transmembrane receptor protein tyrosine kinase activity; GO:0050832,defense response to fungus; GO:0046777,protein autophosphorylation; GO:0009741,response to brassinosteroid; GO:0…	PF07714.20:Protein tyrosine and serine/threonine kinase	--	--	--
Glur_chr1.g046240	0	0	0	0	0.0264	0	0	0	0	0	0	0	0	0	0	0	1	0	0	0	0	0	0	0	Glur_chr1	24085460	24087700	-	Glur_chr1.g046240	--	K20098 DNA excision repair protein ERCC-6-like 2 [EC:5.6.2.-] | (RefSeq) switch 2 (A)	--	zinc finger BED domain-containing protein RICESLEEPER 2-like [Abrus precatorius]	RSLE2_ORYSJ RecName: Full=Zinc finger BED domain-containing protein RICESLEEPER 2; AltName: Full=Transposase-like protein RICESLEEPER 2;	A0A8B8MI62_ABRPR SubName: Full=zinc finger BED domain-containing protein RICESLEEPER 2-like {ECO:0000313|RefSeq:XP_027368265.1};	Tam3-transposase (Ac family)	GO:0005634,nucleus; GO:0003677,DNA binding; GO:0046872,metal ion binding; GO:0046983,protein dimerization activity; GO:0009791,post-embryonic development; GO:0003674,molecular_function; GO:0003676,nucleic acid binding; GO:0005488,binding; GO:0097159,organic cyclic compound binding; GO:1901363,heterocyclic compound binding; GO:0043167,ion binding; GO:0043169,cation binding; GO:0005515,protein bind…	PF05699.17:hAT family C-terminal dimerisation region	--	--	--
Glur_chr1.g046310	1.6542	2.6086	2.515	6.6651	6.7815	6.5235	0.0396	0.0421	0.142	0	0	0	38	74	59	166	160	159	1	1	3	0	0	0	Glur_chr1	24111205	24115468	-	Glur_chr1.g046310	--	K22522 cytokinin riboside 5'-monophosphate phosphoribohydrolase [EC:3.2.2.-] | (RefSeq) cytokinin riboside 5'-monophosphate phosphoribohydrolase LOG1-like (A)	--	hypothetical protein PHAVU_002G333700g [Phaseolus vulgaris]	LOGL1_ORYSJ RecName: Full=Probable cytokinin riboside 5'-monophosphate phosphoribohydrolase LOGL1; EC=3.2.2.n1; AltName: Full=Protein LONELY GUY-like 1;	V7CQT7_PHAVU SubName: Full=Uncharacterized protein {ECO:0000313|EMBL:ESW32572.1};	--	GO:0005829,cytosol; GO:0005634,nucleus; GO:0016799,hydrolase activity, hydrolyzing N-glycosyl compounds; GO:0102682,N6-(Delta2-isopentenyl)-adenosine 5'-monophosphate phosphoribohydrolase activity; GO:0009691,cytokinin biosynthetic process; GO:0003674,molecular_function; GO:0003824,catalytic activity; GO:0016787,hydrolase activity; GO:0016798,hydrolase activity, acting on glycosyl bonds; GO:00067…	--	--	--	--
Glur_chr1.g046320	0.6481	0.8747	1.6925	0	0	0	0	0	0	0	0	0	3	5	8	0	0	0	0	0	0	0	0	0	Glur_chr1	24116312	24117680	+	Glur_chr1.g046320	--	--	--	--	--	--	--	--	--	--	--	--
Glur_chr1.g046440	0	0	0	4.173	5.07	5.9537	3.4172	2.6397	2.1346	0	0	0	0	0	0	53	61	74	44	32	23	0	0	0	Glur_chr1	24199663	24201403	-	Glur_chr1.g046440	--	--	--	uncharacterized protein LOC110273761 [Arachis duranensis]	--	A0A6P5MB81_ARADU SubName: Full=uncharacterized protein LOC110273761 {ECO:0000313|RefSeq:XP_020982554.1};	--	GO:0003677,DNA binding; GO:0003674,molecular_function; GO:0003676,nucleic acid binding; GO:0005488,binding; GO:0097159,organic cyclic compound binding; GO:1901363,heterocyclic compound binding	PF02362.24:B3 DNA binding domain	--	--	--
Glur_chr1.g046450	0.65	0.8907	0.7834	30.2985	33.9798	32.4213	25.474	24.6894	26.6358	0	0	0	13	22	16	657	698	688	560	511	490	0	0	0	Glur_chr1	24202317	24204657	-	Glur_chr1.g046450	--	K22733 magnesium transporter | (RefSeq) replication protein A 70 kDa DNA-binding subunit A-like (A)	--	uncharacterized protein LOC114180817 [Vigna unguiculata]	--	A0A3Q7XFU1_CICAR SubName: Full=uncharacterized protein LOC101506477 {ECO:0000313|RefSeq:XP_027192334.1};	Single-stranded DNA-binding replication protein A (RPA), large (70 kD) subunit and related ssDNA-binding proteins	GO:0005634,nucleus; GO:0003677,DNA binding; GO:0006310,DNA recombination; GO:0006281,DNA repair; GO:0006260,DNA replication; GO:0003674,molecular_function; GO:0003676,nucleic acid binding; GO:0005488,binding; GO:0097159,organic cyclic compound binding; GO:1901363,heterocyclic compound binding; GO:0006139,nucleobase-containing compound metabolic process; GO:0006259,DNA metabolic process; GO:000672…	PF08646.13:Replication factor-A C terminal domain	--	--	--
Glur_chr1.g046510	2.6064	2.8643	1.2761	22.494	19.0325	22.9855	10.6706	11.6935	11.9416	0.1972	0.4203	0.6005	14	19	7	131	105	131	63	65	59	1	2	3	Glur_chr1	24250244	24250619	-	Glur_chr1.g046510	--	--	--	--	--	--	--	--	--	--	--	--
Glur_chr1.g046520	2.5	2.4845	3.5608	0	0.1106	0	2.1711	2.6354	3.4592	1.3241	0.5131	0.4887	22	27	32	0	1	0	21	24	28	11	4	4	Glur_chr1	24252156	24252929	+	Glur_chr1.g046520	--	K13382 (S)-norcoclaurine synthase [EC:4.2.1.78] | (RefSeq) uncharacterized protein LOC113340282 (A)	ko00950: Isoquinoline alkaloid biosynthesis; ko01100: Metabolic pathways; ko01110: Biosynthesis of secondary metabolites	Phytohormone-binding protein [Spatholobus suberectus]	PHBP_MEDTR RecName: Full=Phytohormone-binding protein {ECO:0000303|PubMed:25004979}; AltName: Full=Major pollen allergen Bet v 1-like protein {ECO:0000305}; AltName: Full=Pathogenesis-related PR10-like protein {ECO:0000305};	A0A151TPF6_CAJCA SubName: Full=Major pollen allergen Aln g 1 {ECO:0000313|EMBL:KYP68938.1};	--	GO:0005737,cytoplasm; GO:0005634,nucleus; GO:0010427,abscisic acid binding; GO:0004864,protein phosphatase inhibitor activity; GO:0038023,signaling receptor activity; GO:0009738,abscisic acid-activated signaling pathway; GO:0006952,defense response; GO:0009740,gibberellic acid mediated signaling pathway; GO:0080163,regulation of protein serine/threonine phosphatase activity; GO:0009607,response t…	PF00407.22:Pathogenesis-related protein Bet v 1 family	--	--	--
Glur_chr1.g046670	6.1699	7.7213	9.8863	15.5199	15.5095	15.9648	15.513	16.2602	13.1715	3.5649	3.2923	3.0154	55	85	90	150	142	151	152	150	108	30	26	25	Glur_chr1	24356860	24357476	+	Glur_chr1.g046670	--	K05387 glutamate receptor, ionotropic, plant | (RefSeq) LOW QUALITY PROTEIN: glutamate receptor 2.3-like (A)	--	phytohormone-binding protein-like [Abrus precatorius]	PHBP_MEDTR RecName: Full=Phytohormone-binding protein {ECO:0000303|PubMed:25004979}; AltName: Full=Major pollen allergen Bet v 1-like protein {ECO:0000305}; AltName: Full=Pathogenesis-related PR10-like protein {ECO:0000305};	A0A8B8LL05_ABRPR SubName: Full=phytohormone-binding protein-like {ECO:0000313|RefSeq:XP_027356642.1};	--	GO:0005737,cytoplasm; GO:0005634,nucleus; GO:0010427,abscisic acid binding; GO:0004864,protein phosphatase inhibitor activity; GO:0038023,signaling receptor activity; GO:0009738,abscisic acid-activated signaling pathway; GO:0006952,defense response; GO:0009740,gibberellic acid mediated signaling pathway; GO:0080163,regulation of protein serine/threonine phosphatase activity; GO:0009607,response t…	PF00407.22:Pathogenesis-related protein Bet v 1 family	--	--	--
Glur_chr1.g046730	7.8952	8.6586	8.8573	1.9495	1.8461	2.5194	8.201	6.7582	8.0428	3.128	2.4209	2.1723	254	344	291	68	61	86	290	225	238	95	69	65	Glur_chr1	24409137	24414045	+	Glur_chr1.g046730	--	--	--	uncharacterized protein LOC101501197 [Cicer arietinum]	--	A0A1S2YFB4_CICAR SubName: Full=uncharacterized protein LOC101501197 {ECO:0000313|RefSeq:XP_004503971.1};	--	GO:0003824,catalytic activity; GO:0003674,molecular_function	PF06838.14:Methionine gamma-lyase	--	--	--
Glur_chr1.g046740	0	0	0	0.1793	0	0	0	0	0	0	0	0	0	0	0	1	0	0	0	0	0	0	0	0	Glur_chr1	24414078	24414454	-	Glur_chr1.g046740	--	K12486 stromal membrane-associated protein | (RefSeq) uncharacterized protein LOC114324026 isoform X1 (A)	ko04144: Endocytosis	ribonuclease H [Trifolium pratense]	--	A0A2K3JVD9_TRIPR SubName: Full=Ribonuclease H {ECO:0000313|EMBL:PNX57966.1};	--	GO:0003676,nucleic acid binding; GO:0004523,RNA-DNA hybrid ribonuclease activity; GO:0003674,molecular_function; GO:0005488,binding; GO:0097159,organic cyclic compound binding; GO:1901363,heterocyclic compound binding; GO:0003824,catalytic activity; GO:0004518,nuclease activity; GO:0004519,endonuclease activity; GO:0004521,endoribonuclease activity; GO:0004540,ribonuclease activity; GO:0016787,hy…	PF13456.9:Reverse transcriptase-like	--	--	--
Glur_chr1.g046790	0.1296	0	0.1269	45.5528	51.4944	47.2811	32.9039	26.5558	30.3	0	0	0	1	0	1	381	408	387	279	212	215	0	0	0	Glur_chr1	24449789	24451817	-	Glur_chr1.g046790	--	--	--	uncharacterized protein LOC114416931 [Glycine soja]	--	A0A445KE62_GLYSO SubName: Full=Uncharacterized protein {ECO:0000313|EMBL:RZC09142.1};	--	--	--	--	--	--
Glur_chr1.g046860	0	0	0	1.5896	1.6135	1.8742	0	0	0.2883	0.1404	0	0	0	0	0	26	25	30	0	0	4	2	0	0	Glur_chr1	24495044	24500567	-	Glur_chr1.g046860	--	--	--	F-box/LRR-repeat protein 13 [Cajanus cajan]	--	A0A2K3PJD1_TRIPR SubName: Full=F-box family-6 protein {ECO:0000313|EMBL:PNY15399.1};	--	--	--	--	--	--
Glur_chr1.g047130	0	0	0	0	0	0	0.0842	0.0895	0	0	0	0	0	0	0	0	0	0	1	1	0	0	0	0	Glur_chr1	24609374	24610474	-	Glur_chr1.g047130	--	--	--	hypothetical protein TSUD_230870 [Trifolium subterraneum]	--	A0A4D6KU59_VIGUN SubName: Full=Replication factor A {ECO:0000313|EMBL:QCD78759.1};	--	GO:0005634,nucleus; GO:0003677,DNA binding; GO:0006310,DNA recombination; GO:0006281,DNA repair; GO:0006260,DNA replication; GO:0003674,molecular_function; GO:0003676,nucleic acid binding; GO:0005488,binding; GO:0097159,organic cyclic compound binding; GO:1901363,heterocyclic compound binding; GO:0006139,nucleobase-containing compound metabolic process; GO:0006259,DNA metabolic process; GO:000672…	--	--	--	--
Glur_chr1.g047180	0	0	0.0963	0.272	0	0	0	0	0	0.1041	0	0	0	0	1	3	0	0	0	0	0	1	0	0	Glur_chr1	24627502	24632645	-	Glur_chr1.g047180	--	K17964 leucine-rich PPR motif-containing protein, mitochondrial | (RefSeq) hypothetical protein (A)	--	Pentatricopeptide repeat-containing protein [Spatholobus suberectus]	PP420_ARATH RecName: Full=Pentatricopeptide repeat-containing protein At5g46580, chloroplastic; Flags: Precursor;	A0A7J7L2L2_9MAGN RecName: Full=Smr domain-containing protein {ECO:0000259|PROSITE:PS50828};	FOG: PPR repeat	GO:0009507,chloroplast; GO:0004530,deoxyribonuclease I activity; GO:0033902,rRNA endonuclease activity; GO:0042134,rRNA primary transcript binding; GO:1901259,chloroplast rRNA processing; GO:0042254,ribosome biogenesis; GO:0003674,molecular_function; GO:0003824,catalytic activity; GO:0004518,nuclease activity; GO:0004519,endonuclease activity; GO:0004520,endodeoxyribonuclease activity; GO:0004536…	PF01535.23:PPR repeat	--	--	--
Glur_chr1.g047280	0	0	0	0.3509	0.535	0.7968	0	0.0408	0	0	0	0	0	0	0	9	13	20	0	1	0	0	0	0	Glur_chr1	24667717	24673946	+	Glur_chr1.g047280	--	K03283 heat shock 70kDa protein 1/6/8 | (Kazusa) Lj1g3v3217890.1; - (A)	ko03040: Spliceosome; ko04141: Protein processing in endoplasmic reticulum; ko04144: Endocytosis	putative reverse transcriptase (RNA-dependent DNA polymerase) [Trifolium medium]	HS704_ARATH RecName: Full=Heat shock 70 kDa protein 4 {ECO:0000303|PubMed:11599561}; AltName: Full=Heat shock cognate 70 kDa protein 4 {ECO:0000303|PubMed:11402207}; AltName: Full=Heat shock cognate protein 70-4 {ECO:0000303|PubMed:11402207}; Short=AtHsc70-4 {ECO:0000303|PubMed:11402207}; AltName: Full=Heat shock protein 70-4 {ECO:0000303|PubMed:11599561}; Short=AtHsp70-4 {ECO:0000303|PubMed:1159…	A0A392QQ92_9FABA SubName: Full=Putative reverse transcriptase (RNA-dependent DNA polymerase) {ECO:0000313|EMBL:MCI25820.1}; Flags: Fragment;	Molecular chaperones HSP70/HSC70, HSP70 superfamily	GO:0005737,cytoplasm; GO:0005829,cytosol; GO:0005794,Golgi apparatus; GO:0005739,mitochondrion; GO:0005634,nucleus; GO:0009505,plant-type cell wall; GO:0000325,plant-type vacuole; GO:0005886,plasma membrane; GO:0005524,ATP binding; GO:0016887,ATP hydrolysis activity; GO:0140662,ATP-dependent protein folding chaperone; GO:0031072,heat shock protein binding; GO:0051787,misfolded protein binding; GO…	PF07727.17:Reverse transcriptase (RNA-dependent DNA polymerase)	--	--	--
Glur_chr1.g047290	0	0	0	0	0.1317	0	0	0.2615	0.0981	0	0	0	0	0	0	0	3	0	0	6	2	0	0	0	Glur_chr1	24684398	24688609	+	Glur_chr1.g047290	--	K07466 replication factor A1 | (RefSeq) hypothetical protein (A)	ko03030: DNA replication; ko03420: Nucleotide excision repair; ko03430: Mismatch repair; ko03440: Homologous recombination	uncharacterized protein LOC114187459 [Vigna unguiculata]	RFA1B_ORYSJ RecName: Full=Replication protein A 70 kDa DNA-binding subunit B; Short=OsRPA70b; AltName: Full=Replication factor A protein 1B; AltName: Full=Replication protein A 1B;	A0A4D6MB63_VIGUN SubName: Full=Replication factor A {ECO:0000313|EMBL:QCD98595.1};	Single-stranded DNA-binding replication protein A (RPA), large (70 kD) subunit and related ssDNA-binding proteins	GO:0005662,DNA replication factor A complex; GO:0003684,damaged DNA binding; GO:0046872,metal ion binding; GO:0043047,single-stranded telomeric DNA binding; GO:0006268,DNA unwinding involved in DNA replication; GO:0000724,double-strand break repair via homologous recombination; GO:0051321,meiotic cell cycle; GO:0006289,nucleotide-excision repair; GO:0007004,telomere maintenance via telomerase; GO…	PF08646.13:Replication factor-A C terminal domain	--	--	--
Glur_chr1.g047340	0	0	0	0	0	0	0	0	0	0.109	0	0	0	0	0	0	0	0	0	0	0	1	0	0	Glur_chr1	24747359	24749260	-	Glur_chr1.g047340	--	--	--	--	--	--	--	--	--	--	--	--
Glur_chr1.g047360	3.4615	2.6473	4.3311	2.8379	3.7447	5.4374	3.1493	3.5308	3.5542	1.4259	2.1707	3.3083	18	17	23	16	20	30	18	19	17	7	10	16	Glur_chr1	24769885	24772576	+	Glur_chr1.g047360	--	--	--	--	--	--	--	--	--	--	--	--
Glur_chr1.g047370	13.6518	14.6325	14.6839	13.1549	12.6774	13.3655	12.022	12.1689	12.075	10.4387	11.1466	10.8363	1341	1775	1473	1401	1279	1393	1298	1237	1091	968	970	990	Glur_chr1	24773437	24787032	+	Glur_chr1.g047370	--	K18442 brefeldin A-inhibited guanine nucleotide-exchange protein | (RefSeq) brefeldin A-inhibited guanine nucleotide-exchange protein 1 isoform X1 (A)	ko04144: Endocytosis	Brefeldin A-inhibited guanine nucleotide-exchange protein 1 [Spatholobus suberectus]	BIG1_ARATH RecName: Full=Brefeldin A-inhibited guanine nucleotide-exchange protein 1; Short=BIG1; AltName: Full=ARF guanine-nucleotide exchange factor BIG1;	I1JJW7_SOYBN RecName: Full=SEC7 domain-containing protein {ECO:0000259|PROSITE:PS50190};	Guanine nucleotide exchange factor	GO:0009507,chloroplast; GO:0005829,cytosol; GO:0016020,membrane; GO:0005802,trans-Golgi network; GO:0005085,guanyl-nucleotide exchange factor activity; GO:0015031,protein transport; GO:0032012,regulation of ARF protein signal transduction; GO:0003674,molecular_function; GO:0030234,enzyme regulator activity; GO:0030695,GTPase regulator activity; GO:0060589,nucleoside-triphosphatase regulator activ…	PF01369.23:Sec7 domain	--	--	--
Glur_chr1.g047470	4.4662	4.2194	3.8732	2.3424	1.5632	2.2147	2.5894	2.44	2.761	3.2158	3.2621	2.6207	306	357	271	174	110	161	195	173	174	208	198	167	Glur_chr1	24855791	24868030	+	Glur_chr1.g047470	--	K10357 myosin V | (RefSeq) myosin-2-like (A)	ko04814: Motor proteins	myosin-2-like [Cicer arietinum]	MYO2_ARATH RecName: Full=Myosin-2; AltName: Full=AtATM2; AltName: Full=AtMYOS1;	A0A3Q7Y3J4_CICAR SubName: Full=myosin-2-like {ECO:0000313|RefSeq:XP_027192671.1};	Myosin class V heavy chain	GO:0015629,actin cytoskeleton; GO:0005768,endosome; GO:0016459,myosin complex; GO:0009506,plasmodesma; GO:0051015,actin filament binding; GO:0005524,ATP binding; GO:0005516,calmodulin binding; GO:0003774,cytoskeletal motor activity; GO:0000146,microfilament motor activity; GO:0007015,actin filament organization; GO:0030048,actin filament-based movement; GO:0006897,endocytosis; GO:0030050,vesicle …	PF00063.24:Myosin head (motor domain)	--	--	--
Glur_chr1.g047480	0.5943	0.7487	0.6467	1.2791	1.0287	1.307	1.3818	0.8934	1.7231	4.6168	2.9071	2.7691	9	14	10	21	16	21	23	14	24	66	39	39	Glur_chr1	24869157	24870983	-	Glur_chr1.g047480	--	K08914 light-harvesting complex II chlorophyll a/b binding protein 3 | (Kazusa) Lj0g3v0227369.1; - (A)	ko00196: Photosynthesis - antenna proteins; ko01100: Metabolic pathways	chlorophyll a-b binding protein 13, chloroplastic [Vitis riparia]	CB23_SOLLC RecName: Full=Chlorophyll a-b binding protein 13, chloroplastic; AltName: Full=LHCII type III CAB-13; Flags: Precursor;	A0A438DLZ0_VITVI RecName: Full=Chlorophyll a-b binding protein, chloroplastic {ECO:0000256|RuleBase:RU363080};	--	GO:0009535,chloroplast thylakoid membrane; GO:0016021,integral component of membrane; GO:0009522,photosystem I; GO:0009523,photosystem II; GO:0016168,chlorophyll binding; GO:0046872,metal ion binding; GO:0009768,photosynthesis, light harvesting in photosystem I; GO:0009416,response to light stimulus; GO:0003674,molecular_function; GO:0005488,binding; GO:0046906,tetrapyrrole binding; GO:0097159,or…	PF00504.24:Chlorophyll A-B binding protein	--	--	--
Glur_chr1.g047530	2.1837	2.3823	1.871	0	0	0	2.6214	3.4876	2.8687	0.4177	0.2739	0.2283	72	97	63	0	0	0	95	119	87	13	8	7	Glur_chr1	24936040	24939793	+	Glur_chr1.g047530	--	--	--	hypothetical protein E2542_SST09613 [Spatholobus suberectus]	--	A0A371FUR1_MUCPR SubName: Full=Uncharacterized protein {ECO:0000313|EMBL:RDX82079.1}; Flags: Fragment;	--	--	--	--	--	--
Glur_chr1.g047800	21.9767	22.9659	20.4738	6.1935	7.5287	6.185	12.9823	13.7644	11.9186	2.3172	1.9524	2.6528	864	1115	822	264	304	258	561	560	431	86	68	97	Glur_chr1	25090771	25100304	+	Glur_chr1.g047800	--	K05391 cyclic nucleotide gated channel, plant | (RefSeq) cyclic nucleotide-gated ion channel 4-like (A)	ko04626: Plant-pathogen interaction	cyclic nucleotide-gated ion channel 4-like isoform X1 [Cicer arietinum]	CNGC4_ARATH RecName: Full=Cyclic nucleotide-gated ion channel 4; Short=AtCNGC4; AltName: Full=Cyclic nucleotide- and calmodulin-regulated ion channel 4; Short=AtHLM1;	A0A1S2YUC8_CICAR SubName: Full=cyclic nucleotide-gated ion channel 4-like isoform X1 {ECO:0000313|RefSeq:XP_004510077.1, ECO:0000313|RefSeq:XP_027192749.1};	K+-channel ERG and related proteins, contain PAS/PAC sensor domain	GO:0016021,integral component of membrane; GO:0016020,membrane; GO:0005886,plasma membrane; GO:0005516,calmodulin binding; GO:0030552,cAMP binding; GO:0008324,cation transmembrane transporter activity; GO:0030553,cGMP binding; GO:0005216,ion channel activity; GO:0009626,plant-type hypersensitive response; GO:0003674,molecular_function; GO:0005488,binding; GO:0005515,protein binding; GO:0000166,nu…	PF00520.34:Ion transport protein	--	--	--
Glur_chr1.g048040	0	0	0	0	0	0	0.6791	0.6412	0.0902	0.0879	0	0.0892	0	0	0	0	0	0	9	8	1	1	0	1	Glur_chr1	25324511	25325143	+	Glur_chr1.g048040	--	K13412 calcium-dependent protein kinase [EC:2.7.11.1] | (RefSeq) uncharacterized protein LOC127136760 (A)	ko04626: Plant-pathogen interaction	zinc finger BED domain-containing protein RICESLEEPER 1-like [Arachis hypogaea]	TRA1_MAIZE RecName: Full=Putative AC transposase; AltName: Full=ORFA;	A0A6A5N6J1_LUPAL SubName: Full=Uncharacterized protein {ECO:0000313|EMBL:KAF1881647.1};	Tam3-transposase (Ac family)	GO:0003677,DNA binding; GO:0046983,protein dimerization activity; GO:0006310,DNA recombination; GO:0032196,transposition; GO:0003674,molecular_function; GO:0003676,nucleic acid binding; GO:0005488,binding; GO:0097159,organic cyclic compound binding; GO:1901363,heterocyclic compound binding; GO:0005515,protein binding; GO:0006139,nucleobase-containing compound metabolic process; GO:0006259,DNA met…	PF05699.17:hAT family C-terminal dimerisation region	--	--	--
Glur_chr1.g048230	2.2853	1.7999	1.4101	5.0241	5.2731	4.7208	3.1615	2.9646	3.3354	4.7089	3.9931	5.049	73	71	46	174	173	160	111	98	98	142	113	150	Glur_chr1	25497628	25502997	-	Glur_chr1.g048230	--	K03104 signal recognition particle subunit SRP14 | (RefSeq) signal recognition particle 14 kDa protein (A)	ko03060: Protein export	uncharacterized protein LOC101505019 [Cicer arietinum]	SRP14_ARATH RecName: Full=Signal recognition particle 14 kDa protein; Short=SRP14;	A0A3Q7Y7P3_CICAR SubName: Full=uncharacterized protein LOC101505019 {ECO:0000313|RefSeq:XP_027187217.1};	--	GO:0005829,cytosol; GO:0005786,signal recognition particle, endoplasmic reticulum targeting; GO:0008312,7S RNA binding; GO:0030942,endoplasmic reticulum signal peptide binding; GO:0045047,protein targeting to ER; GO:0006614,SRP-dependent cotranslational protein targeting to membrane; GO:0003674,molecular_function; GO:0003676,nucleic acid binding; GO:0003723,RNA binding; GO:0005488,binding; GO:009…	PF02992.17:Transposase family tnp2	--	--	--
Glur_chr1.g048240	29.8239	24.35	19.3085	30.2355	37.1969	32.0576	32.291	30.4866	35.9074	31.8529	30.6041	26.2361	121	122	80	133	155	138	144	128	134	122	110	99	Glur_chr1	25503553	25505297	-	Glur_chr1.g048240	--	--	--	Rhamnogalacturonate lyase [Thalictrum thalictroides]	--	A0A7J6WA59_THATH SubName: Full=Rhamnogalacturonate lyase {ECO:0000313|EMBL:KAF5193833.1};	--	GO:0016829,lyase activity; GO:0003674,molecular_function; GO:0003824,catalytic activity	--	--	--	--
Glur_chr1.g048250	0	0	0	0	0	0	0	0	0	0.2667	0	0	0	0	0	0	0	0	0	0	0	2	0	0	Glur_chr1	25513136	25513552	+	Glur_chr1.g048250	--	K15397 3-ketoacyl-CoA synthase [EC:2.3.1.199] | (RefSeq) 3-ketoacyl-CoA synthase 11-like isoform X1 (A)	ko00062: Fatty acid elongation; ko01100: Metabolic pathways; ko01110: Biosynthesis of secondary metabolites; ko04626: Plant-pathogen interaction	3-ketoacyl-CoA synthase 11-like protein [Trifolium pratense]	KCS11_ARATH RecName: Full=3-ketoacyl-CoA synthase 11 {ECO:0000303|PubMed:18465198}; Short=KCS-11 {ECO:0000303|PubMed:18465198}; EC=2.3.1.199 {ECO:0000269|PubMed:16765910}; AltName: Full=Very long-chain fatty acid condensing enzyme 11 {ECO:0000303|PubMed:18465198}; Short=VLCFA condensing enzyme 11 {ECO:0000303|PubMed:18465198};	A0A2K3NAJ6_TRIPR RecName: Full=Very-long-chain 3-oxoacyl-CoA synthase {ECO:0000256|ARBA:ARBA00012307}; EC=2.3.1.199 {ECO:0000256|ARBA:ARBA00012307};	--	GO:0016021,integral component of membrane; GO:0102756,very-long-chain 3-ketoacyl-CoA synthase activity; GO:0006633,fatty acid biosynthetic process; GO:0009409,response to cold; GO:0009416,response to light stimulus; GO:0003674,molecular_function; GO:0003824,catalytic activity; GO:0016740,transferase activity; GO:0016746,acyltransferase activity; GO:0016747,acyltransferase activity, transferring g…	PF08392.15:FAE1/Type III polyketide synthase-like protein	--	--	--
Glur_chr1.g048260	63.1457	60.2853	60.0483	53.3317	55.0205	57.2115	56.1556	53.7263	52.3203	67.1978	68.8493	67.3841	1732	2042	1682	1586	1550	1665	1693	1525	1320	1740	1673	1719	Glur_chr1	25520967	25526630	-	Glur_chr1.g048260	--	K15255 ATP-dependent DNA helicase PIF1 [EC:5.6.2.3] | (RefSeq) uncharacterized protein LOC104250162 (A)	--	armadillo repeat-containing protein LFR [Cajanus cajan]	LFR_ARATH RecName: Full=Armadillo repeat-containing protein LFR {ECO:0000305}; AltName: Full=Protein LEAF AND FLOWER RELATED {ECO:0000303|PubMed:18846319};	A0A0B2PQX9_GLYSO SubName: Full=Armadillo repeat-containing protein LFR isoform A {ECO:0000313|EMBL:RZB84988.1};	--	GO:0035060,brahma complex; GO:0005654,nucleoplasm; GO:0005634,nucleus; GO:0016514,SWI/SNF complex; GO:0048653,anther development; GO:0006338,chromatin remodeling; GO:0009908,flower development; GO:0048366,leaf development; GO:0045893,positive regulation of DNA-templated transcription; GO:0040008,regulation of growth; GO:0006357,regulation of transcription by RNA polymerase II; GO:0000003,reproduc…	PF12031.11:SWI/SNF-like complex subunit BAF250/Osa	--	--	--
Glur_chr1.g048270	34.3991	33.9372	33.6106	28.1944	25.7407	28.4564	26.8543	23.5877	21.8835	33.0967	32.64	33.1094	458	558	457	407	352	402	393	325	268	416	385	410	Glur_chr1	25531004	25538022	-	Glur_chr1.g048270	--	K03104 signal recognition particle subunit SRP14 | (RefSeq) signal recognition particle 14 kDa protein (A)	ko03060: Protein export	signal recognition particle 14 kDa protein [Cajanus cajan]	SRP14_ARATH RecName: Full=Signal recognition particle 14 kDa protein; Short=SRP14;	A0A8B8LJZ0_ABRPR RecName: Full=Signal recognition particle 14 kDa protein {ECO:0000256|RuleBase:RU368100}; Short=SRP14 {ECO:0000256|RuleBase:RU368100};	Signal recognition particle, subunit Srp14	GO:0005829,cytosol; GO:0005786,signal recognition particle, endoplasmic reticulum targeting; GO:0008312,7S RNA binding; GO:0030942,endoplasmic reticulum signal peptide binding; GO:0045047,protein targeting to ER; GO:0006614,SRP-dependent cotranslational protein targeting to membrane; GO:0003674,molecular_function; GO:0003676,nucleic acid binding; GO:0003723,RNA binding; GO:0005488,binding; GO:009…	PF02290.18:Signal recognition particle 14kD protein	--	--	--
Glur_chr1.g048300	0	0.1232	0	1.4035	1.1853	2.0079	0.6922	0.2941	0	0.4836	0	0.9817	0	1	0	10	8	14	5	2	0	3	0	6	Glur_chr1	25545741	25549419	-	Glur_chr1.g048300	--	--	--	--	--	--	--	--	--	--	--	--
Glur_chr1.g048310	0.2828	0.4294	0.6578	10.5649	11.4623	11.6953	3.6667	3.2455	3.6129	3.1457	2.5939	3.6111	8	15	19	324	333	351	114	95	94	84	65	95	Glur_chr1	25549627	25557407	+	Glur_chr1.g048310	--	K17086 transmembrane 9 superfamily member 2/4 | (RefSeq) uncharacterized LOC101300290 (A)	--	hypothetical protein E2542_SST09604 [Spatholobus suberectus]	--	A0A371GK28_MUCPR SubName: Full=Uncharacterized protein {ECO:0000313|EMBL:RDX90876.1}; Flags: Fragment;	--	--	PF06764.14:Protein of unknown function (DUF1223)	--	--	--
Glur_chr1.g048330	0.4487	0	0	7.8634	4.5873	7.8238	6.94	6.2873	5.3662	0.2377	0	0	2	0	0	38	21	37	34	29	22	1	0	0	Glur_chr1	25561457	25563119	+	Glur_chr1.g048330	--	--	--	--	--	--	--	--	--	--	--	--
Glur_chr1.g048340	0.1562	0	0.459	4.1793	5.1724	6.0378	4.1225	4.6806	4.4166	0.662	0.8819	0.504	1	0	3	29	34	41	29	31	26	4	5	3	Glur_chr1	25563569	25565562	+	Glur_chr1.g048340	--	--	--	--	--	--	--	--	--	--	--	--
Glur_chr1.g048370	8.105	8.3572	7.607	10.7088	9.4477	9.9912	7.8586	8.0217	7.348	9.7737	10.9847	10.614	289	368	277	414	346	378	308	296	241	329	347	352	Glur_chr1	25580232	25585104	-	Glur_chr1.g048370	--	K08869 aarF domain-containing kinase | (RefSeq) uncharacterized aarF domain-containing protein kinase 2-like (A)	--	uncharacterized aarF domain-containing protein kinase 2-like [Cicer arietinum]	AB1K7_ARATH RecName: Full=Protein ACTIVITY OF BC1 COMPLEX KINASE 7, chloroplastic {ECO:0000303|PubMed:22694836}; Short=ABC1-LIKE KINASE 7 {ECO:0000303|PubMed:22694836}; EC=2.7.11.1 {ECO:0000250|UniProtKB:Q9MA15}; AltName: Full=Salt-induced ABC1 kinase 1, chloroplastic {ECO:0000303|PubMed:24117441}; Short=AtSIA1 {ECO:0000303|PubMed:24117441}; Flags: Precursor;	A0A1S2YU45_CICAR SubName: Full=uncharacterized aarF domain-containing protein kinase 2-like {ECO:0000313|RefSeq:XP_004509974.1};	Predicted unusual protein kinase	GO:0009535,chloroplast thylakoid membrane; GO:0016021,integral component of membrane; GO:0010287,plastoglobule; GO:0005524,ATP binding; GO:0004672,protein kinase activity; GO:0106310,protein serine kinase activity; GO:0004674,protein serine/threonine kinase activity; GO:0034599,cellular response to oxidative stress; GO:0055072,iron ion homeostasis; GO:0046467,membrane lipid biosynthetic process; …	PF03109.19:ABC1 atypical kinase-like domain	--	--	--
Glur_chr1.g048510	0.3671	0.1486	0.719	0.1129	0.0894	0.1442	0.1948	0.5322	0.1663	0.0648	0.1381	0.0329	12	6	24	4	3	5	7	18	5	2	4	1	Glur_chr1	25642707	25653935	+	Glur_chr1.g048510	--	K00901 diacylglycerol kinase (ATP) [EC:2.7.1.107] | (RefSeq) diacylglycerol kinase 5 (A)	ko00561: Glycerolipid metabolism; ko00564: Glycerophospholipid metabolism; ko01100: Metabolic pathways; ko01110: Biosynthesis of secondary metabolites; ko04070: Phosphatidylinositol signaling system	diacylglycerol kinase 5 [Medicago truncatula]	DGK1_ORYSJ RecName: Full=Diacylglycerol kinase 1 {ECO:0000303|PubMed:30887532}; Short=DAG kinase 1 {ECO:0000305}; Short=OsDGK1 {ECO:0000303|PubMed:30887532}; EC=2.7.1.107 {ECO:0000269|PubMed:30887532}; AltName: Full=BTH-inducible diacylglycerol kinase 1 {ECO:0000303|PubMed:18679055}; Short=OsBIDK1 {ECO:0000303|PubMed:18679055};	A0A072TRX3_MEDTR RecName: Full=Diacylglycerol kinase {ECO:0000256|RuleBase:RU361128}; Short=DAG kinase {ECO:0000256|RuleBase:RU361128}; EC=2.7.1.107 {ECO:0000256|RuleBase:RU361128};	Diacylglycerol kinase	GO:0005524,ATP binding; GO:0004143,diacylglycerol kinase activity; GO:0003951,NAD+ kinase activity; GO:0006952,defense response; GO:0016310,phosphorylation; GO:0007205,protein kinase C-activating G protein-coupled receptor signaling pathway; GO:0000166,nucleotide binding; GO:0003674,molecular_function; GO:0005488,binding; GO:0017076,purine nucleotide binding; GO:0030554,adenyl nucleotide binding;…	PF00609.22:Diacylglycerol kinase accessory domain	--	--	--
Glur_chr1.g048550	0.054	0	0	0	0	0	0	0	0.0587	0.0572	0	0	1	0	0	0	0	0	0	0	1	1	0	0	Glur_chr1	25669516	25674240	-	Glur_chr1.g048550	--	K05391 cyclic nucleotide gated channel, plant | (RefSeq) protein CNGC15a-like (A)	ko04626: Plant-pathogen interaction	protein CNGC15a isoform X2 [Vigna radiata var. radiata]	CN15A_MEDTR RecName: Full=Protein CNGC15a {ECO:0000303|PubMed:27230377}; AltName: Full=Cyclic nucleotide-gated ion channel protein 15 a {ECO:0000303|PubMed:27230377};	A0A3Q0EWE7_VIGRR SubName: Full=protein CNGC15a isoform X2 {ECO:0000313|RefSeq:XP_022634477.1};	K+-channel ERG and related proteins, contain PAS/PAC sensor domain	GO:0016021,integral component of membrane; GO:0031965,nuclear membrane; GO:0005262,calcium channel activity; GO:0044325,transmembrane transporter binding; GO:0005249,voltage-gated potassium channel activity; GO:0036377,arbuscular mycorrhizal association; GO:0009877,nodulation; GO:0003674,molecular_function; GO:0005215,transporter activity; GO:0005216,ion channel activity; GO:0005261,cation channe…	--	--	--	--
Glur_chr1.g048590	4.8645	4.7071	16.0877	5.8694	12.3917	19.3192	10.9111	51.2343	4.2575	5.088	6.9068	5.2303	159	190	537	208	416	670	392	1733	128	157	200	159	Glur_chr1	25709938	25721167	+	Glur_chr1.g048590	--	K00901 diacylglycerol kinase (ATP) [EC:2.7.1.107] | (RefSeq) diacylglycerol kinase 5 (A)	ko00561: Glycerolipid metabolism; ko00564: Glycerophospholipid metabolism; ko01100: Metabolic pathways; ko01110: Biosynthesis of secondary metabolites; ko04070: Phosphatidylinositol signaling system	diacylglycerol kinase 5 [Medicago truncatula]	DGK1_ORYSJ RecName: Full=Diacylglycerol kinase 1 {ECO:0000303|PubMed:30887532}; Short=DAG kinase 1 {ECO:0000305}; Short=OsDGK1 {ECO:0000303|PubMed:30887532}; EC=2.7.1.107 {ECO:0000269|PubMed:30887532}; AltName: Full=BTH-inducible diacylglycerol kinase 1 {ECO:0000303|PubMed:18679055}; Short=OsBIDK1 {ECO:0000303|PubMed:18679055};	A0A072TRX3_MEDTR RecName: Full=Diacylglycerol kinase {ECO:0000256|RuleBase:RU361128}; Short=DAG kinase {ECO:0000256|RuleBase:RU361128}; EC=2.7.1.107 {ECO:0000256|RuleBase:RU361128};	Diacylglycerol kinase	GO:0005524,ATP binding; GO:0004143,diacylglycerol kinase activity; GO:0003951,NAD+ kinase activity; GO:0006952,defense response; GO:0016310,phosphorylation; GO:0007205,protein kinase C-activating G protein-coupled receptor signaling pathway; GO:0000166,nucleotide binding; GO:0003674,molecular_function; GO:0005488,binding; GO:0017076,purine nucleotide binding; GO:0030554,adenyl nucleotide binding;…	PF00609.22:Diacylglycerol kinase accessory domain	--	--	--
Glur_chr1.g048600	0	0	0	0	0	0	0.0227	0	0	0	0	0	0	0	0	0	0	0	1	0	0	0	0	0	Glur_chr1	25722367	25724805	-	Glur_chr1.g048600	--	K17925 sorting nexin-13 | (RefSeq) LOW QUALITY PROTEIN: uncharacterized protein LOC114301317 (A)	--	uncharacterized protein LOC109787912 [Cajanus cajan]	--	A0A445JW95_GLYSO SubName: Full=Uncharacterized protein {ECO:0000313|EMBL:RZC02785.1};	--	GO:0046983,protein dimerization activity; GO:0003674,molecular_function; GO:0005488,binding; GO:0005515,protein binding	PF04937.18:Protein of unknown function (DUF 659)	--	--	--
Glur_chr1.g048650	11.2903	13.409	9.0288	16.6614	12.2751	14.5426	6.5055	7.0915	7.9785	7.7737	9.3458	13.3532	60	88	49	96	67	82	38	39	39	39	44	66	Glur_chr1	25779307	25780543	+	Glur_chr1.g048650	--	--	--	--	--	--	--	--	--	--	--	--
Glur_chr1.g048660	1.117	0.9045	1.4584	0.8586	0.1813	0.7018	0.6775	0.5397	0.6072	0.1972	0	0	6	6	8	5	1	4	4	3	3	1	0	0	Glur_chr1	25781667	25781948	+	Glur_chr1.g048660	--	K22733 magnesium transporter | (RefSeq) pentatricopeptide repeat-containing protein At3g26782, mitochondrial (A)	--	hypothetical protein TSUD_106840 [Trifolium subterraneum]	PP181_ARATH RecName: Full=Pentatricopeptide repeat-containing protein At2g33680;	A0A2Z6LU72_TRISU SubName: Full=Uncharacterized protein {ECO:0000313|EMBL:GAU22356.1};	FOG: PPR repeat	GO:0043231,intracellular membrane-bounded organelle; GO:0003723,RNA binding; GO:0010102,lateral root morphogenesis; GO:0009266,response to temperature stimulus; GO:0009451,RNA modification; GO:0003674,molecular_function; GO:0003676,nucleic acid binding; GO:0005488,binding; GO:0097159,organic cyclic compound binding; GO:1901363,heterocyclic compound binding; GO:0007275,multicellular organism devel…	PF12854.10:PPR repeat	--	--	--
Glur_chr1.g048670	3.4632	2.9037	2.3409	4.8337	3.551	4.0728	2.147	1.9843	2.8322	2.4348	1.9027	2.5044	113	117	78	171	119	141	77	67	85	75	55	76	Glur_chr1	25782013	25783946	+	Glur_chr1.g048670	--	K23541 Ca2+/H+ antiporter, TMEM165/GDT1 family | (RefSeq) pentatricopeptide repeat-containing protein At5g04780, mitochondrial-like (A)	--	Pentatricopeptide repeat-containing protein [Spatholobus suberectus]	PP181_ARATH RecName: Full=Pentatricopeptide repeat-containing protein At2g33680;	G7JGU3_MEDTR SubName: Full=PPR containing plant-like protein {ECO:0000313|EMBL:AES92560.1}; SubName: Full=Putative tetratricopeptide-like helical domain, DYW domain-containing protein {ECO:0000313|EMBL:RHN64916.1};	FOG: PPR repeat	GO:0043231,intracellular membrane-bounded organelle; GO:0003723,RNA binding; GO:0010102,lateral root morphogenesis; GO:0009266,response to temperature stimulus; GO:0009451,RNA modification; GO:0003674,molecular_function; GO:0003676,nucleic acid binding; GO:0005488,binding; GO:0097159,organic cyclic compound binding; GO:1901363,heterocyclic compound binding; GO:0007275,multicellular organism devel…	PF01535.23:PPR repeat	--	--	--
Glur_chr1.g048680	19.1762	18.0801	17.0706	14.8421	15.276	11.9435	13.0542	13.5414	12.3192	15.6964	14.0016	12.3276	286	333	260	240	234	189	214	209	169	221	185	171	Glur_chr1	25786463	25787245	+	Glur_chr1.g048680	--	K02068 UDP-glucose/iron transport system ATP-binding protein | (RefSeq) ABC transporter I family member 17 (A)	--	ABC transporter I family member 1 [Abrus precatorius]	AB1I_ARATH RecName: Full=ABC transporter I family member 1; Short=ABC transporter ABCI.1; Short=AtABCI1; AltName: Full=Cytochrome c biogenesis ATP-binding export protein ccmA-like; AltName: Full=MRP-related protein 3; AltName: Full=Putative non-intrinsic ABC protein 10; EC=7.6.2.5;	A0A8B8JN15_ABRPR SubName: Full=ABC transporter I family member 1 {ECO:0000313|RefSeq:XP_027332871.1};	Lipid exporter ABCA1 and related proteins, ABC superfamily	GO:0016020,membrane; GO:0015439,ABC-type heme transporter activity; GO:0005524,ATP binding; GO:0016787,hydrolase activity; GO:0017004,cytochrome complex assembly; GO:0003674,molecular_function; GO:0005215,transporter activity; GO:0015232,heme transmembrane transporter activity; GO:0015399,primary active transmembrane transporter activity; GO:0022804,active transmembrane transporter activity; GO:0…	PF00005.30:ABC transporter	--	--	--
Glur_chr1.g048720	51.5453	50.3389	48.8383	48.3122	51.0771	50.9421	28.8392	30.5159	29.8355	32.9459	30.5282	34.5099	1296	1563	1254	1317	1319	1359	797	794	690	782	680	807	Glur_chr1	25800907	25807415	+	Glur_chr1.g048720	--	K14777 ATP-dependent RNA helicase DDX47/RRP3 [EC:3.6.4.13] | (RefSeq) DEAD-box ATP-dependent RNA helicase 10 (A)	--	DEAD-box ATP-dependent RNA helicase 10 [Glycine max]	RH10_ARATH RecName: Full=DEAD-box ATP-dependent RNA helicase 10; EC=3.6.4.13 {ECO:0000250|UniProtKB:A2XKG2}; AltName: Full=Protein ENHANCER OF ASYMMETRIC LEAVES TWO {ECO:0000303|PubMed:27334696};	A0A0B2R0R3_GLYSO SubName: Full=DEAD-box ATP-dependent RNA helicase 10 {ECO:0000313|EMBL:KHN27300.1}; EC=3.6.1.- {ECO:0000313|EMBL:KHN27300.1}; SubName: Full=DEAD-box ATP-dependent RNA helicase 10 isoform A {ECO:0000313|EMBL:RZC18673.1}; SubName: Full=DEAD-box ATP-dependent RNA helicase 10 isoform B {ECO:0000313|EMBL:RZC18674.1};	ATP-dependent RNA helicase	GO:0005730,nucleolus; GO:0005634,nucleus; GO:0005524,ATP binding; GO:0016887,ATP hydrolysis activity; GO:0003723,RNA binding; GO:0003724,RNA helicase activity; GO:0006364,rRNA processing; GO:0000166,nucleotide binding; GO:0003674,molecular_function; GO:0005488,binding; GO:0017076,purine nucleotide binding; GO:0030554,adenyl nucleotide binding; GO:0032553,ribonucleotide binding; GO:0032555,purine …	PF00270.32:DEAD/DEAH box helicase	--	--	--
Glur_chr1.g048730	0	0	0.1477	0.1391	0.1469	0	0	0	0.164	0.6392	0.3406	0.9732	0	0	1	1	1	0	0	0	1	4	2	6	Glur_chr1	25811087	25811599	-	Glur_chr1.g048730	--	--	--	hypothetical protein JHK86_036924 [Glycine max]	EOT1_SOLLC RecName: Full=Protein EXPRESSION OF TERPENOIDS 1 {ECO:0000303|PubMed:24142382}; Short=SlEOT1 {ECO:0000303|PubMed:24142382};	A0A392R6T6_9FABA SubName: Full=Protein SHORT INTERNODES-like {ECO:0000313|EMBL:MCI32328.1}; Flags: Fragment;	--	GO:0005634,nucleus; GO:0003677,DNA binding; GO:0003700,DNA-binding transcription factor activity; GO:0046872,metal ion binding; GO:0045893,positive regulation of DNA-templated transcription; GO:0003674,molecular_function; GO:0003676,nucleic acid binding; GO:0005488,binding; GO:0097159,organic cyclic compound binding; GO:1901363,heterocyclic compound binding; GO:0140110,transcription regulator act…	PF05142.15:Domain of unknown function (DUF702)	SRS	TF	SRS
Glur_chr1.g048750	8.0837	8.2004	6.002	0.0819	0.0865	0	3.7985	3.9487	4.1528	9.6921	9.3253	8.7871	91	114	69	1	1	0	47	46	43	103	93	92	Glur_chr1	25837540	25840273	-	Glur_chr1.g048750	--	K19882 O-palmitoleoyl-L-serine hydrolase [EC:3.1.1.98] | (RefSeq) pectin acetylesterase 5 isoform X1 (A)	--	pectin acetylesterase 5 isoform X4 [Glycine max]	PAE4_ARATH RecName: Full=Pectin acetylesterase 4 {ECO:0000303|PubMed:25115560}; EC=3.1.1.- {ECO:0000305}; Flags: Precursor;	A0A5K1DSX3_9MAGN RecName: Full=Pectin acetylesterase {ECO:0000256|RuleBase:RU363114}; EC=3.1.1.- {ECO:0000256|RuleBase:RU363114}; Flags: Fragment;	Pectin acetylesterase and similar proteins	GO:0005576,extracellular region; GO:0052793,pectin acetylesterase activity; GO:0071555,cell wall organization; GO:0003674,molecular_function; GO:0003824,catalytic activity; GO:0016787,hydrolase activity; GO:0016788,hydrolase activity, acting on ester bonds; GO:0052689,carboxylic ester hydrolase activity; GO:0008150,biological_process; GO:0009987,cellular process; GO:0016043,cellular component org…	PF03283.16:Pectinacetylesterase	--	--	--
Glur_chr1.g048780	133.42	128.142	139.548	121.744	120.921	122.805	125.519	122.307	123.445	132.492	128.321	139.441	1967	2333	2101	1946	1831	1921	2034	1866	1674	1844	1676	1912	Glur_chr1	25851069	25853557	+	Glur_chr1.g048780	--	K13945 LOB domain-containing protein 29 | (RefSeq) LOB domain-containing protein 29-like (A)	--	universal stress protein PHOS32-like isoform X2 [Abrus precatorius]	PHO32_ARATH RecName: Full=Universal stress protein PHOS32 {ECO:0000303|PubMed:12644671}; AltName: Full=Phosphorylated protein of 32 kDa {ECO:0000303|PubMed:18285339}; Short=AtPHOS32 {ECO:0000303|PubMed:18285339}; Flags: Precursor;	A0A8B8LF39_ABRPR SubName: Full=universal stress protein PHOS32-like isoform X2 {ECO:0000313|RefSeq:XP_027354971.1};	--	GO:0009507,chloroplast; GO:0009536,plastid; GO:0005524,ATP binding; GO:0002238,response to molecule of fungal origin; GO:0000166,nucleotide binding; GO:0003674,molecular_function; GO:0005488,binding; GO:0017076,purine nucleotide binding; GO:0030554,adenyl nucleotide binding; GO:0032553,ribonucleotide binding; GO:0032555,purine ribonucleotide binding; GO:0032559,adenyl ribonucleotide binding; GO:0…	PF00582.29:Universal stress protein family	--	--	--
Glur_chr1.g048800	2.274	2.1617	1.6459	0.9119	0.3851	1.1182	0.8096	1.6242	2.2573	3.1419	2.9017	3.1891	23	27	17	10	4	12	9	17	21	30	26	30	Glur_chr1	25866833	25868027	-	Glur_chr1.g048800	--	--	--	Zinc finger protein CONSTANS 10 [Spatholobus suberectus]	BBX32_ARATH RecName: Full=B-box zinc finger protein 32 {ECO:0000303|PubMed:19920209}; AltName: Full=EIP6, EMF1-INTERACTING PROTEIN 6;	A0A8B8LNR5_ABRPR SubName: Full=zinc finger protein CONSTANS-LIKE 4-like {ECO:0000313|RefSeq:XP_027356504.1};	--	GO:0005737,cytoplasm; GO:0005634,nucleus; GO:0003700,DNA-binding transcription factor activity; GO:0008270,zinc ion binding; GO:0009785,blue light signaling pathway; GO:0045892,negative regulation of DNA-templated transcription; GO:0009640,photomorphogenesis; GO:0010017,red or far-red light signaling pathway; GO:0009909,regulation of flower development; GO:0006355,regulation of DNA-templated tran…	--	--	--	--
Glur_chr1.g048950	0	0	0	0	0	0	0	0	0	0.2275	0	0	0	0	0	0	0	0	0	0	0	2	0	0	Glur_chr1	25987205	25989036	-	Glur_chr1.g048950	--	K18195 rhamnogalacturonan endolyase [EC:4.2.2.23] | (RefSeq) probable rhamnogalacturonate lyase B (A)	--	hypothetical protein KPL70_025607 [Citrus sinensis]	--	A0A2K3MXJ9_TRIPR SubName: Full=Reverse transcriptase (RNA-dependent DNA polymerase) {ECO:0000313|EMBL:PNX95521.1};	FOG: Transposon-encoded proteins with TYA, reverse transcriptase, integrase domains in various combinations	GO:0003964,RNA-directed DNA polymerase activity; GO:0003674,molecular_function; GO:0003824,catalytic activity; GO:0016740,transferase activity; GO:0016772,transferase activity, transferring phosphorus-containing groups; GO:0016779,nucleotidyltransferase activity; GO:0034061,DNA polymerase activity; GO:0140097,catalytic activity, acting on DNA; GO:0140640,catalytic activity, acting on a nucleic ac…	--	--	--	--
Glur_chr1.g049080	5.518	4.7236	2.9332	1.0179	1.3815	0.5944	8.3192	7.1603	3.0852	3.5071	2.1355	3.5597	35	37	19	7	9	4	58	47	18	21	12	21	Glur_chr1	26071739	26072071	-	Glur_chr1.g049080	--	K24345 calcium-binding protein KIC and related proteins | (RefSeq) calcium-binding protein KRP1-like (A)	--	calcium-binding protein KRP1 [Cajanus cajan]	CARP1_ARATH RecName: Full=Calcium-binding protein KRP1 {ECO:0000305}; AltName: Full=KIC-related protein 1 {ECO:0000303|PubMed:14688294};	A0A151RNQ3_CAJCA SubName: Full=Caltractin {ECO:0000313|EMBL:KYP44179.1};	Ca2+-binding protein (centrin/caltractin), EF-Hand superfamily protein	GO:0005509,calcium ion binding; GO:0071456,cellular response to hypoxia; GO:0009733,response to auxin; GO:0003674,molecular_function; GO:0005488,binding; GO:0043167,ion binding; GO:0043169,cation binding; GO:0046872,metal ion binding; GO:0001666,response to hypoxia; GO:0006950,response to stress; GO:0008150,biological_process; GO:0009628,response to abiotic stimulus; GO:0009987,cellular process; …	PF13833.9:EF-hand domain pair	--	--	--
Glur_chr1.g049280	0.968	1.1964	0.7982	3.8766	4.2907	4.3454	1.3905	1.6	1.6616	2.9951	3.0766	2.5471	38	58	32	165	173	181	60	65	60	111	107	93	Glur_chr1	26229399	26232281	-	Glur_chr1.g049280	--	K08711 ATP-binding cassette, subfamily G (WHITE), member 2, PDR | (RefSeq) pleiotropic drug resistance protein 1-like (A)	ko02010: ABC transporters	retrotransposon protein [Trifolium medium]	SD11_ARATH RecName: Full=G-type lectin S-receptor-like serine/threonine-protein kinase SD1-1; EC=2.7.11.1; AltName: Full=S-domain-1 (SD1) receptor kinase 1; Short=SD1-1; Flags: Precursor;	A0A392M019_9FABA SubName: Full=Retrotransposon protein {ECO:0000313|EMBL:MCH80642.1}; Flags: Fragment;	FOG: Transposon-encoded proteins with TYA, reverse transcriptase, integrase domains in various combinations	GO:0016021,integral component of membrane; GO:0005886,plasma membrane; GO:0009506,plasmodesma; GO:0005524,ATP binding; GO:0005516,calmodulin binding; GO:0030246,carbohydrate binding; GO:0106310,protein serine kinase activity; GO:0004674,protein serine/threonine kinase activity; GO:0031625,ubiquitin protein ligase binding; GO:0006468,protein phosphorylation; GO:0048544,recognition of pollen; GO:00…	PF00665.29:Integrase core domain	--	--	--
Glur_chr1.g049340	4.4824	4.4999	4.3893	14.6116	11.7178	14.6126	4.6367	3.2931	4.8732	1.6261	1.4555	2.2447	146	181	146	516	392	505	166	111	146	50	42	68	Glur_chr1	26235798	26238592	-	Glur_chr1.g049340	--	K04733 interleukin-1 receptor-associated kinase 4 [EC:2.7.11.1] | (RefSeq) G-type lectin S-receptor-like serine/threonine-protein kinase RKS1 (A)	--	G-type lectin S-receptor-like serine/threonine-protein kinase At4g27290 isoform X2 [Trifolium pratense]	Y4729_ARATH RecName: Full=G-type lectin S-receptor-like serine/threonine-protein kinase At4g27290; EC=2.7.11.1; Flags: Precursor;	A0A1S2YU62_CICAR RecName: Full=Receptor-like serine/threonine-protein kinase {ECO:0000256|PIRNR:PIRNR000641}; EC=2.7.11.1 {ECO:0000256|PIRNR:PIRNR000641};	--	GO:0005886,plasma membrane; GO:0005524,ATP binding; GO:0005516,calmodulin binding; GO:0030246,carbohydrate binding; GO:0106310,protein serine kinase activity; GO:0004674,protein serine/threonine kinase activity; GO:0031625,ubiquitin protein ligase binding; GO:0006468,protein phosphorylation; GO:0048544,recognition of pollen; GO:0000166,nucleotide binding; GO:0003674,molecular_function; GO:0005488…	PF01453.27:D-mannose binding lectin	--	--	--
Glur_chr1.g049420	0	0	0	0.2675	0.5648	0.729	0	0.2803	0.4205	0	0	0	0	0	0	3	6	8	0	3	4	0	0	0	Glur_chr1	26302485	26303027	-	Glur_chr1.g049420	--	--	--	hypothetical protein TSUD_424890, partial [Trifolium subterraneum]	--	A0A1B5Z9L1_TRISU RecName: Full=zf-RVT domain-containing protein {ECO:0000259|Pfam:PF13966}; Flags: Fragment;	FOG: Reverse transcriptase	--	PF13966.9:zinc-binding in reverse transcriptase	--	--	--
Glur_chr1.g049470	0.723	0.551	0.7079	0.3138	0.2484	0.2204	0.9286	1.089	0.7166	0	0	0	34	32	34	16	12	11	48	53	31	0	0	0	Glur_chr1	26326405	26329611	+	Glur_chr1.g049470	--	K04733 interleukin-1 receptor-associated kinase 4 [EC:2.7.11.1] | (RefSeq) G-type lectin S-receptor-like serine/threonine-protein kinase RKS1 (A)	--	G-type lectin S-receptor serine/threonine-protein kinase [Spatholobus suberectus]	Y4729_ARATH RecName: Full=G-type lectin S-receptor-like serine/threonine-protein kinase At4g27290; EC=2.7.11.1; Flags: Precursor;	A0A371HMF4_MUCPR RecName: Full=Non-specific serine/threonine protein kinase {ECO:0000256|ARBA:ARBA00012513}; EC=2.7.11.1 {ECO:0000256|ARBA:ARBA00012513}; Flags: Fragment;	--	GO:0005886,plasma membrane; GO:0005524,ATP binding; GO:0005516,calmodulin binding; GO:0030246,carbohydrate binding; GO:0106310,protein serine kinase activity; GO:0004674,protein serine/threonine kinase activity; GO:0031625,ubiquitin protein ligase binding; GO:0006468,protein phosphorylation; GO:0048544,recognition of pollen; GO:0000166,nucleotide binding; GO:0003674,molecular_function; GO:0005488…	PF07714.20:Protein tyrosine and serine/threonine kinase	--	--	--
Glur_chr1.g049500	1.066	1.5825	1.0438	0.5735	0.6919	0.1674	0	0	0	0	0	0	12	22	12	7	8	2	0	0	0	0	0	0	Glur_chr1	26351184	26352832	+	Glur_chr1.g049500	--	--	--	receptor-like serine/threonine-protein kinase SD1-8 [Abrus precatorius]	Y1130_ARATH RecName: Full=G-type lectin S-receptor-like serine/threonine-protein kinase At1g11300; EC=2.7.11.1; Flags: Precursor;	A0A8B8LMP8_ABRPR RecName: Full=Receptor-like serine/threonine-protein kinase {ECO:0000256|PIRNR:PIRNR000641}; EC=2.7.11.1 {ECO:0000256|PIRNR:PIRNR000641};	--	GO:0016021,integral component of membrane; GO:0005886,plasma membrane; GO:0005524,ATP binding; GO:0005516,calmodulin binding; GO:0030246,carbohydrate binding; GO:0106310,protein serine kinase activity; GO:0004674,protein serine/threonine kinase activity; GO:0031625,ubiquitin protein ligase binding; GO:0006468,protein phosphorylation; GO:0048544,recognition of pollen; GO:0000166,nucleotide binding…	PF01453.27:D-mannose binding lectin	--	--	--
Glur_chr1.g049530	1.4381	1.3078	1.2349	0.857	1.3571	1.1677	1.0467	0.8551	0.5292	1.2186	1.2986	1.5938	65	73	57	42	63	56	52	40	22	52	52	67	Glur_chr1	26368147	26371516	+	Glur_chr1.g049530	--	K04733 interleukin-1 receptor-associated kinase 4 [EC:2.7.11.1] | (RefSeq) G-type lectin S-receptor-like serine/threonine-protein kinase RKS1 (A)	--	receptor-like serine/threonine-protein kinase SD1-8 [Abrus precatorius]	Y1130_ARATH RecName: Full=G-type lectin S-receptor-like serine/threonine-protein kinase At1g11300; EC=2.7.11.1; Flags: Precursor;	A0A8B8LMP8_ABRPR RecName: Full=Receptor-like serine/threonine-protein kinase {ECO:0000256|PIRNR:PIRNR000641}; EC=2.7.11.1 {ECO:0000256|PIRNR:PIRNR000641};	--	GO:0016021,integral component of membrane; GO:0005886,plasma membrane; GO:0005524,ATP binding; GO:0005516,calmodulin binding; GO:0030246,carbohydrate binding; GO:0106310,protein serine kinase activity; GO:0004674,protein serine/threonine kinase activity; GO:0031625,ubiquitin protein ligase binding; GO:0006468,protein phosphorylation; GO:0048544,recognition of pollen; GO:0000166,nucleotide binding…	PF07714.20:Protein tyrosine and serine/threonine kinase	--	--	--
Glur_chr1.g049560	0	0	0	0	0	0	0	0	0	0.06	0	0	0	0	0	0	0	0	0	0	0	1	0	0	Glur_chr1	26390990	26392306	-	Glur_chr1.g049560	--	K12591 exosome complex exonuclease RRP6 [EC:3.1.13.-] | (RefSeq) protein RRP6-like 2 isoform X1 (A)	ko03018: RNA degradation	PREDICTED: uncharacterized protein LOC109358051 [Lupinus angustifolius]	--	A0A392M6B0_9FABA RecName: Full=DUF4283 domain-containing protein {ECO:0000259|Pfam:PF14111};	FOG: Reverse transcriptase	--	PF14111.9:Domain of unknown function (DUF4283)	--	--	--
Glur_chr1.g049570	12.1154	12.4732	12.1013	18.0133	17.9195	18.1157	7.79	8.4659	8.3252	14.3764	14.6968	13.667	549	698	560	885	834	871	388	397	347	615	590	576	Glur_chr1	26394504	26399039	+	Glur_chr1.g049570	--	K04733 interleukin-1 receptor-associated kinase 4 [EC:2.7.11.1] | (RefSeq) G-type lectin S-receptor-like serine/threonine-protein kinase RKS1 (A)	--	G-type lectin S-receptor-like serine/threonine-protein kinase At4g27290 [Cicer arietinum]	Y4729_ARATH RecName: Full=G-type lectin S-receptor-like serine/threonine-protein kinase At4g27290; EC=2.7.11.1; Flags: Precursor;	A0A1S2YU62_CICAR RecName: Full=Receptor-like serine/threonine-protein kinase {ECO:0000256|PIRNR:PIRNR000641}; EC=2.7.11.1 {ECO:0000256|PIRNR:PIRNR000641};	--	GO:0005886,plasma membrane; GO:0005524,ATP binding; GO:0005516,calmodulin binding; GO:0030246,carbohydrate binding; GO:0106310,protein serine kinase activity; GO:0004674,protein serine/threonine kinase activity; GO:0031625,ubiquitin protein ligase binding; GO:0006468,protein phosphorylation; GO:0048544,recognition of pollen; GO:0000166,nucleotide binding; GO:0003674,molecular_function; GO:0005488…	PF07714.20:Protein tyrosine and serine/threonine kinase	--	--	--
Glur_chr1.g049600	5.1458	4.5537	4.89	3.5846	3.7206	3.09	6.4199	6.6299	5.972	7.0147	7.524	7.0734	237	259	230	179	176	151	325	316	253	305	307	303	Glur_chr1	26425192	26428785	+	Glur_chr1.g049600	--	K04733 interleukin-1 receptor-associated kinase 4 [EC:2.7.11.1] | (RefSeq) G-type lectin S-receptor-like serine/threonine-protein kinase RKS1 (A)	--	G-type lectin S-receptor serine/threonine-protein kinase [Spatholobus suberectus]	Y4729_ARATH RecName: Full=G-type lectin S-receptor-like serine/threonine-protein kinase At4g27290; EC=2.7.11.1; Flags: Precursor;	A0A151RGA5_CAJCA RecName: Full=Receptor-like serine/threonine-protein kinase {ECO:0000256|PIRNR:PIRNR000641}; EC=2.7.11.1 {ECO:0000256|PIRNR:PIRNR000641};	--	GO:0005886,plasma membrane; GO:0005524,ATP binding; GO:0005516,calmodulin binding; GO:0030246,carbohydrate binding; GO:0106310,protein serine kinase activity; GO:0004674,protein serine/threonine kinase activity; GO:0031625,ubiquitin protein ligase binding; GO:0006468,protein phosphorylation; GO:0048544,recognition of pollen; GO:0000166,nucleotide binding; GO:0003674,molecular_function; GO:0005488…	PF00069.28:Protein kinase domain	--	--	--
Glur_chr1.g049630	1.6009	1.3858	1.6758	1.4766	0.8062	0.7804	2.009	1.0669	1.4404	1.5204	1.2463	0.9497	29	31	31	29	15	15	40	20	24	26	20	16	Glur_chr1	26480670	26481620	+	Glur_chr1.g049630	--	K20843 hydroxyproline O-galactosyltransferase 2/3/4/5/6 [EC:2.4.1.-] | (RefSeq) hydroxyproline O-galactosyltransferase GALT2 (A)	--	hypothetical protein CR513_39676, partial [Mucuna pruriens]	B3GTG_ARATH RecName: Full=Hydroxyproline O-galactosyltransferase GALT3 {ECO:0000303|PubMed:26690932}; EC=2.4.1.- {ECO:0000269|PubMed:26690932}; AltName: Full=Beta-1,3-galactosyltransferase 16 {ECO:0000305};	A0A371FNC9_MUCPR RecName: Full=Hexosyltransferase {ECO:0000256|RuleBase:RU363063}; EC=2.4.1.- {ECO:0000256|RuleBase:RU363063}; Flags: Fragment;	Galactosyltransferases	GO:0005794,Golgi apparatus; GO:0000139,Golgi membrane; GO:0016021,integral component of membrane; GO:0030246,carbohydrate binding; GO:0008378,galactosyltransferase activity; GO:0016757,glycosyltransferase activity; GO:1990714,hydroxyproline O-galactosyltransferase activity; GO:0010405,arabinogalactan protein metabolic process; GO:0048354,mucilage biosynthetic process involved in seed coat develop…	PF01762.24:Galactosyltransferase	--	--	--
Glur_chr1.g049670	0.2713	0.4943	0.6642	0.2711	0.1981	0.1705	1.1931	1.442	0.7374	0.2635	0.4339	0.3646	12	27	30	13	9	8	58	66	30	11	17	15	Glur_chr1	26503373	26507077	+	Glur_chr1.g049670	--	K04733 interleukin-1 receptor-associated kinase 4 [EC:2.7.11.1] | (RefSeq) G-type lectin S-receptor-like serine/threonine-protein kinase RKS1 (A)	--	G-type lectin S-receptor serine/threonine-protein kinase [Spatholobus suberectus]	Y4729_ARATH RecName: Full=G-type lectin S-receptor-like serine/threonine-protein kinase At4g27290; EC=2.7.11.1; Flags: Precursor;	I1LSX3_SOYBN RecName: Full=Receptor-like serine/threonine-protein kinase {ECO:0000256|PIRNR:PIRNR000641}; EC=2.7.11.1 {ECO:0000256|PIRNR:PIRNR000641};	--	GO:0005886,plasma membrane; GO:0005524,ATP binding; GO:0005516,calmodulin binding; GO:0030246,carbohydrate binding; GO:0106310,protein serine kinase activity; GO:0004674,protein serine/threonine kinase activity; GO:0031625,ubiquitin protein ligase binding; GO:0006468,protein phosphorylation; GO:0048544,recognition of pollen; GO:0000166,nucleotide binding; GO:0003674,molecular_function; GO:0005488…	PF07714.20:Protein tyrosine and serine/threonine kinase	--	--	--
Glur_chr1.g049840	1.3521	1.9395	1.4753	1.3896	1.2036	1.7112	1.3356	1.1946	1.428	0.7366	0.3925	0.4984	35	62	39	39	32	47	38	32	34	18	9	12	Glur_chr1	26600400	26606511	-	Glur_chr1.g049840	--	--	--	peptidyl-prolyl cis-trans isomerase CYP37, chloroplastic [Pisum sativum]	CYP37_ARATH RecName: Full=Peptidyl-prolyl cis-trans isomerase CYP37, chloroplastic; Short=PPIase CYP37; EC=5.2.1.8; AltName: Full=Rotamase CYP37; AltName: Full=Thylakoid lumen PPIase of 38 kDa; Short=TLP38; Short=p38; Flags: Precursor;	A0A1S2Z3E5_CICAR SubName: Full=peptidyl-prolyl cis-trans isomerase CYP37, chloroplastic isoform X1 {ECO:0000313|RefSeq:XP_004514351.1};	--	GO:0009507,chloroplast; GO:0009534,chloroplast thylakoid; GO:0009543,chloroplast thylakoid lumen; GO:0009535,chloroplast thylakoid membrane; GO:0005829,cytosol; GO:0009579,thylakoid; GO:0031977,thylakoid lumen; GO:0003755,peptidyl-prolyl cis-trans isomerase activity; GO:0000413,protein peptidyl-prolyl isomerization; GO:0003674,molecular_function; GO:0003824,catalytic activity; GO:0016853,isomeras…	PF00160.24:Cyclophilin type peptidyl-prolyl cis-trans isomerase/CLD	--	--	--
Glur_chr1.g049850	112.267	108.563	95.8468	37.6161	41.7301	43.8892	14.7069	14.331	16.2846	9.7399	12.89	7.9728	757	904	660	275	289	314	109	100	101	62	77	50	Glur_chr1	26611672	26612025	+	Glur_chr1.g049850	--	K24345 calcium-binding protein KIC and related proteins | (RefSeq) calcium-binding protein KRP1-like (A)	--	unknown [Lotus japonicus]	CARP1_ARATH RecName: Full=Calcium-binding protein KRP1 {ECO:0000305}; AltName: Full=KIC-related protein 1 {ECO:0000303|PubMed:14688294};	I3S1Q8_LOTJA RecName: Full=EF-hand domain-containing protein {ECO:0000259|PROSITE:PS50222};	Ca2+-binding protein (centrin/caltractin), EF-Hand superfamily protein	GO:0005509,calcium ion binding; GO:0071456,cellular response to hypoxia; GO:0009733,response to auxin; GO:0003674,molecular_function; GO:0005488,binding; GO:0043167,ion binding; GO:0043169,cation binding; GO:0046872,metal ion binding; GO:0001666,response to hypoxia; GO:0006950,response to stress; GO:0008150,biological_process; GO:0009628,response to abiotic stimulus; GO:0009987,cellular process; …	PF13833.9:EF-hand domain pair	--	--	--
Glur_chr1.g049960	20.7058	19.4239	22.7499	86.2347	85.0461	86.0216	17.6712	16.6919	19.7636	1.2784	1.9158	1.7032	549	636	616	2479	2316	2420	515	458	482	32	45	42	Glur_chr1	26697682	26699073	+	Glur_chr1.g049960	--	K23260 scopoletin glucosyltransferase [EC:2.4.1.128] | (RefSeq) scopoletin glucosyltransferase-like (A)	ko00999: Biosynthesis of various plant secondary metabolites; ko01110: Biosynthesis of secondary metabolites	UDP-glycosyltransferase 89B2 [Cicer arietinum]	U89B2_STERE RecName: Full=UDP-glycosyltransferase 89B2 {ECO:0000303|PubMed:15610349}; EC=2.4.1.- {ECO:0000305};	A0A067XTI2_CICAR SubName: Full=UDP-glycosyltransferase {ECO:0000313|EMBL:AGU14089.1}; SubName: Full=UDP-glycosyltransferase 89B2 {ECO:0000313|RefSeq:XP_004509983.1};	UDP-glucuronosyl and UDP-glucosyl transferase	GO:0008194,UDP-glycosyltransferase activity; GO:0003674,molecular_function; GO:0003824,catalytic activity; GO:0016740,transferase activity; GO:0016757,glycosyltransferase activity	PF00201.21:UDP-glucoronosyl and UDP-glucosyl transferase	--	--	--
Glur_chr1.g050000	0	0.1363	0	0	0	0.0793	0.6124	0.3252	0.4573	0.3565	0.1899	0.1809	0	2	0	0	0	1	8	4	5	4	2	2	Glur_chr1	26712353	26713087	-	Glur_chr1.g050000	--	--	--	pathogen-associated molecular patterns-induced protein A70 [Cicer arietinum]	A70_ARATH RecName: Full=Pathogen-associated molecular patterns-induced protein A70 {ECO:0000303|PubMed:17215350}; Short=PIG A70 {ECO:0000303|PubMed:17215350};	A0A1S2Y4Z0_CICAR SubName: Full=pathogen-associated molecular patterns-induced protein A70 {ECO:0000313|RefSeq:XP_004498886.1};	--	GO:0016021,integral component of membrane; GO:0042742,defense response to bacterium; GO:0009617,response to bacterium; GO:0009753,response to jasmonic acid; GO:0009611,response to wounding; GO:0006950,response to stress; GO:0006952,defense response; GO:0008150,biological_process; GO:0009605,response to external stimulus; GO:0009607,response to biotic stimulus; GO:0043207,response to external biot…	PF14364.9:Domain of unknown function (DUF4408)	--	--	--
Glur_chr1.g050010	0	0	0	0	0	0	0	0	0	0.0351	0	0	0	0	0	0	0	0	0	0	0	1	0	0	Glur_chr1	26715179	26718024	-	Glur_chr1.g050010	--	K10798 poly [ADP-ribose] polymerase 2/3/4 [EC:2.4.2.30] | (RefSeq) protein ADP-ribosyltransferase PARP3-like (A)	ko03410: Base excision repair	PREDICTED: zinc finger MYM-type protein 1-like [Lupinus angustifolius]	--	A0A1S2XGB8_CICAR SubName: Full=zinc finger MYM-type protein 1-like {ECO:0000313|RefSeq:XP_004488955.1};	--	GO:0046983,protein dimerization activity; GO:0003674,molecular_function; GO:0005488,binding; GO:0005515,protein binding	PF14291.9:Domain of unknown function (DUF4371)	--	--	--
Glur_chr1.g050130	0.1716	1.3893	2.016	0.7121	0.3341	0.4042	0.078	0	0.1865	0.0909	0	0	2	20	24	9	4	5	1	0	2	1	0	0	Glur_chr1	26803767	26805767	-	Glur_chr1.g050130	--	K03809 NAD(P)H dehydrogenase (quinone) [EC:1.6.5.2] | (RefSeq) NAD(P)H dehydrogenase (quinone) FQR1 (A)	ko00130: Ubiquinone and other terpenoid-quinone biosynthesis; ko01100: Metabolic pathways; ko01110: Biosynthesis of secondary metabolites; ko01240: Biosynthesis of cofactors	NAD(P)H dehydrogenase (quinone) FQR1 [Glycine max]	FQR1_ARATH RecName: Full=NAD(P)H dehydrogenase (quinone) FQR1 {ECO:0000305}; EC=1.6.5.2 {ECO:0000269|PubMed:11842161}; AltName: Full=Flavodoxin-like quinone reductase 1 {ECO:0000303|PubMed:11842161};	I1LT63_SOYBN RecName: Full=NAD(P)H dehydrogenase (quinone) {ECO:0000256|ARBA:ARBA00012648}; EC=1.6.5.2 {ECO:0000256|ARBA:ARBA00012648};	1,4-benzoquinone reductase-like; Trp repressor binding protein-like/protoplast-secreted protein	GO:0005886,plasma membrane; GO:0010181,FMN binding; GO:0003955,NAD(P)H dehydrogenase (quinone) activity; GO:0050136,NADH dehydrogenase (quinone) activity; GO:0008753,NADPH dehydrogenase (quinone) activity; GO:0071365,cellular response to auxin stimulus; GO:0006979,response to oxidative stress; GO:0000166,nucleotide binding; GO:0003674,molecular_function; GO:0005488,binding; GO:0032553,ribonucleot…	PF03358.18:NADPH-dependent FMN reductase	--	--	--
Glur_chr1.g050210	0	0	0.0437	0.0411	0.0434	0.084	0.4462	0.3016	0.2908	0.0945	0.151	0.0959	0	0	2	2	2	4	22	14	12	4	6	4	Glur_chr1	26860416	26864123	-	Glur_chr1.g050210	--	K04733 interleukin-1 receptor-associated kinase 4 [EC:2.7.11.1] | (RefSeq) G-type lectin S-receptor-like serine/threonine-protein kinase RKS1 (A)	--	G-type lectin S-receptor-like serine/threonine-protein kinase At4g27290 isoform X3 [Cicer arietinum]	Y4729_ARATH RecName: Full=G-type lectin S-receptor-like serine/threonine-protein kinase At4g27290; EC=2.7.11.1; Flags: Precursor;	A0A1S2Z2P8_CICAR RecName: Full=Receptor-like serine/threonine-protein kinase {ECO:0000256|PIRNR:PIRNR000641}; EC=2.7.11.1 {ECO:0000256|PIRNR:PIRNR000641};	--	GO:0005886,plasma membrane; GO:0005524,ATP binding; GO:0005516,calmodulin binding; GO:0030246,carbohydrate binding; GO:0106310,protein serine kinase activity; GO:0004674,protein serine/threonine kinase activity; GO:0031625,ubiquitin protein ligase binding; GO:0006468,protein phosphorylation; GO:0048544,recognition of pollen; GO:0000166,nucleotide binding; GO:0003674,molecular_function; GO:0005488…	PF07714.20:Protein tyrosine and serine/threonine kinase	--	--	--
Glur_chr1.g050250	0	0	0	0	0	0	0	0.6819	0.6137	0	0	0	0	0	0	0	0	0	0	10	8	0	0	0	Glur_chr1	26891239	26892448	+	Glur_chr1.g050250	--	--	--	DUF4283 domain protein [Medicago truncatula]	--	A0A072V5W6_MEDTR SubName: Full=DUF4283 domain protein {ECO:0000313|EMBL:KEH37404.1};	--	--	PF14111.9:Domain of unknown function (DUF4283)	--	--	--
Glur_chr1.g050290	0	0	0	0	0.0617	0.1195	0.3077	0.2247	0.2528	0.1791	0	0	0	0	0	0	3	6	16	11	11	8	0	0	Glur_chr1	26913999	26918002	+	Glur_chr1.g050290	--	K04733 interleukin-1 receptor-associated kinase 4 [EC:2.7.11.1] | (RefSeq) G-type lectin S-receptor-like serine/threonine-protein kinase RKS1 (A)	--	G-type lectin S-receptor-like serine/threonine-protein kinase At4g27290 isoform X3 [Cicer arietinum]	Y4729_ARATH RecName: Full=G-type lectin S-receptor-like serine/threonine-protein kinase At4g27290; EC=2.7.11.1; Flags: Precursor;	A0A1S2Z2P8_CICAR RecName: Full=Receptor-like serine/threonine-protein kinase {ECO:0000256|PIRNR:PIRNR000641}; EC=2.7.11.1 {ECO:0000256|PIRNR:PIRNR000641};	--	GO:0005886,plasma membrane; GO:0005524,ATP binding; GO:0005516,calmodulin binding; GO:0030246,carbohydrate binding; GO:0106310,protein serine kinase activity; GO:0004674,protein serine/threonine kinase activity; GO:0031625,ubiquitin protein ligase binding; GO:0006468,protein phosphorylation; GO:0048544,recognition of pollen; GO:0000166,nucleotide binding; GO:0003674,molecular_function; GO:0005488…	PF07714.20:Protein tyrosine and serine/threonine kinase	--	--	--
Glur_chr1.g050330	0	0	0	0	0	0.02	0.0771	0.0614	0.023	0.0898	0	0.1139	0	0	0	0	0	1	4	3	1	4	0	5	Glur_chr1	26939736	26944087	+	Glur_chr1.g050330	--	K04733 interleukin-1 receptor-associated kinase 4 [EC:2.7.11.1] | (RefSeq) G-type lectin S-receptor-like serine/threonine-protein kinase RKS1 (A)	--	G-type lectin S-receptor-like serine/threonine-protein kinase At4g27290 isoform X3 [Cicer arietinum]	Y4729_ARATH RecName: Full=G-type lectin S-receptor-like serine/threonine-protein kinase At4g27290; EC=2.7.11.1; Flags: Precursor;	A0A1S2Z2P8_CICAR RecName: Full=Receptor-like serine/threonine-protein kinase {ECO:0000256|PIRNR:PIRNR000641}; EC=2.7.11.1 {ECO:0000256|PIRNR:PIRNR000641};	--	GO:0005886,plasma membrane; GO:0005524,ATP binding; GO:0005516,calmodulin binding; GO:0030246,carbohydrate binding; GO:0106310,protein serine kinase activity; GO:0004674,protein serine/threonine kinase activity; GO:0031625,ubiquitin protein ligase binding; GO:0006468,protein phosphorylation; GO:0048544,recognition of pollen; GO:0000166,nucleotide binding; GO:0003674,molecular_function; GO:0005488…	PF07714.20:Protein tyrosine and serine/threonine kinase	--	--	--
Glur_chr1.g050340	0	0	0.1233	5.9221	5.2709	5.2209	0	0	0	0	0	0	0	0	1	51	43	44	0	0	0	0	0	0	Glur_chr1	26954530	26954946	+	Glur_chr1.g050340	--	--	--	--	--	--	--	--	--	--	--	--
Glur_chr1.g050360	0	0	0	0	0	0	0	0	0	0	0	0.1651	0	0	0	0	0	0	0	0	0	0	0	1	Glur_chr1	26970656	26970997	-	Glur_chr1.g050360	--	K22736 vacuolar iron transporter family protein | (RefSeq) vacuolar iron transporter homolog 4 (A)	--	vacuolar iron transporter homolog 4 [Medicago truncatula]	VITH4_ARATH RecName: Full=Vacuolar iron transporter homolog 4 {ECO:0000305}; AltName: Full=Protein NODULIN-LIKE 4 {ECO:0000303|PubMed:21411332};	A0A072TSY7_MEDTR SubName: Full=Putative Ccc1 family protein {ECO:0000313|EMBL:RHN52342.1}; SubName: Full=Vacuolar iron transporter-like protein {ECO:0000313|EMBL:KEH16670.1};	Uncharacterized membrane protein	GO:0016021,integral component of membrane; GO:0016020,membrane; GO:0005774,vacuolar membrane; GO:0005381,iron ion transmembrane transporter activity; GO:0005384,manganese ion transmembrane transporter activity; GO:0030026,cellular manganese ion homeostasis; GO:0006880,intracellular sequestering of iron ion; GO:0003674,molecular_function; GO:0005215,transporter activity; GO:0008324,cation transmem…	PF01988.22:VIT family	--	--	--
Glur_chr1.g050370	0	0	0.238	0	0.1183	0.2291	0	0	0	0.2575	0	0.2613	0	0	2	0	1	2	0	0	0	2	0	2	Glur_chr1	26971200	26971631	+	Glur_chr1.g050370	--	--	--	PREDICTED: uncharacterized protein LOC109353981 [Lupinus angustifolius]	--	A0A0B2SA39_GLYSO RecName: Full=Retrotran_gag_3 domain-containing protein {ECO:0000259|Pfam:PF14244}; Flags: Fragment;	FOG: Transposon-encoded proteins with TYA, reverse transcriptase, integrase domains in various combinations	--	--	--	--	--
Glur_chr1.g050400	59.4306	52.0535	45.4705	46.0251	52.8028	53.726	81.025	77.3533	90.7952	77.0859	65.5192	65.3896	343	371	268	288	313	329	514	462	482	420	335	351	Glur_chr1	27002668	27005079	-	Glur_chr1.g050400	--	K00416 ubiquinol-cytochrome c reductase subunit 6 | (RefSeq) cytochrome b-c1 complex subunit 6-1, mitochondrial-like (A)	ko00190: Oxidative phosphorylation; ko01100: Metabolic pathways	hypothetical protein BDE02_02G063600 [Populus trichocarpa]	QCR61_ARATH RecName: Full=Cytochrome b-c1 complex subunit 6-1, mitochondrial; AltName: Full=Complex III subunit 6-1; AltName: Full=Complex III subunit VI; AltName: Full=Mitochondrial hinge protein; AltName: Full=Ubiquinol-cytochrome c oxidoreductase subunit 6-1;	A0A0L9VGG9_PHAAN RecName: Full=Cytochrome b-c1 complex subunit 6 {ECO:0000256|PIRNR:PIRNR000019};	Ubiquinol-cytochrome c reductase hinge protein	GO:0005750,mitochondrial respiratory chain complex III; GO:0006122,mitochondrial electron transport, ubiquinol to cytochrome c; GO:0006091,generation of precursor metabolites and energy; GO:0006119,oxidative phosphorylation; GO:0008150,biological_process; GO:0008152,metabolic process; GO:0009060,aerobic respiration; GO:0009987,cellular process; GO:0015980,energy derivation by oxidation of organic…	PF02320.19:Ubiquinol-cytochrome C reductase hinge protein	--	--	--
Glur_chr1.g050440	0.4452	0.6533	0.5721	0.4876	0.2709	0.2098	0.3037	0.3495	0.1815	0.1474	0.3455	0.1496	16	29	21	19	10	8	12	13	6	5	11	5	Glur_chr1	27026055	27029304	+	Glur_chr1.g050440	--	K05681 ATP-binding cassette, subfamily G (WHITE), member 2 | (RefSeq) ABC transporter G family member 9-like (A)	ko02010: ABC transporters	ABCG46, partial [Glycyrrhiza glabra]	AB9G_ARATH RecName: Full=ABC transporter G family member 9 {ECO:0000303|PubMed:18299247}; Short=ABC transporter ABCG.9 {ECO:0000303|PubMed:18299247}; Short=AtABCG9 {ECO:0000303|PubMed:18299247}; AltName: Full=Probable white-brown complex homolog protein 9 {ECO:0000303|PubMed:11346655}; Short=AtWBC9 {ECO:0000303|PubMed:11346655};	A0A8B8LGA5_ABRPR SubName: Full=ABC transporter G family member 9-like {ECO:0000313|RefSeq:XP_027355275.1};	Transporter, ABC superfamily (Breast cancer resistance protein)	GO:0016021,integral component of membrane; GO:0016020,membrane; GO:0005886,plasma membrane; GO:0070505,pollen coat; GO:0140359,ABC-type transporter activity; GO:0005524,ATP binding; GO:0042626,ATPase-coupled transmembrane transporter activity; GO:0042803,protein homodimerization activity; GO:0010588,cotyledon vascular tissue pattern formation; GO:1901656,glycoside transport; GO:0010208,pollen wal…	PF01061.27:ABC-2 type transporter	--	--	--
Glur_chr1.g050450	0	0	0	0	0	0	0.1098	0	0	0	0	0	0	0	0	0	0	0	1	0	0	0	0	0	Glur_chr1	27031306	27032014	-	Glur_chr1.g050450	--	K10638 E3 ubiquitin-protein ligase UHRF1 [EC:2.3.2.27] | (Kazusa) Lj2g3v3339680.1; - (A)	--	E3 ubiquitin-protein ligase ORTHRUS 2-like [Abrus precatorius]	ORTH2_ARATH RecName: Full=E3 ubiquitin-protein ligase ORTHRUS 2; EC=2.3.2.27; AltName: Full=Protein VARIANT IN METHYLATION 1; AltName: Full=RING-type E3 ubiquitin transferase ORTHRUS 2 {ECO:0000305};	A0A8B8MJ69_ABRPR RecName: Full=RING-type E3 ubiquitin transferase {ECO:0000256|ARBA:ARBA00012483}; EC=2.3.2.27 {ECO:0000256|ARBA:ARBA00012483};	--	GO:0010369,chromocenter; GO:0005634,nucleus; GO:0003682,chromatin binding; GO:0010385,double-stranded methylated DNA binding; GO:0042393,histone binding; GO:0046872,metal ion binding; GO:0008327,methyl-CpG binding; GO:0010428,methyl-CpNpG binding; GO:0010429,methyl-CpNpN binding; GO:0061630,ubiquitin protein ligase activity; GO:0004842,ubiquitin-protein transferase activity; GO:0051301,cell divis…	PF02182.20:SAD/SRA domain	--	--	--
Glur_chr1.g050550	372.046	381.433	372.462	579.959	589.335	604.192	392.724	387.865	397.112	39.0738	38.0546	38.4617	4337	5491	4434	7330	7056	7473	5032	4679	4258	430	393	417	Glur_chr1	27080940	27082468	-	Glur_chr1.g050550	--	K03809 NAD(P)H dehydrogenase (quinone) [EC:1.6.5.2] | (RefSeq) NAD(P)H dehydrogenase (quinone) FQR1-like (A)	ko00130: Ubiquinone and other terpenoid-quinone biosynthesis; ko01100: Metabolic pathways; ko01110: Biosynthesis of secondary metabolites; ko01240: Biosynthesis of cofactors	NAD(P)H dehydrogenase (quinone) FQR1-like isoform X2 [Abrus precatorius]	FQRL1_ARATH RecName: Full=Probable NAD(P)H dehydrogenase (quinone) FQR1-like 1 {ECO:0000305}; EC=1.6.5.2 {ECO:0000250|UniProtKB:Q9LSQ5};	A0A8B8LNM8_ABRPR RecName: Full=NAD(P)H dehydrogenase (quinone) {ECO:0000256|ARBA:ARBA00012648}; EC=1.6.5.2 {ECO:0000256|ARBA:ARBA00012648};	1,4-benzoquinone reductase-like; Trp repressor binding protein-like/protoplast-secreted protein	GO:0005829,cytosol; GO:0005886,plasma membrane; GO:0009506,plasmodesma; GO:0010181,FMN binding; GO:0050136,NADH dehydrogenase (quinone) activity; GO:0008753,NADPH dehydrogenase (quinone) activity; GO:0000166,nucleotide binding; GO:0003674,molecular_function; GO:0005488,binding; GO:0032553,ribonucleotide binding; GO:0036094,small molecule binding; GO:0043167,ion binding; GO:0043168,anion binding; …	PF03358.18:NADPH-dependent FMN reductase	--	--	--
Glur_chr1.g050600	2.2034	2.5219	2.1161	2.1495	2.2278	2.5758	2.525	3.0095	2.9022	6.7776	6.8874	7.3805	104	147	102	110	108	129	131	147	126	302	288	324	Glur_chr1	27094930	27098985	-	Glur_chr1.g050600	--	K04733 interleukin-1 receptor-associated kinase 4 [EC:2.7.11.1] | (RefSeq) G-type lectin S-receptor-like serine/threonine-protein kinase RKS1 (A)	--	G-type lectin S-receptor-like serine/threonine-protein kinase At4g27290 [Cajanus cajan]	Y4729_ARATH RecName: Full=G-type lectin S-receptor-like serine/threonine-protein kinase At4g27290; EC=2.7.11.1; Flags: Precursor;	A0A445HPU5_GLYSO RecName: Full=Receptor-like serine/threonine-protein kinase {ECO:0000256|PIRNR:PIRNR000641}; EC=2.7.11.1 {ECO:0000256|PIRNR:PIRNR000641};	--	GO:0005886,plasma membrane; GO:0005524,ATP binding; GO:0005516,calmodulin binding; GO:0030246,carbohydrate binding; GO:0106310,protein serine kinase activity; GO:0004674,protein serine/threonine kinase activity; GO:0031625,ubiquitin protein ligase binding; GO:0006468,protein phosphorylation; GO:0048544,recognition of pollen; GO:0000166,nucleotide binding; GO:0003674,molecular_function; GO:0005488…	PF07714.20:Protein tyrosine and serine/threonine kinase	--	--	--
Glur_chr1.g050690	5.493	7.8727	6.8069	7.1288	5.3482	5.4978	8.4471	7.234	7.4517	8.3933	9.2732	7.1605	113	200	143	159	113	120	191	154	141	163	169	137	Glur_chr1	27140846	27147304	+	Glur_chr1.g050690	--	K24742 WD repeat-containing protein 25 | (RefSeq) WD repeat-containing protein 25 (A)	--	WD repeat-containing protein 25 [Cicer arietinum]	PRP19_ORYSJ RecName: Full=Pre-mRNA-processing factor 19 {ECO:0000305}; EC=2.3.2.27 {ECO:0000269|PubMed:19825583}; AltName: Full=Plant U-box protein 72; Short=OsPUB72; AltName: Full=RING-type E3 ubiquitin transferase PRP19 {ECO:0000305}; AltName: Full=U-box domain-containing protein 72;	A0A1S2YU82_CICAR SubName: Full=WD repeat-containing protein 25 {ECO:0000313|RefSeq:XP_004510012.1};	mRNA splicing factor	GO:0005737,cytoplasm; GO:0005634,nucleus; GO:0000974,Prp19 complex; GO:0071006,U2-type catalytic step 1 spliceosome; GO:0061630,ubiquitin protein ligase activity; GO:0004842,ubiquitin-protein transferase activity; GO:0006281,DNA repair; GO:0045087,innate immune response; GO:0000398,mRNA splicing, via spliceosome; GO:0070534,protein K63-linked ubiquitination; GO:0016567,protein ubiquitination; GO:…	PF00400.35:WD domain, G-beta repeat	--	--	--
Glur_chr1.g050700	4.542	4.6515	5.3197	4.1892	4.4006	4.2178	5.0235	6.2393	5.4705	2.665	2.2116	2.346	204	258	244	204	203	201	248	290	226	113	88	98	Glur_chr1	27148709	27151919	+	Glur_chr1.g050700	--	K24742 WD repeat-containing protein 25 | (RefSeq) WD repeat-containing protein 25 (A)	--	hypothetical protein JHK85_034482 [Glycine max]	AB1B_ARATH RecName: Full=ABC transporter B family member 1; Short=ABC transporter ABCB.1; Short=AtABCB1; AltName: Full=Multidrug resistance protein 1; AltName: Full=P-glycoprotein 1; Short=AtPgp1;	A0A445HPT6_GLYSO SubName: Full=WD repeat-containing protein 25 {ECO:0000313|EMBL:RZB75771.1};	mRNA splicing factor	GO:0005783,endoplasmic reticulum; GO:0016021,integral component of membrane; GO:0005886,plasma membrane; GO:0009506,plasmodesma; GO:0140359,ABC-type transporter activity; GO:0005524,ATP binding; GO:0042626,ATPase-coupled transmembrane transporter activity; GO:0010329,auxin efflux transmembrane transporter activity; GO:0010328,auxin influx transmembrane transporter activity; GO:0043481,anthocyanin…	PF00400.35:WD domain, G-beta repeat	--	--	--
Glur_chr1.g050760	1.1494	0.9773	0.816	1.5902	2.0144	1.3271	1.1242	1.3606	1.5308	2.8917	2.4003	2.8733	40	42	29	60	72	49	43	49	49	95	74	93	Glur_chr1	27203309	27206160	+	Glur_chr1.g050760	--	K14487 auxin responsive GH3 gene family | (RefSeq) indole-3-acetic acid-amido synthetase GH3.6 (A)	ko04075: Plant hormone signal transduction	indole-3-acetic acid-amido synthetase GH3.6 [Medicago truncatula]	GH36_ARATH RecName: Full=Indole-3-acetic acid-amido synthetase GH3.6; EC=6.3.2.-; AltName: Full=Auxin-responsive GH3-like protein 6; Short=AtGH3-6; AltName: Full=Protein DWARF IN LIGHT 1; Short=DFL-1;	A0A072TQB1_MEDTR SubName: Full=Indole-3-acetic acid-amido synthetase {ECO:0000313|EMBL:KEH19704.1}; SubName: Full=Putative GH3 family protein {ECO:0000313|EMBL:RHN41021.1};	--	GO:0005737,cytoplasm; GO:0016881,acid-amino acid ligase activity; GO:0010279,indole-3-acetic acid amido synthetase activity; GO:0010252,auxin homeostasis; GO:0009734,auxin-activated signaling pathway; GO:0009733,response to auxin; GO:0009826,unidimensional cell growth; GO:0003674,molecular_function; GO:0003824,catalytic activity; GO:0016874,ligase activity; GO:0016879,ligase activity, forming car…	PF03321.16:GH3 auxin-responsive promoter	--	--	--
Glur_chr1.g050890	0	0	0	0	0	0	0	0	0.2479	0	0.0643	0	0	0	0	0	0	0	0	0	4	0	1	0	Glur_chr1	27332555	27334921	-	Glur_chr1.g050890	--	--	--	--	--	--	--	--	--	--	--	--
Glur_chr1.g050900	0	0	0	5.078	5.9348	7.0421	1.2522	1.9001	0.6413	0	0	0.2114	0	0	0	28	31	38	7	10	3	0	0	1	Glur_chr1	27341481	27344410	+	Glur_chr1.g050900	--	--	--	--	--	--	--	--	--	--	--	--
Glur_chr1.g050940	0	0	0	0	0	0.1638	0	0	0	0	0	0	0	0	0	0	0	3	0	0	0	0	0	0	Glur_chr1	27365787	27370527	-	Glur_chr1.g050940	--	K09250 cellular nucleic acid-binding protein | (RefSeq) CCHC-type zinc finger protein CG3800-like (A)	--	hypothetical protein CR513_12773, partial [Mucuna pruriens]	--	A0A371HLH1_MUCPR RecName: Full=CCHC-type domain-containing protein {ECO:0000259|PROSITE:PS50158}; Flags: Fragment;	--	GO:0003676,nucleic acid binding; GO:0008270,zinc ion binding; GO:0003674,molecular_function; GO:0005488,binding; GO:0097159,organic cyclic compound binding; GO:1901363,heterocyclic compound binding; GO:0043167,ion binding; GO:0043169,cation binding; GO:0046872,metal ion binding; GO:0046914,transition metal ion binding	PF00098.26:Zinc knuckle	--	--	--
Glur_chr1.g051010	5.9706	6.0018	3.6289	0	0	0	0	0	0	1.0904	1.6268	1.7709	29	36	18	0	0	0	0	0	0	5	7	8	Glur_chr1	27444418	27444793	-	Glur_chr1.g051010	--	--	--	--	--	--	--	--	--	--	--	--
Glur_chr1.g051020	0	0	0	0	0.1893	0.1833	0	0.1879	0	0.206	0	0	0	0	0	0	1	1	0	1	0	1	0	0	Glur_chr1	27446994	27447388	+	Glur_chr1.g051020	--	K15382 solute carrier family 50 (sugar transporter) | (RefSeq) bidirectional sugar transporter SWEET4-like (A)	--	hypothetical protein TSUD_412720 [Trifolium subterraneum]	--	A0A2Z6PKI0_TRISU RecName: Full=GRF-type domain-containing protein {ECO:0000259|Pfam:PF06839};	--	GO:0008270,zinc ion binding; GO:0003674,molecular_function; GO:0005488,binding; GO:0043167,ion binding; GO:0043169,cation binding; GO:0046872,metal ion binding; GO:0046914,transition metal ion binding	PF06839.15:GRF zinc finger	--	--	--
Glur_chr1.g051140	4.5859	4.0106	3.9518	2.1656	2.5361	1.9363	1.0681	0.9217	0.7578	0.5052	0.8282	0.8678	125	135	110	64	71	56	32	26	19	13	20	22	Glur_chr1	27508664	27512029	+	Glur_chr1.g051140	--	K26551 MFS transporter, POT/PTR family, low-affinity nitrate transporter | (RefSeq) protein NRT1/ PTR FAMILY 1.2-like isoform X1 (A)	--	Transcription factor bHLH123, partial [Mucuna pruriens]	BH123_ARATH RecName: Full=Transcription factor bHLH123; AltName: Full=Basic helix-loop-helix protein 123; Short=AtbHLH123; Short=bHLH 123; AltName: Full=Transcription factor EN 63; AltName: Full=bHLH transcription factor bHLH123;	A0A371GDF7_MUCPR SubName: Full=Transcription factor bHLH123 {ECO:0000313|EMBL:RDX88608.1}; Flags: Fragment;	--	GO:0005634,nucleus; GO:0003700,DNA-binding transcription factor activity; GO:0000981,DNA-binding transcription factor activity, RNA polymerase II-specific; GO:0046983,protein dimerization activity; GO:0000978,RNA polymerase II cis-regulatory region sequence-specific DNA binding; GO:0006357,regulation of transcription by RNA polymerase II; GO:0003674,molecular_function; GO:0140110,transcription re…	PF00010.29:Helix-loop-helix DNA-binding domain	--	--	--
Glur_chr1.g051290	2.011	1.1434	1.5921	0.4736	1.4997	1.2098	1.5182	1.1577	1.2094	0.2719	0.0483	0.138	47	33	38	12	36	30	39	28	26	6	1	3	Glur_chr1	27629567	27631818	-	Glur_chr1.g051290	--	K15015 solute carrier family 32 (vesicular inhibitory amino acid transporter) | (RefSeq) amino acid transporter AVT1I isoform X1 (A)	--	amino acid transporter AVT1I isoform X1 [Medicago truncatula]	AVT1I_ARATH RecName: Full=Amino acid transporter AVT1I {ECO:0000305}; Short=AtAvt1I {ECO:0000303|PubMed:27925655};	A0A072TQN1_MEDTR SubName: Full=Putative amino acid transporter, transmembrane domain-containing protein {ECO:0000313|EMBL:RHN41029.1}; SubName: Full=Transmembrane amino acid transporter family protein {ECO:0000313|EMBL:KEH19717.1};	Amino acid transporters	GO:0016021,integral component of membrane; GO:0016020,membrane; GO:0000325,plant-type vacuole; GO:0015171,amino acid transmembrane transporter activity; GO:0003333,amino acid transmembrane transport; GO:0003674,molecular_function; GO:0005215,transporter activity; GO:0005342,organic acid transmembrane transporter activity; GO:0022857,transmembrane transporter activity; GO:0046943,carboxylic acid t…	PF01490.21:Transmembrane amino acid transporter protein	--	--	--
Glur_chr1.g051410	0.0581	0.1412	0.0569	0	0.0566	0	0.1058	0	0.0632	0.3695	0.0656	0.3126	1	3	1	0	1	0	2	0	1	6	1	5	Glur_chr1	27746952	27747854	+	Glur_chr1.g051410	--	--	--	uncharacterized protein LOC114171894 [Vigna unguiculata]	--	A0A8B8NAT6_9MYRT SubName: Full=uncharacterized protein LOC115733005 {ECO:0000313|RefSeq:XP_030519546.1};	FOG: Transposon-encoded proteins with TYA, reverse transcriptase, integrase domains in various combinations	GO:0003676,nucleic acid binding; GO:0008270,zinc ion binding; GO:0003674,molecular_function; GO:0005488,binding; GO:0097159,organic cyclic compound binding; GO:1901363,heterocyclic compound binding; GO:0043167,ion binding; GO:0043169,cation binding; GO:0046872,metal ion binding; GO:0046914,transition metal ion binding	--	--	--	--
Glur_chr1.g051420	0	0	0.0437	0.1235	0.2173	0.4628	0	0	0.0971	0	0	0	0	0	1	3	5	11	0	0	2	0	0	0	Glur_chr1	27752001	27754586	-	Glur_chr1.g051420	--	K15015 solute carrier family 32 (vesicular inhibitory amino acid transporter) | (RefSeq) amino acid transporter AVT1I isoform X1 (A)	--	amino acid transporter AVT1I isoform X1 [Medicago truncatula]	AVT1I_ARATH RecName: Full=Amino acid transporter AVT1I {ECO:0000305}; Short=AtAvt1I {ECO:0000303|PubMed:27925655};	A0A072TQN1_MEDTR SubName: Full=Putative amino acid transporter, transmembrane domain-containing protein {ECO:0000313|EMBL:RHN41029.1}; SubName: Full=Transmembrane amino acid transporter family protein {ECO:0000313|EMBL:KEH19717.1};	Amino acid transporters	GO:0016021,integral component of membrane; GO:0016020,membrane; GO:0000325,plant-type vacuole; GO:0015171,amino acid transmembrane transporter activity; GO:0003333,amino acid transmembrane transport; GO:0003674,molecular_function; GO:0005215,transporter activity; GO:0005342,organic acid transmembrane transporter activity; GO:0022857,transmembrane transporter activity; GO:0046943,carboxylic acid t…	PF01490.21:Transmembrane amino acid transporter protein	--	--	--
Glur_chr1.g051780	0	0	0	0.2882	0	0	0.5686	0	0	0	0	0	0	0	0	2	0	0	4	0	0	0	0	0	Glur_chr1	27922561	27923996	-	Glur_chr1.g051780	--	K14408 cleavage stimulation factor subunit 3 | (RefSeq) cleavage stimulation factor subunit 77 (A)	ko03015: mRNA surveillance pathway	Cleavage stimulation factor subunit 77 [Spatholobus suberectus]	--	A0A392NFJ3_9FABA SubName: Full=Cleavage stimulation factor subunit 3-like {ECO:0000313|EMBL:MCH97838.1}; Flags: Fragment;	--	GO:0031124,mRNA 3'-end processing; GO:0006139,nucleobase-containing compound metabolic process; GO:0006396,RNA processing; GO:0006397,mRNA processing; GO:0006725,cellular aromatic compound metabolic process; GO:0006807,nitrogen compound metabolic process; GO:0008150,biological_process; GO:0008152,metabolic process; GO:0009987,cellular process; GO:0010467,gene expression; GO:0016070,RNA metabolic …	--	--	--	--
Glur_chr1.g051800	5.1649	4.4284	5.0576	17.3177	17.1569	14.3172	15.7554	16.7931	18.0346	4.5056	5.2127	5.4879	85	90	85	309	290	250	285	286	273	70	76	84	Glur_chr1	27943788	27947122	+	Glur_chr1.g051800	--	K10661 E3 ubiquitin-protein ligase MARCH6 [EC:2.3.2.27] | (RefSeq) probable E3 ubiquitin ligase SUD1 (A)	ko04141: Protein processing in endoplasmic reticulum	E3 ubiquitin ligase SUD1 [Spatholobus suberectus]	SUD1_ARATH RecName: Full=Probable E3 ubiquitin ligase SUD1; EC=2.3.2.27; AltName: Full=Protein ECERIFERUM 9; AltName: Full=Protein SUPPRESSOR OF DRY2 DEFFECTS 1; Short=AtSUD1; AltName: Full=RING-type E3 ubiquitin transferase SUD1 {ECO:0000305}; AltName: Full=RING/U-box domain-containing protein;	A0A151RV30_CAJCA SubName: Full=E3 ubiquitin-protein ligase MARCH3 {ECO:0000313|EMBL:KYP46400.1};	Protein involved in mRNA turnover and stability	GO:0030176,integral component of endoplasmic reticulum membrane; GO:0004842,ubiquitin-protein transferase activity; GO:0008270,zinc ion binding; GO:0042335,cuticle development; GO:0010143,cutin biosynthetic process; GO:0008299,isoprenoid biosynthetic process; GO:1900486,positive regulation of isopentenyl diphosphate biosynthetic process, mevalonate pathway; GO:0009414,response to water deprivatio…	PF12428.11:Protein of unknown function (DUF3675)	--	--	--
Glur_chr1.g051910	0.0994	0.4831	0.5355	0.642	0.8229	0.984	0.1809	0.2882	0	0.632	0.7857	0.588	2	12	11	14	17	21	4	6	0	12	14	11	Glur_chr1	28018737	28020751	+	Glur_chr1.g051910	--	K15601 [histone H3]-dimethyl-L-lysine9 demethylase [EC:1.14.11.65] | (RefSeq) lysine-specific demethylase JMJ25-like (A)	--	zinc-finger homeodomain protein 11 [Glycine max]	ZHD9_ORYSJ RecName: Full=Zinc-finger homeodomain protein 9; Short=OsZHD9;	A0A445F0B6_GLYSO SubName: Full=Zinc-finger homeodomain protein 11 {ECO:0000313|EMBL:RZB42261.1};	--	GO:0005634,nucleus; GO:0003700,DNA-binding transcription factor activity; GO:0046872,metal ion binding; GO:0000976,transcription cis-regulatory region binding; GO:0006355,regulation of DNA-templated transcription; GO:0003674,molecular_function; GO:0140110,transcription regulator activity; GO:0005488,binding; GO:0043167,ion binding; GO:0043169,cation binding; GO:0001067,transcription regulatory re…	PF04770.15:ZF-HD protein dimerisation region	zf-HD	TF	zf-HD
Glur_chr1.g051930	5.5366	5.9075	5.4428	5.1266	4.6296	5.2386	15.1509	16.0713	14.1157	2.6909	2.4998	2.3812	255	336	256	256	219	256	767	766	598	117	102	102	Glur_chr1	28036889	28040892	+	Glur_chr1.g051930	--	--	--	uncharacterized protein LOC113858218 [Abrus precatorius]	--	A0A8B8KRS6_ABRPR SubName: Full=uncharacterized protein LOC113858218 {ECO:0000313|RefSeq:XP_027346545.1};	--	GO:0016021,integral component of membrane; GO:0005575,cellular_component; GO:0016020,membrane; GO:0031224,intrinsic component of membrane; GO:0110165,cellular anatomical entity	PF07891.15:Protein of unknown function (DUF1666)	--	--	--
Glur_chr1.g052020	0.6796	0.6879	1.1646	0	0	0	0.1546	0.1642	0.3694	0	0	0	4	5	7	0	0	0	1	1	2	0	0	0	Glur_chr1	28119589	28121122	-	Glur_chr1.g052020	--	--	--	Putative ribonuclease H protein At1g65750 family [Cajanus cajan]	--	A0A151QSX2_CAJCA SubName: Full=Putative ribonuclease H protein At1g65750 family {ECO:0000313|EMBL:KYP33418.1};	--	GO:0003676,nucleic acid binding; GO:0004523,RNA-DNA hybrid ribonuclease activity; GO:0003674,molecular_function; GO:0005488,binding; GO:0097159,organic cyclic compound binding; GO:1901363,heterocyclic compound binding; GO:0003824,catalytic activity; GO:0004518,nuclease activity; GO:0004519,endonuclease activity; GO:0004521,endoribonuclease activity; GO:0004540,ribonuclease activity; GO:0016787,hy…	PF13456.9:Reverse transcriptase-like	--	--	--
Glur_chr1.g052110	10.5305	10.6694	13.1511	9.4311	10.7977	9.1097	14.8568	15.1408	15.32	2.9638	4.2493	3.7194	207	259	264	201	218	190	321	308	277	55	74	68	Glur_chr1	28152829	28157586	-	Glur_chr1.g052110	--	K07052 CAAX protease family protein | (RefSeq) uncharacterized LOC109331375 (A)	--	PREDICTED: uncharacterized protein LOC109331375 isoform X1 [Lupinus angustifolius]	--	A0A1S2Z6T4_CICAR SubName: Full=uncharacterized protein LOC101490706 isoform X2 {ECO:0000313|RefSeq:XP_004516087.1};	--	GO:0016021,integral component of membrane; GO:0004222,metalloendopeptidase activity; GO:0071586,CAAX-box protein processing; GO:0003674,molecular_function; GO:0003824,catalytic activity; GO:0004175,endopeptidase activity; GO:0008233,peptidase activity; GO:0008237,metallopeptidase activity; GO:0016787,hydrolase activity; GO:0140096,catalytic activity, acting on a protein; GO:0006508,proteolysis; G…	PF02517.19:Type II CAAX prenyl endopeptidase Rce1-like	--	--	--
Glur_chr1.g052240	0	0	0	0	0	0	0	0	0	0	0.2409	0	0	0	0	0	0	0	0	0	0	0	1	0	Glur_chr1	28251116	28251619	+	Glur_chr1.g052240	--	--	--	--	--	--	--	--	--	--	--	--
Glur_chr1.g052250	75.4254	75.4417	75.3422	83.7945	80.8168	78.7322	44.7392	45.5146	38.2824	38.9058	37.7359	37.8318	2836	3503	2893	3416	3121	3141	1849	1771	1324	1381	1257	1323	Glur_chr1	28251761	28260522	+	Glur_chr1.g052250	--	K23872 putative homogalacturonan methyltransferase [EC:2.1.1.-] | (RefSeq) hypothetical protein (A)	--	probable methyltransferase PMT2 [Medicago truncatula]	PMT2_ARATH RecName: Full=Probable methyltransferase PMT2; EC=2.1.1.-;	G7LA51_MEDTR RecName: Full=Methyltransferase {ECO:0000256|RuleBase:RU366043}; EC=2.1.1.- {ECO:0000256|RuleBase:RU366043};	--	GO:0005737,cytoplasm; GO:0005768,endosome; GO:0005794,Golgi apparatus; GO:0005797,Golgi medial cisterna; GO:0000139,Golgi membrane; GO:0016021,integral component of membrane; GO:0005634,nucleus; GO:0005802,trans-Golgi network; GO:0008168,methyltransferase activity; GO:0032259,methylation; GO:0003674,molecular_function; GO:0003824,catalytic activity; GO:0016740,transferase activity; GO:0016741,tra…	PF03141.19:Putative S-adenosyl-L-methionine-dependent methyltransferase	--	--	--
Glur_chr1.g052260	56.5031	63.6301	55.3288	0.422	0.8909	0.539	0.1041	0.1105	0.1244	23.8683	27.1127	24.5958	494	687	494	4	8	5	1	1	1	197	210	200	Glur_chr1	28265154	28267760	+	Glur_chr1.g052260	--	--	--	--	--	--	--	--	--	--	--	--
Glur_chr1.g052280	0	0.027	0.0653	0	0.0325	0	0.0303	0.2899	0.145	0.0706	0	0.1434	0	1	2	0	1	0	1	9	4	2	0	4	Glur_chr1	28271723	28273297	+	Glur_chr1.g052280	--	--	--	PHYTOCHROME KINASE SUBSTRATE 1 [Spatholobus suberectus]	PKS1_ARATH RecName: Full=Protein PHYTOCHROME KINASE SUBSTRATE 1;	G7LA55_MEDTR SubName: Full=Phytochrome kinase substrate protein, putative {ECO:0000313|EMBL:AET02837.1};	--	GO:0005737,cytoplasm; GO:0005886,plasma membrane; GO:0009638,phototropism; GO:0009958,positive gravitropism; GO:0010017,red or far-red light signaling pathway; GO:0009585,red, far-red light phototransduction; GO:0010218,response to far red light; GO:0010114,response to red light; GO:0008150,biological_process; GO:0009314,response to radiation; GO:0009416,response to light stimulus; GO:0009605,res…	--	--	--	--
Glur_chr1.g052290	6.2921	4.1398	4.621	6.1661	8.9979	6.8568	4.1145	3.4201	5.1305	1.0414	1.7756	1.6913	32	26	24	34	47	37	23	18	24	5	8	8	Glur_chr1	28279365	28279631	-	Glur_chr1.g052290	--	--	--	--	--	--	--	--	--	--	--	--
Glur_chr1.g052300	46.8397	42.5547	43.4763	29.1683	29.628	29.7077	40.063	37.1832	40.4787	13.3667	10.0233	10.1617	902	1012	855	609	586	607	848	741	717	243	171	182	Glur_chr1	28279820	28284738	-	Glur_chr1.g052300	--	--	--	protein HGH1 homolog [Cicer arietinum]	--	A0A1S2YWU3_CICAR RecName: Full=Protein HGH1 homolog {ECO:0000256|ARBA:ARBA00014076};	Uncharacterized conserved protein	--	PF04063.17:Domain of unknown function (DUF383)	--	--	--
Glur_chr1.g052320	4.7031	5.9636	5.962	4.4387	4.9696	4.8449	6.4017	7.4336	7.2139	1.3517	1.2346	2.5088	129	202	167	132	140	141	193	211	182	35	30	64	Glur_chr1	28308276	28312716	+	Glur_chr1.g052320	--	K01265 methionyl aminopeptidase [EC:3.4.11.18] | (RefSeq) methionine aminopeptidase 1B, chloroplastic-like (A)	--	uncharacterized protein LOC113858472 isoform X1 [Abrus precatorius]	MUC70_ARATH RecName: Full=Probable hexosyltransferase MUCI70 {ECO:0000305}; EC=2.4.1.- {ECO:0000269|PubMed:30228108}; AltName: Full=Protein MUCILAGE-RELATED 70 {ECO:0000303|PubMed:30228108};	A0A8B8KSU1_ABRPR SubName: Full=uncharacterized protein LOC113858472 isoform X1 {ECO:0000313|RefSeq:XP_027346941.1, ECO:0000313|RefSeq:XP_027346942.1};	--	GO:0005794,Golgi apparatus; GO:0000139,Golgi membrane; GO:0016021,integral component of membrane; GO:0016757,glycosyltransferase activity; GO:0080001,mucilage extrusion from seed coat; GO:0048358,mucilage pectin biosynthetic process; GO:0010246,rhamnogalacturonan I biosynthetic process; GO:0045491,xylan metabolic process; GO:0003674,molecular_function; GO:0003824,catalytic activity; GO:0016740,tr…	PF04765.16:Protein of unknown function (DUF616)	--	--	--
Glur_chr1.g052460	0	0.0942	0.1139	0.1072	0.0566	0.0548	0	0	0	0.6774	0.4594	0.4376	0	2	2	2	1	1	0	0	0	11	7	7	Glur_chr1	28359894	28361317	-	Glur_chr1.g052460	--	K01183 chitinase [EC:3.2.1.14] | (RefSeq) acidic endochitinase (A)	ko00520: Amino sugar and nucleotide sugar metabolism; ko01100: Metabolic pathways	Acidic endochitinase [Spatholobus suberectus]	CHLY_HEVBR RecName: Full=Hevamine-A; Includes: RecName: Full=Chitinase; EC=3.2.1.14; Includes: RecName: Full=Lysozyme; EC=3.2.1.17; Flags: Precursor;	Q6XD74_MEDTR RecName: Full=Chitinase {ECO:0000256|ARBA:ARBA00012729}; EC=3.2.1.14 {ECO:0000256|ARBA:ARBA00012729};	Chitinase	GO:0005773,vacuole; GO:0004568,chitinase activity; GO:0003796,lysozyme activity; GO:0006032,chitin catabolic process; GO:0000272,polysaccharide catabolic process; GO:0003674,molecular_function; GO:0003824,catalytic activity; GO:0004553,hydrolase activity, hydrolyzing O-glycosyl compounds; GO:0016787,hydrolase activity; GO:0016798,hydrolase activity, acting on glycosyl bonds; GO:0061783,peptidogly…	PF00704.31:Glycosyl hydrolases family 18	--	--	--
Glur_chr1.g052470	27.0975	25.8672	26.1603	33.1183	31.1483	30.5567	30.7999	31.491	30.8614	43.2706	47.9151	46.0512	1135	1338	1119	1504	1340	1358	1418	1365	1189	1711	1778	1794	Glur_chr1	28362800	28366344	-	Glur_chr1.g052470	--	K03869 cullin 3 | (RefSeq) cullin-3A-like (A)	ko04120: Ubiquitin mediated proteolysis	cullin-3A-like [Pisum sativum]	CUL3A_ARATH RecName: Full=Cullin-3A; Short=AtCUL3a;	A0A1S2YWU8_CICAR SubName: Full=cullin-3A-like {ECO:0000313|RefSeq:XP_004511215.1};	Cullins	GO:0031461,cullin-RING ubiquitin ligase complex; GO:0031625,ubiquitin protein ligase binding; GO:0009911,positive regulation of flower development; GO:0016567,protein ubiquitination; GO:0009639,response to red or far red light; GO:0006511,ubiquitin-dependent protein catabolic process; GO:0003674,molecular_function; GO:0005488,binding; GO:0005515,protein binding; GO:0019899,enzyme binding; GO:0044…	PF00888.25:Cullin family	--	--	--
Glur_chr1.g052530	80.6401	76.7564	78.3917	28.435	31.6106	29.0196	42.3385	45.9109	42.6274	40.1298	44.7864	42.4089	2069	2432	2054	791	833	790	1194	1219	1006	972	1018	1012	Glur_chr1	28386193	28387539	-	Glur_chr1.g052530	--	K21734 sphingolipid 8-(E/Z)-desaturase [EC:1.14.19.29] | (Kazusa) Lj0g3v0013289.2; - (A)	--	PREDICTED: delta(8)-fatty-acid desaturase 2-like [Lupinus angustifolius]	SLD2_ARATH RecName: Full=Delta(8)-fatty-acid desaturase 2; EC=1.14.19.29 {ECO:0000269|PubMed:22023480}; AltName: Full=Delta(8)-sphingolipid desaturase 2; AltName: Full=Sphingoid long-chain base desaturase 2; Short=Sphingoid LCB desaturase 2; AltName: Full=Sphingolipid 8-(E/Z)-desaturase 2;	A0A1J7I1T3_LUPAN RecName: Full=Cytochrome b5 heme-binding domain-containing protein {ECO:0000259|PROSITE:PS50255};	Delta 6-fatty acid desaturase/delta-8 sphingolipid desaturase	GO:0005783,endoplasmic reticulum; GO:0005789,endoplasmic reticulum membrane; GO:0016021,integral component of membrane; GO:0046872,metal ion binding; GO:0016717,oxidoreductase activity, acting on paired donors, with oxidation of a pair of donors resulting in the reduction of molecular oxygen to two molecules of water; GO:0052631,sphingolipid delta-8 desaturase activity; GO:0070417,cellular respon…	PF00487.27:Fatty acid desaturase	--	--	--
Glur_chr1.g052600	0.2431	0.3936	0	1.4572	0.7099	2.1762	4.5331	4.6974	5.0206	0	0	0	2	4	0	13	6	19	41	40	38	0	0	0	Glur_chr1	28448107	28450288	-	Glur_chr1.g052600	--	--	--	--	--	--	--	--	--	--	--	--
Glur_chr1.g052630	0	0	0	0	0	0.0859	0	0	0	0.5793	0.5144	0.392	0	0	0	0	0	1	0	0	0	6	5	4	Glur_chr1	28472718	28473491	+	Glur_chr1.g052630	--	K07052 CAAX protease family protein | (RefSeq) uncharacterized protein LOC115999051 (A)	--	probable membrane-associated kinase regulator 6 [Abrus precatorius]	--	A0A8B8KY58_ABRPR SubName: Full=probable membrane-associated kinase regulator 6 {ECO:0000313|RefSeq:XP_027347359.1};	--	GO:0016301,kinase activity; GO:0016310,phosphorylation; GO:0003674,molecular_function; GO:0003824,catalytic activity; GO:0016740,transferase activity; GO:0016772,transferase activity, transferring phosphorus-containing groups; GO:0006793,phosphorus metabolic process; GO:0006796,phosphate-containing compound metabolic process; GO:0008150,biological_process; GO:0008152,metabolic process; GO:0009987…	--	--	--	--
Glur_chr1.g052640	0	0.0977	0	0	0	0	0.3294	0.2332	0.6561	0	0	0	0	1	0	0	0	0	3	2	5	0	0	0	Glur_chr1	28486144	28486578	-	Glur_chr1.g052640	--	K13422 transcription factor MYC2 | (RefSeq) transcription factor MYC2-like (A)	ko04016: MAPK signaling pathway - plant; ko04075: Plant hormone signal transduction	bHLH transcription factor 2 [Glycyrrhiza uralensis]	--	A0A2Z6BDF5_GLYUR SubName: Full=BHLH transcription factor 2 {ECO:0000313|EMBL:BBD13917.1};	--	GO:0005634,nucleus; GO:0003700,DNA-binding transcription factor activity; GO:0046983,protein dimerization activity; GO:0003674,molecular_function; GO:0140110,transcription regulator activity; GO:0005488,binding; GO:0005515,protein binding; GO:0005575,cellular_component; GO:0005622,intracellular anatomical structure; GO:0043226,organelle; GO:0043227,membrane-bounded organelle; GO:0043229,intracell…	--	--	--	--
Glur_chr1.g052650	0	0	0	0	0	0.033	0	0	0	0.0741	0.079	0	0	0	0	0	0	1	0	0	0	2	2	0	Glur_chr1	28491262	28493297	-	Glur_chr1.g052650	--	--	--	D-inositol 3-phosphate glycosyltransferase [Spatholobus suberectus]	--	G7LIK8_MEDTR SubName: Full=Glycosyltransferase family 4 protein {ECO:0000313|EMBL:AET03374.1}; SubName: Full=Putative Glycosyltransferase subfamily 4-like domain-containing protein {ECO:0000313|EMBL:RHN41583.1};	--	GO:0016021,integral component of membrane; GO:0016740,transferase activity; GO:0003674,molecular_function; GO:0003824,catalytic activity; GO:0005575,cellular_component; GO:0016020,membrane; GO:0031224,intrinsic component of membrane; GO:0110165,cellular anatomical entity	PF13439.9:Glycosyltransferase Family 4	--	--	--
Glur_chr1.g052930	3.5412	3.6889	3.838	3.2503	3.3977	2.8029	2.9716	3.5383	3.0463	5.4264	6.1512	5.8407	206	265	228	205	203	173	190	213	163	298	317	316	Glur_chr1	28657798	28667700	+	Glur_chr1.g052930	--	K10589 ubiquitin-protein ligase E3 C [EC:2.3.2.26] | (RefSeq) E3 ubiquitin-protein ligase UPL6 (A)	ko04120: Ubiquitin mediated proteolysis	PH, RCC1 and FYVE domains-containing protein 1-like [Cicer arietinum]	PRAF1_ARATH RecName: Full=PH, RCC1 and FYVE domains-containing protein 1 {ECO:0000303|PubMed:11563980}; AltName: Full=Protein Praf4 {ECO:0000303|PubMed:15358268};	A0A1S2YWU9_CICAR SubName: Full=PH, RCC1 and FYVE domains-containing protein 1-like {ECO:0000313|RefSeq:XP_004511218.1};	--	GO:0005085,guanyl-nucleotide exchange factor activity; GO:0046872,metal ion binding; GO:0070300,phosphatidic acid binding; GO:0035091,phosphatidylinositol binding; GO:0003674,molecular_function; GO:0030234,enzyme regulator activity; GO:0030695,GTPase regulator activity; GO:0060589,nucleoside-triphosphatase regulator activity; GO:0098772,molecular function regulator activity; GO:0005488,binding; G…	PF00415.21:Regulator of chromosome condensation (RCC1) repeat	--	--	--
Glur_chr1.g052940	0	0	0	0	0	0	0	0	0	0.0441	0	0.0448	0	0	0	0	0	0	0	0	0	1	0	1	Glur_chr1	28669559	28672549	-	Glur_chr1.g052940	--	K15015 solute carrier family 32 (vesicular inhibitory amino acid transporter) | (RefSeq) amino acid transporter AVT1I isoform X1 (A)	--	amino acid transporter AVT1I isoform X1 [Medicago truncatula]	AVT1I_ARATH RecName: Full=Amino acid transporter AVT1I {ECO:0000305}; Short=AtAvt1I {ECO:0000303|PubMed:27925655};	A0A072TQN1_MEDTR SubName: Full=Putative amino acid transporter, transmembrane domain-containing protein {ECO:0000313|EMBL:RHN41029.1}; SubName: Full=Transmembrane amino acid transporter family protein {ECO:0000313|EMBL:KEH19717.1};	Amino acid transporters	GO:0016021,integral component of membrane; GO:0016020,membrane; GO:0000325,plant-type vacuole; GO:0015171,amino acid transmembrane transporter activity; GO:0003333,amino acid transmembrane transport; GO:0003674,molecular_function; GO:0005215,transporter activity; GO:0005342,organic acid transmembrane transporter activity; GO:0022857,transmembrane transporter activity; GO:0046943,carboxylic acid t…	PF01490.21:Transmembrane amino acid transporter protein	--	--	--
Glur_chr1.g052960	0	0	0	0	0	0	0.1327	0	0	0	0	0	0	0	0	0	0	0	2	0	0	0	0	0	Glur_chr1	28680203	28682605	+	Glur_chr1.g052960	--	--	--	hypothetical protein KK1_012211 [Cajanus cajan]	Y1720_ARATH RecName: Full=Glycosyltransferase family 92 protein At1g27200; EC=2.4.1.- {ECO:0000305};	A0A151TFV3_CAJCA RecName: Full=Glycosyltransferase family 92 protein {ECO:0000256|RuleBase:RU366017}; EC=2.4.1.- {ECO:0000256|RuleBase:RU366017};	--	GO:0005794,Golgi apparatus; GO:0000138,Golgi trans cisterna; GO:0016021,integral component of membrane; GO:0016757,glycosyltransferase activity; GO:0003674,molecular_function; GO:0003824,catalytic activity; GO:0016740,transferase activity; GO:0005575,cellular_component; GO:0005622,intracellular anatomical structure; GO:0005737,cytoplasm; GO:0012505,endomembrane system; GO:0043226,organelle; GO:00…	--	--	--	--
Glur_chr1.g053000	63.8253	65.293	67.6074	154.586	149.168	146.853	78.3146	79.703	84.1791	185.583	187.062	178.963	1933	2442	2091	5076	4640	4719	2607	2498	2345	5306	5019	5041	Glur_chr1	28719617	28721206	-	Glur_chr1.g053000	--	K04733 interleukin-1 receptor-associated kinase 4 [EC:2.7.11.1] | (RefSeq) 5'-AMP-activated protein kinase catalytic subunit alpha-1-like (A)	--	F-box/kelch-repeat protein At1g26930-like [Abrus precatorius]	SKI11_ARATH RecName: Full=F-box/kelch-repeat protein SKIP11; AltName: Full=SKP1-interacting partner 11;	A0A8B8KPL2_ABRPR SubName: Full=F-box/kelch-repeat protein At1g26930-like {ECO:0000313|RefSeq:XP_027345791.1};	FOG: Kelch repeat	GO:0005634,nucleus; GO:0016567,protein ubiquitination; GO:0006807,nitrogen compound metabolic process; GO:0008150,biological_process; GO:0008152,metabolic process; GO:0019538,protein metabolic process; GO:0032446,protein modification by small protein conjugation; GO:0036211,protein modification process; GO:0043170,macromolecule metabolic process; GO:0043412,macromolecule modification; GO:0044238,…	PF01344.28:Kelch motif	--	--	--
Glur_chr1.g053010	24.7499	29.9613	30.8453	67.33	59.8785	68.801	31.8425	38.1695	32.6152	63.8213	57.2853	56.985	99	148	126	292	246	292	140	158	120	241	203	212	Glur_chr1	28721305	28722261	-	Glur_chr1.g053010	--	--	--	--	--	--	--	--	--	--	--	--
Glur_chr1.g053100	5.7534	5.8237	8.4508	0	0	0	0.2181	0	0	0	0	0	24	30	36	0	0	0	1	0	0	0	0	0	Glur_chr1	28821788	28822248	+	Glur_chr1.g053100	--	--	--	--	--	--	--	--	--	--	--	--
Glur_chr1.g053110	0	0	0	0	0	0	0.672	0.2745	0.7413	0	0	0	0	0	0	0	0	0	13	5	12	0	0	0	Glur_chr1	28833899	28835153	-	Glur_chr1.g053110	--	K14376 poly(A) polymerase [EC:2.7.7.19] | (RefSeq) uncharacterized protein LOC105954173 (A)	ko03015: mRNA surveillance pathway	hypothetical protein KK1_025963 [Cajanus cajan]	--	A0A151SBM5_CAJCA RecName: Full=SWIM-type domain-containing protein {ECO:0000259|PROSITE:PS50966};	--	GO:0008270,zinc ion binding; GO:0003674,molecular_function; GO:0005488,binding; GO:0043167,ion binding; GO:0043169,cation binding; GO:0046872,metal ion binding; GO:0046914,transition metal ion binding	PF04434.20:SWIM zinc finger	--	--	--
Glur_chr1.g053120	15.2848	19.0141	11.0626	8.9898	10.1369	8.1423	30.2302	32.1087	31.3079	9.1513	8.7516	7.8598	69	106	51	44	47	39	150	150	130	39	35	33	Glur_chr1	28836246	28836633	+	Glur_chr1.g053120	--	--	--	--	--	--	--	--	--	--	--	--
Glur_chr1.g053130	0.2583	0.5229	0.5691	2.2037	2.2006	2.4345	1.4688	1.1232	0.6318	0.342	0.0729	0.2777	4	10	9	37	35	40	25	18	9	5	1	4	Glur_chr1	28839387	28842862	-	Glur_chr1.g053130	--	--	--	hypothetical protein Lalb_Chr11g0075531 [Lupinus albus]	--	A0A6A4PT24_LUPAL SubName: Full=Uncharacterized protein {ECO:0000313|EMBL:KAE9604795.1};	--	--	--	--	--	--
Glur_chr1.g053140	1.9444	0.9689	0.7323	1.6555	0.8738	2.3965	2.4494	2.0235	1.4635	0	0	0	13	8	5	12	6	17	18	14	9	0	0	0	Glur_chr1	28845338	28845783	-	Glur_chr1.g053140	--	K12591 exosome complex exonuclease RRP6 [EC:3.1.13.-] | (RefSeq) protein RRP6-like 2 isoform X1 (A)	ko03018: RNA degradation	hypothetical protein glysoja_032217, partial [Glycine soja]	--	A0A0B2RUH3_GLYSO RecName: Full=DUF4283 domain-containing protein {ECO:0000259|Pfam:PF14111}; Flags: Fragment;	FOG: Reverse transcriptase	--	PF14111.9:Domain of unknown function (DUF4283)	--	--	--
Glur_chr1.g053150	0	0	0	0	0	0	0.3791	0	0.2265	0	0	0	0	0	0	0	0	0	2	0	1	0	0	0	Glur_chr1	28853560	28854634	-	Glur_chr1.g053150	--	K15104 solute carrier family 25 (mitochondrial oxoglutarate transporter), member 11 | (RefSeq) mitochondrial uncoupling protein 5 (A)	--	--	--	--	--	--	--	--	--	--
Glur_chr1.g053160	0	0	0.1993	0.563	0.7925	0.3836	0	0	0	0	0	0	0	0	1	3	4	2	0	0	0	0	0	0	Glur_chr1	28857277	28857773	-	Glur_chr1.g053160	--	K15104 solute carrier family 25 (mitochondrial oxoglutarate transporter), member 11 | (RefSeq) mitochondrial uncoupling protein 5 (A)	--	mitochondrial uncoupling protein 5 [Abrus precatorius]	--	A0A8B8M0B8_ABRPR SubName: Full=mitochondrial uncoupling protein 5 {ECO:0000313|RefSeq:XP_027362091.1};	--	GO:0016021,integral component of membrane; GO:0055085,transmembrane transport; GO:0006810,transport; GO:0008150,biological_process; GO:0009987,cellular process; GO:0051179,localization; GO:0051234,establishment of localization; GO:0005575,cellular_component; GO:0016020,membrane; GO:0031224,intrinsic component of membrane; GO:0110165,cellular anatomical entity	--	--	--	--
Glur_chr1.g053170	0	0	0	0	0.1832	0.1773	0.1712	0.1818	0	0	0	0.607	0	0	0	0	1	1	1	1	0	0	0	3	Glur_chr1	28862184	28863253	+	Glur_chr1.g053170	--	--	--	transcription factor PRE6-like [Medicago truncatula]	PRE6_ARATH RecName: Full=Transcription factor PRE6; AltName: Full=Basic helix-loop-helix protein 163; Short=AtbHLH163; Short=bHLH 163; AltName: Full=Protein KIDARI; AltName: Full=Protein PACLOBUTRAZOL RESISTANCE 6; AltName: Full=bHLH transcription factor bHLH163;	A0A396GKL5_MEDTR SubName: Full=Putative transcription factor bHLH family {ECO:0000313|EMBL:RHN41073.1};	--	GO:0005737,cytoplasm; GO:0005634,nucleus; GO:0046983,protein dimerization activity; GO:0040008,regulation of growth; GO:0006355,regulation of DNA-templated transcription; GO:0009416,response to light stimulus; GO:0003674,molecular_function; GO:0005488,binding; GO:0005515,protein binding; GO:0008150,biological_process; GO:0040007,growth; GO:0050789,regulation of biological process; GO:0065007,biol…	PF00010.29:Helix-loop-helix DNA-binding domain	bHLH	TF	bHLH
Glur_chr1.g053240	20.8541	21.1855	19.0212	27.9773	25.6147	24.9325	21.0161	22.4065	20.5476	23.0172	23.9676	22.6103	715	897	666	1040	902	907	792	795	648	745	728	721	Glur_chr1	28909188	28917042	+	Glur_chr1.g053240	--	K15378 solute carrier family 45, member 1/2/4 | (RefSeq) sucrose transport protein SUC3 (A)	--	sucrose transport protein SUC3 isoform X1 [Cicer arietinum]	SUC3_ARATH RecName: Full=Sucrose transport protein SUC3; AltName: Full=Sucrose permease 3; AltName: Full=Sucrose transporter 2; AltName: Full=Sucrose-proton symporter 3;	A0A1S2YWV3_CICAR SubName: Full=sucrose transport protein SUC3 isoform X1 {ECO:0000313|RefSeq:XP_004511224.1};	Sucrose transporter and related proteins	GO:0005794,Golgi apparatus; GO:0016021,integral component of membrane; GO:0016020,membrane; GO:0005886,plasma membrane; GO:0090406,pollen tube; GO:0008515,sucrose transmembrane transporter activity; GO:0008506,sucrose:proton symporter activity; GO:0009611,response to wounding; GO:0005985,sucrose metabolic process; GO:0015770,sucrose transport; GO:0003674,molecular_function; GO:0005215,transporter…	PF13347.9:MFS/sugar transport protein	--	--	--
Glur_chr1.g053270	8.836	9.2924	8.4277	11.5896	12.6253	13.411	27.562	24.2292	23.704	4.1329	3.6269	2.7761	154	200	150	219	226	248	528	437	380	68	56	45	Glur_chr1	28939660	28941599	+	Glur_chr1.g053270	--	K09338 homeobox-leucine zipper protein | (RefSeq) homeobox-leucine zipper protein ATHB-13-like (A)	--	homeobox-leucine zipper protein ATHB-13-like [Cicer arietinum]	ATB13_ARATH RecName: Full=Homeobox-leucine zipper protein ATHB-13; AltName: Full=HD-ZIP protein ATHB-13; AltName: Full=Homeodomain transcription factor ATHB-13;	A0A1S2YWW9_CICAR SubName: Full=homeobox-leucine zipper protein ATHB-13-like {ECO:0000313|RefSeq:XP_004511225.1};	Transcription factor HEX, contains HOX and HALZ domains	GO:0005634,nucleus; GO:0003700,DNA-binding transcription factor activity; GO:0000981,DNA-binding transcription factor activity, RNA polymerase II-specific; GO:0043565,sequence-specific DNA binding; GO:0000976,transcription cis-regulatory region binding; GO:0048826,cotyledon morphogenesis; GO:0009965,leaf morphogenesis; GO:0045893,positive regulation of DNA-templated transcription; GO:0080022,prim…	PF02183.21:Homeobox associated leucine zipper	HB-HD-ZIP	TF	HB->HB-HD-ZIP
Glur_chr1.g053380	17.7832	17.9685	18.8314	19.9727	21.3902	18.8369	14.5181	13.5041	13.9612	0	0	0.0338	565	705	611	688	698	635	507	444	408	0	0	1	Glur_chr1	29002821	29009651	+	Glur_chr1.g053380	--	K09422 transcription factor MYB, plant | (RefSeq) transcription factor MYB124 (A)	--	Myb-related protein B [Spatholobus suberectus]	MYB88_ARATH RecName: Full=Transcription factor MYB88 {ECO:0000303|PubMed:9839469}; AltName: Full=Myb-related protein 88 {ECO:0000303|PubMed:9839469}; Short=AtMYB88 {ECO:0000303|PubMed:9839469};	A0A445DP10_ARAHY SubName: Full=Uncharacterized protein {ECO:0000313|EMBL:RYR64903.1};	Transcription factor, Myb superfamily	GO:0005634,nucleus; GO:0003700,DNA-binding transcription factor activity; GO:0000981,DNA-binding transcription factor activity, RNA polymerase II-specific; GO:0000978,RNA polymerase II cis-regulatory region sequence-specific DNA binding; GO:0043565,sequence-specific DNA binding; GO:0009553,embryo sac development; GO:0010052,guard cell differentiation; GO:0010235,guard mother cell cytokinesis; GO:…	PF00249.34:Myb-like DNA-binding domain	MYB	TF	MYB->MYB
Glur_chr1.g053390	0.0349	0.198	0.1368	0.1611	0.068	0.0329	0.0318	0	0	0	0	0.0376	1	7	4	5	2	1	1	0	0	0	0	1	Glur_chr1	29010875	29017291	+	Glur_chr1.g053390	--	--	--	HAT family dimerization domain-containing protein [Trifolium pratense]	RSLE2_ORYSJ RecName: Full=Zinc finger BED domain-containing protein RICESLEEPER 2; AltName: Full=Transposase-like protein RICESLEEPER 2;	A0A2K3L8R3_TRIPR SubName: Full=HAT family dimerization domain-containing protein {ECO:0000313|EMBL:PNX74926.1};	Tam3-transposase (Ac family)	GO:0005634,nucleus; GO:0003677,DNA binding; GO:0046872,metal ion binding; GO:0046983,protein dimerization activity; GO:0009791,post-embryonic development; GO:0003674,molecular_function; GO:0003676,nucleic acid binding; GO:0005488,binding; GO:0097159,organic cyclic compound binding; GO:1901363,heterocyclic compound binding; GO:0043167,ion binding; GO:0043169,cation binding; GO:0005515,protein bind…	PF02892.18:BED zinc finger	--	--	--
Glur_chr1.g053400	0	0	0.0531	0	0.0528	0.0511	0.0986	0	0	0.1148	0	0	0	0	1	0	1	1	2	0	0	2	0	0	Glur_chr1	29017325	29020113	+	Glur_chr1.g053400	--	K01762 1-aminocyclopropane-1-carboxylate synthase [EC:4.4.1.14] | (RefSeq) 1-aminocyclopropane-1-carboxylate synthase 7-like (A)	ko00270: Cysteine and methionine metabolism; ko01100: Metabolic pathways; ko01110: Biosynthesis of secondary metabolites	zinc finger BED domain-containing protein RICESLEEPER 1-like [Pisum sativum]	RSLE4_ORYSJ RecName: Full=Zinc finger BED domain-containing protein RICESLEEPER 4; AltName: Full=Transposase-like protein RICESLEEPER 4;	A0A3Q7XM70_CICAR SubName: Full=zinc finger BED domain-containing protein RICESLEEPER 2-like {ECO:0000313|RefSeq:XP_027187863.1};	Tam3-transposase (Ac family)	GO:0005634,nucleus; GO:0003677,DNA binding; GO:0046872,metal ion binding; GO:0046983,protein dimerization activity; GO:0009791,post-embryonic development; GO:0003674,molecular_function; GO:0003676,nucleic acid binding; GO:0005488,binding; GO:0097159,organic cyclic compound binding; GO:1901363,heterocyclic compound binding; GO:0043167,ion binding; GO:0043169,cation binding; GO:0005515,protein bind…	PF14372.9:Domain of unknown function (DUF4413)	--	--	--
Glur_chr1.g053440	0	0	0	0	0	0	0	0.1922	0	0	0.2245	0	0	0	0	0	0	0	0	1	0	0	1	0	Glur_chr1	29032412	29032675	-	Glur_chr1.g053440	--	K21844 protein FAM126 | (RefSeq) uncharacterized LOC109340946 (A)	--	hypothetical protein KK1_005790 [Cajanus cajan]	--	A0A151U1K1_CAJCA SubName: Full=Uncharacterized protein {ECO:0000313|EMBL:KYP73177.1};	Putative beta-catenin-Tcf/Lef signaling pathway component DRCTNNB1A	GO:0005829,cytosol; GO:0016020,membrane; GO:0005575,cellular_component; GO:0005622,intracellular anatomical structure; GO:0005737,cytoplasm; GO:0110165,cellular anatomical entity	PF09790.12:Hyccin	--	--	--
Glur_chr1.g053470	0.35	0.1417	0.5141	0.4842	0.1704	0.6597	0.6369	1.8602	1.7123	0.7415	0.5926	0.5645	2	1	3	3	1	4	4	11	9	4	3	3	Glur_chr1	29041128	29041611	-	Glur_chr1.g053470	--	--	--	--	--	--	--	--	--	--	--	--
Glur_chr1.g053480	15.0717	14.5438	13.6926	8.3407	7.8671	7.6548	4.8754	4.6929	6.3267	4.213	3.8751	4.0963	360	429	334	216	193	194	128	116	139	95	82	91	Glur_chr1	29050995	29054543	+	Glur_chr1.g053480	--	K00924 kinase [EC:2.7.1.-] | (RefSeq) probable serine/threonine-protein kinase PBL1 isoform X1 (A)	--	probable serine/threonine-protein kinase PBL3 isoform X1 [Abrus precatorius]	PBL3_ARATH RecName: Full=Probable serine/threonine-protein kinase PBL3 {ECO:0000305}; EC=2.7.11.1 {ECO:0000305}; AltName: Full=PBS1-like protein 3 {ECO:0000303|PubMed:20413097}; AltName: Full=Protein kinase 2B {ECO:0000305};	A0A8B8KTM5_ABRPR SubName: Full=probable serine/threonine-protein kinase PBL3 isoform X1 {ECO:0000313|RefSeq:XP_027347256.1};	Serine/threonine protein kinase	GO:0005737,cytoplasm; GO:0005634,nucleus; GO:0005886,plasma membrane; GO:0005524,ATP binding; GO:0106310,protein serine kinase activity; GO:0004674,protein serine/threonine kinase activity; GO:0006952,defense response; GO:0006468,protein phosphorylation; GO:0000166,nucleotide binding; GO:0003674,molecular_function; GO:0005488,binding; GO:0017076,purine nucleotide binding; GO:0030554,adenyl nucleo…	PF07714.20:Protein tyrosine and serine/threonine kinase	--	--	--
Glur_chr1.g053730	1.7677	2.2902	3.4619	3.7499	2.9258	3.1654	0	0	0	0.1872	0	0	10	16	20	23	17	19	0	0	0	1	0	0	Glur_chr1	29191215	29191966	-	Glur_chr1.g053730	--	K23872 putative homogalacturonan methyltransferase [EC:2.1.1.-] | (RefSeq) probable methyltransferase PMT13 (A)	--	putative methyltransferase PMT7-like [Trifolium medium]	PMT6_ARATH RecName: Full=Probable methyltransferase PMT6; EC=2.1.1.-;	A0A392MQF4_9FABA RecName: Full=Methyltransferase {ECO:0000256|RuleBase:RU366043}; EC=2.1.1.- {ECO:0000256|RuleBase:RU366043}; Flags: Fragment;	--	GO:0005737,cytoplasm; GO:0005789,endoplasmic reticulum membrane; GO:0016021,integral component of membrane; GO:0008168,methyltransferase activity; GO:0032259,methylation; GO:0003674,molecular_function; GO:0003824,catalytic activity; GO:0016740,transferase activity; GO:0016741,transferase activity, transferring one-carbon groups; GO:0008150,biological_process; GO:0008152,metabolic process; GO:0005…	PF03141.19:Putative S-adenosyl-L-methionine-dependent methyltransferase	--	--	--
Glur_chr1.g053740	0	0.2443	0.4432	0.1391	0.4407	0.1422	0	0	0	0	0	0	0	2	3	1	3	1	0	0	0	0	0	0	Glur_chr1	29193365	29193712	-	Glur_chr1.g053740	--	--	--	caffeoylshikimate esterase-like [Pisum sativum]	--	A0A444XR00_ARAHY RecName: Full=Hydrolase_4 domain-containing protein {ECO:0000259|Pfam:PF12146};	--	--	--	--	--	--
Glur_chr1.g053780	0	0.0563	0.0681	0	0	0.0984	0	0.0336	0	2.1744	2.9061	2.4315	0	2	2	0	0	3	0	1	0	59	74	65	Glur_chr1	29239493	29242222	-	Glur_chr1.g053780	--	K00423 L-ascorbate oxidase [EC:1.10.3.3] | (RefSeq) LOW QUALITY PROTEIN: L-ascorbate oxidase (A)	ko00053: Ascorbate and aldarate metabolism; ko01100: Metabolic pathways	F-box/FBD/LRR-repeat protein At1g13570-like [Cicer arietinum]	FDL1_ARATH RecName: Full=F-box/FBD/LRR-repeat protein At1g13570;	A0A1S3EG20_CICAR SubName: Full=F-box/FBD/LRR-repeat protein At1g13570-like {ECO:0000313|RefSeq:XP_012574319.2};	--	--	PF08387.13:FBD	--	--	--
Glur_chr1.g053820	0	0	0	0	0.2989	0.1447	0	0	0	0	0	0	0	0	0	0	2	1	0	0	0	0	0	0	Glur_chr1	29263392	29264061	+	Glur_chr1.g053820	--	--	--	uncharacterized protein LOC123896090 [Trifolium pratense]	--	A0A2K3M4K1_TRIPR SubName: Full=Uncharacterized protein {ECO:0000313|EMBL:PNX85716.1};	--	--	--	--	--	--
Glur_chr1.g053830	2.449	2.8881	2.4447	1.6667	1.852	1.2325	3.0069	2.8261	2.3265	0.7304	0.6978	0.6903	103	150	105	76	80	55	139	123	90	29	26	27	Glur_chr1	29268125	29271607	+	Glur_chr1.g053830	--	K26077 ATP-dependent RNA helicase ISE2 [EC:3.6.4.13] | (RefSeq) hypothetical protein (A)	--	probable LRR receptor-like serine/threonine-protein kinase At1g14390 [Cajanus cajan]	Y1143_ARATH RecName: Full=Probable LRR receptor-like serine/threonine-protein kinase At1g14390; EC=2.7.11.1; Flags: Precursor;	A0A371GJ03_MUCPR SubName: Full=Putative LRR receptor-like serine/threonine-protein kinase {ECO:0000313|EMBL:RDX90542.1}; Flags: Fragment;	--	GO:0016021,integral component of membrane; GO:0005886,plasma membrane; GO:0005524,ATP binding; GO:0004672,protein kinase activity; GO:0106310,protein serine kinase activity; GO:0004674,protein serine/threonine kinase activity; GO:0004714,transmembrane receptor protein tyrosine kinase activity; GO:0046777,protein autophosphorylation; GO:0000166,nucleotide binding; GO:0003674,molecular_function; GO…	PF00069.28:Protein kinase domain	--	--	--
Glur_chr1.g053860	236.192	236.459	252.564	146.216	156.577	156.957	208.017	202.153	199.706	167.805	162.805	166.76	2065	2553	2255	1386	1406	1456	1999	1829	1606	1385	1261	1356	Glur_chr1	29282212	29286760	-	Glur_chr1.g053860	--	K10573 ubiquitin-conjugating enzyme E2 A [EC:2.3.2.23] | (RefSeq) ubiquitin-conjugating enzyme E2 2-like (A)	ko04120: Ubiquitin mediated proteolysis	ubiquitin-conjugating enzyme E2 2-like [Malus domestica]	UBC2_ARATH RecName: Full=Ubiquitin-conjugating enzyme E2 2; EC=2.3.2.23; AltName: Full=E2 ubiquitin-conjugating enzyme 2; AltName: Full=Ubiquitin carrier protein 2; AltName: Full=Ubiquitin-conjugating enzyme E2-17 kDa 2; AltName: Full=Ubiquitin-protein ligase 2;	A0A2I4EI76_JUGRE SubName: Full=ubiquitin-conjugating enzyme E2 2-like {ECO:0000313|RefSeq:XP_018819103.1, ECO:0000313|RefSeq:XP_018819104.1};	Ubiquitin-protein ligase	GO:0005524,ATP binding; GO:0061631,ubiquitin conjugating enzyme activity; GO:0004842,ubiquitin-protein transferase activity; GO:0006281,DNA repair; GO:0033523,histone H2B ubiquitination; GO:0016574,histone ubiquitination; GO:0043161,proteasome-mediated ubiquitin-dependent protein catabolic process; GO:0000209,protein polyubiquitination; GO:0006511,ubiquitin-dependent protein catabolic process; GO…	PF00179.29:Ubiquitin-conjugating enzyme	--	--	--
Glur_chr1.g053870	0.56	0	0.1371	0	0	0	0	0	0	0	0	0	4	0	1	0	0	0	0	0	0	0	0	0	Glur_chr1	29287894	29289859	-	Glur_chr1.g053870	--	--	--	putative major facilitator, sugar transporter, major facilitator superfamily [Medicago truncatula]	--	A0A396I730_MEDTR SubName: Full=Putative major facilitator, sugar transporter, major facilitator superfamily {ECO:0000313|EMBL:RHN59465.1};	--	GO:0016021,integral component of membrane; GO:0022857,transmembrane transporter activity; GO:0008643,carbohydrate transport; GO:0003674,molecular_function; GO:0005215,transporter activity; GO:0006810,transport; GO:0008150,biological_process; GO:0051179,localization; GO:0051234,establishment of localization; GO:0071702,organic substance transport; GO:0005575,cellular_component; GO:0016020,membrane…	--	--	--	--
Glur_chr1.g053910	0.1894	0.184	0.2596	0.1747	0.0369	0.1785	0.1378	0.1098	0	0.1605	0.0855	0.1629	5	6	7	5	1	5	4	3	0	4	2	4	Glur_chr1	29303831	29306886	-	Glur_chr1.g053910	--	K25731 VPS35 endosomal protein-sorting factor-like | (RefSeq) UPF0505 protein C16orf62 homolog isoform X1 (A)	--	probable WRKY transcription factor 72 [Cicer arietinum]	WK72A_SOLLC RecName: Full=WRKY transcription factor 72A {ECO:0000305}; Short=SlWRKY72a {ECO:0000303|PubMed:20409007}; AltName: Full=SlWRKY73 {ECO:0000303|PubMed:24884371}; AltName: Full=WRKY DNA-binding protein 72A {ECO:0000305};	A0A3Q7Y385_CICAR SubName: Full=probable WRKY transcription factor 72 {ECO:0000313|RefSeq:XP_027192471.1};	--	GO:0005634,nucleus; GO:0003700,DNA-binding transcription factor activity; GO:0043565,sequence-specific DNA binding; GO:0006952,defense response; GO:0003674,molecular_function; GO:0140110,transcription regulator activity; GO:0003676,nucleic acid binding; GO:0003677,DNA binding; GO:0005488,binding; GO:0097159,organic cyclic compound binding; GO:1901363,heterocyclic compound binding; GO:0006950,resp…	PF03106.18:WRKY DNA -binding domain	WRKY	TF	WRKY
Glur_chr1.g053940	28.5037	28.6102	25.7044	20.7262	20.3301	19.3048	27.0782	24.9815	27.6735	11.2347	10.1761	9.693	430	533	396	339	315	309	449	390	384	160	136	136	Glur_chr1	29323162	29326149	-	Glur_chr1.g053940	--	K26559 single-stranded DNA-binding protein WHY1 | (Kazusa) Lj0g3v0334259.1; - (A)	--	unknown [Lotus japonicus]	WHY1_ARATH RecName: Full=Single-stranded DNA-binding protein WHY1, chloroplastic; AltName: Full=Protein PLASTID TRANSCRIPTIONALLY ACTIVE 1; AltName: Full=Protein WHIRLY 1; Short=AtWHY1; Flags: Precursor;	I3SQW0_LOTJA SubName: Full=Uncharacterized protein {ECO:0000313|EMBL:AFK42652.1};	--	GO:0009507,chloroplast; GO:0042644,chloroplast nucleoid; GO:0000781,chromosome, telomeric region; GO:1990391,DNA repair complex; GO:0005576,extracellular region; GO:0003677,DNA binding; GO:0003729,mRNA binding; GO:0003697,single-stranded DNA binding; GO:0042162,telomeric DNA binding; GO:0006952,defense response; GO:0006281,DNA repair; GO:0032211,negative regulation of telomere maintenance via tel…	PF08536.14:Whirly transcription factor	Whirly	TF	Whirly
Glur_chr1.g054150	3.2692	2.3359	2.8247	0	0	0.5437	0	0	0	9.3705	5.8609	6.4098	17	15	15	0	0	3	0	0	0	46	27	31	Glur_chr1	29454987	29463375	-	Glur_chr1.g054150	--	--	--	--	--	--	--	--	--	--	--	--
Glur_chr1.g054250	0	0	0	0	0	0	0	0	0	0	0.2036	0	0	0	0	0	0	0	0	0	0	0	2	0	Glur_chr1	29510001	29510582	+	Glur_chr1.g054250	--	K21435 ankyrin repeat domain-containing protein 6 | (RefSeq) espin-like (A)	--	uncharacterized protein LOC113851037 [Abrus precatorius]	--	A0A8B8K2T0_ABRPR SubName: Full=uncharacterized protein LOC113851037 {ECO:0000313|RefSeq:XP_027337328.1};	--	GO:0016021,integral component of membrane; GO:0005575,cellular_component; GO:0016020,membrane; GO:0031224,intrinsic component of membrane; GO:0110165,cellular anatomical entity	PF13962.9:Domain of unknown function	--	--	--
Glur_chr1.g054270	1.75	1.5745	1.5232	0.6725	0.4733	1.0537	3.6707	3.664	2.6953	1.0813	1.701	0.9408	36	40	32	15	10	23	83	78	51	21	31	18	Glur_chr1	29536046	29541188	+	Glur_chr1.g054270	--	--	--	uncharacterized protein LOC109815525 [Cajanus cajan]	--	A0A072TQL6_MEDTR SubName: Full=Putative transcription factor interactor and regulator CCHC(Zn) family {ECO:0000313|EMBL:RHN41091.1}; SubName: Full=Zinc knuckle (CCHC-type) family protein {ECO:0000313|EMBL:KEH19794.1};	--	GO:0005737,cytoplasm; GO:0003729,mRNA binding; GO:0003727,single-stranded RNA binding; GO:0045182,translation regulator activity; GO:0008270,zinc ion binding; GO:2000767,positive regulation of cytoplasmic translation; GO:0003674,molecular_function; GO:0003676,nucleic acid binding; GO:0003723,RNA binding; GO:0005488,binding; GO:0097159,organic cyclic compound binding; GO:1901363,heterocyclic compo…	--	--	--	--
Glur_chr1.g054280	0	0	0	0	0	0	0	0.1634	0.046	0	0	0	0	0	0	0	0	0	0	4	1	0	0	0	Glur_chr1	29543626	29546449	-	Glur_chr1.g054280	--	K09285 AP2-like factor, ANT lineage | (RefSeq) hypothetical protein (A)	--	Ethylene-responsive transcription factor WRI1 [Glycine max]	AP2L1_ARATH RecName: Full=AP2-like ethylene-responsive transcription factor At1g16060;	A0A151RVE2_CAJCA SubName: Full=Ethylene-responsive transcription factor WRI1 {ECO:0000313|EMBL:KYP46511.1};	--	GO:0005634,nucleus; GO:0003677,DNA binding; GO:0003700,DNA-binding transcription factor activity; GO:0000981,DNA-binding transcription factor activity, RNA polymerase II-specific; GO:0009873,ethylene-activated signaling pathway; GO:0010187,negative regulation of seed germination; GO:1901959,positive regulation of cutin biosynthetic process; GO:0045723,positive regulation of fatty acid biosyntheti…	PF00847.23:AP2 domain	AP2/ERF-ERF	TF	AP2/ERF->AP2/ERF-ERF
Glur_chr1.g054350	50.9773	50.519	50.6357	39.8058	37.4447	38.213	46.7719	50.9678	46.7771	16.4068	15.6798	17.3607	2712	3319	2751	2296	2046	2157	2735	2806	2289	824	739	859	Glur_chr1	29573065	29582401	-	Glur_chr1.g054350	--	K01176 alpha-amylase [EC:3.2.1.1] | (RefSeq) alpha-amylase 3, chloroplastic (A)	ko00500: Starch and sucrose metabolism; ko01100: Metabolic pathways; ko01110: Biosynthesis of secondary metabolites	alpha-amylase 3, chloroplastic [Cajanus cajan]	AMY3_ARATH RecName: Full=Alpha-amylase 3, chloroplastic {ECO:0000303|PubMed:15637061}; Short=AtAMY3 {ECO:0000303|PubMed:15637061}; EC=3.2.1.1 {ECO:0000269|PubMed:24089528}; AltName: Full=1,4-alpha-D-glucan glucanohydrolase; Flags: Precursor;	A0A0R0IUQ7_SOYBN RecName: Full=Alpha-amylase {ECO:0000256|ARBA:ARBA00012595}; EC=3.2.1.1 {ECO:0000256|ARBA:ARBA00012595}; AltName: Full=1,4-alpha-D-glucan glucanohydrolase {ECO:0000256|ARBA:ARBA00030238};	Alpha-amylase	GO:0009507,chloroplast; GO:0009570,chloroplast stroma; GO:0004556,alpha-amylase activity; GO:0005509,calcium ion binding; GO:0005983,starch catabolic process; GO:0005987,sucrose catabolic process; GO:0003674,molecular_function; GO:0003824,catalytic activity; GO:0004553,hydrolase activity, hydrolyzing O-glycosyl compounds; GO:0016160,amylase activity; GO:0016787,hydrolase activity; GO:0016798,hydr…	PF07821.15:Alpha-amylase C-terminal beta-sheet domain	--	--	--
Glur_chr1.g054410	200.333	196.806	205.573	60.7755	61.8187	59.9002	190.25	194.319	186.066	75.5546	73.0952	73.1575	3171	3847	3323	1043	1005	1006	3310	3183	2709	1129	1025	1077	Glur_chr1	29643589	29645733	+	Glur_chr1.g054410	--	K15040 voltage-dependent anion channel protein 2 | (RefSeq) mitochondrial outer membrane protein porin of 36 kDa-like (A)	--	mitochondrial outer membrane protein porin of 36 kDa-like [Abrus precatorius]	VDAC2_SOLTU RecName: Full=Mitochondrial outer membrane protein porin of 36 kDa; AltName: Full=POM 36; AltName: Full=Voltage-dependent anion-selective channel protein; Short=VDAC;	A0A8B8KP71_ABRPR SubName: Full=mitochondrial outer membrane protein porin of 36 kDa-like {ECO:0000313|RefSeq:XP_027345642.1};	Porin/voltage-dependent anion-selective channel protein	GO:0005741,mitochondrial outer membrane; GO:0046930,pore complex; GO:0015288,porin activity; GO:0008308,voltage-gated anion channel activity; GO:0003674,molecular_function; GO:0005215,transporter activity; GO:0015267,channel activity; GO:0022803,passive transmembrane transporter activity; GO:0022829,wide pore channel activity; GO:0022857,transmembrane transporter activity; GO:0005216,ion channel …	PF01459.25:Eukaryotic porin	--	--	--
Glur_chr1.g054540	0.4327	0.7592	0.8003	0.1774	0.1872	0.3172	0	0	0	0.0509	0.1628	0.0517	18	39	34	8	8	14	0	0	0	2	6	2	Glur_chr1	29695765	29703554	-	Glur_chr1.g054540	--	K03006 DNA-directed RNA polymerase II subunit RPB1 [EC:2.7.7.6] | (RefSeq) LOW QUALITY PROTEIN: DNA-directed RNA polymerase II subunit RPB1-like (A)	ko03020: RNA polymerase; ko03420: Nucleotide excision repair	Hypersensitive-induced response protein 1 [Spatholobus suberectus]	HIR1_ORYSJ RecName: Full=Hypersensitive-induced response protein 1 {ECO:0000303|PubMed:19712067}; Short=OsHIR1 {ECO:0000303|PubMed:19712067};	A0A371HII4_MUCPR SubName: Full=Hypersensitive-induced response protein-like protein 2 {ECO:0000313|EMBL:RDY02605.1};	Prohibitins and stomatins of the PID superfamily	GO:0005886,plasma membrane; GO:0005575,cellular_component; GO:0016020,membrane; GO:0071944,cell periphery; GO:0110165,cellular anatomical entity	PF01145.28:SPFH domain / Band 7 family	--	--	--
Glur_chr1.g054550	0	0.088	0.1064	0.9023	1.9049	2.3562	0.2967	0.9453	0.3545	0	0.1227	0.4675	0	1	1	9	18	23	3	9	3	0	1	4	Glur_chr1	29705408	29705988	+	Glur_chr1.g054550	--	--	--	probable inactive patatin-like protein 9 [Cicer arietinum]	PLP9_ARATH RecName: Full=Probable inactive patatin-like protein 9; Short=AtPLP9; AltName: Full=Patatin-related phospholipase A IIIdelta; Short=pPLAIIId; AltName: Full=Phospholipase A IIIB; Short=AtPLAIIIB;	A0A1S2XS37_CICAR RecName: Full=Patatin {ECO:0000256|RuleBase:RU361262}; EC=3.1.1.- {ECO:0000256|RuleBase:RU361262};	Ca2+-independent phospholipase A2	GO:0016298,lipase activity; GO:0016042,lipid catabolic process; GO:0003674,molecular_function; GO:0003824,catalytic activity; GO:0016787,hydrolase activity; GO:0016788,hydrolase activity, acting on ester bonds; GO:0006629,lipid metabolic process; GO:0008150,biological_process; GO:0008152,metabolic process; GO:0009056,catabolic process; GO:0044238,primary metabolic process; GO:0071704,organic subs…	PF01734.25:Patatin-like phospholipase	--	--	--
Glur_chr1.g054560	3.8797	3.8101	4.8499	10.8874	7.3137	10.2695	1.3518	1.356	0.7179	0	0	0	47	57	60	143	91	132	18	17	8	0	0	0	Glur_chr1	29710646	29714151	-	Glur_chr1.g054560	--	K00965 UDPglucose--hexose-1-phosphate uridylyltransferase [EC:2.7.7.12] | (RefSeq) ADP-glucose phosphorylase-like (A)	ko00052: Galactose metabolism; ko00520: Amino sugar and nucleotide sugar metabolism; ko01100: Metabolic pathways; ko01250: Biosynthesis of nucleotide sugars	Protein FAR1-RELATED SEQUENCE 5 [Glycine max]	--	A0A0B2PN70_GLYSO RecName: Full=Protein FAR1-RELATED SEQUENCE {ECO:0000256|RuleBase:RU367018}; Flags: Fragment;	--	GO:0005634,nucleus; GO:0016491,oxidoreductase activity; GO:0008270,zinc ion binding; GO:0006355,regulation of DNA-templated transcription; GO:0003674,molecular_function; GO:0003824,catalytic activity; GO:0005488,binding; GO:0043167,ion binding; GO:0043169,cation binding; GO:0046872,metal ion binding; GO:0046914,transition metal ion binding; GO:0006139,nucleobase-containing compound metabolic proc…	--	--	--	--
Glur_chr1.g054570	16.2324	15.1642	14.6739	10.9553	11.2861	10.135	14.0055	12.9595	11.4464	4.8725	4.9384	5.6711	794	916	733	581	567	526	753	656	515	225	214	258	Glur_chr1	29716108	29727029	-	Glur_chr1.g054570	--	--	--	uncharacterized protein LOC101513000 isoform X3 [Cicer arietinum]	--	A0A1S2YU33_CICAR SubName: Full=uncharacterized protein LOC101513000 isoform X3 {ECO:0000313|RefSeq:XP_004509944.1};	--	--	--	--	--	--
Glur_chr1.g054660	30.8858	34.015	32.1706	17.8731	16.4871	16.6339	45.2956	45.7478	44.3389	22.6427	26.0464	22.9829	1036	1409	1102	650	568	592	1670	1588	1368	717	774	717	Glur_chr1	29771942	29780425	-	Glur_chr1.g054660	--	K26548 MFS transporter, POT/PTR family, nitrate transporter | (RefSeq) protein NRT1/ PTR FAMILY 4.6 (A)	--	Protein NRT1/ PTR FAMILY 4.6, partial [Mucuna pruriens]	PTR19_ARATH RecName: Full=Protein NRT1/ PTR FAMILY 4.6; Short=AtNPF4.6; AltName: Full=Nitrate transporter 1.2; AltName: Full=Nitrate transporter NTL1; AltName: Full=Protein ABA-IMPORTING TRANSPORTER 1;	A0A371F459_MUCPR SubName: Full=Protein NRT1/ PTR FAMILY 4.6 {ECO:0000313|EMBL:RDX73051.1}; Flags: Fragment;	H+/oligopeptide symporter	GO:0016021,integral component of membrane; GO:0005886,plasma membrane; GO:0090440,abscisic acid transmembrane transporter activity; GO:0015293,symporter activity; GO:0080168,abscisic acid transport; GO:0042128,nitrate assimilation; GO:0010119,regulation of stomatal movement; GO:0009624,response to nematode; GO:0003674,molecular_function; GO:0005215,transporter activity; GO:0005319,lipid transport…	PF00854.24:POT family	--	--	--
Glur_chr1.g054780	0.622	0.9615	0.3599	1.6428	1.7066	2.0783	1.7233	0.7376	0.9836	1.1979	0.734	0.3952	22	42	13	63	62	78	67	27	32	40	23	13	Glur_chr1	29849163	29851019	-	Glur_chr1.g054780	--	K22733 magnesium transporter | (RefSeq) pentatricopeptide repeat-containing protein At3g26782, mitochondrial (A)	--	putative pentatricopeptide repeat-containing protein At5g40405 [Vigna radiata var. radiata]	PP410_ARATH RecName: Full=Putative pentatricopeptide repeat-containing protein At5g40405;	A0A1S3UJV1_VIGRR SubName: Full=putative pentatricopeptide repeat-containing protein At5g40405 {ECO:0000313|RefSeq:XP_014506306.1};	FOG: PPR repeat	GO:0008270,zinc ion binding; GO:0003674,molecular_function; GO:0005488,binding; GO:0043167,ion binding; GO:0043169,cation binding; GO:0046872,metal ion binding; GO:0046914,transition metal ion binding	PF01535.23:PPR repeat	--	--	--
Glur_chr1.g054790	0	0	0	0.2751	0.8229	0.3748	3.2114	3.1227	2.5944	0	0	0	0	0	0	6	17	8	71	65	48	0	0	0	Glur_chr1	29852997	29855263	+	Glur_chr1.g054790	--	K09338 homeobox-leucine zipper protein | (RefSeq) homeobox-leucine zipper protein HAT5-like (A)	--	PREDICTED: homeobox-leucine zipper protein HAT5-like [Vigna angularis]	HOX21_ORYSJ RecName: Full=Homeobox-leucine zipper protein HOX21; AltName: Full=HD-ZIP protein HOX21; AltName: Full=Homeodomain transcription factor HOX21; AltName: Full=OsHox21;	A0A371E6U2_MUCPR SubName: Full=Homeobox-leucine zipper protein HAT5 {ECO:0000313|EMBL:RDX61756.1}; Flags: Fragment;	Transcription factor HEX, contains HOX and HALZ domains	GO:0005634,nucleus; GO:0000981,DNA-binding transcription factor activity, RNA polymerase II-specific; GO:0043565,sequence-specific DNA binding; GO:0045893,positive regulation of DNA-templated transcription; GO:0003674,molecular_function; GO:0003700,DNA-binding transcription factor activity; GO:0140110,transcription regulator activity; GO:0003676,nucleic acid binding; GO:0003677,DNA binding; GO:00…	PF00046.32:Homeodomain	HB-HD-ZIP	TF	HB->HB-HD-ZIP
Glur_chr1.g054840	0	0	0.0279	0.0263	0.0278	0	0	0	0	0	0	0	0	0	1	1	1	0	0	0	0	0	0	0	Glur_chr1	29888633	29894396	+	Glur_chr1.g054840	--	K26552 MFS transporter, POT/PTR family, nitrate/chloride/glucosinolate transporter | (RefSeq) protein NRT1/ PTR FAMILY 2.13-like (A)	--	protein NRT1/ PTR FAMILY 2.13-like [Abrus precatorius]	PTR21_ARATH RecName: Full=Protein NRT1/ PTR FAMILY 2.13; Short=AtNPF2.13; AltName: Full=Nitrate transporter 1.7;	A0A8B8KS20_ABRPR SubName: Full=protein NRT1/ PTR FAMILY 2.13-like {ECO:0000313|RefSeq:XP_027346645.1};	H+/oligopeptide symporter	GO:0016021,integral component of membrane; GO:0005886,plasma membrane; GO:0080054,low-affinity nitrate transmembrane transporter activity; GO:0015293,symporter activity; GO:0042128,nitrate assimilation; GO:0015706,nitrate transmembrane transport; GO:0003674,molecular_function; GO:0005215,transporter activity; GO:0008509,anion transmembrane transporter activity; GO:0015075,ion transmembrane transp…	PF00854.24:POT family	--	--	--
Glur_chr1.g054880	16.8231	17.1695	17.0778	11.1094	10.2542	10.5453	12.2081	12.8897	11.8179	7.2968	7.3486	6.7429	845	1065	876	605	529	562	674	670	546	346	327	315	Glur_chr1	29940884	29949766	+	Glur_chr1.g054880	--	K01490 AMP deaminase [EC:3.5.4.6] | (RefSeq) probable AMP deaminase (A)	ko00230: Purine metabolism; ko01100: Metabolic pathways; ko01110: Biosynthesis of secondary metabolites; ko01232: Nucleotide metabolism	probable AMP deaminase [Cicer arietinum]	AMPD_ARATH RecName: Full=AMP deaminase {ECO:0000303|PubMed:15918887}; Short=AtAMPD {ECO:0000303|PubMed:15918887}; EC=3.5.4.6 {ECO:0000305}; AltName: Full=Protein EMBRYONIC FACTOR 1 {ECO:0000303|PubMed:15918887};	A0A1S2YU26_CICAR RecName: Full=AMP deaminase {ECO:0000256|ARBA:ARBA00012775}; EC=3.5.4.6 {ECO:0000256|ARBA:ARBA00012775};	Adenosine monophosphate deaminase	GO:0005829,cytosol; GO:0005783,endoplasmic reticulum; GO:0031307,integral component of mitochondrial outer membrane; GO:0043231,intracellular membrane-bounded organelle; GO:0003876,AMP deaminase activity; GO:0005524,ATP binding; GO:0046872,metal ion binding; GO:0043424,protein histidine kinase binding; GO:0046033,AMP metabolic process; GO:0009793,embryo development ending in seed dormancy; GO:000…	PF19326.2:AMP deaminase	--	--	--
Glur_chr1.g054890	8.75	6.9038	7.4696	9.7258	8.3009	12.4758	21.8407	22.3306	19.0256	0	0	0	39	38	34	47	38	59	107	103	78	0	0	0	Glur_chr1	29953499	29955244	-	Glur_chr1.g054890	--	K08967 1,2-dihydroxy-3-keto-5-methylthiopentene dioxygenase [EC:1.13.11.53 1.13.11.54] | (RefSeq) 1,2-dihydroxy-3-keto-5-methylthiopentene dioxygenase 1 (A)	ko00270: Cysteine and methionine metabolism; ko01100: Metabolic pathways	hypothetical protein CMV_027939, partial [Castanea mollissima]	MTND1_VITVI RecName: Full=Acireductone dioxygenase 1 {ECO:0000255|HAMAP-Rule:MF_03154}; AltName: Full=Acireductone dioxygenase (Fe(2+)-requiring) 1 {ECO:0000255|HAMAP-Rule:MF_03154}; Short=ARD' 1 {ECO:0000255|HAMAP-Rule:MF_03154}; Short=Fe-ARD 1 {ECO:0000255|HAMAP-Rule:MF_03154}; EC=1.13.11.54 {ECO:0000255|HAMAP-Rule:MF_03154}; AltName: Full=Acireductone dioxygenase (Ni(2+)-requiring) 1 {ECO:0000…	A0A8J4Q9J9_9ROSI SubName: Full=Uncharacterized protein {ECO:0000313|EMBL:KAF3945711.1};	Uncharacterized conserved protein, contains double-stranded beta-helix domain	GO:0005737,cytoplasm; GO:0005634,nucleus; GO:0010308,acireductone dioxygenase (Ni2+-requiring) activity; GO:0010309,acireductone dioxygenase [iron(II)-requiring] activity; GO:0005506,iron ion binding; GO:0019509,L-methionine salvage from methylthioadenosine; GO:0006555,methionine metabolic process; GO:0003674,molecular_function; GO:0003824,catalytic activity; GO:0016491,oxidoreductase activity; G…	PF03079.17:ARD/ARD' family	--	--	--
Glur_chr1.g054900	8.75	8.4065	6.9707	30.3665	26.5687	28.0947	18.6198	11.6081	13.5436	9.5829	10.2116	10.2052	59	70	48	222	184	201	138	81	84	61	61	64	Glur_chr1	29958697	29959559	+	Glur_chr1.g054900	--	K03671 thioredoxin 1 | (RefSeq) thioredoxin H2-like (A)	--	Thioredoxin H2 [Spatholobus suberectus]	TRXH2_ARATH RecName: Full=Thioredoxin H2; Short=AtTrxh2; AltName: Full=Thioredoxin 2; Short=AtTRX2;	A0A0B2Q0Z6_GLYSO SubName: Full=Thioredoxin H2 {ECO:0000313|EMBL:KHN13477.1};	Thioredoxin	GO:0005829,cytosol; GO:0005739,mitochondrion; GO:0016671,oxidoreductase activity, acting on a sulfur group of donors, disulfide as acceptor; GO:0016712,oxidoreductase activity, acting on paired donors, with incorporation or reduction of molecular oxygen, reduced flavin or flavoprotein as one donor, and incorporation of one atom of oxygen; GO:0015035,protein-disulfide reductase activity; GO:000367…	PF00085.23:Thioredoxin	--	--	--
Glur_chr1.g054910	24.4763	23.8894	25.2412	39.1522	36.7251	35.6057	55.4017	59.8725	51.9989	11.2101	11.7454	10.9335	414	499	436	718	638	639	1030	1048	809	179	176	172	Glur_chr1	29960431	29962519	-	Glur_chr1.g054910	--	K09510 DnaJ homolog subfamily B member 4 | (RefSeq) dnaJ homolog subfamily B member 5 (A)	--	DnaJ-like subfamily B member 13 [Spatholobus suberectus]	DNJ19_ARATH RecName: Full=DnaJ protein ERDJ3B; AltName: Full=Chaperone protein dnaJ 19; Short=AtDjB19; Short=AtJ19; AltName: Full=Endoplasmic reticulum dnaJ domain-containing protein 3B; Short=AtERdj3B; AltName: Full=Protein SCJ1 homolog ERDJ3B; Flags: Precursor;	A0A4D6L2K0_VIGUN SubName: Full=DnaJ-like protein subfamily B member 4 {ECO:0000313|EMBL:QCD82696.1};	Molecular chaperone (DnaJ superfamily)	GO:0005737,cytoplasm; GO:0005829,cytosol; GO:0005783,endoplasmic reticulum; GO:0005788,endoplasmic reticulum lumen; GO:0051087,chaperone binding; GO:0030544,Hsp70 protein binding; GO:0051082,unfolded protein binding; GO:0002221,pattern recognition receptor signaling pathway; GO:0042026,protein refolding; GO:0003674,molecular_function; GO:0005488,binding; GO:0005515,protein binding; GO:0031072,hea…	PF01556.21:DnaJ C terminal domain	--	--	--
Glur_chr1.g054930	0	0	0	0	0	0	0	0.1037	0.4669	0	0	0	0	0	0	0	0	0	0	1	4	0	0	0	Glur_chr1	29976902	29977390	+	Glur_chr1.g054930	--	K13459 disease resistance protein RPS2 | (RefSeq) probable disease resistance protein At1g52660 (A)	ko04626: Plant-pathogen interaction	disease resistance protein RPV1-like [Medicago truncatula]	RPV1_VITRO RecName: Full=Disease resistance protein RPV1 {ECO:0000305}; AltName: Full=NAD(+) hydrolase RPV1; EC=3.2.2.6 {ECO:0000305|PubMed:31439792}; AltName: Full=Resistance to Plasmopara viticola protein {ECO:0000303|PubMed:24033846}; Short=MrRVP1 {ECO:0000303|PubMed:24033846};	A0A396GJA8_MEDTR SubName: Full=Putative TIR domain-containing protein {ECO:0000313|EMBL:RHN41199.1};	--	GO:0005737,cytoplasm; GO:0005634,nucleus; GO:0043531,ADP binding; GO:0050135,NAD(P)+ nucleosidase activity; GO:0061809,NAD+ nucleotidase, cyclic ADP-ribose generating; GO:0042803,protein homodimerization activity; GO:0050832,defense response to fungus; GO:0043068,positive regulation of programmed cell death; GO:0007165,signal transduction; GO:0000166,nucleotide binding; GO:0003674,molecular_funct…	PF01582.23:TIR domain	--	--	--
Glur_chr1.g055030	0.0651	0.0527	0.0637	0.18	0.19	0.3066	0	0	0	0	0	0	1	1	1	3	3	5	0	0	0	0	0	0	Glur_chr1	30015684	30017653	+	Glur_chr1.g055030	--	K13459 disease resistance protein RPS2 | (RefSeq) probable disease resistance protein At1g52660 (A)	ko04626: Plant-pathogen interaction	disease resistance protein RPV1-like [Medicago truncatula]	RPV1_VITRO RecName: Full=Disease resistance protein RPV1 {ECO:0000305}; AltName: Full=NAD(+) hydrolase RPV1; EC=3.2.2.6 {ECO:0000305|PubMed:31439792}; AltName: Full=Resistance to Plasmopara viticola protein {ECO:0000303|PubMed:24033846}; Short=MrRVP1 {ECO:0000303|PubMed:24033846};	A0A396GR36_MEDTR SubName: Full=Putative TIR domain-containing protein {ECO:0000313|EMBL:RHN41137.1};	--	GO:0005737,cytoplasm; GO:0005634,nucleus; GO:0043531,ADP binding; GO:0050135,NAD(P)+ nucleosidase activity; GO:0061809,NAD+ nucleotidase, cyclic ADP-ribose generating; GO:0042803,protein homodimerization activity; GO:0050832,defense response to fungus; GO:0043068,positive regulation of programmed cell death; GO:0007165,signal transduction; GO:0000166,nucleotide binding; GO:0003674,molecular_funct…	PF01582.23:TIR domain	--	--	--
Glur_chr1.g055180	0	0	0	0.4139	0.4369	0.5075	0.0136	0	0	0.0317	0.0169	0.0161	0	0	0	30	30	36	1	0	0	2	1	1	Glur_chr1	30088352	30093001	-	Glur_chr1.g055180	--	K17086 transmembrane 9 superfamily member 2/4 | (RefSeq) uncharacterized LOC101300290 (A)	--	uncharacterized protein LOC120577412 [Medicago truncatula]	--	A0A445FBU8_GLYSO RecName: Full=SWIM-type domain-containing protein {ECO:0000259|PROSITE:PS50966};	--	GO:0008270,zinc ion binding; GO:0003674,molecular_function; GO:0005488,binding; GO:0043167,ion binding; GO:0043169,cation binding; GO:0046872,metal ion binding; GO:0046914,transition metal ion binding	PF10551.12:MULE transposase domain	--	--	--
Glur_chr1.g055210	0	0	0	0	0	0	0.549	0.2332	0	0.2557	0.1362	0	0	0	0	0	0	0	5	2	0	2	1	0	Glur_chr1	30116151	30117496	-	Glur_chr1.g055210	--	--	--	uncharacterized protein LOC112417327 [Medicago truncatula]	--	--	--	--	PF13456.9:Reverse transcriptase-like	--	--	--
Glur_chr1.g055220	194.875	188.069	194.286	6.2532	6.7139	5.2429	130.955	126.493	128.643	11.8467	10.4	10.8409	3363	4008	3424	117	119	96	2484	2259	2042	193	159	174	Glur_chr1	30123506	30126794	+	Glur_chr1.g055220	--	K13459 disease resistance protein RPS2 | (RefSeq) probable disease resistance protein At1g52660 (A)	ko04626: Plant-pathogen interaction	TMV resistance protein N [Spatholobus suberectus]	RPV1_VITRO RecName: Full=Disease resistance protein RPV1 {ECO:0000305}; AltName: Full=NAD(+) hydrolase RPV1; EC=3.2.2.6 {ECO:0000305|PubMed:31439792}; AltName: Full=Resistance to Plasmopara viticola protein {ECO:0000303|PubMed:24033846}; Short=MrRVP1 {ECO:0000303|PubMed:24033846};	A0A0B2Q2N8_GLYSO SubName: Full=TMV resistance protein N {ECO:0000313|EMBL:KHN15600.1};	--	GO:0005737,cytoplasm; GO:0005634,nucleus; GO:0043531,ADP binding; GO:0050135,NAD(P)+ nucleosidase activity; GO:0061809,NAD+ nucleotidase, cyclic ADP-ribose generating; GO:0042803,protein homodimerization activity; GO:0050832,defense response to fungus; GO:0043068,positive regulation of programmed cell death; GO:0007165,signal transduction; GO:0000166,nucleotide binding; GO:0003674,molecular_funct…	PF01582.23:TIR domain	--	--	--
Glur_chr1.g055230	253.837	269.718	268.145	592.113	561.595	589.269	190.632	201.354	208.712	31.8398	35.6351	35.7563	4366	5729	4710	11042	9921	10754	3604	3584	3302	517	543	572	Glur_chr1	30133594	30135169	+	Glur_chr1.g055230	--	K13459 disease resistance protein RPS2 | (RefSeq) probable disease resistance protein At1g52660 (A)	ko04626: Plant-pathogen interaction	TMV resistance protein N [Spatholobus suberectus]	RPV1_VITRO RecName: Full=Disease resistance protein RPV1 {ECO:0000305}; AltName: Full=NAD(+) hydrolase RPV1; EC=3.2.2.6 {ECO:0000305|PubMed:31439792}; AltName: Full=Resistance to Plasmopara viticola protein {ECO:0000303|PubMed:24033846}; Short=MrRVP1 {ECO:0000303|PubMed:24033846};	A0A0B2Q2N8_GLYSO SubName: Full=TMV resistance protein N {ECO:0000313|EMBL:KHN15600.1};	--	GO:0005737,cytoplasm; GO:0005634,nucleus; GO:0043531,ADP binding; GO:0050135,NAD(P)+ nucleosidase activity; GO:0061809,NAD+ nucleotidase, cyclic ADP-ribose generating; GO:0042803,protein homodimerization activity; GO:0050832,defense response to fungus; GO:0043068,positive regulation of programmed cell death; GO:0007165,signal transduction; GO:0000166,nucleotide binding; GO:0003674,molecular_funct…	PF01582.23:TIR domain	--	--	--
Glur_chr1.g055250	0	0.1702	0.1544	0.1939	0.2558	0.0991	0.0956	0.1016	0.0571	0.2227	0.2373	0.3955	0	4	3	4	5	2	2	2	1	4	4	7	Glur_chr1	30139140	30140138	-	Glur_chr1.g055250	--	K11842 ubiquitin carboxyl-terminal hydrolase 12/46 [EC:3.4.19.12] | (RefSeq) ubiquitin carboxyl-terminal hydrolase 4 (A)	--	unnamed protein product, partial [Linum tenue]	UBP4_ARATH RecName: Full=Ubiquitin carboxyl-terminal hydrolase 4; EC=3.4.19.12; AltName: Full=Deubiquitinating enzyme 4; Short=AtUBP4; AltName: Full=Ubiquitin thioesterase 4; AltName: Full=Ubiquitin-specific-processing protease 4;	A0A7J8XI74_GOSAI RecName: Full=USP domain-containing protein {ECO:0000259|PROSITE:PS50235}; Flags: Fragment;	Ubiquitin-specific protease	GO:0005829,cytosol; GO:0005634,nucleus; GO:0004843,cysteine-type deubiquitinase activity; GO:0004197,cysteine-type endopeptidase activity; GO:0016579,protein deubiquitination; GO:0006511,ubiquitin-dependent protein catabolic process; GO:0003674,molecular_function; GO:0003824,catalytic activity; GO:0008233,peptidase activity; GO:0008234,cysteine-type peptidase activity; GO:0016787,hydrolase activi…	PF00443.32:Ubiquitin carboxyl-terminal hydrolase	--	--	--
Glur_chr1.g055260	1.6265	1.1951	0.8553	2.1391	2.1701	2.2143	4.2475	2.7069	4.2898	1.2124	1.394	1.2306	54	49	29	77	74	78	155	93	131	38	41	38	Glur_chr1	30143899	30145641	+	Glur_chr1.g055260	--	K05849 solute carrier family 8 (sodium/calcium exchanger) | (RefSeq) uncharacterized LOC18613571 (A)	--	pentatricopeptide repeat-containing protein At1g59720, chloroplastic/mitochondrial [Abrus precatorius]	PPR85_ARATH RecName: Full=Pentatricopeptide repeat-containing protein At1g59720, chloroplastic/mitochondrial {ECO:0000305}; AltName: Full=Protein CHLORORESPIRATORY REDUCTION 28 {ECO:0000303|PubMed:19182104}; Flags: Precursor;	A0A8B8KTN9_ABRPR SubName: Full=pentatricopeptide repeat-containing protein At1g59720, chloroplastic/mitochondrial {ECO:0000313|RefSeq:XP_027347271.1};	FOG: PPR repeat	GO:0009507,chloroplast; GO:0005739,mitochondrion; GO:0004519,endonuclease activity; GO:0008270,zinc ion binding; GO:0016556,mRNA modification; GO:0006397,mRNA processing; GO:0003674,molecular_function; GO:0003824,catalytic activity; GO:0004518,nuclease activity; GO:0016787,hydrolase activity; GO:0016788,hydrolase activity, acting on ester bonds; GO:0005488,binding; GO:0043167,ion binding; GO:0043…	PF13041.9:PPR repeat family	--	--	--
Glur_chr1.g055270	70.0731	66.7336	67.828	99.5121	101.84	98.7189	105.82	105.461	106.073	63.0579	64.8396	66.3277	1914	2251	1892	2947	2857	2861	3177	2981	2665	1626	1569	1685	Glur_chr1	30151897	30159487	-	Glur_chr1.g055270	--	K13457 disease resistance protein RPM1 | (RefSeq) disease resistance protein RPM1 isoform X3 (A)	ko04626: Plant-pathogen interaction	hypothetical protein E2542_SST15853 [Spatholobus suberectus]	--	A0A396GLD0_MEDTR SubName: Full=Putative actin cross-linking {ECO:0000313|EMBL:RHN41218.1};	--	--	PF04601.16:Domain of unknown function (DUF569)	--	--	--
Glur_chr1.g055290	11.7143	10.8161	11.261	15.1745	13.77	15.7529	7.105	6.8563	7.4808	14.8803	14.5397	14.4639	492	561	483	691	594	702	328	298	289	590	541	565	Glur_chr1	30165895	30169266	-	Glur_chr1.g055290	--	--	--	papilin [Medicago truncatula]	--	G7LDS7_MEDTR SubName: Full=Dentin sialophosphoprotein, putative {ECO:0000313|EMBL:AET03035.1};	--	--	--	--	--	--
Glur_chr1.g055300	3.7857	3.991	4.0917	5.4681	4.3118	3.9382	6.7909	7.4199	7.2996	6.2043	4.5957	6.9887	106	138	117	166	124	117	209	215	188	164	114	182	Glur_chr1	30173227	30179272	-	Glur_chr1.g055300	--	K15363 fanconi-associated nuclease 1 [EC:3.1.21.- 3.1.4.1] | (RefSeq) hypothetical protein (A)	--	PREDICTED: tetratricopeptide repeat protein 38 [Lupinus angustifolius]	--	A0A6A4Q0U1_LUPAL RecName: Full=Tetratricopeptide repeat protein 38 {ECO:0000256|ARBA:ARBA00019992};	Uncharacterized conserved protein	--	PF13428.9:Tetratricopeptide repeat	--	--	--
Glur_chr1.g055310	0	0	0	0.1145	0.1208	0	0	0	0	4.2071	5.7439	4.1368	0	0	0	1	1	0	0	0	0	32	41	31	Glur_chr1	30189962	30191227	-	Glur_chr1.g055310	--	K00799 glutathione S-transferase [EC:2.5.1.18] | (RefSeq) glutathione S-transferase U17 (A)	ko00480: Glutathione metabolism; ko01100: Metabolic pathways	glutathione S-transferase U17 [Cajanus cajan]	GSTUI_ARATH RecName: Full=Glutathione S-transferase U18; Short=AtGSTU18; EC=2.5.1.18; AltName: Full=GST class-tau member 18; AltName: Full=Glutathione S-transferase 29;	A0A151RKH9_CAJCA RecName: Full=Glutathione transferase {ECO:0000256|ARBA:ARBA00012452}; EC=2.5.1.18 {ECO:0000256|ARBA:ARBA00012452};	Glutathione S-transferase	GO:0005737,cytoplasm; GO:0005829,cytosol; GO:0004364,glutathione transferase activity; GO:0006749,glutathione metabolic process; GO:0009407,toxin catabolic process; GO:0003674,molecular_function; GO:0003824,catalytic activity; GO:0016740,transferase activity; GO:0016765,transferase activity, transferring alkyl or aryl (other than methyl) groups; GO:0006518,peptide metabolic process; GO:0006575,ce…	--	--	--	--
Glur_chr1.g055340	0	0	0	0.2052	0.2888	0.2097	3.5755	3.6544	3.789	0	0	0	0	0	0	3	4	3	53	51	47	0	0	0	Glur_chr1	30201985	30203868	-	Glur_chr1.g055340	--	K00799 glutathione S-transferase [EC:2.5.1.18] | (RefSeq) glutathione S-transferase U17 (A)	ko00480: Glutathione metabolism; ko01100: Metabolic pathways	Glutathione S-transferase U17, partial [Mucuna pruriens]	GSTUH_ARATH RecName: Full=Glutathione S-transferase U17; Short=AtGSTU17; EC=2.5.1.18; AltName: Full=GST class-tau member 17; AltName: Full=Glutathione S-transferase 30; AltName: Full=Protein EARLY RESPONSIVE TO DEHYDRATION 9;	A0A371IGB9_MUCPR RecName: Full=Glutathione transferase {ECO:0000256|ARBA:ARBA00012452}; EC=2.5.1.18 {ECO:0000256|ARBA:ARBA00012452}; Flags: Fragment;	Glutathione S-transferase	GO:0009507,chloroplast; GO:0005737,cytoplasm; GO:0005829,cytosol; GO:0004364,glutathione transferase activity; GO:0009704,de-etiolation; GO:0006749,glutathione metabolic process; GO:0048527,lateral root development; GO:0080148,negative regulation of response to water deprivation; GO:0040008,regulation of growth; GO:0060416,response to growth hormone; GO:0009651,response to salt stress; GO:0009407…	PF02798.23:Glutathione S-transferase, N-terminal domain	--	--	--
Glur_chr1.g055400	0	0	0	0.3074	0	0.3142	0	0.1611	0	0.3531	0	0.3584	0	0	0	2	0	2	0	1	0	2	0	2	Glur_chr1	30229720	30230034	-	Glur_chr1.g055400	--	--	--	hypothetical protein LR48_Vigan04g090900 [Vigna angularis]	--	A0A0L9UDC2_PHAAN SubName: Full=Uncharacterized protein {ECO:0000313|EMBL:KOM40711.1};	--	--	--	--	--	--
Glur_chr1.g055420	15.5822	21.3534	21.5964	31.8393	25.908	35.2462	15.267	28.0298	24.4987	12.4429	7.8473	10.0523	65	110	92	144	111	156	70	121	94	49	29	39	Glur_chr1	30234151	30235399	-	Glur_chr1.g055420	--	K00814 alanine transaminase [EC:2.6.1.2] | (RefSeq) alanine aminotransferase 2 (A)	ko00220: Arginine biosynthesis; ko00250: Alanine, aspartate and glutamate metabolism; ko00710: Carbon fixation in photosynthetic organisms; ko01100: Metabolic pathways; ko01200: Carbon metabolism; ko01210: 2-Oxocarboxylic acid metabolism; ko01230: Biosynthesis of amino acids	hypothetical protein MKW98_011986 [Papaver atlanticum]	ALA2_PANMI RecName: Full=Alanine aminotransferase 2; Short=ALAAT-2; EC=2.6.1.2; AltName: Full=Glutamate pyruvate transaminase 2; Short=GPT; AltName: Full=Glutamic--alanine transaminase 2; AltName: Full=Glutamic--pyruvic transaminase 2;	A0A2K3PJ24_TRIPR RecName: Full=Alanine transaminase {ECO:0000256|ARBA:ARBA00026106}; EC=2.6.1.2 {ECO:0000256|ARBA:ARBA00026106}; Flags: Fragment;	Alanine aminotransferase	GO:0004021,L-alanine:2-oxoglutarate aminotransferase activity; GO:0030170,pyridoxal phosphate binding; GO:0009058,biosynthetic process; GO:0042853,L-alanine catabolic process; GO:0003674,molecular_function; GO:0003824,catalytic activity; GO:0008483,transaminase activity; GO:0016740,transferase activity; GO:0016769,transferase activity, transferring nitrogenous groups; GO:0047635,alanine-oxo-acid …	--	--	--	--
Glur_chr1.g055430	4.2177	5.1702	5.4307	5.3946	5.7627	5.2709	3.9432	4.5035	4.3321	3.0608	3.6035	2.756	181	274	238	251	254	240	186	200	171	124	137	110	Glur_chr1	30235771	30238023	-	Glur_chr1.g055430	--	K17710 pentatricopeptide repeat domain-containing protein 1 | (RefSeq) putative pentatricopeptide repeat-containing protein At2g02150 isoform X1 (A)	--	hypothetical protein TSUD_369050 [Trifolium subterraneum]	PPR12_ARATH RecName: Full=Pentatricopeptide repeat-containing protein At1g05670, mitochondrial; Flags: Precursor;	A0A2Z6NI85_TRISU SubName: Full=Uncharacterized protein {ECO:0000313|EMBL:GAU43581.1};	FOG: PPR repeat	GO:0005783,endoplasmic reticulum; GO:0005794,Golgi apparatus; GO:0005739,mitochondrion; GO:0005575,cellular_component; GO:0005622,intracellular anatomical structure; GO:0005737,cytoplasm; GO:0012505,endomembrane system; GO:0043226,organelle; GO:0043227,membrane-bounded organelle; GO:0043229,intracellular organelle; GO:0043231,intracellular membrane-bounded organelle; GO:0110165,cellular anatomica…	PF01535.23:PPR repeat	--	--	--
Glur_chr1.g055440	4.8711	4.6749	5.4765	7.9872	9.3098	8.6718	11.4896	11.3318	12.3568	1.3377	5.2948	0.5819	27	32	31	48	53	51	70	65	63	7	26	3	Glur_chr1	30238420	30241158	-	Glur_chr1.g055440	--	--	--	--	--	--	--	--	--	--	--	--
Glur_chr1.g055450	0	0	0	0.1374	0.0725	0.4913	0.3388	0.7196	0.4858	0	0	0	0	0	0	2	1	7	5	10	6	0	0	0	Glur_chr1	30243415	30244511	-	Glur_chr1.g055450	--	K00799 glutathione S-transferase [EC:2.5.1.18] | (RefSeq) glutathione S-transferase U18-like (A)	ko00480: Glutathione metabolism; ko01100: Metabolic pathways	glutathione S-transferase U18-like [Trifolium pratense]	GSTUI_ARATH RecName: Full=Glutathione S-transferase U18; Short=AtGSTU18; EC=2.5.1.18; AltName: Full=GST class-tau member 18; AltName: Full=Glutathione S-transferase 29;	G7LDS9_MEDTR RecName: Full=Glutathione transferase {ECO:0000256|ARBA:ARBA00012452}; EC=2.5.1.18 {ECO:0000256|ARBA:ARBA00012452};	Glutathione S-transferase	GO:0005737,cytoplasm; GO:0005829,cytosol; GO:0004364,glutathione transferase activity; GO:0006749,glutathione metabolic process; GO:0009407,toxin catabolic process; GO:0003674,molecular_function; GO:0003824,catalytic activity; GO:0016740,transferase activity; GO:0016765,transferase activity, transferring alkyl or aryl (other than methyl) groups; GO:0006518,peptide metabolic process; GO:0006575,ce…	PF02798.23:Glutathione S-transferase, N-terminal domain	--	--	--
Glur_chr1.g055460	0	0	0	0.0705	0.1488	0.2881	5.9792	7.3845	5.3172	0	0.0863	0	0	0	0	1	2	4	86	100	64	0	1	0	Glur_chr1	30251028	30253196	-	Glur_chr1.g055460	--	K00799 glutathione S-transferase [EC:2.5.1.18] | (RefSeq) glutathione S-transferase U17 (A)	ko00480: Glutathione metabolism; ko01100: Metabolic pathways	glutathione S-transferase U17 [Arachis hypogaea]	GSTUH_ARATH RecName: Full=Glutathione S-transferase U17; Short=AtGSTU17; EC=2.5.1.18; AltName: Full=GST class-tau member 17; AltName: Full=Glutathione S-transferase 30; AltName: Full=Protein EARLY RESPONSIVE TO DEHYDRATION 9;	A0A6P5NHA6_ARADU RecName: Full=Glutathione transferase {ECO:0000256|ARBA:ARBA00012452}; EC=2.5.1.18 {ECO:0000256|ARBA:ARBA00012452};	Glutathione S-transferase	GO:0009507,chloroplast; GO:0005737,cytoplasm; GO:0005829,cytosol; GO:0004364,glutathione transferase activity; GO:0009704,de-etiolation; GO:0006749,glutathione metabolic process; GO:0048527,lateral root development; GO:0080148,negative regulation of response to water deprivation; GO:0040008,regulation of growth; GO:0060416,response to growth hormone; GO:0009651,response to salt stress; GO:0009407…	PF02798.23:Glutathione S-transferase, N-terminal domain	--	--	--
Glur_chr1.g055540	0	0.0619	0	0	0	0	0	0	0	0	0	0	0	1	0	0	0	0	0	0	0	0	0	0	Glur_chr1	30311580	30312472	+	Glur_chr1.g055540	--	--	--	pleckstrin homology domain-containing protein 1-like [Pisum sativum]	PH1_ARATH RecName: Full=Pleckstrin homology domain-containing protein 1; Short=AtPH1;	I3SI15_MEDTR SubName: Full=Pleckstrin-like (PH) domain protein {ECO:0000313|EMBL:KEH34237.1}; SubName: Full=Putative PH domain-containing protein {ECO:0000313|EMBL:RHN67609.1};	--	GO:0005777,peroxisome; GO:0032266,phosphatidylinositol-3-phosphate binding; GO:0003674,molecular_function; GO:0005488,binding; GO:0005543,phospholipid binding; GO:0008289,lipid binding; GO:0035091,phosphatidylinositol binding; GO:1901981,phosphatidylinositol phosphate binding; GO:0005575,cellular_component; GO:0005622,intracellular anatomical structure; GO:0005737,cytoplasm; GO:0042579,microbody;…	--	--	--	--
Glur_chr1.g055580	0.2333	0.2834	0.0381	0.2869	0.2272	0.5498	0.7784	0.6764	1.2684	0.3296	0.1317	0.2091	6	9	1	8	6	15	22	18	30	8	3	5	Glur_chr1	30320656	30325779	-	Glur_chr1.g055580	--	--	--	uncharacterized protein LOC113869019 [Abrus precatorius]	--	A0A8B8LZ59_ABRPR SubName: Full=uncharacterized protein LOC113869019 {ECO:0000313|RefSeq:XP_027360906.1, ECO:0000313|RefSeq:XP_027360907.1};	--	--	PF07059.15:Protein ENHANCED DISEASE RESISTANCE 2, C-terminal	--	--	--
Glur_chr1.g055590	1.2209	0	1.5941	13.3255	11.8874	13.0413	0	0	0	2.5866	0.6891	1.0939	6	0	8	71	60	68	0	0	0	12	3	5	Glur_chr1	30342548	30343098	+	Glur_chr1.g055590	--	--	--	--	--	--	--	--	--	--	--	--
Glur_chr1.g055630	0.1868	0.1009	0.5488	0.4595	0.5457	0.763	0.8499	0.8425	0.6771	1.5833	2.4604	1.674	3	2	9	8	9	13	15	14	10	24	35	25	Glur_chr1	30367796	30371440	+	Glur_chr1.g055630	--	K10293 F-box protein 7 | (RefSeq) uncharacterized protein LOC127767277 (A)	--	hypothetical protein TSUD_135650 [Trifolium subterraneum]	BH089_ORYSJ RecName: Full=Transcription factor BHLH089 {ECO:0000305}; AltName: Full=Basic helix-loop-helix protein 89 {ECO:0000303|PubMed:16896230}; Short=OsbHLH089 {ECO:0000303|PubMed:16896230}; AltName: Full=bHLH transcription factor bHLH089 {ECO:0000305};	A0A2Z6PAL0_TRISU RecName: Full=BHLH domain-containing protein {ECO:0000259|PROSITE:PS50888};	--	GO:0005634,nucleus; GO:0003677,DNA binding; GO:0003700,DNA-binding transcription factor activity; GO:0046983,protein dimerization activity; GO:0006355,regulation of DNA-templated transcription; GO:0003674,molecular_function; GO:0003676,nucleic acid binding; GO:0005488,binding; GO:0097159,organic cyclic compound binding; GO:1901363,heterocyclic compound binding; GO:0140110,transcription regulator …	PF00010.29:Helix-loop-helix DNA-binding domain	bHLH	TF	bHLH
Glur_chr1.g055700	25.139	26.2602	24.7729	26.9638	26.9931	26.6084	24.6152	25.9763	26.2884	27.5983	28.114	26.8106	1731	2233	1742	2013	1909	1944	1863	1851	1665	1794	1715	1717	Glur_chr1	30405138	30427411	+	Glur_chr1.g055700	--	K14802 phospholipid-transporting ATPase [EC:7.6.2.1] | (RefSeq) phospholipid-transporting ATPase 3-like isoform X1 (A)	--	phospholipid-transporting ATPase 3-like isoform X1 [Abrus precatorius]	ALA3_ARATH RecName: Full=Phospholipid-transporting ATPase 3 {ECO:0000303|PubMed:11402198}; Short=AtALA3 {ECO:0000303|PubMed:11402198}; EC=7.6.2.1 {ECO:0000305|PubMed:11402198}; AltName: Full=Aminophospholipid ATPase 3 {ECO:0000303|PubMed:11402198}; AltName: Full=Aminophospholipid flippase 3 {ECO:0000303|PubMed:11402198}; AltName: Full=Protein ABERRANT LOCALIZATION OF PEN3 3 {ECO:0000303|PubMed:28…	A0A8B8KMB1_ABRPR RecName: Full=Phospholipid-transporting ATPase {ECO:0000256|RuleBase:RU362033}; EC=7.6.2.1 {ECO:0000256|RuleBase:RU362033};	P-type ATPase	GO:0005783,endoplasmic reticulum; GO:0005789,endoplasmic reticulum membrane; GO:0005768,endosome; GO:0005794,Golgi apparatus; GO:0000139,Golgi membrane; GO:0016021,integral component of membrane; GO:0005634,nucleus; GO:0005886,plasma membrane; GO:0090404,pollen tube tip; GO:0055037,recycling endosome; GO:0005802,trans-Golgi network; GO:0031982,vesicle; GO:0015247,aminophospholipid flippase activi…	PF16212.8:Phospholipid-translocating P-type ATPase C-terminal	--	--	--
Glur_chr1.g055710	0	0	0.1014	0.5253	0.0504	0.244	0.0942	0.2001	0.0563	1.9195	1.6364	0.8907	0	0	2	11	1	5	2	4	1	35	28	16	Glur_chr1	30429795	30433412	+	Glur_chr1.g055710	--	K10529 fatty acid alpha-dioxygenase [EC:1.13.11.92] | (RefSeq) alpha-dioxygenase 1-like (A)	ko00592: alpha-Linolenic acid metabolism; ko01110: Biosynthesis of secondary metabolites	hypothetical protein CR513_06999, partial [Mucuna pruriens]	--	A0A371I1A2_MUCPR SubName: Full=Uncharacterized protein {ECO:0000313|EMBL:RDY08744.1}; Flags: Fragment;	--	--	PF03080.18:Neprosin	--	--	--
Glur_chr1.g055720	2.8901	2.9155	2.866	2.0444	2.0031	1.662	2.674	2.7336	2.6095	4.2419	3.7461	4.6217	236	294	239	181	168	144	240	231	196	327	271	351	Glur_chr1	30433689	30439886	-	Glur_chr1.g055720	--	K10406 kinesin family member C2/C3 | (RefSeq) LOW QUALITY PROTEIN: disease resistance protein RPS6-like (A)	ko04814: Motor proteins	disease resistance protein RPV1 isoform X1 [Medicago truncatula]	RPV1_VITRO RecName: Full=Disease resistance protein RPV1 {ECO:0000305}; AltName: Full=NAD(+) hydrolase RPV1; EC=3.2.2.6 {ECO:0000305|PubMed:31439792}; AltName: Full=Resistance to Plasmopara viticola protein {ECO:0000303|PubMed:24033846}; Short=MrRVP1 {ECO:0000303|PubMed:24033846};	G7LDU5_MEDTR SubName: Full=Disease resistance protein (TIR-NBS-LRR class), putative {ECO:0000313|EMBL:AET03053.1};	--	GO:0005737,cytoplasm; GO:0005634,nucleus; GO:0043531,ADP binding; GO:0050135,NAD(P)+ nucleosidase activity; GO:0061809,NAD+ nucleotidase, cyclic ADP-ribose generating; GO:0042803,protein homodimerization activity; GO:0050832,defense response to fungus; GO:0043068,positive regulation of programmed cell death; GO:0007165,signal transduction; GO:0000166,nucleotide binding; GO:0003674,molecular_funct…	PF01582.23:TIR domain	--	--	--
Glur_chr1.g055730	3.081	3.2833	2.8239	2.7962	2.9998	3.2754	3.5543	3.5012	3.0146	6.1356	5.5087	5.87	250	329	234	246	250	282	317	294	225	470	396	443	Glur_chr1	30448791	30455035	+	Glur_chr1.g055730	--	K10406 kinesin family member C2/C3 | (RefSeq) LOW QUALITY PROTEIN: disease resistance protein RPS6-like (A)	ko04814: Motor proteins	disease resistance protein RPV1 isoform X2 [Medicago truncatula]	RPV1_VITRO RecName: Full=Disease resistance protein RPV1 {ECO:0000305}; AltName: Full=NAD(+) hydrolase RPV1; EC=3.2.2.6 {ECO:0000305|PubMed:31439792}; AltName: Full=Resistance to Plasmopara viticola protein {ECO:0000303|PubMed:24033846}; Short=MrRVP1 {ECO:0000303|PubMed:24033846};	G7LDU5_MEDTR SubName: Full=Disease resistance protein (TIR-NBS-LRR class), putative {ECO:0000313|EMBL:AET03053.1};	--	GO:0005737,cytoplasm; GO:0005634,nucleus; GO:0043531,ADP binding; GO:0050135,NAD(P)+ nucleosidase activity; GO:0061809,NAD+ nucleotidase, cyclic ADP-ribose generating; GO:0042803,protein homodimerization activity; GO:0050832,defense response to fungus; GO:0043068,positive regulation of programmed cell death; GO:0007165,signal transduction; GO:0000166,nucleotide binding; GO:0003674,molecular_funct…	PF01582.23:TIR domain	--	--	--
Glur_chr1.g055740	4.3235	5.1682	5.1409	4.0827	3.5079	3.9778	5.6193	5.7695	6.4911	8.2873	7.9014	9.0759	42	62	51	43	35	41	60	58	58	76	68	82	Glur_chr1	30455300	30460450	-	Glur_chr1.g055740	--	--	--	uncharacterized protein LOC106754996 isoform X2 [Vigna radiata var. radiata]	--	A0A1S3TFM0_VIGRR SubName: Full=uncharacterized protein LOC106754996 isoform X2 {ECO:0000313|RefSeq:XP_014492565.1, ECO:0000313|RefSeq:XP_022633845.1};	--	GO:0016021,integral component of membrane; GO:0005575,cellular_component; GO:0016020,membrane; GO:0031224,intrinsic component of membrane; GO:0110165,cellular anatomical entity	--	--	--	--
Glur_chr1.g055750	0	0	0	0	0	0	0.1384	0.2941	0.3309	0	0	0.6545	0	0	0	0	0	0	1	2	2	0	0	4	Glur_chr1	30456436	30456888	-	Glur_chr1.g055750	--	--	--	--	--	--	--	--	--	--	--	--
Glur_chr1.g055760	8.5028	8.9669	8.907	4.6507	4.3318	3.4478	2.3387	3.0573	2.0423	17.2806	15.0663	14.9889	86	112	92	51	45	37	26	32	19	165	135	141	Glur_chr1	30461836	30462892	+	Glur_chr1.g055760	--	K03859 phosphatidylinositol N-acetylglucosaminyltransferase subunit C | (RefSeq) phosphatidylinositol N-acetylglucosaminyltransferase subunit C-like (A)	ko00563: Glycosylphosphatidylinositol (GPI)-anchor biosynthesis; ko01100: Metabolic pathways	hypothetical protein TanjilG_01646 [Lupinus angustifolius]	PIGC_ARATH RecName: Full=Phosphatidylinositol N-acetylglucosaminyltransferase subunit C; EC=2.4.1.198; AltName: Full=Phosphatidylinositol-glycan biosynthesis class C protein;	A0A1J7HPZ6_LUPAN SubName: Full=Uncharacterized protein {ECO:0000313|EMBL:OIW04473.1};	N-acetylglucosaminyltransferase complex, subunit PIG-C/GPI2, required for phosphatidylinositol biosynthesis	GO:0000506,glycosylphosphatidylinositol-N-acetylglucosaminyltransferase (GPI-GnT) complex; GO:0016021,integral component of membrane; GO:0016020,membrane; GO:0017176,phosphatidylinositol N-acetylglucosaminyltransferase activity; GO:0006506,GPI anchor biosynthetic process; GO:0009846,pollen germination; GO:0009860,pollen tube growth; GO:0003674,molecular_function; GO:0003824,catalytic activity; GO…	PF06432.14:Phosphatidylinositol N-acetylglucosaminyltransferase	--	--	--
Glur_chr1.g055770	0.4192	0.2546	0.2052	0	0.3061	0.1975	0.1907	0	0.1139	0.444	0	0.338	4	3	2	0	3	2	2	0	1	4	0	3	Glur_chr1	30469896	30470471	+	Glur_chr1.g055770	--	--	--	hypothetical protein L195_g014621, partial [Trifolium pratense]	--	A0A2K3PRH1_TRIPR SubName: Full=Uncharacterized protein {ECO:0000313|EMBL:PNY17867.1}; Flags: Fragment;	--	GO:0003676,nucleic acid binding; GO:0008270,zinc ion binding; GO:0015074,DNA integration; GO:0003674,molecular_function; GO:0005488,binding; GO:0097159,organic cyclic compound binding; GO:1901363,heterocyclic compound binding; GO:0043167,ion binding; GO:0043169,cation binding; GO:0046872,metal ion binding; GO:0046914,transition metal ion binding; GO:0006139,nucleobase-containing compound metaboli…	PF03732.20:Retrotransposon gag protein	--	--	--
Glur_chr1.g055800	44.82	45.877	44.32	31.5267	30.0321	31.7409	10.3087	8.8203	8.9653	27.3392	30.6962	30.3896	712	900	719	543	490	535	180	145	131	410	432	449	Glur_chr1	30475810	30481960	-	Glur_chr1.g055800	--	K09753 cinnamoyl-CoA reductase [EC:1.2.1.44] | (RefSeq) cinnamoyl-CoA reductase 1 (A)	ko00940: Phenylpropanoid biosynthesis; ko01100: Metabolic pathways; ko01110: Biosynthesis of secondary metabolites	Tetraketide alpha-pyrone reductase 1 [Spatholobus suberectus]	PAR1_ROSHC RecName: Full=Phenylacetaldehyde reductase {ECO:0000303|PubMed:20650544}; EC=1.1.1.- {ECO:0000269|PubMed:20650544}; AltName: Full=2-phenylethanol synthase {ECO:0000305};	A0A2Z6PHN0_TRISU RecName: Full=Epimerase domain-containing protein {ECO:0000259|Pfam:PF01370};	Flavonol reductase/cinnamoyl-CoA reductase	GO:0016491,oxidoreductase activity; GO:0003674,molecular_function; GO:0003824,catalytic activity	PF01370.24:NAD dependent epimerase/dehydratase family	--	--	--
Glur_chr1.g055810	3.1461	3.5029	4.4285	5.9848	3.6375	3.7064	2.5045	1.5201	1.4964	6.4568	6.4365	5.7082	16	22	23	33	19	20	14	8	7	31	29	27	Glur_chr1	30482773	30483977	-	Glur_chr1.g055810	--	--	--	--	--	--	--	--	--	--	--	--
Glur_chr1.g055920	32.6388	33.534	34.0685	20.1119	21.5236	20.6822	75.0784	79.1844	69.9617	14.1972	14.8413	13.8381	1410	1789	1503	942	955	948	3565	3540	2780	579	568	556	Glur_chr1	30536224	30546829	+	Glur_chr1.g055920	--	K14018 phospholipase A-2-activating protein | (Kazusa) Lj3g3v3338300.1; - (A)	ko04141: Protein processing in endoplasmic reticulum	phospholipase A-2-activating protein [Cicer arietinum]	SCD1_ARATH RecName: Full=DENN domain and WD repeat-containing protein SCD1 {ECO:0000305}; AltName: Full=Protein STOMATAL CYTOKINESIS DEFECTIVE 1 {ECO:0000303|PubMed:12874123};	A0A1S2YNF1_CICAR SubName: Full=phospholipase A-2-activating protein {ECO:0000313|RefSeq:XP_004507405.1};	Phospholipase A2-activating protein (contains WD40 repeats)	GO:0030136,clathrin-coated vesicle; GO:0080008,Cul4-RING E3 ubiquitin ligase complex; GO:0031410,cytoplasmic vesicle; GO:0005886,plasma membrane; GO:0000911,cytokinesis by cell plate formation; GO:0010235,guard mother cell cytokinesis; GO:0009825,multidimensional cell growth; GO:0045824,negative regulation of innate immune response; GO:0040008,regulation of growth; GO:0032483,regulation of Rab pr…	PF08324.14:PUL domain	--	--	--
Glur_chr1.g055940	0	0	0	0	0	0	0	0	0.2017	0	0	0	0	0	0	0	0	0	0	0	3	0	0	0	Glur_chr1	30550175	30551279	+	Glur_chr1.g055940	--	K14400 pre-mRNA cleavage complex 2 protein Pcf11 | (RefSeq) LOW QUALITY PROTEIN: uncharacterized protein LOC109844760 (A)	ko03015: mRNA surveillance pathway	protein MAIN-LIKE 1-like [Trifolium pratense]	MAIN_ARATH RecName: Full=Protein MAINTENANCE OF MERISTEMS {ECO:0000303|PubMed:23607329};	A0A3Q7XC09_CICAR SubName: Full=protein MAIN-LIKE 1-like {ECO:0000313|RefSeq:XP_027191104.1};	--	GO:0005634,nucleus; GO:0008483,transaminase activity; GO:0048507,meristem development; GO:0010073,meristem maintenance; GO:0040008,regulation of growth; GO:0003674,molecular_function; GO:0003824,catalytic activity; GO:0016740,transferase activity; GO:0016769,transferase activity, transferring nitrogenous groups; GO:0008150,biological_process; GO:0009888,tissue development; GO:0032502,developmenta…	PF10536.12:Plant mobile domain	--	--	--
Glur_chr1.g055950	0.1159	0.1314	0.0681	0	0	0	0.1054	0	0.0252	0	0	0	5	7	3	0	0	0	5	0	1	0	0	0	Glur_chr1	30552014	30555191	-	Glur_chr1.g055950	--	K16732 Ase1/PRC1/MAP65 family protein | (RefSeq) uncharacterized protein LOC105962053 (A)	--	hypothetical protein CR513_30119, partial [Mucuna pruriens]	FRS5_ARATH RecName: Full=Protein FAR1-RELATED SEQUENCE 5;	A0A371GCN5_MUCPR RecName: Full=OTU domain-containing protein {ECO:0000259|PROSITE:PS50802}; Flags: Fragment;	--	GO:0005634,nucleus; GO:0008270,zinc ion binding; GO:0006355,regulation of DNA-templated transcription; GO:0003674,molecular_function; GO:0005488,binding; GO:0043167,ion binding; GO:0043169,cation binding; GO:0046872,metal ion binding; GO:0046914,transition metal ion binding; GO:0006139,nucleobase-containing compound metabolic process; GO:0006351,DNA-templated transcription; GO:0006725,cellular ar…	PF10551.12:MULE transposase domain	--	--	--
Glur_chr1.g055960	0	0	0	0.0928	0	0	0	0	0	0	0	0	0	0	0	1	0	0	0	0	0	0	0	0	Glur_chr1	30557881	30558964	+	Glur_chr1.g055960	--	--	--	--	--	--	--	--	--	--	--	--
Glur_chr1.g055970	0	0	0.1078	0	0	0	0	0	0	0	0	0.2367	0	0	1	0	0	0	0	0	0	0	0	2	Glur_chr1	30560193	30560948	+	Glur_chr1.g055970	--	K07399 cytochrome c biogenesis protein | (RefSeq) cytochrome c biogenesis protein CCS1, chloroplastic (A)	--	cytochrome c biogenesis protein CCS1, chloroplastic [Cicer arietinum]	CCS1_ARATH RecName: Full=Cytochrome c biogenesis protein CCS1, chloroplastic; AltName: Full=C-type cytochrome synthesis protein 1; Flags: Precursor;	A0A1S2YNA1_CICAR SubName: Full=cytochrome c biogenesis protein CCS1, chloroplastic {ECO:0000313|RefSeq:XP_004507404.1};	--	GO:0009535,chloroplast thylakoid membrane; GO:0016021,integral component of membrane; GO:0017004,cytochrome complex assembly; GO:0008150,biological_process; GO:0009987,cellular process; GO:0016043,cellular component organization; GO:0022607,cellular component assembly; GO:0043933,protein-containing complex organization; GO:0044085,cellular component biogenesis; GO:0065003,protein-containing compl…	PF05140.17:ResB-like family	--	--	--
Glur_chr1.g055980	0.2512	0.0678	0.082	0.2317	0	0	0	0	0	0.0887	0	0	3	1	1	3	0	0	0	0	0	1	0	0	Glur_chr1	30561216	30562426	+	Glur_chr1.g055980	--	K07399 cytochrome c biogenesis protein | (RefSeq) cytochrome c biogenesis protein CCS1, chloroplastic isoform X1 (A)	--	cytochrome c biogenesis protein CCS1, chloroplastic isoform X1 [Abrus precatorius]	CCS1_ARATH RecName: Full=Cytochrome c biogenesis protein CCS1, chloroplastic; AltName: Full=C-type cytochrome synthesis protein 1; Flags: Precursor;	A0A8B8LNN3_ABRPR SubName: Full=cytochrome c biogenesis protein CCS1, chloroplastic isoform X1 {ECO:0000313|RefSeq:XP_027356469.1};	--	GO:0009535,chloroplast thylakoid membrane; GO:0016021,integral component of membrane; GO:0017004,cytochrome complex assembly; GO:0008150,biological_process; GO:0009987,cellular process; GO:0016043,cellular component organization; GO:0022607,cellular component assembly; GO:0043933,protein-containing complex organization; GO:0044085,cellular component biogenesis; GO:0065003,protein-containing compl…	PF05140.17:ResB-like family	--	--	--
Glur_chr1.g056030	0.0814	0	0	0	0	0	0	0	0	0	0	0	1	0	0	0	0	0	0	0	0	0	0	0	Glur_chr1	30568102	30569489	+	Glur_chr1.g056030	--	K17525 chitinase domain-containing protein 1 | (RefSeq) rhodanese-like domain-containing protein 4, chloroplastic (A)	--	protein TIC 62, chloroplastic isoform X2 [Cicer arietinum]	TIC62_PEA RecName: Full=Protein TIC 62, chloroplastic; AltName: Full=Translocon at the inner envelope membrane of chloroplasts 62; Short=PsTIC62; Flags: Precursor;	A0A1S2YNE6_CICAR SubName: Full=protein TIC 62, chloroplastic isoform X2 {ECO:0000313|RefSeq:XP_004507400.1};	Predicted dehydrogenase	GO:0009706,chloroplast inner membrane; GO:0009570,chloroplast stroma; GO:0098807,chloroplast thylakoid membrane protein complex; GO:0015031,protein transport; GO:0006810,transport; GO:0008104,protein localization; GO:0008150,biological_process; GO:0009987,cellular process; GO:0033036,macromolecule localization; GO:0045184,establishment of protein localization; GO:0051179,localization; GO:0051234,…	--	--	--	--
Glur_chr1.g056120	71.8927	72.4451	67.4259	110.844	106.613	99.499	128.702	133.179	126.734	22.9257	21.3661	23.923	2013	2505	1928	3365	3066	2956	3961	3859	3264	606	530	623	Glur_chr1	30614574	30620434	+	Glur_chr1.g056120	--	K01889 phenylalanyl-tRNA synthetase alpha chain [EC:6.1.1.20] | (RefSeq) probable phenylalanine--tRNA ligase alpha subunit (A)	ko00970: Aminoacyl-tRNA biosynthesis	phenylalanine--tRNA ligase alpha subunit, cytoplasmic-like [Cicer arietinum]	SYFA_ARATH RecName: Full=Phenylalanine--tRNA ligase alpha subunit, cytoplasmic {ECO:0000305}; EC=6.1.1.20 {ECO:0000305}; AltName: Full=Phenylalanyl-tRNA synthetase alpha subunit {ECO:0000305}; Short=PheRS {ECO:0000305};	A0A1S2XBA8_CICAR RecName: Full=Phenylalanine--tRNA ligase {ECO:0000256|ARBA:ARBA00012814}; EC=6.1.1.20 {ECO:0000256|ARBA:ARBA00012814};	Phenylalanyl-tRNA synthetase, beta subunit	GO:0005737,cytoplasm; GO:0005829,cytosol; GO:0009328,phenylalanine-tRNA ligase complex; GO:0005886,plasma membrane; GO:0005524,ATP binding; GO:0004826,phenylalanine-tRNA ligase activity; GO:0000049,tRNA binding; GO:0006432,phenylalanyl-tRNA aminoacylation; GO:0000166,nucleotide binding; GO:0003674,molecular_function; GO:0005488,binding; GO:0017076,purine nucleotide binding; GO:0030554,adenyl nucl…	PF01409.23:tRNA synthetases class II core domain (F)	--	--	--
Glur_chr1.g056220	0.6731	0.2725	0	0.1552	0	0.1586	0	0	0	1.6042	1.8994	1.6283	4	2	0	1	0	1	0	0	0	9	10	9	Glur_chr1	30653892	30654203	+	Glur_chr1.g056220	--	K01490 AMP deaminase [EC:3.5.4.6] | (RefSeq) AMP deaminase (A)	ko00230: Purine metabolism; ko01100: Metabolic pathways; ko01110: Biosynthesis of secondary metabolites; ko01232: Nucleotide metabolism	AMP deaminase-like [Prosopis alba]	--	--	--	--	--	--	--	--
Glur_chr1.g056230	59.7605	56.3821	58.8831	49.4525	55.2848	48.252	58.0957	66.203	61.5295	41.4132	40.1375	43.8368	321	374	323	288	305	275	343	368	304	210	191	219	Glur_chr1	30657228	30658829	-	Glur_chr1.g056230	--	--	--	protein NONRESPONDING TO OXYLIPINS 2, mitochondrial isoform X1 [Arachis duranensis]	NOXY2_ARATH RecName: Full=Protein NONRESPONDING TO OXYLIPINS 2, mitochondrial {ECO:0000303|PubMed:17369372, ECO:0000303|PubMed:23370715}; Flags: Precursor;	A0A445E3K3_ARAHY SubName: Full=Uncharacterized protein {ECO:0000313|EMBL:RYR70007.1};	--	GO:0005739,mitochondrion; GO:0052543,callose deposition in cell wall; GO:0071433,cell wall repair; GO:0042742,defense response to bacterium; GO:0050832,defense response to fungus; GO:0010311,lateral root formation; GO:0019372,lipoxygenase pathway; GO:0048311,mitochondrion distribution; GO:0031407,oxylipin metabolic process; GO:2000023,regulation of lateral root development; GO:0010821,regulation …	--	--	--	--
Glur_chr1.g056250	0.0565	0.2286	0.1106	0	0	0	0	0	0	0	0	0	1	5	2	0	0	0	0	0	0	0	0	0	Glur_chr1	30665434	30667517	-	Glur_chr1.g056250	--	K03798 cell division protease FtsH [EC:3.4.24.-] | (RefSeq) ATP-dependent zinc metalloprotease FTSH 6, chloroplastic-like (A)	--	Pentatricopeptide repeat-containing protein, chloroplastic/mitochondrial, partial [Mucuna pruriens]	PPR85_ARATH RecName: Full=Pentatricopeptide repeat-containing protein At1g59720, chloroplastic/mitochondrial {ECO:0000305}; AltName: Full=Protein CHLORORESPIRATORY REDUCTION 28 {ECO:0000303|PubMed:19182104}; Flags: Precursor;	A0A371GLB1_MUCPR SubName: Full=Pentatricopeptide repeat-containing protein, chloroplastic/mitochondrial {ECO:0000313|EMBL:RDX91093.1}; Flags: Fragment;	FOG: PPR repeat	GO:0009507,chloroplast; GO:0005739,mitochondrion; GO:0004519,endonuclease activity; GO:0008270,zinc ion binding; GO:0016556,mRNA modification; GO:0006397,mRNA processing; GO:0003674,molecular_function; GO:0003824,catalytic activity; GO:0004518,nuclease activity; GO:0016787,hydrolase activity; GO:0016788,hydrolase activity, acting on ester bonds; GO:0005488,binding; GO:0043167,ion binding; GO:0043…	PF13041.9:PPR repeat family	--	--	--
Glur_chr1.g056260	0	0.0515	0	0	0	0	0	0	0	0	0	0	0	1	0	0	0	0	0	0	0	0	0	0	Glur_chr1	30667587	30669001	+	Glur_chr1.g056260	--	K03232 elongation factor 1-beta | (RefSeq) uncharacterized protein LOC115996166 (A)	--	uncharacterized protein LOC107645551 [Arachis ipaensis]	--	A0A444YWE2_ARAHY SubName: Full=Uncharacterized protein {ECO:0000313|EMBL:RYR06216.1};	FOG: Reverse transcriptase	GO:0003676,nucleic acid binding; GO:0004523,RNA-DNA hybrid ribonuclease activity; GO:0008270,zinc ion binding; GO:0003674,molecular_function; GO:0005488,binding; GO:0097159,organic cyclic compound binding; GO:1901363,heterocyclic compound binding; GO:0003824,catalytic activity; GO:0004518,nuclease activity; GO:0004519,endonuclease activity; GO:0004521,endoribonuclease activity; GO:0004540,ribonuc…	PF14111.9:Domain of unknown function (DUF4283)	--	--	--
Glur_chr1.g056420	0	0	0	0.2975	0.0785	0.228	0	0	0	0	0.091	0	0	0	0	4	1	3	0	0	0	0	1	0	Glur_chr1	30739119	30743654	-	Glur_chr1.g056420	--	K13082 bifunctional dihydroflavonol 4-reductase/flavanone 4-reductase [EC:1.1.1.219 1.1.1.234] | (RefSeq) dihydroflavonol 4-reductase-like (A)	ko00941: Flavonoid biosynthesis; ko01100: Metabolic pathways; ko01110: Biosynthesis of secondary metabolites	phenylacetaldehyde reductase isoform X2 [Medicago truncatula]	PAR1_ROSHC RecName: Full=Phenylacetaldehyde reductase {ECO:0000303|PubMed:20650544}; EC=1.1.1.- {ECO:0000269|PubMed:20650544}; AltName: Full=2-phenylethanol synthase {ECO:0000305};	G7LEN2_MEDTR SubName: Full=Cinnamyl alcohol dehydrogenase {ECO:0000313|EMBL:AET03077.1}; SubName: Full=Putative cinnamyl-alcohol dehydrogenase {ECO:0000313|EMBL:RHN41247.1}; EC=1.1.1.195 {ECO:0000313|EMBL:RHN41247.1};	Flavonol reductase/cinnamoyl-CoA reductase	GO:0016491,oxidoreductase activity; GO:0003674,molecular_function; GO:0003824,catalytic activity	PF01370.24:NAD dependent epimerase/dehydratase family	--	--	--
Glur_chr1.g056430	0.7692	0.3114	0.9416	0.7095	1.6851	3.0812	0.6998	0.3717	0.2091	0	0	0	4	2	5	4	9	17	4	2	1	0	0	0	Glur_chr1	30749173	30749445	+	Glur_chr1.g056430	--	--	--	--	--	--	--	--	--	--	--	--
Glur_chr1.g056440	3.0172	3.5834	4.3333	5.7513	6.8546	6.8249	4.3921	4.4706	9.1848	8.736	7.0386	6.9208	15	22	22	31	35	36	24	23	42	41	31	32	Glur_chr1	30749490	30753978	-	Glur_chr1.g056440	--	K07198 5'-AMP-activated protein kinase, catalytic alpha subunit [EC:2.7.11.11] | (RefSeq) CBL-interacting serine/threonine-protein kinase 11-like (A)	--	CBL-interacting serine/threonine-protein kinase 11 [Spatholobus suberectus]	CIPKB_ARATH RecName: Full=CBL-interacting serine/threonine-protein kinase 11; EC=2.7.11.1; AltName: Full=SNF1-related kinase 3.22; AltName: Full=SOS2-like protein kinase PKS5; AltName: Full=SOS3-interacting protein 4;	A0A8B8JSQ9_ABRPR RecName: Full=Non-specific serine/threonine protein kinase {ECO:0000256|ARBA:ARBA00012513}; EC=2.7.11.1 {ECO:0000256|ARBA:ARBA00012513};	Serine/threonine protein kinase	GO:0005524,ATP binding; GO:0004672,protein kinase activity; GO:0106310,protein serine kinase activity; GO:0004674,protein serine/threonine kinase activity; GO:0006468,protein phosphorylation; GO:0051592,response to calcium ion; GO:0009268,response to pH; GO:0007165,signal transduction; GO:0000166,nucleotide binding; GO:0003674,molecular_function; GO:0005488,binding; GO:0017076,purine nucleotide b…	PF00069.28:Protein kinase domain	--	--	--
Glur_chr1.g056450	33.9169	36.0504	36.9518	51.3665	52.2258	46.5254	34.9023	33.5457	31.3581	44.3205	44.0112	44.1896	595	781	662	977	941	866	673	609	506	734	684	721	Glur_chr1	30754067	30757919	+	Glur_chr1.g056450	--	K04382 serine/threonine-protein phosphatase 2A catalytic subunit [EC:3.1.3.16] | (RefSeq) serine/threonine-protein phosphatase PP2A catalytic subunit (A)	ko03015: mRNA surveillance pathway; ko04136: Autophagy - other	type 2A protein phosphatase-1 [Vicia faba]	PP2A_HEVBR RecName: Full=Serine/threonine-protein phosphatase PP2A catalytic subunit; EC=3.1.3.16;	Q9MB06_VICFA RecName: Full=Serine/threonine-protein phosphatase {ECO:0000256|RuleBase:RU004273}; EC=3.1.3.16 {ECO:0000256|RuleBase:RU004273};	Serine/threonine protein phosphatase 2A, catalytic subunit	GO:0005737,cytoplasm; GO:0046872,metal ion binding; GO:0017018,myosin phosphatase activity; GO:0003674,molecular_function; GO:0005488,binding; GO:0043167,ion binding; GO:0043169,cation binding; GO:0003824,catalytic activity; GO:0004721,phosphoprotein phosphatase activity; GO:0004722,protein serine/threonine phosphatase activity; GO:0016787,hydrolase activity; GO:0016788,hydrolase activity, acting…	PF00149.31:Calcineurin-like phosphoesterase	--	--	--
Glur_chr1.g056510	1.878	1.4517	2.6749	0.0787	0.0831	0.2414	0.0777	0.4125	0.1856	0	0	0	22	21	32	1	1	3	1	5	2	0	0	0	Glur_chr1	30801074	30803348	-	Glur_chr1.g056510	--	--	--	--	--	--	--	--	--	--	--	--
Glur_chr1.g056560	2.4706	3.3343	3.2256	5.6967	6.615	6.5974	3.1843	4.5758	4.2528	0	0.2324	0	12	20	16	30	33	34	17	23	19	0	1	0	Glur_chr1	30856855	30857234	-	Glur_chr1.g056560	--	--	--	--	--	--	--	--	--	--	--	--
Glur_chr1.g056570	6.765	6.3267	7.0909	16.6094	14.9668	12.7218	8.4374	9.4834	6.8022	3.3643	3.6209	3.1758	213	246	228	567	484	425	292	309	197	100	101	93	Glur_chr1	30858768	30860420	-	Glur_chr1.g056570	--	K23869 galactan beta-1,4-galactosyltransferase [EC:2.4.1.-] | (RefSeq) galactan beta-1,4-galactosyltransferase GALS1 (A)	--	glycosyltransferase family 92 protein RCOM_0530710-like [Abrus precatorius]	Y232_RICCO RecName: Full=Glycosyltransferase family 92 protein RCOM_0530710; EC=2.4.1.- {ECO:0000305};	A0A8B8KTX1_ABRPR RecName: Full=Glycosyltransferase family 92 protein {ECO:0000256|RuleBase:RU366017}; EC=2.4.1.- {ECO:0000256|RuleBase:RU366017};	--	GO:0016021,integral component of membrane; GO:0016757,glycosyltransferase activity; GO:0003674,molecular_function; GO:0003824,catalytic activity; GO:0016740,transferase activity; GO:0005575,cellular_component; GO:0016020,membrane; GO:0031224,intrinsic component of membrane; GO:0110165,cellular anatomical entity	PF01697.30:Glycosyltransferase family 92	--	--	--
Glur_chr1.g056610	0	0	0	5.1992	6.5533	7.6916	0	0	0	0	0	0	0	0	0	67	80	97	0	0	0	0	0	0	Glur_chr1	30883502	30887138	-	Glur_chr1.g056610	--	K22733 magnesium transporter | (RefSeq) probable magnesium transporter NIPA6 isoform X1 (A)	--	magnesium transporter NIPA protein [Medicago truncatula]	NIPA7_ARATH RecName: Full=Probable magnesium transporter NIPA7;	A0A072VBT4_MEDTR RecName: Full=Probable magnesium transporter {ECO:0000256|RuleBase:RU363078};	Uncharacterized conserved protein	GO:0005769,early endosome; GO:0016021,integral component of membrane; GO:0016020,membrane; GO:0005886,plasma membrane; GO:0015095,magnesium ion transmembrane transporter activity; GO:0015693,magnesium ion transport; GO:0003674,molecular_function; GO:0005215,transporter activity; GO:0008324,cation transmembrane transporter activity; GO:0015075,ion transmembrane transporter activity; GO:0015318,ino…	PF05653.17:Magnesium transporter NIPA	--	--	--
Glur_chr1.g056630	13.9717	14.25	15.648	14.0981	14.3644	14.488	8.4051	9.1686	9.1115	11.4881	13.1854	12.9096	1287	1621	1472	1408	1359	1416	851	874	772	999	1076	1106	Glur_chr1	30891853	30914643	+	Glur_chr1.g056630	--	K11644 paired amphipathic helix protein Sin3a | (RefSeq) paired amphipathic helix protein Sin3-like 4 isoform X1 (A)	--	paired amphipathic helix protein Sin3-like 4 isoform X5 [Cicer arietinum]	SNL4_ARATH RecName: Full=Paired amphipathic helix protein Sin3-like 4;	A0A1S3DYG6_CICAR SubName: Full=paired amphipathic helix protein Sin3-like 4 isoform X5 {ECO:0000313|RefSeq:XP_012568243.1};	Histone deacetylase complex, SIN3 component	GO:0000785,chromatin; GO:0000118,histone deacetylase complex; GO:0003714,transcription corepressor activity; GO:0016575,histone deacetylation; GO:0000122,negative regulation of transcription by RNA polymerase II; GO:0003674,molecular_function; GO:0003712,transcription coregulator activity; GO:0140110,transcription regulator activity; GO:0006476,protein deacetylation; GO:0006807,nitrogen compound …	PF16879.8:C-terminal domain of Sin3a protein	Others	TR	Others
Glur_chr1.g056700	1.4384	0.6794	0.1174	0.2211	0.7002	1.0167	0.8724	0.8108	0.9122	1.2697	0.9471	1.5465	12	7	1	2	6	9	8	7	7	10	7	12	Glur_chr1	30952988	30954518	-	Glur_chr1.g056700	--	K12616 enhancer of mRNA-decapping protein 4 | (RefSeq) enhancer of mRNA-decapping protein 4 isoform X1 (A)	ko03018: RNA degradation	hypothetical protein TSUD_269440 [Trifolium subterraneum]	Y5382_ARATH RecName: Full=Uncharacterized protein At5g43822;	A0A2Z6P2M7_TRISU SubName: Full=Uncharacterized protein {ECO:0000313|EMBL:GAU37929.1};	FOG: PPR repeat	GO:0005739,mitochondrion; GO:0005635,nuclear envelope; GO:0005575,cellular_component; GO:0005622,intracellular anatomical structure; GO:0005737,cytoplasm; GO:0043226,organelle; GO:0043227,membrane-bounded organelle; GO:0043229,intracellular organelle; GO:0043231,intracellular membrane-bounded organelle; GO:0110165,cellular anatomical entity; GO:0005634,nucleus; GO:0012505,endomembrane system; GO:…	PF15011.9:Casein Kinase 2 substrate	--	--	--
Glur_chr1.g056710	1.0793	0.8115	0.6794	0.9599	0.9007	1.4532	0.5962	1.3037	1.0477	0.735	0.7832	0.5802	28	26	18	27	24	40	17	35	25	18	18	14	Glur_chr1	30954672	30956033	-	Glur_chr1.g056710	--	--	--	putative pentatricopeptide repeat-containing protein At4g17915 [Pisum sativum]	PP421_ARATH RecName: Full=Pentatricopeptide repeat-containing protein At5g46680;	A0A8B8LIL0_ABRPR SubName: Full=putative pentatricopeptide repeat-containing protein At4g17915 {ECO:0000313|RefSeq:XP_027356080.1};	FOG: PPR repeat	--	PF13041.9:PPR repeat family	--	--	--
Glur_chr1.g056720	0.0212	0.0172	0.0415	0.0391	0.0413	0.1997	0.3277	0.3071	0.2303	0.0449	0.1435	0	1	1	2	2	2	10	17	15	10	2	6	0	Glur_chr1	30970599	30974862	-	Glur_chr1.g056720	--	K02184 formin 2 | (RefSeq) uncharacterized protein LOC112294431 (A)	--	Formin protein 8 [Spatholobus suberectus]	FH4_ARATH RecName: Full=Formin-like protein 4; Short=AtFH4; Short=AtFORMIN-4; Flags: Precursor;	A0A8B8KQZ6_ABRPR RecName: Full=Formin-like protein {ECO:0000256|RuleBase:RU361260};	Rho GTPase effector BNI1 and related formins	GO:0016021,integral component of membrane; GO:0005886,plasma membrane; GO:0051015,actin filament binding; GO:0045010,actin nucleation; GO:0003674,molecular_function; GO:0003779,actin binding; GO:0005488,binding; GO:0005515,protein binding; GO:0008092,cytoskeletal protein binding; GO:0044877,protein-containing complex binding; GO:0006996,organelle organization; GO:0007010,cytoskeleton organization…	PF02181.26:Formin Homology 2 Domain	--	--	--
Glur_chr1.g056750	0	0.026	0	0	0	0	0	0	0	0	0	0	0	1	0	0	0	0	0	0	0	0	0	0	Glur_chr1	30989771	30991906	+	Glur_chr1.g056750	--	K01762 1-aminocyclopropane-1-carboxylate synthase [EC:4.4.1.14] | (RefSeq) 1-aminocyclopropane-1-carboxylate synthase 7-like (A)	ko00270: Cysteine and methionine metabolism; ko01100: Metabolic pathways; ko01110: Biosynthesis of secondary metabolites	zinc finger BED domain-containing protein RICESLEEPER 2-like [Pisum sativum]	RSLE2_ORYSJ RecName: Full=Zinc finger BED domain-containing protein RICESLEEPER 2; AltName: Full=Transposase-like protein RICESLEEPER 2;	A0A2K3L8R3_TRIPR SubName: Full=HAT family dimerization domain-containing protein {ECO:0000313|EMBL:PNX74926.1};	Tam3-transposase (Ac family)	GO:0005634,nucleus; GO:0003677,DNA binding; GO:0046872,metal ion binding; GO:0046983,protein dimerization activity; GO:0009791,post-embryonic development; GO:0003674,molecular_function; GO:0003676,nucleic acid binding; GO:0005488,binding; GO:0097159,organic cyclic compound binding; GO:1901363,heterocyclic compound binding; GO:0043167,ion binding; GO:0043169,cation binding; GO:0005515,protein bind…	PF05699.17:hAT family C-terminal dimerisation region	--	--	--
Glur_chr1.g056810	0	0	0	0	0	0	0	0	0	0	0.0888	0	0	0	0	0	0	0	0	0	0	0	3	0	Glur_chr1	31014806	31022003	+	Glur_chr1.g056810	--	K18195 rhamnogalacturonan endolyase [EC:4.2.2.23] | (RefSeq) rhamnogalacturonate lyase B-like (A)	--	rhamnogalacturonate lyase B-like [Abrus precatorius]	--	A0A8B8MBP7_ABRPR RecName: Full=Rhamnogalacturonan endolyase {ECO:0000256|ARBA:ARBA00012437}; EC=4.2.2.23 {ECO:0000256|ARBA:ARBA00012437};	--	GO:0005576,extracellular region; GO:0030246,carbohydrate binding; GO:0016829,lyase activity; GO:0005975,carbohydrate metabolic process; GO:1901575,organic substance catabolic process; GO:0003674,molecular_function; GO:0005488,binding; GO:0003824,catalytic activity; GO:0008150,biological_process; GO:0008152,metabolic process; GO:0044238,primary metabolic process; GO:0071704,organic substance metab…	PF06045.14:Rhamnogalacturonate lyase family	--	--	--
Glur_chr1.g056820	63.8888	58.3331	61.1556	50.3438	52.1525	54.6726	76.7421	77.708	81.9911	80.8188	70.5484	73.9192	1380	1556	1349	1179	1157	1253	1822	1737	1629	1648	1350	1485	Glur_chr1	31026841	31027974	+	Glur_chr1.g056820	--	K07761 metalloendoproteinase 5-MMP [EC:3.4.24.-] | (RefSeq) metalloendoproteinase 5-MMP (A)	--	metalloendoproteinase 5-MMP-like [Abrus precatorius]	2MMP_ARATH RecName: Full=Metalloendoproteinase 2-MMP {ECO:0000303|PubMed:10574937}; Short=At2-MMP {ECO:0000303|PubMed:10574937}; EC=3.4.24.- {ECO:0000305}; Flags: Precursor;	A0A8B8KTD4_ABRPR SubName: Full=metalloendoproteinase 5-MMP-like {ECO:0000313|RefSeq:XP_027347142.1};	Gelatinase A and related matrix metalloproteases	GO:0031225,anchored component of membrane; GO:0048046,apoplast; GO:0031012,extracellular matrix; GO:0005886,plasma membrane; GO:0004222,metalloendopeptidase activity; GO:0008237,metallopeptidase activity; GO:0008270,zinc ion binding; GO:0030574,collagen catabolic process; GO:0050832,defense response to fungus; GO:0080186,developmental vegetative growth; GO:0030198,extracellular matrix organizatio…	PF00413.27:Matrixin	--	--	--
Glur_chr1.g056830	0	0.2997	0	0.0488	0	0.0498	0	0	0	0.168	0.1194	0	0	7	0	1	0	1	0	0	0	3	2	0	Glur_chr1	31028977	31029969	-	Glur_chr1.g056830	--	K00430 peroxidase [EC:1.11.1.7] | (RefSeq) peroxidase 31 (A)	ko00940: Phenylpropanoid biosynthesis; ko01100: Metabolic pathways; ko01110: Biosynthesis of secondary metabolites	peroxidase 31 [Medicago truncatula]	PER63_ARATH RecName: Full=Peroxidase 63; Short=Atperox P63; EC=1.11.1.7; AltName: Full=ATP26a; Flags: Precursor;	G7LEQ9_MEDTR RecName: Full=Peroxidase {ECO:0000256|ARBA:ARBA00012313, ECO:0000256|RuleBase:RU362060}; EC=1.11.1.7 {ECO:0000256|ARBA:ARBA00012313, ECO:0000256|RuleBase:RU362060};	--	GO:0005576,extracellular region; GO:0020037,heme binding; GO:0046872,metal ion binding; GO:0004601,peroxidase activity; GO:0042744,hydrogen peroxide catabolic process; GO:0006979,response to oxidative stress; GO:0003674,molecular_function; GO:0005488,binding; GO:0046906,tetrapyrrole binding; GO:0097159,organic cyclic compound binding; GO:1901363,heterocyclic compound binding; GO:0043167,ion bindi…	PF00141.26:Peroxidase	--	--	--
Glur_chr1.g056840	5.7635	5.1762	4.7202	0.7732	0.4081	0.2963	0	0	0	0.888	1.0646	0	55	61	46	8	4	3	0	0	0	8	9	0	Glur_chr1	31031036	31032324	-	Glur_chr1.g056840	--	K23872 putative homogalacturonan methyltransferase [EC:2.1.1.-] | (RefSeq) probable methyltransferase PMT13 (A)	--	putative methyltransferase PMT7-like [Trifolium medium]	PMT7_ARATH RecName: Full=Probable methyltransferase PMT7; EC=2.1.1.-;	A0A392MQF4_9FABA RecName: Full=Methyltransferase {ECO:0000256|RuleBase:RU366043}; EC=2.1.1.- {ECO:0000256|RuleBase:RU366043}; Flags: Fragment;	--	GO:0005737,cytoplasm; GO:0005768,endosome; GO:0005794,Golgi apparatus; GO:0000139,Golgi membrane; GO:0016021,integral component of membrane; GO:0005802,trans-Golgi network; GO:0008168,methyltransferase activity; GO:0032259,methylation; GO:0003674,molecular_function; GO:0003824,catalytic activity; GO:0016740,transferase activity; GO:0016741,transferase activity, transferring one-carbon groups; GO:…	PF03141.19:Putative S-adenosyl-L-methionine-dependent methyltransferase	--	--	--
Glur_chr1.g056850	6.3362	4.3979	5.0227	1.5306	3.0846	2.8437	0	0	0	0.1598	0.1703	0.3244	42	36	34	11	21	20	0	0	0	1	1	2	Glur_chr1	31033188	31033535	-	Glur_chr1.g056850	--	--	--	caffeoylshikimate esterase-like [Pisum sativum]	--	A0A444XR00_ARAHY RecName: Full=Hydrolase_4 domain-containing protein {ECO:0000259|Pfam:PF12146};	--	--	--	--	--	--
Glur_chr1.g056950	5.9747	7.6785	6.1147	23.6067	24.432	20.09	115.762	116.847	125.384	459.309	447.065	459.081	155	246	162	664	651	553	3301	3137	2992	11249	10275	11077	Glur_chr1	31081076	31083917	+	Glur_chr1.g056950	--	K14664 IAA-amino acid hydrolase [EC:3.5.1.-] | (RefSeq) IAA-amino acid hydrolase ILR1-like 4 (A)	--	IAA-amino acid hydrolase ILR1-like 4 [Abrus precatorius]	ILL1_ORYSI RecName: Full=IAA-amino acid hydrolase ILR1-like 1; EC=3.5.1.-; Flags: Precursor;	A0A8B8KTS7_ABRPR SubName: Full=IAA-amino acid hydrolase ILR1-like 4 {ECO:0000313|RefSeq:XP_027346733.1};	--	GO:0005788,endoplasmic reticulum lumen; GO:0016787,hydrolase activity; GO:0009850,auxin metabolic process; GO:0003674,molecular_function; GO:0003824,catalytic activity; GO:0008150,biological_process; GO:0008152,metabolic process; GO:0009987,cellular process; GO:0010817,regulation of hormone levels; GO:0042445,hormone metabolic process; GO:0044237,cellular metabolic process; GO:0065007,biological …	PF01546.31:Peptidase family M20/M25/M40	--	--	--
Glur_chr1.g056960	0.0395	0	0	0	0	0	2.4439	2.2522	2.405	0	0	0	1	0	0	0	0	0	68	59	56	0	0	0	Glur_chr1	31084585	31087956	+	Glur_chr1.g056960	--	--	--	--	--	--	--	--	--	--	--	--
Glur_chr1.g056970	0	0	0	0	0	0	0	0	0	1.8045	1.2237	0.8326	0	0	0	0	0	0	0	0	0	11	7	5	Glur_chr1	31091332	31092156	+	Glur_chr1.g056970	--	K12402 AP-4 complex subunit mu-1 | (RefSeq) uncharacterized protein LOC127085435 (A)	--	hypothetical protein JHK87_022823 [Glycine soja]	SNAK2_SOLTU RecName: Full=Snakin-2; Flags: Precursor;	A0A8B8KZG5_ABRPR SubName: Full=gibberellin-regulated protein 1-like {ECO:0000313|RefSeq:XP_027347774.1};	--	GO:0005576,extracellular region; GO:0006952,defense response; GO:0006950,response to stress; GO:0008150,biological_process; GO:0050896,response to stimulus; GO:0005575,cellular_component; GO:0110165,cellular anatomical entity	PF02704.17:Gibberellin regulated protein	--	--	--
Glur_chr1.g056990	16.434	17.6717	17.3682	19.9916	17.5864	19.2563	11.4762	11.474	12.233	11.4172	12.5674	10.4108	555	737	599	732	610	690	426	401	380	364	376	327	Glur_chr1	31108993	31112908	-	Glur_chr1.g056990	--	K13179 ATP-dependent RNA helicase DDX18/HAS1 [EC:3.6.4.13] | (RefSeq) DEAD-box ATP-dependent RNA helicase 50 (A)	--	DEAD-box ATP-dependent RNA helicase 22 [Spatholobus suberectus]	RH22_ARATH RecName: Full=DEAD-box ATP-dependent RNA helicase 22; EC=3.6.4.13;	A0A8B8KSH7_ABRPR SubName: Full=DEAD-box ATP-dependent RNA helicase 22 isoform X1 {ECO:0000313|RefSeq:XP_027346822.1};	U5 snRNP-like RNA helicase subunit	GO:0009507,chloroplast; GO:0005524,ATP binding; GO:0016887,ATP hydrolysis activity; GO:0003729,mRNA binding; GO:0003723,RNA binding; GO:0003724,RNA helicase activity; GO:0000166,nucleotide binding; GO:0003674,molecular_function; GO:0005488,binding; GO:0017076,purine nucleotide binding; GO:0030554,adenyl nucleotide binding; GO:0032553,ribonucleotide binding; GO:0032555,purine ribonucleotide bindin…	PF00270.32:DEAD/DEAH box helicase	--	--	--
Glur_chr1.g057040	9.8363	8.6031	8.7668	6.2537	5.9972	6.0528	13.5537	15.2956	13.6268	5.4626	4.8239	5.9297	412	445	375	284	258	269	624	663	525	216	179	231	Glur_chr1	31149044	31156355	+	Glur_chr1.g057040	--	K22390 acid phosphatase type 7 | (RefSeq) probable inactive purple acid phosphatase 1 isoform X1 (A)	--	probable inactive purple acid phosphatase 1 isoform X1 [Glycine max]	PPA1_ARATH RecName: Full=Probable inactive purple acid phosphatase 1; Flags: Precursor;	A0A445FSK6_GLYSO RecName: Full=Purple acid phosphatase {ECO:0000256|RuleBase:RU361203}; EC=3.1.3.2 {ECO:0000256|RuleBase:RU361203};	Purple acid phosphatase	GO:0005576,extracellular region; GO:0003993,acid phosphatase activity; GO:0046872,metal ion binding; GO:0003674,molecular_function; GO:0003824,catalytic activity; GO:0016787,hydrolase activity; GO:0016788,hydrolase activity, acting on ester bonds; GO:0016791,phosphatase activity; GO:0042578,phosphoric ester hydrolase activity; GO:0005488,binding; GO:0043167,ion binding; GO:0043169,cation binding;…	PF17808.4:Fn3-like domain from Purple Acid Phosphatase	--	--	--
Glur_chr1.g057050	152.329	159.1	148.774	100.88	100.295	98.0233	133.522	143.74	140.097	134.817	118.072	115.247	766	988	764	550	518	523	738	748	648	640	526	539	Glur_chr1	31157811	31161577	+	Glur_chr1.g057050	--	K12832 splicing factor 3B subunit 5 | (RefSeq) uncharacterized protein At4g14342 isoform X1 (A)	ko03040: Spliceosome	uncharacterized protein At4g14342 isoform X1 [Arachis duranensis]	SF3BB_ARATH RecName: Full=Uncharacterized protein At4g14342;	A0A6P4CZV0_ARADU RecName: Full=Splicing factor subunit {ECO:0000256|PIRNR:PIRNR037010};	Uncharacterized conserved protein	GO:0071011,precatalytic spliceosome; GO:0005686,U2 snRNP; GO:0000398,mRNA splicing, via spliceosome; GO:0000375,RNA splicing, via transesterification reactions; GO:0000377,RNA splicing, via transesterification reactions with bulged adenosine as nucleophile; GO:0006139,nucleobase-containing compound metabolic process; GO:0006396,RNA processing; GO:0006397,mRNA processing; GO:0006725,cellular aroma…	PF07189.14:Splicing factor 3B subunit 10 (SF3b10)	--	--	--
Glur_chr1.g057060	6.8531	7.4323	8.628	9.2555	9.0555	9.2847	5.5669	5.3806	5.0557	2.9167	3.5225	1.9079	112	150	144	164	152	161	100	91	76	45	51	29	Glur_chr1	31164879	31167739	+	Glur_chr1.g057060	--	K10572 inositol-pentakisphosphate 2-kinase [EC:2.7.1.158] | (RefSeq) inositol-pentakisphosphate 2-kinase-like (A)	ko00562: Inositol phosphate metabolism; ko01100: Metabolic pathways; ko04070: Phosphatidylinositol signaling system	Protein PLASTID REDOX INSENSITIVE 2, chloroplastic-like precursor [Glycine max]	PRIN2_ARATH RecName: Full=Protein PLASTID REDOX INSENSITIVE 2, chloroplastic {ECO:0000303|PubMed:22211401}; Flags: Precursor;	A0A0B2SRS4_GLYSO SubName: Full=Protein PLASTID REDOX INSENSITIVE 2, chloroplastic {ECO:0000313|EMBL:RZB51897.1};	K+-dependent Na+:Ca2+ antiporter	GO:0042644,chloroplast nucleoid; GO:0042646,plastid nucleoid; GO:0000427,plastid-encoded plastid RNA polymerase complex; GO:0003677,DNA binding; GO:0010468,regulation of gene expression; GO:0009642,response to light intensity; GO:0003674,molecular_function; GO:0003676,nucleic acid binding; GO:0005488,binding; GO:0097159,organic cyclic compound binding; GO:1901363,heterocyclic compound binding; GO…	--	--	--	--
Glur_chr1.g057120	0.051	0	0	0	0.0497	0	0.0464	0	0.4437	0.5945	0.4031	0.4389	1	0	0	0	1	0	1	0	8	11	7	8	Glur_chr1	31195493	31203247	+	Glur_chr1.g057120	--	--	--	hypothetical protein TSUD_64920 [Trifolium subterraneum]	--	A0A2Z6N4W3_TRISU RecName: Full=RNase H type-1 domain-containing protein {ECO:0000259|PROSITE:PS50879};	--	GO:0046872,metal ion binding; GO:0003676,nucleic acid binding; GO:0004523,RNA-DNA hybrid ribonuclease activity; GO:0003674,molecular_function; GO:0005488,binding; GO:0043167,ion binding; GO:0043169,cation binding; GO:0097159,organic cyclic compound binding; GO:1901363,heterocyclic compound binding; GO:0003824,catalytic activity; GO:0004518,nuclease activity; GO:0004519,endonuclease activity; GO:0…	--	--	--	--
Glur_chr1.g057140	0.0513	0.0416	0.1005	0	0	0	0	0	0	0	0	0	1	1	2	0	0	0	0	0	0	0	0	0	Glur_chr1	31227836	31229309	+	Glur_chr1.g057140	--	K13441 cysteine protease | (RefSeq) zingipain-2-like (A)	ko04626: Plant-pathogen interaction	unknown [Lotus japonicus]	SAG39_ORYSI RecName: Full=Senescence-specific cysteine protease SAG39 {ECO:0000305}; EC=3.4.22.- {ECO:0000305}; AltName: Full=Cysteine proteinase SAG39 {ECO:0000305}; AltName: Full=Protein SENESCENCE-ASSOCIATED GENE 39 {ECO:0000250|UniProtKB:Q7XWK5}; Flags: Precursor;	I3S8V9_LOTJA SubName: Full=Uncharacterized protein {ECO:0000313|EMBL:AFK36701.1};	Cysteine proteinase Cathepsin L	GO:0010282,senescence-associated vacuole; GO:0008234,cysteine-type peptidase activity; GO:0007568,aging; GO:0010150,leaf senescence; GO:0010623,programmed cell death involved in cell development; GO:0006508,proteolysis; GO:0009737,response to abscisic acid; GO:0009723,response to ethylene; GO:0009739,response to gibberellin; GO:0003674,molecular_function; GO:0003824,catalytic activity; GO:0008233…	PF00112.26:Papain family cysteine protease	--	--	--
Glur_chr1.g057180	8.8753	9.2984	10.2621	6.1511	5.9074	5.6238	12.0892	13.761	14.9915	4.143	3.8488	3.5583	177	229	209	133	121	119	265	284	275	78	68	66	Glur_chr1	31259477	31262068	+	Glur_chr1.g057180	--	K18810 cyclin D1/2/4, plant | (RefSeq) cyclin-D1-1-like (A)	--	cyclin-D1-1-like [Abrus precatorius]	CCD11_ARATH RecName: Full=Cyclin-D1-1; AltName: Full=Cyclin-delta-1; Short=Cyclin-d1; AltName: Full=G1/S-specific cyclin-D1-1; Short=CycD1;1;	A0A8B8KUH8_ABRPR RecName: Full=B-like cyclin {ECO:0000256|ARBA:ARBA00032263};	G1/S-specific cyclin D	GO:0000307,cyclin-dependent protein kinase holoenzyme complex; GO:0005737,cytoplasm; GO:0005634,nucleus; GO:0016538,cyclin-dependent protein serine/threonine kinase regulator activity; GO:0051301,cell division; GO:0044772,mitotic cell cycle phase transition; GO:0000079,regulation of cyclin-dependent protein serine/threonine kinase activity; GO:0003674,molecular_function; GO:0019207,kinase regulat…	PF00134.26:Cyclin, N-terminal domain	--	--	--
Glur_chr1.g057210	2.4522	2.6176	3.2744	3.4954	4.0155	3.887	3.6507	2.9082	2.7872	0.2361	0.7549	0.4794	22	29	30	34	37	37	36	27	23	2	6	4	Glur_chr1	31300789	31304076	+	Glur_chr1.g057210	--	--	--	protein PLASTID REDOX INSENSITIVE 2, chloroplastic-like [Cicer arietinum]	PRIN2_ARATH RecName: Full=Protein PLASTID REDOX INSENSITIVE 2, chloroplastic {ECO:0000303|PubMed:22211401}; Flags: Precursor;	A0A1S2YTY2_CICAR SubName: Full=protein PLASTID REDOX INSENSITIVE 2, chloroplastic-like {ECO:0000313|RefSeq:XP_004509865.1};	--	GO:0042644,chloroplast nucleoid; GO:0042646,plastid nucleoid; GO:0000427,plastid-encoded plastid RNA polymerase complex; GO:0003677,DNA binding; GO:0010468,regulation of gene expression; GO:0009642,response to light intensity; GO:0003674,molecular_function; GO:0003676,nucleic acid binding; GO:0005488,binding; GO:0097159,organic cyclic compound binding; GO:1901363,heterocyclic compound binding; GO…	--	--	--	--
Glur_chr1.g057220	0.2853	0.154	0.1863	0.1754	0.3704	0.5378	0.2596	0	0.6204	0.2015	0.5368	0.409	3	2	2	2	4	6	3	0	6	2	5	4	Glur_chr1	31304123	31305489	-	Glur_chr1.g057220	--	K24970 transcription factor 25 | (RefSeq) transcription factor 25 (A)	--	uncharacterized protein LOC11411027 [Medicago truncatula]	--	G7LFF9_MEDTR SubName: Full=DUF4228 domain protein {ECO:0000313|EMBL:AET03138.1};	--	--	PF14009.9:PADRE domain	--	--	--
Glur_chr1.g057240	128.715	121.283	131.004	170.869	174.322	169.939	106.947	110.269	118.155	185.181	173.627	177.063	2133	2482	2217	3070	2967	2988	1948	1891	1801	2897	2549	2729	Glur_chr1	31310705	31312832	-	Glur_chr1.g057240	--	K03248 translation initiation factor 3 subunit G | (RefSeq) eukaryotic translation initiation factor 3 subunit G (A)	--	eukaryotic translation initiation factor 3 subunit G [Glycine max]	UBP1A_ARATH RecName: Full=Oligouridylate-binding protein 1A; Short=AtUBP1a; AltName: Full=Polyuridylate-binding protein UBP1A; Short=Poly(U)-binding protein UBP1A;	A0A0B2PSH7_GLYSO RecName: Full=Eukaryotic translation initiation factor 3 subunit G {ECO:0000256|HAMAP-Rule:MF_03006}; Short=eIF3g {ECO:0000256|HAMAP-Rule:MF_03006}; AltName: Full=Eukaryotic translation initiation factor 3 RNA-binding subunit {ECO:0000256|HAMAP-Rule:MF_03006}; Short=eIF-3 RNA-binding subunit {ECO:0000256|HAMAP-Rule:MF_03006}; AltName: Full=Eukaryotic translation initiation factor…	Translation initiation factor 3, subunit g (eIF-3g)	GO:0005634,nucleus; GO:0003729,mRNA binding; GO:0006397,mRNA processing; GO:0003674,molecular_function; GO:0003676,nucleic acid binding; GO:0003723,RNA binding; GO:0005488,binding; GO:0097159,organic cyclic compound binding; GO:1901363,heterocyclic compound binding; GO:0006139,nucleobase-containing compound metabolic process; GO:0006396,RNA processing; GO:0006725,cellular aromatic compound metabo…	PF12353.11:Eukaryotic translation initiation factor 3 subunit G	--	--	--
Glur_chr1.g057250	0	0	0	0	0	0.078	0	0	0	0	0	0	0	0	0	0	0	2	0	0	0	0	0	0	Glur_chr1	31315459	31318222	+	Glur_chr1.g057250	--	--	--	retrovirus-related Pol polyprotein from transposon TNT 1-94, partial [Trifolium pratense]	--	A0A2K3KAE3_TRIPR SubName: Full=Retrovirus-related Pol polyprotein from transposon TNT 1-94 {ECO:0000313|EMBL:PNX63257.1}; Flags: Fragment;	FOG: Transposon-encoded proteins with TYA, reverse transcriptase, integrase domains in various combinations	--	PF14223.9:gag-polypeptide of LTR copia-type	--	--	--
Glur_chr1.g057300	1.2148	0.8508	0.7073	1.181	1.6303	0.8355	1.4936	1.2691	1.3564	1.8433	1.816	1.3768	37	32	22	39	51	27	50	40	38	53	49	39	Glur_chr1	31332972	31339117	-	Glur_chr1.g057300	--	K14611 solute carrier family 23 (nucleobase transporter), member 1 | (RefSeq) nucleobase-ascorbate transporter 6 (A)	--	Nucleobase-ascorbate transporter 6 [Glycine soja]	NAT6_ARATH RecName: Full=Nucleobase-ascorbate transporter 6; Short=AtNAT6;	A0A0B2PS86_GLYSO SubName: Full=Nucleobase-ascorbate transporter 6 {ECO:0000313|EMBL:KHN10623.1};	Xanthine/uracil transporters	GO:0005783,endoplasmic reticulum; GO:0016021,integral component of membrane; GO:0009505,plant-type cell wall; GO:0009506,plasmodesma; GO:0005773,vacuole; GO:0022857,transmembrane transporter activity; GO:0071702,organic substance transport; GO:0003674,molecular_function; GO:0005215,transporter activity; GO:0006810,transport; GO:0008150,biological_process; GO:0051179,localization; GO:0051234,estab…	PF00860.23:Permease family	--	--	--
Glur_chr1.g057350	65.1922	68.7522	69.0158	60.1287	57.5755	58.7238	52.6626	51.8467	48.8183	43.6951	42.9802	45.7989	678	883	733	678	615	648	602	558	467	429	396	443	Glur_chr1	31361793	31365582	-	Glur_chr1.g057350	--	K23643 protein LSM12 | (RefSeq) protein LSM12 homolog (A)	--	protein LSM12 homolog [Cicer arietinum]	--	A0A1S2YTX7_CICAR SubName: Full=protein LSM12 homolog {ECO:0000313|RefSeq:XP_004509862.1};	Uncharacterized conserved protein	--	PF09793.12:Anticodon-binding domain	--	--	--
Glur_chr1.g057400	0	0	0	0	0	0	0.0306	0.0649	0	0.1067	0	0	0	0	0	0	0	0	1	2	0	3	0	0	Glur_chr1	31392351	31393913	+	Glur_chr1.g057400	--	K24184 cytochrome P450 family 89 subfamily A [EC:1.14.-.-] | (RefSeq) cytochrome P450 89A2 (A)	--	cytochrome P450 89A2 [Medicago truncatula]	C89A9_ARATH RecName: Full=Cytochrome P450 89A9 {ECO:0000303|PubMed:23723324}; EC=1.14.14.- {ECO:0000269|PubMed:23723324};	G7LFG7_MEDTR SubName: Full=Cytochrome P450 family protein {ECO:0000313|EMBL:AET03146.1}; SubName: Full=Putative cytochrome P450 {ECO:0000313|EMBL:RHN41302.1};	Cytochrome P450 CYP2 subfamily	GO:0005829,cytosol; GO:0005789,endoplasmic reticulum membrane; GO:0016021,integral component of membrane; GO:0016020,membrane; GO:0106371,fluorescent chlorophyll catabolite monooxygenase (deformylase) activity; GO:0020037,heme binding; GO:0005506,iron ion binding; GO:0003958,NADPH-hemoprotein reductase activity; GO:0016709,oxidoreductase activity, acting on paired donors, with incorporation or re…	PF00067.25:Cytochrome P450	--	--	--
Glur_chr1.g057430	0.0482	0.1171	0.1416	1.0227	0.798	0.5452	1.4035	1.5373	1.2579	1.1745	1.3604	0.7775	1	3	3	23	17	12	32	33	24	23	25	15	Glur_chr1	31425418	31429406	-	Glur_chr1.g057430	--	K13430 serine/threonine-protein kinase PBS1 [EC:2.7.11.1] | (RefSeq) serine/threonine-protein kinase PBS1-like (A)	ko04626: Plant-pathogen interaction	probable serine/threonine-protein kinase PBL28 isoform X2 [Abrus precatorius]	PBL28_ARATH RecName: Full=Probable serine/threonine-protein kinase PBL28 {ECO:0000305}; EC=2.7.11.1 {ECO:0000305}; AltName: Full=PBS1-like protein 28 {ECO:0000303|PubMed:20413097};	A0A8B8KUG0_ABRPR SubName: Full=probable serine/threonine-protein kinase PBL28 isoform X2 {ECO:0000313|RefSeq:XP_027347505.1};	Serine/threonine protein kinase	GO:0005886,plasma membrane; GO:0005524,ATP binding; GO:0106310,protein serine kinase activity; GO:0004674,protein serine/threonine kinase activity; GO:0000976,transcription cis-regulatory region binding; GO:0006952,defense response; GO:0006468,protein phosphorylation; GO:0000166,nucleotide binding; GO:0003674,molecular_function; GO:0005488,binding; GO:0017076,purine nucleotide binding; GO:0030554…	PF00069.28:Protein kinase domain	--	--	--
Glur_chr1.g057440	0	0	0	0	0	0	0	0	0.1244	0	0	0.123	0	0	0	0	0	0	0	0	1	0	0	1	Glur_chr1	31433593	31434831	+	Glur_chr1.g057440	--	K10781 fatty acyl-ACP thioesterase B [EC:3.1.2.14 3.1.2.21] | (RefSeq) uncharacterized protein LOC113347984 isoform X1 (A)	ko00061: Fatty acid biosynthesis; ko01100: Metabolic pathways; ko01212: Fatty acid metabolism	MLP-like protein 423 [Trifolium pratense]	ML423_ARATH RecName: Full=MLP-like protein 423;	A0A1S2YTX0_CICAR SubName: Full=MLP-like protein 423 {ECO:0000313|RefSeq:XP_004509856.1};	--	GO:0005829,cytosol; GO:0005634,nucleus; GO:0010427,abscisic acid binding; GO:0004864,protein phosphatase inhibitor activity; GO:0038023,signaling receptor activity; GO:0009738,abscisic acid-activated signaling pathway; GO:0006952,defense response; GO:0003674,molecular_function; GO:0005488,binding; GO:0008289,lipid binding; GO:0019840,isoprenoid binding; GO:0031406,carboxylic acid binding; GO:0033…	PF00407.22:Pathogenesis-related protein Bet v 1 family	--	--	--
Glur_chr1.g057450	43.305	40.6873	39.2101	55.6993	58.5088	54.7357	54.4021	53.6552	50.1759	25.6381	26.3827	27.8729	730	847	675	1018	1013	979	1008	936	778	408	394	437	Glur_chr1	31439413	31445592	-	Glur_chr1.g057450	--	K00784 ribonuclease Z [EC:3.1.26.11] | (RefSeq) tRNase Z TRZ1 isoform X1 (A)	--	Transcription factor SRM1 [Mucuna pruriens]	SRM1_ARATH RecName: Full=Transcription factor SRM1 {ECO:0000305}; AltName: Full=Myb-related protein SRM1 {ECO:0000305}; AltName: Full=Protein SALT-RELATED MYB 1 {ECO:0000303|PubMed:26243618};	A0A371E621_MUCPR SubName: Full=Transcription factor SRM1 {ECO:0000313|EMBL:RDX61478.1};	Zuotin and related molecular chaperones (DnaJ superfamily), contains DNA-binding domains	GO:0005634,nucleus; GO:0003700,DNA-binding transcription factor activity; GO:0000976,transcription cis-regulatory region binding; GO:0009738,abscisic acid-activated signaling pathway; GO:1901001,negative regulation of response to salt stress; GO:0010116,positive regulation of abscisic acid biosynthetic process; GO:1905615,positive regulation of developmental vegetative growth; GO:0045893,positive…	PF00249.34:Myb-like DNA-binding domain	MYB	TF	MYB->MYB
Glur_chr1.g057460	0	0	0	0	0	0	0	0	0.1096	0.1779	0	0.1083	0	0	0	0	0	0	0	0	3	5	0	3	Glur_chr1	31452115	31456884	-	Glur_chr1.g057460	--	K03327 multidrug resistance protein, MATE family | (RefSeq) protein DETOXIFICATION 41 isoform X1 (A)	--	protein DETOXIFICATION 41 isoform X1 [Medicago truncatula]	DTX41_ARATH RecName: Full=Protein DETOXIFICATION 41 {ECO:0000303|PubMed:11739388}; Short=AtDTX41 {ECO:0000303|PubMed:11739388}; AltName: Full=Multidrug and toxic compound extrusion protein 41 {ECO:0000305}; Short=MATE protein 41 {ECO:0000305}; AltName: Full=Protein TANNIN-DEFICIENT SEED 3 {ECO:0000303|PubMed:12376625, ECO:0000303|PubMed:24903359}; AltName: Full=Protein TRANSPARENT TESTA 12 {ECO:0…	G7LG59_MEDTR RecName: Full=Protein DETOXIFICATION {ECO:0000256|RuleBase:RU004914}; AltName: Full=Multidrug and toxic compound extrusion protein {ECO:0000256|RuleBase:RU004914};	Uncharacterized membrane protein, predicted efflux pump	GO:0016021,integral component of membrane; GO:0016020,membrane; GO:0009705,plant-type vacuole membrane; GO:0005774,vacuolar membrane; GO:0015299,solute:proton antiporter activity; GO:0022857,transmembrane transporter activity; GO:0042910,xenobiotic transmembrane transporter activity; GO:0009813,flavonoid biosynthetic process; GO:0010231,maintenance of seed dormancy; GO:0010023,proanthocyanidin bi…	PF01554.21:MatE	--	--	--
Glur_chr1.g057470	5.5488	5.4149	6.6177	2.4933	3.1168	2.6148	15.7271	15.0545	17.2467	15.6738	13.6508	10.4787	78	94	95	38	45	39	243	219	223	208	170	137	Glur_chr1	31462335	31464605	+	Glur_chr1.g057470	--	K00851 gluconokinase [EC:2.7.1.12] | (RefSeq) gluconokinase-like (A)	ko00030: Pentose phosphate pathway; ko01100: Metabolic pathways; ko01110: Biosynthesis of secondary metabolites; ko01200: Carbon metabolism	hypothetical protein TSUD_189050 [Trifolium subterraneum]	GNTK_ARATH RecName: Full=Gluconokinase {ECO:0000303|PubMed:12447540}; EC=2.7.1.12 {ECO:0000250|UniProtKB:Q5FQ97}; AltName: Full=Gluconate kinase {ECO:0000303|PubMed:12447540};	A0A2Z6PDR3_TRISU RecName: Full=Gluconokinase {ECO:0000256|ARBA:ARBA00012054, ECO:0000256|RuleBase:RU363066}; EC=2.7.1.12 {ECO:0000256|ARBA:ARBA00012054, ECO:0000256|RuleBase:RU363066};	Gluconate kinase	GO:0005524,ATP binding; GO:0046316,gluconokinase activity; GO:0016787,hydrolase activity; GO:0046177,D-gluconate catabolic process; GO:0016310,phosphorylation; GO:0000166,nucleotide binding; GO:0003674,molecular_function; GO:0005488,binding; GO:0017076,purine nucleotide binding; GO:0030554,adenyl nucleotide binding; GO:0032553,ribonucleotide binding; GO:0032555,purine ribonucleotide binding; GO:0…	PF01202.25:Shikimate kinase	--	--	--
Glur_chr1.g057480	41.377	36.2679	37.7578	41.7197	44.0404	47.8029	36.0252	36.8306	35.7938	50.4278	48.7142	47.199	279	302	260	305	305	342	267	257	222	321	291	296	Glur_chr1	31465426	31467874	-	Glur_chr1.g057480	--	--	--	uncharacterized protein LOC105852523 [Cicer arietinum]	--	A0A1S3EG21_CICAR SubName: Full=uncharacterized protein LOC105852523 {ECO:0000313|RefSeq:XP_012573909.1, ECO:0000313|RefSeq:XP_012573911.1};	--	--	--	--	--	--
Glur_chr1.g057490	0	0	0	0	0	0	0	0	0	0.3635	0	0.3689	0	0	0	0	0	0	0	0	0	2	0	2	Glur_chr1	31472408	31473358	-	Glur_chr1.g057490	--	--	--	--	--	--	--	--	--	--	--	--
Glur_chr1.g057500	1.0687	1.2981	1.4389	1.725	0.7154	0.8184	0.6077	0.71	0.8714	0.4245	0.3016	0.4309	16	24	22	28	11	13	10	11	12	6	4	6	Glur_chr1	31474878	31475767	+	Glur_chr1.g057500	--	K23541 Ca2+/H+ antiporter, TMEM165/GDT1 family | (RefSeq) pentatricopeptide repeat-containing protein At4g21065 (A)	--	pentatricopeptide repeat-containing protein at3g25970-like protein [Trifolium pratense]	PP255_ARATH RecName: Full=Putative pentatricopeptide repeat-containing protein At3g25970;	A0A2K3LAE6_TRIPR SubName: Full=Pentatricopeptide repeat-containing protein at3g25970-like protein {ECO:0000313|EMBL:PNX75496.1};	FOG: PPR repeat	GO:0043231,intracellular membrane-bounded organelle; GO:0003723,RNA binding; GO:0009451,RNA modification; GO:0003674,molecular_function; GO:0003676,nucleic acid binding; GO:0005488,binding; GO:0097159,organic cyclic compound binding; GO:1901363,heterocyclic compound binding; GO:0006139,nucleobase-containing compound metabolic process; GO:0006725,cellular aromatic compound metabolic process; GO:00…	PF13041.9:PPR repeat family	--	--	--
Glur_chr1.g057520	0	0	0	0	0	0	0.4362	0	0	0	0	0	0	0	0	0	0	0	2	0	0	0	0	0	Glur_chr1	31499464	31499682	+	Glur_chr1.g057520	--	--	--	hypothetical protein PHAVU_003G053700g [Phaseolus vulgaris]	PAR1_ARATH RecName: Full=Transcription factor PAR1; AltName: Full=Basic helix-loop-helix protein 165; Short=AtbHLH165; Short=bHLH 165; AltName: Full=Protein HELIX-LOOP-HELIX 1; AltName: Full=Protein PHYTOCHROME RAPIDLY REGULATED 1; AltName: Full=bHLH transcription factor bHLH165;	V7C8I5_PHAVU SubName: Full=Uncharacterized protein {ECO:0000313|EMBL:ESW25648.1};	--	GO:0005634,nucleus; GO:0042803,protein homodimerization activity; GO:0003712,transcription coregulator activity; GO:0009742,brassinosteroid mediated signaling pathway; GO:0032502,developmental process; GO:0045892,negative regulation of DNA-templated transcription; GO:0040008,regulation of growth; GO:0009641,shade avoidance; GO:0003674,molecular_function; GO:0005488,binding; GO:0005515,protein bin…	--	--	--	--
Glur_chr1.g057550	0.7271	0.7458	1.1393	1.2519	2.3599	1.9189	2.3816	2.2485	2.3716	0.7702	1.0397	0.417	15	19	24	28	50	42	54	48	45	15	19	8	Glur_chr1	31525061	31526437	+	Glur_chr1.g057550	--	K10663 E3 ubiquitin-protein ligase ATL4 [EC:2.3.2.27] | (RefSeq) putative RING-H2 finger protein ATL49 (A)	--	RING-H2 finger protein ATL46 [Spatholobus suberectus]	ATL46_ARATH RecName: Full=RING-H2 finger protein ATL46; EC=2.3.2.27 {ECO:0000305}; AltName: Full=RING-type E3 ubiquitin transferase ATL46 {ECO:0000305};	A0A1S3VZ45_VIGRR SubName: Full=RING-H2 finger protein ATL47 {ECO:0000313|RefSeq:XP_014523596.2};	FOG: Predicted E3 ubiquitin ligase	GO:0016021,integral component of membrane; GO:0046872,metal ion binding; GO:0016740,transferase activity; GO:0031625,ubiquitin protein ligase binding; GO:0016567,protein ubiquitination; GO:0003674,molecular_function; GO:0005488,binding; GO:0043167,ion binding; GO:0043169,cation binding; GO:0003824,catalytic activity; GO:0005515,protein binding; GO:0019899,enzyme binding; GO:0044389,ubiquitin-like…	PF13639.9:Ring finger domain	--	--	--
Glur_chr1.g057560	21.8853	23.9996	22.1835	27.0674	27.1768	25.504	16.2049	17.2922	15.0487	21.3774	21.3723	22.3466	1053	1426	1090	1412	1343	1302	857	861	666	971	911	1000	Glur_chr1	31540059	31554296	-	Glur_chr1.g057560	--	K12391 AP-1 complex subunit gamma-1 | (RefSeq) AP-1 complex subunit gamma-2-like (A)	--	AP-1 complex subunit gamma-2-like [Cicer arietinum]	AP1G2_ARATH RecName: Full=AP-1 complex subunit gamma-2; AltName: Full=Adaptor protein complex AP-1 large subunit gamma-2; AltName: Full=Adaptor-related protein complex 1 subunit gamma-2; AltName: Full=Clathrin assembly protein complex 1 gamma-2 large chain; AltName: Full=Gamma-adaptin 2;	A0A1S2YTW5_CICAR RecName: Full=AP-1 complex subunit gamma {ECO:0000256|PIRNR:PIRNR037094};	Vesicle coat complex AP-1, gamma subunit	GO:0030121,AP-1 adaptor complex; GO:0140312,cargo adaptor activity; GO:0035615,clathrin adaptor activity; GO:0006896,Golgi to vacuole transport; GO:0006886,intracellular protein transport; GO:0006898,receptor-mediated endocytosis; GO:0003674,molecular_function; GO:0030674,protein-macromolecule adaptor activity; GO:0060090,molecular adaptor activity; GO:0005488,binding; GO:0005515,protein binding;…	PF01602.23:Adaptin N terminal region	--	--	--
Glur_chr1.g057620	15.6782	15.1544	16.7038	22.7091	23.7035	22.893	13.2091	13.4964	12.9638	8.4792	8.6616	9.4969	284	339	309	446	441	440	263	253	216	145	139	160	Glur_chr1	31589595	31592858	+	Glur_chr1.g057620	--	K14563 rRNA 2'-O-methyltransferase fibrillarin [EC:2.1.1.-] | (RefSeq) mediator of RNA polymerase II transcription subunit 36a-like (A)	ko03008: Ribosome biogenesis in eukaryotes	PREDICTED: mediator of RNA polymerase II transcription subunit 36a-like [Vigna angularis]	FBRL2_ARATH RecName: Full=rRNA 2'-O-methyltransferase fibrillarin 2; Short=AtFib2 {ECO:0000303|PubMed:10829025}; EC=2.1.1.- {ECO:0000305|PubMed:10829025}; AltName: Full=Fibrillarin-like protein 2; AltName: Full=Histone-glutamine methyltransferase;	A0A0L9V0U9_PHAAN SubName: Full=Uncharacterized protein {ECO:0000313|EMBL:KOM48663.1};	Fibrillarin and related nucleolar RNA-binding proteins	GO:0031428,box C/D RNP complex; GO:0005829,cytosol; GO:0016592,mediator complex; GO:0005730,nucleolus; GO:0032040,small-subunit processome; GO:1990259,histone-glutamine methyltransferase activity; GO:0003729,mRNA binding; GO:0004540,ribonuclease activity; GO:0003723,RNA binding; GO:0008649,rRNA methyltransferase activity; GO:0030515,snoRNA binding; GO:0000494,box C/D RNA 3'-end processing; GO:000…	PF01269.20:Fibrillarin	--	--	--
Glur_chr1.g057650	36.36	37.5565	34.4057	36.6303	35.1807	34.2687	31.3888	33.2516	34.3051	12.2942	12.9473	14.2337	802	1023	775	876	797	802	761	759	696	256	253	292	Glur_chr1	31601183	31605054	+	Glur_chr1.g057650	--	K03549 KUP system potassium uptake protein | (RefSeq) potassium transporter 8-like isoform X1 (A)	--	uncharacterized protein LOC101495603 [Cicer arietinum]	--	A0A1S2YTV7_CICAR SubName: Full=uncharacterized protein LOC101495603 {ECO:0000313|RefSeq:XP_004509842.1};	--	GO:0016021,integral component of membrane; GO:0005575,cellular_component; GO:0016020,membrane; GO:0031224,intrinsic component of membrane; GO:0110165,cellular anatomical entity	--	--	--	--
Glur_chr1.g057660	2.3035	2.2551	1.717	0.8879	1.272	0.8425	1.4389	1.495	1.2335	0.5099	0.8926	1.0351	67	81	51	28	38	26	46	45	33	14	23	28	Glur_chr1	31606016	31609030	-	Glur_chr1.g057660	--	K03549 KUP system potassium uptake protein | (RefSeq) potassium transporter 8-like isoform X1 (A)	--	eukaryotic translation initiation factor 2C [Spatholobus suberectus]	--	A0A8B8KUB9_ABRPR SubName: Full=uncharacterized protein LOC113858873 {ECO:0000313|RefSeq:XP_027347460.1};	--	GO:0016021,integral component of membrane; GO:0005575,cellular_component; GO:0016020,membrane; GO:0031224,intrinsic component of membrane; GO:0110165,cellular anatomical entity	PF01436.24:NHL repeat	--	--	--
Glur_chr1.g057670	0	0.1403	0	0	0	0.1633	0	0	0.1884	0.1835	0	0	0	1	0	0	0	1	0	0	1	1	0	0	Glur_chr1	31613373	31613786	-	Glur_chr1.g057670	--	--	--	hypothetical protein TSUD_378730 [Trifolium subterraneum]	--	A0A2Z6P8Q5_TRISU RecName: Full=zf-RVT domain-containing protein {ECO:0000259|Pfam:PF13966};	--	--	--	--	--	--
Glur_chr1.g057710	10.1593	10.6241	10.9807	23.0796	24.3634	24.4056	24.7951	24.0236	23.3024	14.3702	14.5805	14.8477	501	647	553	1234	1234	1277	1344	1226	1057	669	637	681	Glur_chr1	31623435	31626230	-	Glur_chr1.g057710	--	K16055 trehalose 6-phosphate synthase/phosphatase [EC:2.4.1.15 3.1.3.12] | (RefSeq) probable alpha,alpha-trehalose-phosphate synthase [UDP-forming] 9 isoform X1 (A)	ko00500: Starch and sucrose metabolism; ko01100: Metabolic pathways; ko01110: Biosynthesis of secondary metabolites	probable alpha,alpha-trehalose-phosphate synthase [UDP-forming]	TPS9_ARATH RecName: Full=Probable alpha,alpha-trehalose-phosphate synthase [UDP-forming] 9; EC=2.4.1.15; AltName: Full=Trehalose-6-phosphate synthase 9; Short=AtTPS9;	A0A8B8KRM1_ABRPR SubName: Full=probable alpha,alpha-trehalose-phosphate synthase [UDP-forming] 9 isoform X1 {ECO:0000313|RefSeq:XP_027345294.1};	Trehalose-6-phosphate synthase component TPS1 and related subunits	GO:0016757,glycosyltransferase activity; GO:0005992,trehalose biosynthetic process; GO:0070413,trehalose metabolism in response to stress; GO:0003674,molecular_function; GO:0003824,catalytic activity; GO:0016740,transferase activity; GO:0005975,carbohydrate metabolic process; GO:0005984,disaccharide metabolic process; GO:0005991,trehalose metabolic process; GO:0008150,biological_process; GO:00081…	PF00982.24:Glycosyltransferase family 20	--	--	--
Glur_chr1.g057740	0.7527	0.1524	0.3685	0.1736	0	0	0.3424	1.2728	0.8183	0	0	0	4	1	2	1	0	0	2	7	4	0	0	0	Glur_chr1	31652218	31652496	-	Glur_chr1.g057740	--	--	--	Putative ribonuclease H protein, partial [Glycine soja]	--	A0A0B2RH22_GLYSO SubName: Full=Putative ribonuclease H protein {ECO:0000313|EMBL:KHN33901.1}; Flags: Fragment;	FOG: Reverse transcriptase	GO:0003676,nucleic acid binding; GO:0004523,RNA-DNA hybrid ribonuclease activity; GO:0003674,molecular_function; GO:0005488,binding; GO:0097159,organic cyclic compound binding; GO:1901363,heterocyclic compound binding; GO:0003824,catalytic activity; GO:0004518,nuclease activity; GO:0004519,endonuclease activity; GO:0004521,endoribonuclease activity; GO:0004540,ribonuclease activity; GO:0016787,hy…	PF13456.9:Reverse transcriptase-like	--	--	--
Glur_chr1.g057750	0.1923	0.6229	1.5065	0.1774	0.9362	0.9062	1.3997	3.7166	0.4181	0	0	0	1	4	8	1	5	5	8	20	2	0	0	0	Glur_chr1	31652574	31652846	+	Glur_chr1.g057750	--	--	--	ribonuclease H [Trifolium pratense]	--	A0A2K3MPN2_TRIPR SubName: Full=Ribonuclease H {ECO:0000313|EMBL:PNX92765.1};	--	GO:0046872,metal ion binding; GO:0003676,nucleic acid binding; GO:0004523,RNA-DNA hybrid ribonuclease activity; GO:0003674,molecular_function; GO:0005488,binding; GO:0043167,ion binding; GO:0043169,cation binding; GO:0097159,organic cyclic compound binding; GO:1901363,heterocyclic compound binding; GO:0003824,catalytic activity; GO:0004518,nuclease activity; GO:0004519,endonuclease activity; GO:0…	--	--	--	--
Glur_chr1.g057760	0.0437	0.0177	0.0857	0.1211	0.0213	0.0619	0.0796	0.0634	0.0951	0.1159	0.0741	0.0706	2	1	4	6	1	3	4	3	4	5	3	3	Glur_chr1	31659608	31664798	-	Glur_chr1.g057760	--	K03549 KUP system potassium uptake protein | (RefSeq) potassium transporter 6 (A)	--	potassium transporter 6 [Cajanus cajan]	POT6_ARATH RecName: Full=Potassium transporter 6; Short=AtHAK6; Short=AtPOT6;	V7C661_PHAVU RecName: Full=Potassium transporter {ECO:0000256|RuleBase:RU321113};	--	GO:0016021,integral component of membrane; GO:0016020,membrane; GO:0005886,plasma membrane; GO:0015079,potassium ion transmembrane transporter activity; GO:0006813,potassium ion transport; GO:0003674,molecular_function; GO:0005215,transporter activity; GO:0008324,cation transmembrane transporter activity; GO:0015075,ion transmembrane transporter activity; GO:0015318,inorganic molecular entity tra…	PF02705.19:K+ potassium transporter	--	--	--
Glur_chr1.g057770	19.1862	17.1016	19.5728	5.4814	6.2468	6.3377	10.3647	9.9953	11.0219	1.7209	1.3695	1.6362	933	1027	972	289	312	327	554	503	493	79	59	74	Glur_chr1	31674256	31680372	-	Glur_chr1.g057770	--	K03549 KUP system potassium uptake protein | (RefSeq) putative potassium transporter 12 (A)	--	putative potassium transporter 12 [Medicago truncatula]	POT12_ARATH RecName: Full=Putative potassium transporter 12; Short=AtPOT12;	A0A072U2G0_MEDTR RecName: Full=Potassium transporter {ECO:0000256|RuleBase:RU321113};	--	GO:0016021,integral component of membrane; GO:0016020,membrane; GO:0005634,nucleus; GO:0005886,plasma membrane; GO:0015079,potassium ion transmembrane transporter activity; GO:0048825,cotyledon development; GO:0006813,potassium ion transport; GO:0003674,molecular_function; GO:0005215,transporter activity; GO:0008324,cation transmembrane transporter activity; GO:0015075,ion transmembrane transport…	PF02705.19:K+ potassium transporter	--	--	--
Glur_chr1.g057780	115.587	117.76	109.329	48.9872	57.5905	55.3354	113.439	113.808	134.13	86.1058	82.9649	82.131	1321	1662	1276	607	676	671	1425	1346	1410	929	840	873	Glur_chr1	31684198	31688306	+	Glur_chr1.g057780	--	K12896 serine/arginine-rich splicing factor 7 | (RefSeq) serine/arginine-rich splicing factor RSZ21 isoform X1 (A)	ko03040: Spliceosome	serine/arginine-rich splicing factor RSZ21 isoform X1 [Abrus precatorius]	RSZ21_ARATH RecName: Full=Serine/arginine-rich splicing factor RSZ21; AltName: Full=RS-containing zinc finger protein 21; Short=At-RSZ21; Short=At-RSZp21; Short=AtRSZ21;	A0A8B8KT98_ABRPR SubName: Full=serine/arginine-rich splicing factor RSZ21 isoform X1 {ECO:0000313|RefSeq:XP_027345823.1, ECO:0000313|RefSeq:XP_027345824.1};	Alternative splicing factor SRp20/9G8 (RRM superfamily)	GO:0016607,nuclear speck; GO:0005681,spliceosomal complex; GO:0042802,identical protein binding; GO:0003729,mRNA binding; GO:0003723,RNA binding; GO:0008270,zinc ion binding; GO:0000398,mRNA splicing, via spliceosome; GO:0003674,molecular_function; GO:0005488,binding; GO:0005515,protein binding; GO:0003676,nucleic acid binding; GO:0097159,organic cyclic compound binding; GO:1901363,heterocyclic c…	PF00076.25:RNA recognition motif. (a.k.a. RRM, RBD, or RNP domain)	--	--	--
Glur_chr1.g057790	51.5624	48.5859	46.2067	38.9107	52.0286	42.7061	58.4253	59.4889	75.4227	84.08	76.8977	81.8152	330	384	302	270	342	290	411	394	444	508	436	487	Glur_chr1	31688329	31689377	+	Glur_chr1.g057790	--	--	--	hypothetical protein JHK87_049946 [Glycine soja]	--	--	--	--	--	--	--	--
Glur_chr1.g057810	5.7233	4.8128	5.3888	2.7409	3.8042	2.4377	4.1555	6.1686	5.4444	4.8384	4.9694	4.7335	104	108	100	54	71	47	83	116	91	83	80	80	Glur_chr1	31693485	31694438	+	Glur_chr1.g057810	--	--	--	uncharacterized protein LOC101493581 [Cicer arietinum]	--	A0A1S2YTV1_CICAR SubName: Full=uncharacterized protein LOC101493581 {ECO:0000313|RefSeq:XP_004509837.1};	--	GO:0016021,integral component of membrane; GO:0005575,cellular_component; GO:0016020,membrane; GO:0031224,intrinsic component of membrane; GO:0110165,cellular anatomical entity	--	--	--	--
Glur_chr1.g057820	32.2687	29.079	24.7634	27.0567	23.1942	23.8344	36.1219	34.8964	32.1125	23.4663	23.7499	24.5802	638	710	500	580	471	500	785	714	584	438	416	452	Glur_chr1	31695695	31699566	-	Glur_chr1.g057820	--	K00797 spermidine synthase [EC:2.5.1.16] | (RefSeq) spermidine synthase 2 (A)	ko00270: Cysteine and methionine metabolism; ko00330: Arginine and proline metabolism; ko00480: Glutathione metabolism; ko01100: Metabolic pathways	spermidine synthase 2 [Abrus precatorius]	SPDS2_PEA RecName: Full=Spermidine synthase 2; Short=SPDSY 2; EC=2.5.1.16; AltName: Full=Putrescine aminopropyltransferase 2;	A0A8B8KRP8_ABRPR SubName: Full=spermidine synthase 2 {ECO:0000313|RefSeq:XP_027345998.1};	Spermidine synthase	GO:0004766,spermidine synthase activity; GO:0008295,spermidine biosynthetic process; GO:0003674,molecular_function; GO:0003824,catalytic activity; GO:0016740,transferase activity; GO:0016765,transferase activity, transferring alkyl or aryl (other than methyl) groups; GO:0006576,cellular biogenic amine metabolic process; GO:0006595,polyamine metabolic process; GO:0006596,polyamine biosynthetic pro…	PF01564.20:Spermine/spermidine synthase domain	--	--	--
Glur_chr1.g057850	1.5	2.5643	1.632	1.5372	2.2718	1.2566	0.6065	0.6442	1.4496	1.2358	0.1881	0.3584	9	19	10	10	14	8	4	4	8	7	1	2	Glur_chr1	31714443	31714941	+	Glur_chr1.g057850	--	--	--	--	--	--	--	--	--	--	--	--
Glur_chr1.g057870	0.7216	1.3148	0.7066	0.9984	0.8783	0.8502	0.1641	0.523	0.1961	0.1911	1.0182	0.5819	4	9	4	6	5	5	1	3	1	1	5	3	Glur_chr1	31731774	31732605	+	Glur_chr1.g057870	--	--	--	--	--	--	--	--	--	--	--	--
Glur_chr1.g057910	254.121	253.426	254.858	459.191	470.026	467.882	260.42	262.348	260.872	127.911	125.313	127.641	7856	9675	8046	15391	14924	15347	8849	8393	7418	3733	3432	3670	Glur_chr1	31749189	31753269	+	Glur_chr1.g057910	--	K00128 aldehyde dehydrogenase (NAD+) [EC:1.2.1.3] | (RefSeq) aldehyde dehydrogenase family 2 member B7, mitochondrial-like (A)	ko00010: Glycolysis / Gluconeogenesis; ko00053: Ascorbate and aldarate metabolism; ko00071: Fatty acid degradation; ko00280: Valine, leucine and isoleucine degradation; ko00310: Lysine degradation; ko00330: Arginine and proline metabolism; ko00340: Histidine metabolism; ko00380: Tryptophan metabolism; ko00410: beta-Alanine metabolism; ko00561: Glycerolipid metabolism; ko00620: Pyruvate metabolism…	hypothetical protein JHK87_022782 [Glycine soja]	BALDH_ANTMA RecName: Full=Benzaldehyde dehydrogenase, mitochondrial {ECO:0000303|PubMed:19292760}; EC=1.2.1.28 {ECO:0000269|PubMed:19292760}; AltName: Full=2-phenylacetaldehyde dehydrogenase {ECO:0000305}; EC=1.2.1.39 {ECO:0000269|PubMed:19292760}; AltName: Full=Acetaldehyde dehydrogenase {ECO:0000305}; EC=1.2.1.3 {ECO:0000269|PubMed:19292760}; Flags: Precursor;	A0A371FFP1_MUCPR SubName: Full=Aldehyde dehydrogenase family 2 member B4, mitochondrial {ECO:0000313|EMBL:RDX77127.1};	Aldehyde dehydrogenase	GO:0005739,mitochondrion; GO:0008774,acetaldehyde dehydrogenase (acetylating) activity; GO:0004029,aldehyde dehydrogenase (NAD+) activity; GO:0018479,benzaldehyde dehydrogenase (NAD+) activity; GO:0043878,glyceraldehyde-3-phosphate dehydrogenase (NAD+) (non-phosphorylating) activity; GO:0008957,phenylacetaldehyde dehydrogenase activity; GO:0007623,circadian rhythm; GO:0010597,green leaf volatile …	PF00171.25:Aldehyde dehydrogenase family	--	--	--
Glur_chr1.g057930	15.8386	13.8121	14.2079	47.4518	42.8122	43.791	19.297	19.1582	17.2795	1.3492	1.6878	1.6672	286	308	262	929	794	839	383	358	287	23	27	28	Glur_chr1	31774407	31776054	-	Glur_chr1.g057930	--	K08235 xyloglucan:xyloglucosyl transferase [EC:2.4.1.207] | (RefSeq) probable xyloglucan endotransglucosylase/hydrolase protein 33 isoform X1 (A)	--	xyloglucan endotransglucosylase/hydrolase protein 33 [Spatholobus suberectus]	XTH33_ARATH RecName: Full=Probable xyloglucan endotransglucosylase/hydrolase protein 33 {ECO:0000303|PubMed:12514239}; Short=At-XTH33 {ECO:0000303|PubMed:12514239}; Short=XTH-33 {ECO:0000303|PubMed:12514239}; EC=2.4.1.207 {ECO:0000250|UniProtKB:Q38857}; Flags: Precursor;	A0A8B8KUJ9_ABRPR RecName: Full=Xyloglucan endotransglucosylase/hydrolase {ECO:0000256|RuleBase:RU361120}; EC=2.4.1.207 {ECO:0000256|RuleBase:RU361120};	--	GO:0048046,apoplast; GO:0005887,integral component of plasma membrane; GO:0004553,hydrolase activity, hydrolyzing O-glycosyl compounds; GO:0030247,polysaccharide binding; GO:0016762,xyloglucan:xyloglucosyl transferase activity; GO:0042546,cell wall biogenesis; GO:0009831,plant-type cell wall modification involved in multidimensional cell growth; GO:0010411,xyloglucan metabolic process; GO:0003674…	PF00722.24:Glycosyl hydrolases family 16	--	--	--
Glur_chr1.g057940	0.1842	0.0249	0	0.4531	0.6277	0.2894	0.0838	0.0593	0.1335	0.3577	0.2079	0.3961	6	1	0	16	21	10	3	2	4	11	6	12	Glur_chr1	31780694	31783992	-	Glur_chr1.g057940	--	K13435 serine/threonine-protein kinase Pto | (RefSeq) receptor-like protein kinase HERK 1 isoform X2 (A)	ko04626: Plant-pathogen interaction	Nodulation receptor kinase, partial [Mucuna pruriens]	PBL1_ARATH RecName: Full=Probable serine/threonine-protein kinase PBL1 {ECO:0000305}; EC=2.7.11.1 {ECO:0000305}; AltName: Full=BIK1-like protein kinase {ECO:0000303|PubMed:20404519}; AltName: Full=PBS1-like protein 1 {ECO:0000303|PubMed:20413097}; AltName: Full=Protein CHANGED CALCIUM ELEVATION 5 {ECO:0000303|PubMed:25522736};	A0A371FFN7_MUCPR SubName: Full=Nodulation receptor kinase {ECO:0000313|EMBL:RDX77132.1}; Flags: Fragment;	Serine/threonine protein kinase	GO:0005886,plasma membrane; GO:0005524,ATP binding; GO:0106310,protein serine kinase activity; GO:0004674,protein serine/threonine kinase activity; GO:0006952,defense response; GO:0006468,protein phosphorylation; GO:1900424,regulation of defense response to bacterium; GO:0002237,response to molecule of bacterial origin; GO:0000166,nucleotide binding; GO:0003674,molecular_function; GO:0005488,bind…	PF00069.28:Protein kinase domain	--	--	--
Glur_chr1.g057950	14.8012	15.588	14.1219	14.8184	15.0268	15.5594	12.6219	13.1006	12.4698	16.9963	15.0651	17.3649	702	913	684	762	732	783	658	643	544	761	633	766	Glur_chr1	31785449	31792227	-	Glur_chr1.g057950	--	K12822 RNA-binding protein 25 | (RefSeq) RNA-binding protein 25-like (A)	ko03040: Spliceosome	hypothetical protein TanjilG_16583 [Lupinus angustifolius]	RBM25_ARATH RecName: Full=RNA-binding motif protein 25 {ECO:0000303|PubMed:28971960};	A0A1J7GVX6_LUPAN RecName: Full=Xyloglucan:xyloglucosyl transferase {ECO:0000256|ARBA:ARBA00012152}; EC=2.4.1.207 {ECO:0000256|ARBA:ARBA00012152};	U1 snRNP complex, subunit SNU71 and related PWI-motif proteins	GO:0005634,nucleus; GO:0003723,RNA binding; GO:0009738,abscisic acid-activated signaling pathway; GO:0006397,mRNA processing; GO:0048024,regulation of mRNA splicing, via spliceosome; GO:0009737,response to abscisic acid; GO:0009414,response to water deprivation; GO:0008380,RNA splicing; GO:0003674,molecular_function; GO:0003676,nucleic acid binding; GO:0005488,binding; GO:0097159,organic cyclic c…	PF01480.20:PWI domain	--	--	--
Glur_chr1.g057960	4.375	4.9749	3.2814	3.7776	4.5315	3.0706	1.9478	2.8784	3.2384	0.6902	0.9456	1.8015	47	66	36	44	50	35	23	32	32	7	9	18	Glur_chr1	31792314	31793791	-	Glur_chr1.g057960	--	--	--	--	--	--	--	--	--	--	--	--
Glur_chr1.g057970	0	0	0	0.0555	0.0146	0.0283	0	0	0	0	0	0	0	0	0	4	1	2	0	0	0	0	0	0	Glur_chr1	31794463	31799247	-	Glur_chr1.g057970	--	K17086 transmembrane 9 superfamily member 2/4 | (RefSeq) uncharacterized LOC101300290 (A)	--	uncharacterized protein LOC120577412 [Medicago truncatula]	--	A0A445FBU8_GLYSO RecName: Full=SWIM-type domain-containing protein {ECO:0000259|PROSITE:PS50966};	--	GO:0008270,zinc ion binding; GO:0003674,molecular_function; GO:0005488,binding; GO:0043167,ion binding; GO:0043169,cation binding; GO:0046872,metal ion binding; GO:0046914,transition metal ion binding	PF10551.12:MULE transposase domain	--	--	--
Glur_chr1.g057980	12.1082	11.8507	11.1325	11.0541	9.2392	10.1632	7.7364	8.7232	8.6754	6.8536	6.5729	7.4866	393	475	369	389	308	350	276	293	259	210	189	226	Glur_chr1	31827401	31837832	+	Glur_chr1.g057980	--	K16287 ubiquitin-like-specific protease 1C/D [EC:3.4.22.68] | (RefSeq) ubiquitin-like-specific protease 1D (A)	--	Ubiquitin-specific protease 1D [Spatholobus suberectus]	ULP1D_ARATH RecName: Full=Ubiquitin-like-specific protease 1D; EC=3.4.22.-; AltName: Full=Protein OVERLY TOLERANT TO SALT 1;	A0A1S2YTV8_CICAR SubName: Full=ubiquitin-like-specific protease 1D isoform X4 {ECO:0000313|RefSeq:XP_004509831.1};	Protease, Ulp1 family	GO:0016607,nuclear speck; GO:0005634,nucleus; GO:0016929,deSUMOylase activity; GO:0070139,SUMO-specific endopeptidase activity; GO:0016926,protein desumoylation; GO:0009651,response to salt stress; GO:0010228,vegetative to reproductive phase transition of meristem; GO:0003674,molecular_function; GO:0003824,catalytic activity; GO:0008233,peptidase activity; GO:0008234,cysteine-type peptidase activ…	PF02902.22:Ulp1 protease family, C-terminal catalytic domain	--	--	--
Glur_chr1.g057990	0	0	0	0.1334	0	0	0	0	0	0.1532	0.653	0.311	0	0	0	1	0	0	0	0	0	1	4	2	Glur_chr1	31840275	31840637	-	Glur_chr1.g057990	--	K07904 Ras-related protein Rab-11A | (RefSeq) LOW QUALITY PROTEIN: ras and EF-hand domain-containing protein (A)	ko04144: Endocytosis	uncharacterized protein LOC105852508 [Cicer arietinum]	--	A0A1S3EDE4_CICAR SubName: Full=uncharacterized protein LOC105852508 {ECO:0000313|RefSeq:XP_012573855.1};	--	--	PF07816.14:Protein of unknown function (DUF1645)	--	--	--
Glur_chr1.g058010	8.6105	7.3275	7.0653	4.1914	5.162	5.0344	6.4555	6.7411	7.1942	7.0096	8.7294	7.1577	216	227	181	114	133	134	178	175	166	166	194	167	Glur_chr1	31841929	31846002	-	Glur_chr1.g058010	--	K06941 23S rRNA (adenine2503-C2)-methyltransferase [EC:2.1.1.192] | (RefSeq) uncharacterized LOC101490759 (A)	--	uncharacterized protein LOC101490759 [Cicer arietinum]	--	A0A1S2YTU9_CICAR SubName: Full=uncharacterized protein LOC101490759 {ECO:0000313|RefSeq:XP_004509827.1};	--	GO:0005737,cytoplasm; GO:0051539,4 iron, 4 sulfur cluster binding; GO:0046872,metal ion binding; GO:0008173,RNA methyltransferase activity; GO:0070475,rRNA base methylation; GO:0030488,tRNA methylation; GO:0003674,molecular_function; GO:0005488,binding; GO:0051536,iron-sulfur cluster binding; GO:0051540,metal cluster binding; GO:0043167,ion binding; GO:0043169,cation binding; GO:0003824,catalytic…	PF04055.24:Radical SAM superfamily	--	--	--
Glur_chr1.g058020	1.1944	1.1247	1.5776	1.1529	1.0818	0.9425	4.8016	4.3753	3.1105	4.9727	5.5498	5.4655	43	50	58	45	40	36	190	163	103	169	177	183	Glur_chr1	31855008	31857074	-	Glur_chr1.g058020	--	K08867 WNK lysine deficient protein kinase [EC:2.7.11.1] | (RefSeq) serine/threonine-protein kinase WNK1-like (A)	--	polygalacturonase non-catalytic subunit AroGP2-like [Trifolium pratense]	GP2_SOLLC RecName: Full=Polygalacturonase non-catalytic subunit AroGP2; Flags: Precursor;	A0A2K3N3D9_TRIPR SubName: Full=Polygalacturonase non-catalytic protein {ECO:0000313|EMBL:PNX97558.1};	--	GO:0048046,apoplast; GO:0071555,cell wall organization; GO:0008150,biological_process; GO:0009987,cellular process; GO:0016043,cellular component organization; GO:0045229,external encapsulating structure organization; GO:0071554,cell wall organization or biogenesis; GO:0071840,cellular component organization or biogenesis; GO:0005575,cellular_component; GO:0005576,extracellular region; GO:0110165…	PF03181.18:BURP domain	--	--	--
Glur_chr1.g058040	279.14	283.331	271.447	267.362	281.085	264.704	315.397	316.425	302.308	165.13	154.393	162.185	2600	3259	2582	2700	2689	2616	3229	3050	2590	1452	1274	1405	Glur_chr1	31872214	31878860	-	Glur_chr1.g058040	--	K11592 endoribonuclease Dicer [EC:3.1.26.-] | (RefSeq) endoribonuclease Dicer homolog 2-like (A)	--	unknown, partial [Medicago sativa]	Y4844_ARATH RecName: Full=Uncharacterized protein At4g28440;	Q45NM5_MEDSA SubName: Full=Uncharacterized protein {ECO:0000313|EMBL:AAZ32857.1}; Flags: Fragment;	--	GO:0005886,plasma membrane; GO:0003729,mRNA binding; GO:0003674,molecular_function; GO:0003676,nucleic acid binding; GO:0003723,RNA binding; GO:0005488,binding; GO:0097159,organic cyclic compound binding; GO:1901363,heterocyclic compound binding; GO:0005575,cellular_component; GO:0016020,membrane; GO:0071944,cell periphery; GO:0110165,cellular anatomical entity	--	--	--	--
Glur_chr1.g058060	2.3843	2.0765	2.555	3.8588	5.0809	4.2823	3.9701	4.9558	3.9616	3.7646	3.4531	2.8538	53	57	58	93	116	101	97	114	81	79	68	59	Glur_chr1	31889199	31892525	+	Glur_chr1.g058060	--	K18980 2-methylene-furan-3-one reductase [EC:1.3.1.105] | (RefSeq) 2-methylene-furan-3-one reductase-like (A)	--	unknown [Lotus japonicus]	ENOX_SOLLC RecName: Full=2-methylene-furan-3-one reductase; EC=1.3.1.105 {ECO:0000269|PubMed:16517758}; AltName: Full=Enone oxidoreductase; Short=SlEO; Flags: Precursor;	I3S600_LOTJA RecName: Full=PKS_ER domain-containing protein {ECO:0000259|SMART:SM00829};	Zinc-binding oxidoreductase	GO:0009507,chloroplast; GO:0102978,furaneol oxidoreductase activity; GO:0008270,zinc ion binding; GO:0003674,molecular_function; GO:0003824,catalytic activity; GO:0016491,oxidoreductase activity; GO:0016627,oxidoreductase activity, acting on the CH-CH group of donors; GO:0016628,oxidoreductase activity, acting on the CH-CH group of donors, NAD or NADP as acceptor; GO:0005488,binding; GO:0043167,i…	PF13602.9:Zinc-binding dehydrogenase	--	--	--
Glur_chr1.g058070	1.0174	1.0436	1.0627	5.6931	6.0097	4.475	2.2216	1.7042	2.1385	1.0059	0.7656	1.4586	15	19	16	91	91	70	36	26	29	14	10	20	Glur_chr1	31894173	31901927	-	Glur_chr1.g058070	--	K01673 carbonic anhydrase [EC:4.2.1.1] | (RefSeq) carbonic anhydrase 2-like (A)	ko00910: Nitrogen metabolism; ko01100: Metabolic pathways	PREDICTED: carbonic anhydrase 2-like [Vigna angularis]	CAHC_TOBAC RecName: Full=Carbonic anhydrase, chloroplastic; EC=4.2.1.1; AltName: Full=Carbonate dehydratase; Flags: Precursor;	A0A0S3R247_PHAAN RecName: Full=Carbonic anhydrase {ECO:0000256|ARBA:ARBA00012925, ECO:0000256|RuleBase:RU003956}; EC=4.2.1.1 {ECO:0000256|ARBA:ARBA00012925, ECO:0000256|RuleBase:RU003956}; AltName: Full=Carbonate dehydratase {ECO:0000256|RuleBase:RU003956};	Predicted carbonic anhydrase involved in protection against oxidative damage	GO:0009570,chloroplast stroma; GO:0004089,carbonate dehydratase activity; GO:0008270,zinc ion binding; GO:0015976,carbon utilization; GO:0003674,molecular_function; GO:0003824,catalytic activity; GO:0016829,lyase activity; GO:0016835,carbon-oxygen lyase activity; GO:0016836,hydro-lyase activity; GO:0005488,binding; GO:0043167,ion binding; GO:0043169,cation binding; GO:0046872,metal ion binding; G…	PF00484.22:Carbonic anhydrase	--	--	--
Glur_chr1.g058530	0	0.0641	0	0.073	0.0257	0.0249	0.024	0.0255	0.0861	0	0.0894	0.0568	0	3	0	3	1	1	1	1	3	0	3	2	Glur_chr1	32063956	32070246	+	Glur_chr1.g058530	--	K04733 interleukin-1 receptor-associated kinase 4 [EC:2.7.11.1] | (RefSeq) proline-rich receptor-like protein kinase PERK12 (A)	--	proline-rich receptor-like protein kinase PERK13 isoform X1 [Cicer arietinum]	PEK13_ARATH RecName: Full=Proline-rich receptor-like protein kinase PERK13; EC=2.7.11.1; AltName: Full=Proline-rich extensin-like receptor kinase 13; Short=AtPERK13; AltName: Full=Protein ROOT HAIR SPECIFIC 10;	A0A1S2YTU6_CICAR SubName: Full=proline-rich receptor-like protein kinase PERK13 isoform X1 {ECO:0000313|RefSeq:XP_004509818.1};	Serine/threonine protein kinase	GO:0016021,integral component of membrane; GO:0005886,plasma membrane; GO:0005524,ATP binding; GO:0019901,protein kinase binding; GO:0106310,protein serine kinase activity; GO:0004674,protein serine/threonine kinase activity; GO:0006468,protein phosphorylation; GO:0000166,nucleotide binding; GO:0003674,molecular_function; GO:0005488,binding; GO:0017076,purine nucleotide binding; GO:0030554,adenyl…	PF07714.20:Protein tyrosine and serine/threonine kinase	--	--	--
Glur_chr1.g058540	0	0	0	0.0362	0.0382	0	0.1428	0.1137	0.0427	0.2909	0.1772	0.2953	0	0	0	1	1	0	4	3	1	7	4	7	Glur_chr1	32071074	32073607	-	Glur_chr1.g058540	--	K26214 transcription factor FER-LIKE IRON | (RefSeq) transcription factor FER-LIKE IRON DEFICIENCY-INDUCED TRANSCRIPTION FACTOR (A)	--	Transcription factor bHLH90, partial [Mucuna pruriens]	BH090_ARATH RecName: Full=Transcription factor bHLH90; AltName: Full=Basic helix-loop-helix protein 90; Short=AtbHLH90; Short=bHLH 90; AltName: Full=Transcription factor EN 50; AltName: Full=bHLH transcription factor bHLH090;	A0A371HXI0_MUCPR SubName: Full=Transcription factor bHLH90 {ECO:0000313|EMBL:RDY07506.1}; Flags: Fragment;	--	GO:0005634,nucleus; GO:0003700,DNA-binding transcription factor activity; GO:0046983,protein dimerization activity; GO:0043565,sequence-specific DNA binding; GO:0006355,regulation of DNA-templated transcription; GO:0003674,molecular_function; GO:0140110,transcription regulator activity; GO:0005488,binding; GO:0005515,protein binding; GO:0003676,nucleic acid binding; GO:0003677,DNA binding; GO:009…	PF14215.9:bHLH-MYC and R2R3-MYB transcription factors N-terminal	bHLH	TF	bHLH
Glur_chr1.g058590	1.8229	2.1256	1.5708	0.8743	1.3489	1.5119	2.6535	3.1707	2.8538	1.0813	1.3169	1.0192	25	36	22	13	19	22	40	45	36	14	16	13	Glur_chr1	32091139	32092967	-	Glur_chr1.g058590	--	--	--	hypothetical protein L195_g030729 [Trifolium pratense]	--	A0A2K3L8D4_TRIPR SubName: Full=Uncharacterized protein {ECO:0000313|EMBL:PNX74802.1};	--	GO:0016021,integral component of membrane; GO:0005575,cellular_component; GO:0016020,membrane; GO:0031224,intrinsic component of membrane; GO:0110165,cellular anatomical entity	PF06682.15:SOCE-associated regulatory factor of calcium homoeostasis	--	--	--
Glur_chr1.g058610	79.8991	77.58	85.6813	58.0049	56.666	57.1636	83.9003	84.1086	82.9328	374.317	379.711	381.984	2607	3126	2855	2052	1899	1979	3009	2840	2489	11530	10976	11592	Glur_chr1	32114326	32117104	+	Glur_chr1.g058610	--	K17609 nucleoredoxin [EC:1.8.1.8] | (RefSeq) probable nucleoredoxin 1 (A)	--	probable nucleoredoxin 1 [Abrus precatorius]	NRX1_ARATH RecName: Full=Probable nucleoredoxin 1; Short=AtNrx1; EC=1.8.1.8;	A0A8B8KRM5_ABRPR SubName: Full=probable nucleoredoxin 1 {ECO:0000313|RefSeq:XP_027345973.1};	Thioredoxin, nucleoredoxin and related proteins	GO:0005829,cytosol; GO:0005634,nucleus; GO:0004791,thioredoxin-disulfide reductase activity; GO:0009860,pollen tube growth; GO:0010183,pollen tube guidance; GO:0080092,regulation of pollen tube growth; GO:0003674,molecular_function; GO:0003824,catalytic activity; GO:0015035,protein-disulfide reductase activity; GO:0015036,disulfide oxidoreductase activity; GO:0016209,antioxidant activity; GO:0016…	PF13905.9:Thioredoxin-like	--	--	--
Glur_chr1.g058620	46.6145	47.5315	45.4417	24.4993	20.5883	24.7401	33.5484	32.0596	33.0682	49.1018	52.9701	50.5115	895	1127	891	510	406	504	708	637	584	890	901	902	Glur_chr1	32122678	32125402	+	Glur_chr1.g058620	--	K17609 nucleoredoxin [EC:1.8.1.8] | (RefSeq) probable nucleoredoxin 1 (A)	--	uncharacterized protein LOC25501354 isoform X3 [Medicago truncatula]	--	A0A072TT54_MEDTR SubName: Full=OBP32pep, putative {ECO:0000313|EMBL:KEH20028.1};	--	--	PF02713.17:Domain of unknown function DUF220	--	--	--
Glur_chr1.g058630	56.144	58.5364	60.7445	28.6469	32.8808	32.7871	72.4745	73.4975	71.127	120.021	119.956	122.736	1325	1706	1464	733	797	821	1880	1795	1544	2674	2508	2694	Glur_chr1	32126104	32131632	-	Glur_chr1.g058630	--	K09680 type II pantothenate kinase [EC:2.7.1.33] | (Kazusa) Lj0g3v0326819.1; - (A)	ko00770: Pantothenate and CoA biosynthesis; ko01100: Metabolic pathways; ko01240: Biosynthesis of cofactors	pantothenate kinase 1 [Pisum sativum]	PANK2_ORYSJ RecName: Full=Pantothenate kinase 2 {ECO:0000250|UniProtKB:Q8L5Y9}; AltName: Full=Pantothenic acid kinase 2 {ECO:0000250|UniProtKB:Q8L5Y9}; Includes: RecName: Full=Pantothenate kinase {ECO:0000250|UniProtKB:Q8L5Y9}; EC=2.7.1.33 {ECO:0000250|UniProtKB:Q8L5Y9}; Includes: RecName: Full=4'-phosphopantetheine phosphatase {ECO:0000250|UniProtKB:Q8L5Y9}; EC=3.1.3.- {ECO:0000250|UniProtKB:Q8L…	A0A2K3P9D5_TRIPR SubName: Full=Pantothenate kinase 2-like protein {ECO:0000313|EMBL:PNY11891.1};	Pantothenate kinase PanK and related proteins	GO:0005829,cytosol; GO:0005634,nucleus; GO:0005524,ATP binding; GO:0016787,hydrolase activity; GO:0046872,metal ion binding; GO:0004594,pantothenate kinase activity; GO:0015937,coenzyme A biosynthetic process; GO:0016310,phosphorylation; GO:0000166,nucleotide binding; GO:0003674,molecular_function; GO:0005488,binding; GO:0017076,purine nucleotide binding; GO:0030554,adenyl nucleotide binding; GO:…	PF03630.17:Fumble	--	--	--
Glur_chr1.g058640	8.1122	6.7756	7.5439	2.3999	1.9373	1.8273	10.2583	9.2688	8.5421	3.2427	4.0889	3.1817	159	164	151	51	39	38	221	188	154	60	71	58	Glur_chr1	32135625	32139242	-	Glur_chr1.g058640	--	K01661 naphthoate synthase [EC:4.1.3.36] | (RefSeq) 1,4-dihydroxy-2-naphthoyl-CoA synthase, peroxisomal (A)	ko00130: Ubiquinone and other terpenoid-quinone biosynthesis; ko01100: Metabolic pathways; ko01110: Biosynthesis of secondary metabolites; ko01240: Biosynthesis of cofactors	1,4-dihydroxy-2-naphthoyl-CoA synthase, peroxisomal [Trifolium pratense]	MENB_ARATH RecName: Full=1,4-dihydroxy-2-naphthoyl-CoA synthase, peroxisomal; Short=DHNS; EC=4.1.3.36; AltName: Full=Enoyl-CoA hydratase/isomerase D; Short=ECHID; AltName: Full=Naphthoate synthase;	A0A072TT65_MEDTR SubName: Full=1,4-dihydroxy-2-naphthoyl-CoA synthase {ECO:0000313|EMBL:KEH20043.1}; SubName: Full=Putative 1,4-dihydroxy-2-naphthoyl-CoA synthase {ECO:0000313|EMBL:RHN41419.1}; EC=4.1.3.36 {ECO:0000313|EMBL:RHN41419.1};	Enoyl-CoA hydratase	GO:0005829,cytosol; GO:0005777,peroxisome; GO:0008935,1,4-dihydroxy-2-naphthoyl-CoA synthase activity; GO:0016853,isomerase activity; GO:0009234,menaquinone biosynthetic process; GO:0042372,phylloquinone biosynthetic process; GO:0003674,molecular_function; GO:0003824,catalytic activity; GO:0016829,lyase activity; GO:0016830,carbon-carbon lyase activity; GO:0016833,oxo-acid-lyase activity; GO:0008…	PF00378.23:Enoyl-CoA hydratase/isomerase	--	--	--
Glur_chr1.g058650	0.2662	0.1347	0.1303	0.0307	0	0.0314	0.4843	0.3858	0.1809	0.0705	0	0	8	5	4	1	0	1	16	12	5	2	0	0	Glur_chr1	32142065	32146762	-	Glur_chr1.g058650	--	K01184 polygalacturonase [EC:3.2.1.15] | (RefSeq) polygalacturonase At1g48100 (A)	ko00040: Pentose and glucuronate interconversions; ko01100: Metabolic pathways	polygalacturonase At1g48100 isoform X1 [Glycine max]	PGLR4_ARATH RecName: Full=Polygalacturonase At1g48100; Short=PG; EC=3.2.1.15; AltName: Full=Pectinase At1g48100; Flags: Precursor;	A0A1S3T732_VIGRR SubName: Full=polygalacturonase At1g48100 {ECO:0000313|RefSeq:XP_014489571.1};	--	GO:0005576,extracellular region; GO:0004650,polygalacturonase activity; GO:0005975,carbohydrate metabolic process; GO:0009831,plant-type cell wall modification involved in multidimensional cell growth; GO:0003674,molecular_function; GO:0003824,catalytic activity; GO:0004553,hydrolase activity, hydrolyzing O-glycosyl compounds; GO:0016787,hydrolase activity; GO:0016798,hydrolase activity, acting o…	PF00295.20:Glycosyl hydrolases family 28	--	--	--
Glur_chr1.g058660	0.038	0.0307	0.1487	0.1751	0.2218	0.1789	0.1381	0.1834	0.2476	0.4423	0.4285	0.5306	1	1	4	5	6	5	4	5	6	11	10	13	Glur_chr1	32156560	32161944	-	Glur_chr1.g058660	--	K01213 galacturan 1,4-alpha-galacturonidase [EC:3.2.1.67] | (RefSeq) probable polygalacturonase At1g80170 (A)	ko00040: Pentose and glucuronate interconversions; ko01100: Metabolic pathways	polygalacturonase protein [Spatholobus suberectus]	PGLR5_ARATH RecName: Full=Probable polygalacturonase At1g80170; Short=PG; EC=3.2.1.15; AltName: Full=Pectinase At1g80170; Flags: Precursor;	A0A8B8KUK7_ABRPR SubName: Full=probable polygalacturonase At1g80170 {ECO:0000313|RefSeq:XP_027347567.1};	--	GO:0005576,extracellular region; GO:0004650,polygalacturonase activity; GO:0005975,carbohydrate metabolic process; GO:0071555,cell wall organization; GO:0003674,molecular_function; GO:0003824,catalytic activity; GO:0004553,hydrolase activity, hydrolyzing O-glycosyl compounds; GO:0016787,hydrolase activity; GO:0016798,hydrolase activity, acting on glycosyl bonds; GO:0008150,biological_process; GO:…	PF00295.20:Glycosyl hydrolases family 28	--	--	--
Glur_chr1.g058670	0.1606	0.3684	0.262	0.2962	0.3908	0.2522	0.1704	0.181	0.1455	0.5102	0.6041	0.6617	6	17	10	12	15	10	7	7	5	18	20	23	Glur_chr1	32162627	32164668	-	Glur_chr1.g058670	--	no KO assigned | (RefSeq) putative pentatricopeptide repeat-containing protein At3g05240 (A)	--	putative pentatricopeptide repeat-containing protein At3g05240 [Abrus precatorius]	PP398_ARATH RecName: Full=Pentatricopeptide repeat-containing protein At5g27110;	A0A8B8KW01_ABRPR SubName: Full=putative pentatricopeptide repeat-containing protein At3g05240 {ECO:0000313|RefSeq:XP_027348126.1};	FOG: PPR repeat	GO:0043231,intracellular membrane-bounded organelle; GO:0003723,RNA binding; GO:0009451,RNA modification; GO:0003674,molecular_function; GO:0003676,nucleic acid binding; GO:0005488,binding; GO:0097159,organic cyclic compound binding; GO:1901363,heterocyclic compound binding; GO:0006139,nucleobase-containing compound metabolic process; GO:0006725,cellular aromatic compound metabolic process; GO:00…	PF13041.9:PPR repeat family	--	--	--
Glur_chr1.g058680	103.073	104.266	100.852	93.5127	100.747	91.092	117.072	112.013	108.306	172.363	162.559	168.22	1284	1604	1283	1263	1289	1204	1603	1444	1241	2027	1794	1949	Glur_chr1	32166322	32168727	-	Glur_chr1.g058680	--	K01304 pyroglutamyl-peptidase [EC:3.4.19.3] | (RefSeq) pyrrolidone-carboxylate peptidase-like (A)	--	pyrrolidone-carboxylate peptidase-like [Glycine max]	--	I1N1I2_SOYBN SubName: Full=Uncharacterized protein {ECO:0000313|EMBL:KRG99373.1, ECO:0000313|EnsemblPlants:KRG99374};	Predicted pyroglutamyl peptidase	GO:0005829,cytosol; GO:0016920,pyroglutamyl-peptidase activity; GO:0006508,proteolysis; GO:0003674,molecular_function; GO:0003824,catalytic activity; GO:0008233,peptidase activity; GO:0008234,cysteine-type peptidase activity; GO:0008242,omega peptidase activity; GO:0016787,hydrolase activity; GO:0140096,catalytic activity, acting on a protein; GO:0006807,nitrogen compound metabolic process; GO:00…	PF01470.20:Pyroglutamyl peptidase	--	--	--
Glur_chr1.g058690	0.9888	1.2663	1.1484	0.7636	0.8956	0.9753	1.067	1.3333	0.925	1.6564	1.843	0.9643	43	68	51	36	40	45	51	60	37	68	71	39	Glur_chr1	32177187	32181362	+	Glur_chr1.g058690	--	K23541 Ca2+/H+ antiporter, TMEM165/GDT1 family | (RefSeq) pentatricopeptide repeat-containing protein At3g24000, mitochondrial-like (A)	--	putative pentatricopeptide repeat-containing protein At1g68930 [Pisum sativum]	PP108_ARATH RecName: Full=Putative pentatricopeptide repeat-containing protein At1g68930;	A0A1J7GS86_LUPAN RecName: Full=DYW_deaminase domain-containing protein {ECO:0000259|Pfam:PF14432};	FOG: PPR repeat	GO:0043231,intracellular membrane-bounded organelle; GO:0003723,RNA binding; GO:0008270,zinc ion binding; GO:0009451,RNA modification; GO:0003674,molecular_function; GO:0003676,nucleic acid binding; GO:0005488,binding; GO:0097159,organic cyclic compound binding; GO:1901363,heterocyclic compound binding; GO:0043167,ion binding; GO:0043169,cation binding; GO:0046872,metal ion binding; GO:0046914,tr…	PF01535.23:PPR repeat	--	--	--
[truncated: 33,223 more rows]
