# Supplementary material for: Integrated Metabolomic and Transcriptomic Analysis Reveals the Pharmacological Effects and Differential Mechanisms of Isoflavone Biosynthesis in Four Species of Glycyrrhiza
Source: Int J Mol Sci. 2025 Mar 12;26(6):2539. doi: 10.3390/ijms26062539 (PMC11942288; doi:10.3390/ijms26062539)
Supplement: Supplementary file 1 [file ijms-26-02539-s001.zip › tableS5.xlsx]

## Sheet: Sheet1
Estimates of the relative contributions of environmental variables to the MaxEnt model.
		Ginf			Gura			Gpal			Gasp
Bioclimatic variables	Biological significance	Choose	Percent contribution	Permutation importance	Choose	Percent contribution	Permutation importance	Choose	Percent contribution	Permutation importance	Choose	Percent contribution	Permutation importance
bio_1	BIO1 = Annual Mean Temperature	○	17	72.6	○	16.3	16.6	○	28.4	50.4	○	21.3	59.6
bio_2	BIO2 = Mean Diurnal Range (Mean of monthly (max temp - min temp))	○	19.9	0.1	○	5	7.2	○	0.1	0.3	○	6	0.9
bio_3	BIO3 = Isothermality (BIO2/BIO7) (×100)	NA	NA	NA	○	8.2	6.9	○	15.6	27.3	○	3.5	8.3
bio_4	BIO4 = Temperature Seasonality (standard deviation ×100)	○	19.1	0.2	○	22.5	6.9	NA	NA	NA	○	24.4	11.2
bio_5	BIO5 = Max Temperature of Warmest Month	NA	NA	NA	○	8.5	6.4	○	22	4.9	○	22.6	3.8
bio_6	BIO6 = Min Temperature of Coldest Month	○	16.4	17.7	NA	NA	NA	NA	NA	NA	NA	NA	NA
bio_7	BIO7 = Temperature Annual Range (BIO5-BIO6)	NA	NA	NA	NA	NA	NA	NA	NA	NA	NA	NA	NA
bio_8	BIO8 = Mean Temperature of Wettest Quarter	NA	NA	NA	○	26.4	13.3	NA	NA	NA	○	0.5	1
bio_9	BIO9 = Mean Temperature of Driest Quarter	○	7.5	0.3	○	1.2	3.6	NA	NA	NA	○	0.6	2.3
bio_10	BIO10 = Mean Temperature of Warmest Quarter	NA	NA	NA	NA	NA	NA	NA	NA	NA	NA	NA	NA
bio_11	BIO11 = Mean Temperature of Coldest Quarter	NA	NA	NA	NA	NA	NA	NA	NA	NA	NA	NA	NA
bio_12	BIO12 = Annual Precipitation	○	18.5	3.7	○	8.9	19.1	NA	NA	NA	○	9.5	4
bio_13	BIO13 = Precipitation of Wettest Month	NA	NA	NA	○	1	4.8	○	24.4	4.1	NA	NA	NA
bio_14	BIO14 = Precipitation of Driest Month	○	1.6	5.3	○	2	15.1	○	0.1	0.5	○	2.6	1.1
bio_15	BIO15 = Precipitation Seasonality (Coefficient of Variation)	○	0	0	NA	NA	NA	○	9.4	12.5	○	9	7.8
bio_16	BIO16 = Precipitation of Wettest Quarter	NA	NA	NA	NA	NA	NA	NA	NA	NA	NA	NA	NA
bio_17	BIO17 = Precipitation of Driest Quarter	NA	NA	NA	NA	NA	NA	NA	NA	NA	NA	NA	NA
bio_18	BIO18 = Precipitation of Warmest Quarter	NA	NA	NA	NA	NA	NA	NA	NA	NA	NA	NA	NA
bio_19	BIO19 = Precipitation of Coldest Quarter	NA	NA	NA	NA	NA	NA	NA	NA	NA	NA	NA	NA
○ represents the environmental factors selected for habitat prediction.
